# Supplementary material for: PINCER: improved CRISPR/Cas9 screening by efficient cleavage at conserved residues
Source: Nucleic Acids Res. 2020 Aug 21;48(17):9462–77. doi: 10.1093/nar/gkaa645 (PMC7515706; doi:10.1093/nar/gkaa645)
Supplement: gkaa645_Supplemental_Files [file gkaa645_supplemental_files.zip]

Archive with 9 entries (9 files):
- manuscript.figures.supplemental.pdf
- ST22.csv
- ST23.csv
- ST24.csv
- ST25.csv
- ST9.csv
- Supplementary Table 12.csv.zip
- Supplementary Table 26.xlsx
- Supplementary Tables 1 to 21.xlsx
