# Supplementary material for: PINCER: improved CRISPR/Cas9 screening by efficient cleavage at conserved residues
Source: Nucleic Acids Res. 2020 Aug 21;48(17):9462–77. doi: 10.1093/nar/gkaa645 (PMC7515706; doi:10.1093/nar/gkaa645)
Supplement: gkaa645_Supplemental_Files [file gkaa645_supplemental_files.zip › ST22.csv]

Name	Sequence	Gene	Entrez.ID	Tier
A1BG.T1.1/6	GCCAGGCTGATGGACTGGAA	A1BG	1	1
A1BG.T1.2/6	CAAGGTGACCCTCACCTGCG	A1BG	1	1
A1BG.T1.3/6	AAAACAACAGCAGTGTGCCG	A1BG	1	1
A1BG.T1.4/6	CAACCAAAACGGCTGGTCCG	A1BG	1	1
A1BG.T1.5/6	TCACACCCCGCAGCACACCT	A1BG	1	1
A1BG.T1.6/6	CTGGCACGTCAGCGTCACAT	A1BG	1	1
A1CF.T1.1/6	AGTCACCCTAGCAAAACCAG	A1CF	29974	1
A1CF.T1.2/6	ATGACTCTCATACTCCACGA	A1CF	29974	1
A1CF.T1.3/6	TAATCGGCAGTTGTCCACAC	A1CF	29974	1
A1CF.T1.4/6	TAACCGAGAAGATGCAGTTG	A1CF	29974	1
A1CF.T1.5/6	TCAACAATATCAAACCAGGT	A1CF	29974	1
A1CF.T1.6/6	ACTCCACGAAGGCAAAGCCT	A1CF	29974	1
A2M.T1.1/6	CCAGGCAAAACAGGGCATTG	A2M	2	1
A2M.T1.2/6	ATGTCTCATGAACTACCCTG	A2M	2	1
A2M.T1.3/6	CTGTCTCTAACAGGACACAG	A2M	2	1
A2M.T1.4/6	TGAAATGAAACTTCACACTG	A2M	2	1
A2M.T1.5/6	AACTCACCAACTCATTCAGG	A2M	2	1
A2M.T1.6/6	GGTGTCAGAAGAACACGAAG	A2M	2	1
A2ML1.T1.1/6	ATAGCAACAGGATTGCACAG	A2ML1	144568	1
A2ML1.T1.2/6	GCAGACAGTTACTCACAGAG	A2ML1	144568	1
A2ML1.T1.3/6	TAAGACGAAAGGATTCCCCA	A2ML1	144568	1
A2ML1.T1.4/6	AGAAATGTAGATATTCTGAG	A2ML1	144568	1
A2ML1.T1.5/6	GGTCTGGTGCAGATGCCCAG	A2ML1	144568	1
A2ML1.T1.6/6	CGTTGGCATAGCAGCCACTG	A2ML1	144568	1
A3GALT2.T1.1/6	GGGCGACTTCTATAACCACG	A3GALT2	127550	1
A3GALT2.T1.2/6	CGACTTCTATAACCACGCGG	A3GALT2	127550	1
A3GALT2.T1.3/6	AGAACATGAAGTGCGCCTCG	A3GALT2	127550	1
A3GALT2.T1.4/6	GCAGCCAGAAGAACTTGTTG	A3GALT2	127550	1
A3GALT2.T1.5/6	AGCAAAGATAGTCAGCCCAA	A3GALT2	127550	1
A3GALT2.T1.6/6	GAACTCGGGCGACAGCACCT	A3GALT2	127550	1
A4GALT.T1.1/6	ACTTCTTCCAGTCCTGCCAG	A4GALT	53947	1
A4GALT.T1.2/6	ACGCGCCGTTGAGGACGTAG	A4GALT	53947	1
A4GALT.T1.3/6	GCACTCATGTGGAAGTTCGG	A4GALT	53947	1
A4GALT.T1.4/6	CCACATGAGTGCGATCCTGG	A4GALT	53947	1
A4GALT.T1.5/6	CCACCTATGCTGTCCACGTG	A4GALT	53947	1
A4GALT.T1.6/6	GGACCAGCACGTGGGATTCG	A4GALT	53947	1
A4GNT.T1.1/6	TAAACTTGAAGACTTCCAGG	A4GNT	51146	1
A4GNT.T1.2/6	ACGGAACAGGAGACCAAATG	A4GNT	51146	1
A4GNT.T1.3/6	AGGATATGTTCAGACACCTG	A4GNT	51146	1
A4GNT.T1.4/6	GGGCCTGATGGAGATGACAT	A4GNT	51146	1
A4GNT.T1.5/6	GCCATCATCTGGAAATACGG	A4GNT	51146	1
A4GNT.T1.6/6	CATGTGGTTCCACAAATGCA	A4GNT	51146	1
AAAS.T1.1/6	ACAACGTTCTGGAAAAGACA	AAAS	8086	1
AAAS.T1.2/6	ACGGACTGAGTCATCTAGCA	AAAS	8086	1
AAAS.T1.3/6	AACCTGCTCTGGTCCCCAGA	AAAS	8086	1
AAAS.T1.4/6	CCCAGATGTGGACTTGTGAG	AAAS	8086	1
AAAS.T1.5/6	GACTTACCGGGTAGACAAGG	AAAS	8086	1
AAAS.T1.6/6	ACCTGCTGGCATTATACACA	AAAS	8086	1
AACS.T1.1/6	AGTCATCCAGAAACACACTG	AACS	65985	1
AACS.T1.2/6	CATCCTCCTGTGCTACACCA	AACS	65985	1
AACS.T1.3/6	GATGAGAACATGATGAACAG	AACS	65985	1
AACS.T1.4/6	GTCGCGCAGACAAGCCCATG	AACS	65985	1
AACS.T1.5/6	CGGCACCCTCAACCCCAACG	AACS	65985	1
AACS.T1.6/6	GCAGATGGACCGCTTCCGGG	AACS	65985	1
AADAC.T1.1/6	CACCCGACTTCGCAACACTG	AADAC	13	1
AADAC.T1.2/6	CAGGTGATGACATAGGTCAG	AADAC	13	1
AADAC.T1.3/6	AGTCTGAAGCACTAAGAAGG	AADAC	13	1
AADAC.T1.4/6	GTTGTCATCAGCCAACAAAG	AADAC	13	1
AADAC.T1.5/6	GGTGACTCATAACCATGTTG	AADAC	13	1
AADAC.T1.6/6	AGGAGCCATGGAGAATGATG	AADAC	13	1
AADACL2.T1.1/6	TGAGCAGGAAAGTGGTGTTG	AADACL2	344752	1
AADACL2.T1.2/6	AATCTGTTATCTGTAAGCCA	AADACL2	344752	1
AADACL2.T1.3/6	AACAGATGTCTTGACTCCAG	AADACL2	344752	1
AADACL2.T1.4/6	CTTCAAACTGAGCAGGAAAG	AADACL2	344752	1
AADACL2.T1.5/6	TGAGAATCATTGGCCAACAA	AADACL2	344752	1
AADACL2.T1.6/6	AATTCTTACAAAATATGGAG	AADACL2	344752	1
AADACL3.T1.1/6	AAGTTGTTGACAAACCACTG	AADACL3	126767	1
AADACL3.T1.2/6	TCACAGGGATTGTCCCAAAG	AADACL3	126767	1
AADACL3.T1.3/6	GGCATCGTGTACTACCACGG	AADACL3	126767	1
AADACL3.T1.4/6	ACAAACGAGAGCATATGCCA	AADACL3	126767	1
AADACL3.T1.5/6	TCACCCAACTGCCAGAACCA	AADACL3	126767	1
AADACL3.T1.6/6	GTGCAAGGAGAGTGACTCCG	AADACL3	126767	1
AADACL4.T1.1/6	ACAGGTGGTACCATGTCACG	AADACL4	343066	1
AADACL4.T1.2/6	TAGAAGATGATGCCTCGCCG	AADACL4	343066	1
AADACL4.T1.3/6	GAAGCGCTTGGAGGACCAGG	AADACL4	343066	1
AADACL4.T1.4/6	GGCCTTCAGGAAGTGAATGG	AADACL4	343066	1
AADACL4.T1.5/6	CGTGAAAACCATCATACAGG	AADACL4	343066	1
AADACL4.T1.6/6	GTGGTCTGTGGAGAAAGCGT	AADACL4	343066	1
AADAT.T1.1/6	AGACACAGGGCCTTACCCAG	AADAT	51166	1
AADAT.T1.2/6	TTAATAATGTTGCAGCCCAG	AADAT	51166	1
AADAT.T1.3/6	TCACAGCTTCTACACGAATG	AADAT	51166	1
AADAT.T1.4/6	AATAAGCAGGTTCATCTAGG	AADAT	51166	1
AADAT.T1.5/6	AATGTTGCCAGTGATGAAAG	AADAT	51166	1
AADAT.T1.6/6	ATTGATACTTACCCAGCACT	AADAT	51166	1
AAED1.T1.1/6	CATCTGCAAGGAATACGTAG	AAED1	195827	1
AAED1.T1.2/6	CACCCGCACGAACACCACCA	AAED1	195827	1
AAED1.T1.3/6	GATCCAACCTATTCCTATCG	AAED1	195827	1
AAED1.T1.4/6	GAAGCCTTCAGAGCCTGTGG	AAED1	195827	1
AAED1.T1.5/6	GCACGAACACCACCACGGCG	AAED1	195827	1
AAED1.T1.6/6	GCTTACCTGGACCTAAAATG	AAED1	195827	1
AAGAB.T1.1/6	AAGCCCTGAATGCCAATGTG	AAGAB	79719	1
AAGAB.T1.2/6	CACTACATTGGACCACACAT	AAGAB	79719	1
AAGAB.T1.3/6	ACACATTGGCATTCAGGGCT	AAGAB	79719	1
AAGAB.T1.4/6	GATTGCCATCCAGAATGCTT	AAGAB	79719	1
AAGAB.T1.5/6	AAGCGTCGCAGCCTTGTCTA	AAGAB	79719	1
AAGAB.T1.6/6	GAAGCGTCGCAGCCTTGTCT	AAGAB	79719	1
AAK1.T1.1/6	TCTGTACCTTCAGGTCCCGG	AAK1	22848	1
AAK1.T1.2/6	TGGCAAAATCATCACTACGA	AAK1	22848	1
AAK1.T1.3/6	GAAATGGTCAACCTGTACAG	AAK1	22848	1
AAK1.T1.4/6	CGGGCGACAGCAGGTCACAG	AAK1	22848	1
AAK1.T1.5/6	TGGCGCTTCCAAAGTCACAC	AAK1	22848	1
AAK1.T1.6/6	AACATCCTCTTGCATGACCG	AAK1	22848	1
AAMDC.T1.1/6	GGACTGCAAAGTATGGCCAG	AAMDC	28971	1
AAMDC.T1.2/6	AGACTCTTGTGATTGGCCGA	AAMDC	28971	1
AAMDC.T1.3/6	AAATTGCTTCCTTATCATGG	AAMDC	28971	1
AAMDC.T1.4/6	CACAGTTGATGAAGGCACCT	AAMDC	28971	1
AAMDC.T1.5/6	ATAATGCCTTGGTTGCCCAA	AAMDC	28971	1
AAMDC.T1.6/6	TCAAGGCCTCACTCATCCCT	AAMDC	28971	1
AAMP.T1.1/6	AGTCCAGGATCTCAGCCGTG	AAMP	14	1
AAMP.T1.2/6	AGGTGCTCTCACCATCAGGG	AAMP	14	1
AAMP.T1.3/6	CGCCTGCTTACTGACTACCG	AAMP	14	1
AAMP.T1.4/6	AATACCTTGGCAGTGACCGG	AAMP	14	1
AAMP.T1.5/6	CTAGGGACTGAGGGTCACCA	AAMP	14	1
AAMP.T1.6/6	GAGGCCACTCATGTCCCCTG	AAMP	14	1
AANAT.T1.1/6	CACGGCCAGCACATGCAGGT	AANAT	15	1
AANAT.T1.2/6	AGGAGAGACTCATGCAGGTG	AANAT	15	1
AANAT.T1.3/6	AGCCGATGATGAAGGCCACA	AANAT	15	1
AANAT.T1.4/6	GTTCGAGGAGGGCTGCCTTG	AANAT	15	1
AANAT.T1.5/6	GCCCTCCTCGAACCAGCCCA	AANAT	15	1
AANAT.T1.6/6	ACCTTCACGCTCGATCTCAA	AANAT	15	1
AAR2.T1.1/6	CATGTTCAGGATGACCACAG	AAR2	25980	1
AAR2.T1.2/6	TGTCTACGAAGAAGTCAGCG	AAR2	25980	1
AAR2.T1.3/6	GATTGACTATAACTCCTGGG	AAR2	25980	1
AAR2.T1.4/6	GGGCTGTAGCTTCTCCACTG	AAR2	25980	1
AAR2.T1.5/6	TAAGGAAGAAACCCATACGA	AAR2	25980	1
AAR2.T1.6/6	GCCCACGCAGATGTTCCCAG	AAR2	25980	1
AARD.T2.1/6	CAGGAGCACGGACATCCAGG	AARD	441376	2
AARD.T2.2/6	TGCAGCGGCGGAAGTCCCCG	AARD	441376	2
AARD.T2.3/6	TGCTGGAGGACCTCAGACGA	AARD	441376	2
AARD.T2.4/6	GCGTGCGACTTCTTCGGGGA	AARD	441376	2
AARD.T2.5/6	CGTCTGAGGTCCTCCAGCAG	AARD	441376	2
AARD.T2.6/6	GTAAAGTTCTAGCCAGCTGG	AARD	441376	2
AARS.T1.1/6	CATTGGCAAAGAGCAAAGTG	AARS	16	1
AARS.T1.2/6	CCATTGCCAAGGGTATCCGG	AARS	16	1
AARS.T1.3/6	AGAATGCTCAGGTCCGAGGA	AARS	16	1
AARS.T1.4/6	TTGGTGCTGAGGATGCCGAT	AARS	16	1
AARS.T1.5/6	TCAGAATGTGCGTAGCTGTG	AARS	16	1
AARS.T1.6/6	GTCCTGGTTGACAAGATGTG	AARS	16	1
AARS2.T1.1/6	CCCACAGCATAGCTCCACAG	AARS2	57505	1
AARS2.T1.2/6	GGATGTGGTCAGCCACCACG	AARS2	57505	1
AARS2.T1.3/6	TCAGGTCTATGGGATCCCTG	AARS2	57505	1
AARS2.T1.4/6	AGGCTGCCTAGGAAGCCAGG	AARS2	57505	1
AARS2.T1.5/6	CACAGACACAGCGTACCGCG	AARS2	57505	1
AARS2.T1.6/6	CTCCACAGAGGTCTGCAGTG	AARS2	57505	1
AARSD1.T1.1/6	AATGATCAGCCTGTTCCCCA	AARSD1	80755	1
AARSD1.T1.2/6	GCTGAGAGTGACTCGCCGTG	AARSD1	80755	1
AARSD1.T1.3/6	GCGTGACAGTTATGCCCGAG	AARSD1	80755	1
AARSD1.T1.4/6	AGATGTCATTGATTGTACCA	AARSD1	80755	1
AARSD1.T1.5/6	GTCACTGAGATTGCTCACAT	AARSD1	80755	1
AARSD1.T1.6/6	TTCCACCAGCCTGATGACCG	AARSD1	80755	1
AASDH.T1.1/6	AGTTGGTACAATAAGCAGAG	AASDH	132949	1
AASDH.T1.2/6	TGTGGAATCAGGTTCAAACA	AASDH	132949	1
AASDH.T1.3/6	CCTATGTTCTACATACATCA	AASDH	132949	1
AASDH.T1.4/6	GTATCACAGAGGTATCAAGT	AASDH	132949	1
AASDH.T1.5/6	TTCCACAACAGAAGGATCGA	AASDH	132949	1
AASDH.T1.6/6	ACAGAAGGATCGAAGGTCAG	AASDH	132949	1
AASDHPPT.T1.1/6	AGTGCGATCGATTCAGCCCG	AASDHPPT	60496	1
AASDHPPT.T1.2/6	AAATCCTAGTCCAACACCAA	AASDHPPT	60496	1
AASDHPPT.T1.3/6	GCAAACGAATATGATTCCAA	AASDHPPT	60496	1
AASDHPPT.T1.4/6	CCGGGACGCTAAGGCAGCCA	AASDHPPT	60496	1
AASDHPPT.T1.5/6	TAAGGATGAGTGGACTCAGC	AASDHPPT	60496	1
AASDHPPT.T1.6/6	GCTGAACCTGAGCTGCAAGT	AASDHPPT	60496	1
AASS.T1.1/6	AAATCCCAACTAGGTCACAG	AASS	10157	1
AASS.T1.2/6	CTAACATGTGATCCAGACCA	AASS	10157	1
AASS.T1.3/6	CCTCAGAAAAGTGTATGGGA	AASS	10157	1
AASS.T1.4/6	TGGGGCTCCACATATTCACA	AASS	10157	1
AASS.T1.5/6	TAGGCAGTGATTACATCCAA	AASS	10157	1
AASS.T1.6/6	CCACACAATAAAAGCTCAGG	AASS	10157	1
AATF.T1.1/6	AGTGTAAAAGTCTCACCTGG	AATF	26574	1
AATF.T1.2/6	AGGCACTTAAAGCATTGTTG	AATF	26574	1
AATF.T1.3/6	ATCTGGTTGAGGAAGCTGGT	AATF	26574	1
AATF.T1.4/6	GCATTGTTGAGGTCATTGGT	AATF	26574	1
AATF.T1.5/6	GTATCTAAATTACCTTCCCA	AATF	26574	1
AATF.T1.6/6	GTTCCTGTAGACTGTAAAGT	AATF	26574	1
AATK.T1.1/6	TGTCCCACAGGTGTTCCTGG	AATK	9625	1
AATK.T1.2/6	GTACCTTCCCGAACCAGCCA	AATK	9625	1
AATK.T1.3/6	GGGACCTCAAGGGCTACCTG	AATK	9625	1
AATK.T1.4/6	CAGCAGGTAGGGCGTCACCT	AATK	9625	1
AATK.T1.5/6	CCGGGCAGCAGCTCACCAGT	AATK	9625	1
AATK.T1.6/6	GCATAGCAACCTGCTCGTCG	AATK	9625	1
ABAT.T1.1/6	GCATTACCTCTTCCAGACAG	ABAT	18	1
ABAT.T1.2/6	TTCTGGGCCCATGAGCACTG	ABAT	18	1
ABAT.T1.3/6	TGTGAAAGAGAACCAACAGG	ABAT	18	1
ABAT.T1.4/6	TAGGCCTGAACTCCTCCTTG	ABAT	18	1
ABAT.T1.5/6	GATGTCCCAGCTCATCACCA	ABAT	18	1
ABAT.T1.6/6	CAGCTCATCACCATGGCCTG	ABAT	18	1
ABCA1.T1.1/6	GCATGGATCCCAAAGCCCGG	ABCA1	19	1
ABCA1.T1.2/6	GTGTAGAGAGAATAATGGTG	ABCA1	19	1
ABCA1.T1.3/6	ATGTGGGAAGATCAAGAACA	ABCA1	19	1
ABCA1.T1.4/6	GGTGATGACCTGGTACATTG	ABCA1	19	1
ABCA1.T1.5/6	CGTACCGCATGTCCTCAAAG	ABCA1	19	1
ABCA1.T1.6/6	GGAGATACCACTGTTACCAG	ABCA1	19	1
ABCA10.T1.1/6	GCCCTCAGGAGAACTCACTG	ABCA10	10349	1
ABCA10.T1.2/6	TGAATGAAAGCACATATGTG	ABCA10	10349	1
ABCA10.T1.3/6	GGTGTCAGGAACGCTAAGGT	ABCA10	10349	1
ABCA10.T1.4/6	TGTGTGGAGAGCTTCCACCT	ABCA10	10349	1
ABCA10.T1.5/6	GGAAAAGTAGAAGCATTGCA	ABCA10	10349	1
ABCA10.T1.6/6	TCAAATTGAAAATTGAACTG	ABCA10	10349	1
ABCA12.T1.1/6	TATCAAAACAGACCTACACA	ABCA12	26154	1
ABCA12.T1.2/6	GGTGGTGTCATCCTGAACCG	ABCA12	26154	1
ABCA12.T1.3/6	CATCGCCAAAGGCTTCCTTG	ABCA12	26154	1
ABCA12.T1.4/6	AACATAGGTGACAAAGCTGG	ABCA12	26154	1
ABCA12.T1.5/6	AACATACCTCATGAAGCCGG	ABCA12	26154	1
ABCA12.T1.6/6	TTCTACAGTGAAAACAACCT	ABCA12	26154	1
ABCA13.T1.1/6	CCTACAGACAGACCTGTCGA	ABCA13	154664	1
ABCA13.T1.2/6	GCTGACCTACACCATTCCAA	ABCA13	154664	1
ABCA13.T1.3/6	ATGATGGTTCCAGAAGTGGG	ABCA13	154664	1
ABCA13.T1.4/6	AAATAGTAAAGACCCACTTG	ABCA13	154664	1
ABCA13.T1.5/6	GGTGGGCTCATCCAGAACCA	ABCA13	154664	1
ABCA13.T1.6/6	CATGCTGGAGGACGGCCACG	ABCA13	154664	1
ABCA2.T1.1/6	CAGGAGATCACCATGCACAG	ABCA2	20	1
ABCA2.T1.2/6	GGCCTTCGAGAAGTGCATCG	ABCA2	20	1
ABCA2.T1.3/6	GGATCTCATCCATCTCCGTG	ABCA2	20	1
ABCA2.T1.4/6	CATGGGAGATGATGGCAATG	ABCA2	20	1
ABCA2.T1.5/6	GAACCTCTACGAGAACCAGG	ABCA2	20	1
ABCA2.T1.6/6	GATGACAATGAGGAACACGT	ABCA2	20	1
ABCA3.T1.1/6	GGGAACTGAGAAGGGCACGA	ABCA3	21	1
ABCA3.T1.2/6	GAACAGAAGGTTGTCCACGA	ABCA3	21	1
ABCA3.T1.3/6	CTGAACCTCAACCTGTACGA	ABCA3	21	1
ABCA3.T1.4/6	AGTCATCCAGTTGTACCGAG	ABCA3	21	1
ABCA3.T1.5/6	GGCATCCATCACCACCATGG	ABCA3	21	1
ABCA3.T1.6/6	AAGGCCTTAAACACCACCTG	ABCA3	21	1
ABCA4.T1.1/6	AATTCCAGGAGATTCTCCTG	ABCA4	24	1
ABCA4.T1.2/6	TCCATGAGGGAGTACCCCTG	ABCA4	24	1
ABCA4.T1.3/6	TGTGCTGTGGACACATGCCA	ABCA4	24	1
ABCA4.T1.4/6	TGACACTTACGATGTCCCAG	ABCA4	24	1
ABCA4.T1.5/6	CACATTCAAGATGCTCACTG	ABCA4	24	1
ABCA4.T1.6/6	TGCAGGACATGGTTGAACAG	ABCA4	24	1
ABCA5.T1.1/6	AAAATGAATGATACCTCAGG	ABCA5	23461	1
ABCA5.T1.2/6	GATCAAGATAGACAGCCAAG	ABCA5	23461	1
ABCA5.T1.3/6	ATACAATATGTCGAGAACAG	ABCA5	23461	1
ABCA5.T1.4/6	TCAAAGTGTATATCTAACTG	ABCA5	23461	1
ABCA5.T1.5/6	TCATCTAGCAAAGTAATCTG	ABCA5	23461	1
ABCA5.T1.6/6	TGTTCCTCAAAAGTAAATGG	ABCA5	23461	1
ABCA6.T1.1/6	GACGTTGAGGGAACACCTGG	ABCA6	23460	1
ABCA6.T1.2/6	AAAGCTTCAGAATCTCAGTG	ABCA6	23460	1
ABCA6.T1.3/6	ACAGTCCTAGAAGTATTGAG	ABCA6	23460	1
ABCA6.T1.4/6	ATGATCAACAGGCTGGTACG	ABCA6	23460	1
ABCA6.T1.5/6	ACGGCAATCCTGGGTCACAG	ABCA6	23460	1
ABCA6.T1.6/6	CACAGGAACAAGTGTCATTG	ABCA6	23460	1
ABCA7.T1.1/6	TCTTCCGAGAGCTAGACACG	ABCA7	10347	1
ABCA7.T1.2/6	CTTGGTGCCAGCATGCATCG	ABCA7	10347	1
ABCA7.T1.3/6	CCACCCCTTGAACCTCACCA	ABCA7	10347	1
ABCA7.T1.4/6	TGACCACGTCAATGTCCATG	ABCA7	10347	1
ABCA7.T1.5/6	CACAGCTTCCAGGTACCAGG	ABCA7	10347	1
ABCA7.T1.6/6	GCAGCAGCTCCCAAATACCG	ABCA7	10347	1
ABCA8.T1.1/6	GGGTACTGAAGAGGATCACG	ABCA8	10351	1
ABCA8.T1.2/6	AACGAAGACCAAGAAGTACA	ABCA8	10351	1
ABCA8.T1.3/6	ACTGCAATACTTGGTCACAG	ABCA8	10351	1
ABCA8.T1.4/6	TGGCCATCATGGTATCTGGG	ABCA8	10351	1
ABCA8.T1.5/6	AATTCAATGTGACTCACCTG	ABCA8	10351	1
ABCA8.T1.6/6	CAACCTCCCAGATACCATGA	ABCA8	10351	1
ABCA9.T1.1/6	TGGCAGGAAGAACAATCATG	ABCA9	10350	1
ABCA9.T1.2/6	GGCCAAACCAGTATGCAGAA	ABCA9	10350	1
ABCA9.T1.3/6	CAGCTCCACTGTGACCAAGG	ABCA9	10350	1
ABCA9.T1.4/6	TCCCAACAGTGAAGGCAAAG	ABCA9	10350	1
ABCA9.T1.5/6	GAGCCAATCAATGTGAAGGG	ABCA9	10350	1
ABCA9.T1.6/6	ACGCAATGATCGCCATCACA	ABCA9	10350	1
ABCB1.T1.1/6	CTATGGAGACAACAGCCGGG	ABCB1	5243	1
ABCB1.T1.2/6	GAGGCTCTATGACCCCACAG	ABCB1	5243	1
ABCB1.T1.3/6	CTGGAGAGATCCTCACCAAG	ABCB1	5243	1
ABCB1.T1.4/6	TTCCCCTGAGAGGACCAAGG	ABCB1	5243	1
ABCB1.T1.5/6	ACTGATGGCCAAAATCACAA	ABCB1	5243	1
ABCB1.T1.6/6	CAAACGATGAGCTATCACAA	ABCB1	5243	1
ABCB10.T1.1/6	ACAGCAATGATTGACACTGG	ABCB10	23456	1
ABCB10.T1.2/6	TGCCTATCCAGCTCGCCCAG	ABCB10	23456	1
ABCB10.T1.3/6	CGAGAAATATGCCAGCAAAG	ABCB10	23456	1
ABCB10.T1.4/6	TGAACTGCTTACCAGAAGCA	ABCB10	23456	1
ABCB10.T1.5/6	GTAGAAAGAGCTCAGACCTG	ABCB10	23456	1
ABCB10.T1.6/6	AGTAAAGAAATGCACCTGAG	ABCB10	23456	1
ABCB11.T1.1/6	CACCCACCATTCCTTCACAG	ABCB11	8647	1
ABCB11.T1.2/6	TCCCAACAGGAAACCACAGA	ABCB11	8647	1
ABCB11.T1.3/6	GTATTGTATACACTGATTGG	ABCB11	8647	1
ABCB11.T1.4/6	AAACTAACGTTGGGTCCCAG	ABCB11	8647	1
ABCB11.T1.5/6	AGTCCAAGGTACCTGGACAA	ABCB11	8647	1
ABCB11.T1.6/6	AAGCTCCTACTATGACACTG	ABCB11	8647	1
ABCB4.T1.1/6	ACACCACTGAACTCAATACG	ABCB4	5244	1
ABCB4.T1.2/6	AGATCCTCACCAGAAGACTG	ABCB4	5244	1
ABCB4.T1.3/6	ACAGCCACTACTTCCAACCA	ABCB4	5244	1
ABCB4.T1.4/6	TTGACAGCTACAGTGAAGAG	ABCB4	5244	1
ABCB4.T1.5/6	GCTGATGGCCATTATCACAA	ABCB4	5244	1
ABCB4.T1.6/6	CATATTCTCAGAGATCATAG	ABCB4	5244	1
ABCB5.T1.1/6	CTATGGTGACAACAGCCGTG	ABCB5	340273	1
ABCB5.T1.2/6	AGATGCTTCAGACTCAACAC	ABCB5	340273	1
ABCB5.T1.3/6	ACTGCCATTGAGACCGACCA	ABCB5	340273	1
ABCB5.T1.4/6	GCTGAACTAATGGCAAAACG	ABCB5	340273	1
ABCB5.T1.5/6	ATATTCCAAAGCCAAATCGG	ABCB5	340273	1
ABCB5.T1.6/6	TTACATGAACATGCCCTCTG	ABCB5	340273	1
ABCB6.T1.1/6	TGACCATTGTGGTCACTGAG	ABCB6	10058	1
ABCB6.T1.2/6	TGGGCTGTTCCAAGACACCA	ABCB6	10058	1
ABCB6.T1.3/6	TCGTCGTGCTATGAACACAC	ABCB6	10058	1
ABCB6.T1.4/6	CTCAGTCAGCAAGTTCACTG	ABCB6	10058	1
ABCB6.T1.5/6	TCATGCACAGGAACACAATG	ABCB6	10058	1
ABCB6.T1.6/6	ACAGGGTACAGGACACAGGT	ABCB6	10058	1
ABCB7.T1.1/6	TCACAGTTGCAGTCACACGG	ABCB7	22	1
ABCB7.T1.2/6	ACAGTTCCCAGAAAGTTCAG	ABCB7	22	1
ABCB7.T1.3/6	CATCATAGAGTATGACTGGG	ABCB7	22	1
ABCB7.T1.4/6	ACTTGGGTGTCATATCCATG	ABCB7	22	1
ABCB7.T1.5/6	CATGGATATGACACCCAAGT	ABCB7	22	1
ABCB7.T1.6/6	CACACCACAGACAGCTACCG	ABCB7	22	1
ABCB8.T1.1/6	TTCCCCAGGAAAGACCACCG	ABCB8	11194	1
ABCB8.T1.2/6	GTGAGCATTCGCTTCCCGGG	ABCB8	11194	1
ABCB8.T1.3/6	AGGGCCACGATCTTGCCAGG	ABCB8	11194	1
ABCB8.T1.4/6	GGGCAATTACCAGCACCGTG	ABCB8	11194	1
ABCB8.T1.5/6	TTCATCACCAGCTTCCCCGA	ABCB8	11194	1
ABCB8.T1.6/6	CTTCCCCGAGGGCTACAACA	ABCB8	11194	1
ABCB9.T1.1/6	TGTCCTGGGAGATTGTATGG	ABCB9	23457	1
ABCB9.T1.2/6	TCTGGCCTGAGATGACAAGG	ABCB9	23457	1
ABCB9.T1.3/6	CACCATCTCGAAAGGCACAG	ABCB9	23457	1
ABCB9.T1.4/6	AGAACATCAATGTCTTCCTG	ABCB9	23457	1
ABCB9.T1.5/6	CCACAAGTACTTGCACCGTG	ABCB9	23457	1
ABCB9.T1.6/6	AAGCATGGATCAGTTCAGCA	ABCB9	23457	1
ABCC1.T1.1/6	TGGGCTGACCAGAAACACTG	ABCC1	4363	1
ABCC1.T1.2/6	AGTGGACTCCATGATCCCGG	ABCC1	4363	1
ABCC1.T1.3/6	CCTCTGGTCCTTAAACAAGG	ABCC1	4363	1
ABCC1.T1.4/6	AGCAAGGATGACTTGCAGGG	ABCC1	4363	1
ABCC1.T1.5/6	ACCATGGGGAGAATGTTCAG	ABCC1	4363	1
ABCC1.T1.6/6	ATAGACAGCCCCAATGACAG	ABCC1	4363	1
ABCC10.T1.1/6	GACTCCTTGAGCTAAACCAG	ABCC10	89845	1
ABCC10.T1.2/6	TGATGCACAGCTGTACAAGG	ABCC10	89845	1
ABCC10.T1.3/6	GGCCACATCTGCATCCACAG	ABCC10	89845	1
ABCC10.T1.4/6	GCATGCTGAGCTACACCACA	ABCC10	89845	1
ABCC10.T1.5/6	CTTGTGACAGAGCTGCTGAG	ABCC10	89845	1
ABCC10.T1.6/6	GAGCAGCTTCACACAGACAG	ABCC10	89845	1
ABCC11.T1.1/6	GTTGCACAAGATCAACCTGG	ABCC11	85320	1
ABCC11.T1.2/6	GCATTAAGAAGACACTCAGG	ABCC11	85320	1
ABCC11.T1.3/6	CTTGTTCATCATCCCCACAG	ABCC11	85320	1
ABCC11.T1.4/6	AAGGCACAAGTTGTCCCCAG	ABCC11	85320	1
ABCC11.T1.5/6	TGGTGTCAAAGAAACTCATG	ABCC11	85320	1
ABCC11.T1.6/6	CAGCCGAAGGAGATTCAAGG	ABCC11	85320	1
ABCC12.T1.1/6	AAACACCGTGTCATGCAGAG	ABCC12	94160	1
ABCC12.T1.2/6	TCAGGCTGTCGAGAACAAGG	ABCC12	94160	1
ABCC12.T1.3/6	GAAGGCCTCTCTGAGCCACG	ABCC12	94160	1
ABCC12.T1.4/6	CCCCTATGGAGACCTGACTG	ABCC12	94160	1
ABCC12.T1.5/6	TTCCCTGAGCAGCTCCACGG	ABCC12	94160	1
ABCC12.T1.6/6	ACATTCATGAGAGACACAGT	ABCC12	94160	1
ABCC2.T1.1/6	AAGTTCTAGAGCTCACCTGG	ABCC2	1244	1
ABCC2.T1.2/6	ATCATGGGAAGCATGCTCAG	ABCC2	1244	1
ABCC2.T1.3/6	AGGCAGGGTGTCATCCACTG	ABCC2	1244	1
ABCC2.T1.4/6	CACGTGGAGAAGCTGCCAGG	ABCC2	1244	1
ABCC2.T1.5/6	CAGCATGGCTGATATCAAGG	ABCC2	1244	1
ABCC2.T1.6/6	GCTGAAGTGAGAGTAGATTG	ABCC2	1244	1
ABCC3.T1.1/6	GGCCACATGAGAGTCCACCG	ABCC3	8714	1
ABCC3.T1.2/6	TATGCCATCACCATACACAG	ABCC3	8714	1
ABCC3.T1.3/6	GTGGTGTCAAAGAAGGACTG	ABCC3	8714	1
ABCC3.T1.4/6	CCTGCTACTTGCTCTACCTG	ABCC3	8714	1
ABCC3.T1.5/6	GTCAGGTTGCTGATTAACTG	ABCC3	8714	1
ABCC3.T1.6/6	CTCATACTGTATCAGCAGGG	ABCC3	8714	1
ABCC4.T1.1/6	GCGTCACTGCCACGAACACG	ABCC4	10257	1
ABCC4.T1.2/6	TGACGCTGTATGGGGCTGTG	ABCC4	10257	1
ABCC4.T1.3/6	AGAGTTCCCGAGAACACCCA	ABCC4	10257	1
ABCC4.T1.4/6	GGAAGTTGTTCTCATCACTG	ABCC4	10257	1
ABCC4.T1.5/6	TCACCTTCCCTGCTCCCACG	ABCC4	10257	1
ABCC4.T1.6/6	TGGCACAGATGGCATCCAGA	ABCC4	10257	1
ABCC5.T1.1/6	GTGATTGATCCTCTCCACCG	ABCC5	10057	1
ABCC5.T1.2/6	TACGGAAAGAGGCACCCATG	ABCC5	10057	1
ABCC5.T1.3/6	CATGGGCATCTAAGGCACTG	ABCC5	10057	1
ABCC5.T1.4/6	TAATAACCAGGAATGCCAAG	ABCC5	10057	1
ABCC5.T1.5/6	AAGCTCGTCATGCAGCCGGG	ABCC5	10057	1
ABCC5.T1.6/6	CCTTAGACACCAGCACCCAG	ABCC5	10057	1
ABCC6.T1.1/6	GCACACATTCTCTACCACAG	ABCC6	368	1
ABCC6.T1.2/6	ACTATGATCCAATCAGCCTG	ABCC6	368	1
ABCC6.T1.3/6	GGTGACCCAGACACTGCAGT	ABCC6	368	1
ABCC6.T1.4/6	CTTCTCCAAGGAGACAGACA	ABCC6	368	1
ABCC6.T1.5/6	GGAGGGGTTCGTGAGCATCG	ABCC6	368	1
ABCC6.T1.6/6	CTGGGTGCAGAACACCTCTG	ABCC6	368	1
ABCC8.T1.1/6	CCTGTACTGGCATAGCCCAG	ABCC8	6833	1
ABCC8.T1.2/6	GATGATGTTCTCCTCCACAG	ABCC8	6833	1
ABCC8.T1.3/6	GATGCTGGTCTTCCTCACGA	ABCC8	6833	1
ABCC8.T1.4/6	AGTGCTCAGATAGCACACTG	ABCC8	6833	1
ABCC8.T1.5/6	ACTCACCAAGAAGACAACGT	ABCC8	6833	1
ABCC8.T1.6/6	CAGACCAACGAGATGCTCCG	ABCC8	6833	1
ABCC9.T1.1/6	ATACCAGCAGAGCTCCACGG	ABCC9	10060	1
ABCC9.T1.2/6	GACTGCAAATCTGACCACCG	ABCC9	10060	1
ABCC9.T1.3/6	CGATTGAGAATCAGTCCCAG	ABCC9	10060	1
ABCC9.T1.4/6	TGTCAAAAGCAACATACTGG	ABCC9	10060	1
ABCC9.T1.5/6	ACAGAGGCAGAGAATCTGTG	ABCC9	10060	1
ABCC9.T1.6/6	GCGACCACATATGCCCACCT	ABCC9	10060	1
ABCD1.T1.1/6	TGGCCGTGAGGAACACCACG	ABCD1	215	1
ABCD1.T1.2/6	TGTTGACGAAGGTAGCAGGG	ABCD1	215	1
ABCD1.T1.3/6	GATCATGTCGTCGTACAAGG	ABCD1	215	1
ABCD1.T1.4/6	TAGAGCACACCACCGTACGT	ABCD1	215	1
ABCD1.T1.5/6	GGGTCAGCAACATGGACGGG	ABCD1	215	1
ABCD1.T1.6/6	AGTTCCTCATGAAGTATGTG	ABCD1	215	1
ABCD2.T1.1/6	TTGTGACCACTGAAACAGGG	ABCD2	225	1
ABCD2.T1.2/6	AAGTGATCAATATGGATGGG	ABCD2	225	1
ABCD2.T1.3/6	ACTGGTACATTCATCCAGCA	ABCD2	225	1
ABCD2.T1.4/6	CCCTGACCAATCTCTTACGG	ABCD2	225	1
ABCD2.T1.5/6	CAGCAGTGGACTAATTATGG	ABCD2	225	1
ABCD2.T1.6/6	CCTTATTGCACTGTTGACGA	ABCD2	225	1
ABCD3.T1.1/6	GATTGGATGGACGTACTCAG	ABCD3	5825	1
ABCD3.T1.2/6	CTCAAGCTAGGTCTTACCTG	ABCD3	5825	1
ABCD3.T1.3/6	TCATCCAAAATGGCAAACTG	ABCD3	5825	1
ABCD3.T1.4/6	TGGCAAATATGAGCGCACAA	ABCD3	5825	1
ABCD3.T1.5/6	GGTAACCAACAACAGTGGCA	ABCD3	5825	1
ABCD3.T1.6/6	CATATCCTTGAACGTGAAGG	ABCD3	5825	1
ABCD4.T1.1/6	GGACCCCATAGTACTGACTG	ABCD4	5826	1
ABCD4.T1.2/6	GCACCAGCTTCATCACAATG	ABCD4	5826	1
ABCD4.T1.3/6	GTATGATGTTCTGTCCCCGG	ABCD4	5826	1
ABCD4.T1.4/6	AGAGACTCCTTCAGACCCAG	ABCD4	5826	1
ABCD4.T1.5/6	GGGACAGAACATCATACCTG	ABCD4	5826	1
ABCD4.T1.6/6	CTGGTAAGTGTAGTAGACGA	ABCD4	5826	1
ABCE1.T1.1/6	AAAATCTCCTGCCAGTCAGG	ABCE1	6059	1
ABCE1.T1.2/6	TTGACATCTAGGTAACTAGA	ABCE1	6059	1
ABCE1.T1.3/6	CCAATGCCTTCAAACTTCAC	ABCE1	6059	1
ABCE1.T1.4/6	ATTCCTAAGGCTGCAAAGGT	ABCE1	6059	1
ABCE1.T1.5/6	TGTCAATCTACCAAGCAACT	ABCE1	6059	1
ABCE1.T1.6/6	GATCTCTAATAAATCCAGAT	ABCE1	6059	1
ABCF1.T1.1/6	TCATCCACCTCGATGCCCAG	ABCF1	23	1
ABCF1.T1.2/6	ACCCACACAGAAGTTCTCAG	ABCF1	23	1
ABCF1.T1.3/6	TGACAGCGTTGAGGTCCAGG	ABCF1	23	1
ABCF1.T1.4/6	AATGTTGGGAGGGATGCTCA	ABCF1	23	1
ABCF1.T1.5/6	CCCACTGAGTACCTGCAGCG	ABCF1	23	1
ABCF1.T1.6/6	GCCATCAATGAATACAAGGG	ABCF1	23	1
ABCF2.T1.1/6	CAGTCCATGCAAGATCCGCG	ABCF2	10061	1
ABCF2.T1.2/6	TGATGGAAGTCGACACAGAG	ABCF2	10061	1
ABCF2.T1.3/6	AGGCAGAGATGAGGGCCTCG	ABCF2	10061	1
ABCF2.T1.4/6	CGCAAGCATCTAGGTCCAGG	ABCF2	10061	1
ABCF2.T1.5/6	ACTTCCATCACACAATGCAA	ABCF2	10061	1
ABCF2.T1.6/6	AACCAATGAGGCCATAACGA	ABCF2	10061	1
ABCF3.T1.1/6	CAGCGGCTAGATGGTTACCG	ABCF3	55324	1
ABCF3.T1.2/6	CGAGATCAGCAGACACAGAG	ABCF3	55324	1
ABCF3.T1.3/6	GCCTGATAAAGCGCTCATCG	ABCF3	55324	1
ABCF3.T1.4/6	AGGAGACTCACCTAGCAAAG	ABCF3	55324	1
ABCF3.T1.5/6	TCATCCACCTGCACAGCCAG	ABCF3	55324	1
ABCF3.T1.6/6	AGAAATCTATGCCAAACTGG	ABCF3	55324	1
ABCG1.T1.1/6	CAAGGACAATGTGTGTACCG	ABCG1	9619	1
ABCG1.T1.2/6	AGAAAGACTCCCATCTCCAG	ABCG1	9619	1
ABCG1.T1.3/6	CGGACCGGGAGCCTGTCAGG	ABCG1	9619	1
ABCG1.T1.4/6	TGTGTCTCCTGCAGTCATGG	ABCG1	9619	1
ABCG1.T1.5/6	AGCCAGGATGTTCATCAGCG	ABCG1	9619	1
ABCG1.T1.6/6	GGGCACCATGACCTCCCTGG	ABCG1	9619	1
ABCG2.T1.1/6	AACTTGAAGATGGAATATCG	ABCG2	9429	1
ABCG2.T1.2/6	GCTGCAAGGAAAGATCCAAG	ABCG2	9429	1
ABCG2.T1.3/6	TATAGACATGAATACATCAG	ABCG2	9429	1
ABCG2.T1.4/6	TGTCCAAGAAGAAGTCTGCA	ABCG2	9429	1
ABCG2.T1.5/6	TCTGAGTTGATGACAGAAGG	ABCG2	9429	1
ABCG2.T1.6/6	CATACCGTAAATCCATATCG	ABCG2	9429	1
ABCG4.T1.1/6	GAGCACGCCAATAACCACGT	ABCG4	64137	1
ABCG4.T1.2/6	GAGGATGCAGAACTGTGTGA	ABCG4	64137	1
ABCG4.T1.3/6	TGATGCCAATCAGCTCCCGG	ABCG4	64137	1
ABCG4.T1.4/6	CCAGGTGACAGAGATCCTGA	ABCG4	64137	1
ABCG4.T1.5/6	CCTACGGTTCATGTCCCACG	ABCG4	64137	1
ABCG4.T1.6/6	TCATGGCTTCCAACACCGTG	ABCG4	64137	1
ABCG5.T1.1/6	ACTGGTAAAGGAGACCTACG	ABCG5	64240	1
ABCG5.T1.2/6	AGAGCTGAGTCTGAGCCATG	ABCG5	64240	1
ABCG5.T1.3/6	CACACTGCTGAAAATCATGG	ABCG5	64240	1
ABCG5.T1.4/6	TGCGAGCCAGTTCCACCAGG	ABCG5	64240	1
ABCG5.T1.5/6	GGACATGGCGTCCAGCAGCG	ABCG5	64240	1
ABCG5.T1.6/6	ACTAGGATCCTGGAGCAGCT	ABCG5	64240	1
ABCG8.T1.1/6	GCGCAGGAGAGTCAGCATTG	ABCG8	64241	1
ABCG8.T1.2/6	AGTGATCACATCTAGCAAGG	ABCG8	64241	1
ABCG8.T1.3/6	GCACGTACATGTTGCCCACG	ABCG8	64241	1
ABCG8.T1.4/6	GATTGCTGTAGCGAGGACAG	ABCG8	64241	1
ABCG8.T1.5/6	TGGGCAACATGTACGTGCGG	ABCG8	64241	1
ABCG8.T1.6/6	AGTGCTCCGGAAGCTCCCCG	ABCG8	64241	1
ABHD1.T1.1/6	TCGGTGGTGATGGAACAGTG	ABHD1	84696	1
ABHD1.T1.2/6	TGTTAAACACGACAGCCCTG	ABHD1	84696	1
ABHD1.T1.3/6	AGAGTACTCACCACAGACGG	ABHD1	84696	1
ABHD1.T1.4/6	CGTTGGGTAGAAAGTCTCGG	ABHD1	84696	1
ABHD1.T1.5/6	ATCCTCCAAACACCAGATGG	ABHD1	84696	1
ABHD1.T1.6/6	GATTCAGCACCAGTATCCTG	ABHD1	84696	1
ABHD10.T1.1/6	ACTCAGAGGAAAGCACACTG	ABHD10	55347	1
ABHD10.T1.2/6	TCATATAAGAAAGATAGCCA	ABHD10	55347	1
ABHD10.T1.3/6	AAGTTCAGATGGTAACTCAG	ABHD10	55347	1
ABHD10.T1.4/6	ACCTGCATTGATGTATGCCA	ABHD10	55347	1
ABHD10.T1.5/6	ATCTGTGCTGAGTACTCGAT	ABHD10	55347	1
ABHD10.T1.6/6	TGCCCCATAAGATTGCTCCA	ABHD10	55347	1
ABHD11.T1.1/6	AGAGCCGCATAATCTCAGGG	ABHD11	83451	1
ABHD11.T1.2/6	CCACTCGAAAGCTCACCCTA	ABHD11	83451	1
ABHD11.T1.3/6	ACGGTGGATGCTCGTAACCA	ABHD11	83451	1
ABHD11.T1.4/6	TGCTGTAGATATCAGCCCAG	ABHD11	83451	1
ABHD11.T1.5/6	CCACCAAGGAGAAAGAGTGT	ABHD11	83451	1
ABHD11.T1.6/6	CCCCACAGGACATGGCCGTG	ABHD11	83451	1
ABHD12.T1.1/6	TCACCTTGTAAAGCTCCACG	ABHD12	26090	1
ABHD12.T1.2/6	GGAAGAACCAGTCAAACCCA	ABHD12	26090	1
ABHD12.T1.3/6	GAGTTCCCTTGGTTACCATG	ABHD12	26090	1
ABHD12.T1.4/6	GGTGACCACATGGTAACCAA	ABHD12	26090	1
ABHD12.T1.5/6	AGTGGCCCCAGATGTACACG	ABHD12	26090	1
ABHD12.T1.6/6	TCCAATATAAGGGCATCTGG	ABHD12	26090	1
ABHD12B.T1.1/6	CTCTACAGGTAAGCCCACAG	ABHD12B	145447	1
ABHD12B.T1.2/6	TTGTGTCTATGAGTGGACCA	ABHD12B	145447	1
ABHD12B.T1.3/6	TTCATGGCAGTGCAGAACAC	ABHD12B	145447	1
ABHD12B.T1.4/6	ACAGGTAAGCCCACAGAGGA	ABHD12B	145447	1
ABHD12B.T1.5/6	GAGTGGCCCCAGAGACACAC	ABHD12B	145447	1
ABHD12B.T1.6/6	GTCTTGTCTGTTGACTACAG	ABHD12B	145447	1
ABHD13.T1.1/6	TAATCTCTTAGTCCGAGATG	ABHD13	84945	1
ABHD13.T1.2/6	AATAGCCACTGCTCCACCCA	ABHD13	84945	1
ABHD13.T1.3/6	AATAAAGTGCTGGCCATATG	ABHD13	84945	1
ABHD13.T1.4/6	ATGCAGGCAACATAGGTCAC	ABHD13	84945	1
ABHD13.T1.5/6	CATGGGAATGCAGGCAACAT	ABHD13	84945	1
ABHD13.T1.6/6	GTGTCATTGTGAGTCCCATC	ABHD13	84945	1
ABHD14A.T1.1/6	TCCTGGCTCGAGAGTCACTG	ABHD14A	25864	1
ABHD14A.T1.2/6	TGCGTAGCTTCACCACAGAG	ABHD14A	25864	1
ABHD14A.T1.3/6	TTGGTGAGCCCCTCGCTGAG	ABHD14A	25864	1
ABHD14A.T1.4/6	GCACAAATCCATGTAGCTGG	ABHD14A	25864	1
ABHD14A.T1.5/6	CTCCACCCAGAACTACACCC	ABHD14A	25864	1
ABHD14A.T1.6/6	GTGCCGAGTTCCCAAAACCT	ABHD14A	25864	1
ABHD14B.T1.1/6	ATGGACTGATCACAACCGGG	ABHD14B	84836	1
ABHD14B.T1.2/6	CTGTTACCTGGACAAACCAG	ABHD14B	84836	1
ABHD14B.T1.3/6	GTGATCAGTCCATCACTGAG	ABHD14B	84836	1
ABHD14B.T1.4/6	CCTTCATGATCAGCACCCGG	ABHD14B	84836	1
ABHD14B.T1.5/6	ACACAAGGGTACCTTCACAC	ABHD14B	84836	1
ABHD14B.T1.6/6	CCGGGTGCTGATCATGAAGG	ABHD14B	84836	1
ABHD15.T1.1/6	CATCCGCTTCCGACACCCGG	ABHD15	116236	1
ABHD15.T1.2/6	GGACCCGTCCGACCTCAAGG	ABHD15	116236	1
ABHD15.T1.3/6	CCGGTCATCTTCCATCGCCG	ABHD15	116236	1
ABHD15.T1.4/6	GCACTGCAGATACACAGCAC	ABHD15	116236	1
ABHD15.T1.5/6	GCAGATACACAGCACAGGCA	ABHD15	116236	1
ABHD15.T1.6/6	CCTGGCGCAGGAAGCCACAG	ABHD15	116236	1
ABHD16A.T1.1/6	GCGTAGATGATGATGTCCTG	ABHD16A	7920	1
ABHD16A.T1.2/6	CCCCTCACAGCAGATCACCT	ABHD16A	7920	1
ABHD16A.T1.3/6	ATCTACGCCTGGTCCATCGG	ABHD16A	7920	1
ABHD16A.T1.4/6	GTCACCGTCCTACCTTCCAG	ABHD16A	7920	1
ABHD16A.T1.5/6	GGGCACCAGGTCATCAAAGG	ABHD16A	7920	1
ABHD16A.T1.6/6	GTAGGACATGGCTGCCCACG	ABHD16A	7920	1
ABHD16B.T1.1/6	CAGCTCCGGGTAGGTCATGG	ABHD16B	140701	1
ABHD16B.T1.2/6	GTGCTGGGCTGGAACCACCC	ABHD16B	140701	1
ABHD16B.T1.3/6	CTTCCCGCCCGCGCACCTGG	ABHD16B	140701	1
ABHD16B.T1.4/6	GTACTCGACCACCACGTCCA	ABHD16B	140701	1
ABHD16B.T1.5/6	ACGGAGTAGCCGGCCTCGAG	ABHD16B	140701	1
ABHD16B.T1.6/6	CGCCAACGCCATGGACGTGG	ABHD16B	140701	1
ABHD17A.T2.1/6	GAGAAGAGGACCGTGTACCT	ABHD17A	81926	2
ABHD17A.T2.2/6	CTCGGCCTGTCCCAGGTACA	ABHD17A	81926	2
ABHD17A.T4.3/6	ACAGCTGCTCACCTGGCACC	ABHD17A	81926	4
ABHD17A.T7.1.4/6	GCTCATCATCCACGGCACGG	ABHD17A	81926	7.1
ABHD17A.T7.1.5/6	TACACGGTCCTCTTCTCGCA	ABHD17A	81926	7.1
ABHD17A.T7.1.6/6	AGTAGGTCTTCTTGGTGTCG	ABHD17A	81926	7.1
ABHD17B.T1.1/6	CCTGCTCCTTCAACCCAGAG	ABHD17B	51104	1
ABHD17B.T1.2/6	CGAGCAGCAAGATCCACAGA	ABHD17B	51104	1
ABHD17B.T1.3/6	TGAACGTTGCCAAAGACCTG	ABHD17B	51104	1
ABHD17B.T1.4/6	ACTCGCATTCCCGAAGTCAG	ABHD17B	51104	1
ABHD17B.T1.5/6	TGGGAATGCATCAAAACAGT	ABHD17B	51104	1
ABHD17B.T1.6/6	CAGCTTCAATGTCTGCATAG	ABHD17B	51104	1
ABHD17C.T1.1/6	ACGCAAACCAGACATCAGAG	ABHD17C	58489	1
ABHD17C.T1.2/6	TCGAGGCCAAGTCTACCGTG	ABHD17C	58489	1
ABHD17C.T1.3/6	GACAAGCATGAACTTACCTG	ABHD17C	58489	1
ABHD17C.T1.4/6	CGCTGCGCATTCATACCTCG	ABHD17C	58489	1
ABHD17C.T1.5/6	GTTGGTCATTCATGGTACAG	ABHD17C	58489	1
ABHD17C.T1.6/6	CTCGAGGTATGAATGCGCAG	ABHD17C	58489	1
ABHD18.T1.1/6	GAAATCCGATACTTAGAAGG	ABHD18	80167	1
ABHD18.T1.2/6	ATGACTGGAATATCCATGGG	ABHD18	80167	1
ABHD18.T1.3/6	TAATGAGGCTTGGATCAACT	ABHD18	80167	1
ABHD18.T1.4/6	TTGCACTGGCTAGAGAGGGA	ABHD18	80167	1
ABHD18.T1.5/6	AAGTGATATATACTTACACT	ABHD18	80167	1
ABHD18.T1.6/6	GCTGTGGACCAAGACAGGCA	ABHD18	80167	1
ABHD2.T1.1/6	AGATTGATGACAATGTGATG	ABHD2	11057	1
ABHD2.T1.2/6	CATTGTGTGCAAATACTTGG	ABHD2	11057	1
ABHD2.T1.3/6	ATGAGGAAGAAAGTTGCATG	ABHD2	11057	1
ABHD2.T1.4/6	TCTTCATGTTGTCAGCCATG	ABHD2	11057	1
ABHD2.T1.5/6	GGGCGTAGTCAACGAAAGTG	ABHD2	11057	1
ABHD2.T1.6/6	GACATGGATGGATAAGCTGG	ABHD2	11057	1
ABHD3.T1.1/6	TACAGAAACGTACTACCCGA	ABHD3	171586	1
ABHD3.T1.2/6	AGTGATGAAAGGTCTAAGCA	ABHD3	171586	1
ABHD3.T1.3/6	ACTGACTTCAGTCTAGGACT	ABHD3	171586	1
ABHD3.T1.4/6	TTACTTCCTGTACTGCACCG	ABHD3	171586	1
ABHD3.T1.5/6	TTAACAACAGAGGAGTGGCG	ABHD3	171586	1
ABHD3.T1.6/6	CTTATTAAAACTGCAGATGG	ABHD3	171586	1
ABHD4.T1.1/6	ACCATGCACCATCACCAAGG	ABHD4	63874	1
ABHD4.T1.2/6	ACTACAGGCTACTCACCCCA	ABHD4	63874	1
ABHD4.T1.3/6	TGACATCGATAGAGACATGG	ABHD4	63874	1
ABHD4.T1.4/6	AGTTAAACACCTCATCCTGG	ABHD4	63874	1
ABHD4.T1.5/6	AAACCAGAATAAGATCTGGA	ABHD4	63874	1
ABHD4.T1.6/6	GCTGGTCAGCATAGACATGG	ABHD4	63874	1
ABHD5.T1.1/6	TATAGACGTAGGGCACCATG	ABHD5	51099	1
ABHD5.T1.2/6	ATTGTCTTCACATATGAATG	ABHD5	51099	1
ABHD5.T1.3/6	CAGCAGCCAAGAATCCACCT	ABHD5	51099	1
ABHD5.T1.4/6	AATGTGCAGACTCCAAGGTG	ABHD5	51099	1
ABHD5.T1.5/6	TTGGAGTCTGCACATTACAG	ABHD5	51099	1
ABHD5.T1.6/6	GGTCGTTCAGGGAAACCCCA	ABHD5	51099	1
ABHD6.T1.1/6	TTCCGACGCAGATCATCTGG	ABHD6	57406	1
ABHD6.T1.2/6	ACAGGCTGGAGACATCCGAT	ABHD6	57406	1
ABHD6.T1.3/6	CCATGGAGGTGCCTACCAGG	ABHD6	57406	1
ABHD6.T1.4/6	GTGGACATGCCAGGACATGA	ABHD6	57406	1
ABHD6.T1.5/6	CAAGGATATGTGGCTCAGTG	ABHD6	57406	1
ABHD6.T1.6/6	GTATGCTGCTTACTACCCAT	ABHD6	57406	1
ABHD8.T1.1/6	TGTGCGCCTAGGCTATGAGG	ABHD8	79575	1
ABHD8.T1.2/6	GGCATTCCAGCATCACCATG	ABHD8	79575	1
ABHD8.T1.3/6	GCCAGGGTTCACTTACCCGT	ABHD8	79575	1
ABHD8.T1.4/6	CATGCCGTGGACAAGCAGGA	ABHD8	79575	1
ABHD8.T1.5/6	AGCCAGCGCATAGAAGGTGT	ABHD8	79575	1
ABHD8.T1.6/6	GTACCCAGACCTAGTGCACA	ABHD8	79575	1
ABI1.T1.1/6	AAATGCTTACCTTGACACCA	ABI1	10006	1
ABI1.T1.2/6	TACACAGTTCTGGATGATGT	ABI1	10006	1
ABI1.T1.3/6	TCAAATTAAAATATAGACTG	ABI1	10006	1
ABI1.T1.4/6	TCCAGAACTGTGTAATCGAT	ABI1	10006	1
ABI1.T1.5/6	GTTCTGGATGATGTGGGCCA	ABI1	10006	1
ABI1.T1.6/6	ACAGGGCGCTCCATATTCGC	ABI1	10006	1
ABI2.T1.1/6	TTATGACTATACAAAAGACA	ABI2	10152	1
ABI2.T1.2/6	GTCATCAAGAAGAATGACGA	ABI2	10152	1
ABI2.T1.3/6	AGTCATAAATTGCCACAACT	ABI2	10152	1
ABI2.T1.4/6	ATTCTAGATGATATTGGACA	ABI2	10152	1
ABI2.T1.5/6	ACGAACTGGTCGTTCAAGGT	ABI2	10152	1
ABI2.T1.6/6	AATAATGGCTCCTTCCTGAA	ABI2	10152	1
ABI3.T1.1/6	GTACCCATACACCAGCCAGA	ABI3	51225	1
ABI3.T1.2/6	TCCAGGCAGCCAAAGTTGAG	ABI3	51225	1
ABI3.T1.3/6	TATGGAGAAGGTGGCCCGAA	ABI3	51225	1
ABI3.T1.4/6	CAATGAGCTCTCCTTCTCTG	ABI3	51225	1
ABI3.T1.5/6	GGTGAACATGCATATGGAGA	ABI3	51225	1
ABI3.T1.6/6	GCAGATGGTGAACATGCATA	ABI3	51225	1
ABI3BP.T1.1/6	AGGCCCGGTCAGCAACACAG	ABI3BP	25890	1
ABI3BP.T1.2/6	AAAATCTGAAACCAAACACG	ABI3BP	25890	1
ABI3BP.T1.3/6	CTTCCACGGTGACCACAGTG	ABI3BP	25890	1
ABI3BP.T1.4/6	TGCCGAATCTAAAACACCAG	ABI3BP	25890	1
ABI3BP.T1.5/6	AGTCCAAGATGACAAATGAG	ABI3BP	25890	1
ABI3BP.T1.6/6	CAACCTCACTGTGGTCACCG	ABI3BP	25890	1
ABL1.T1.1/6	TCAGTGATGATATAGAACGG	ABL1	25	1
ABL1.T1.2/6	GCTGCTCAGCAGATACTCAG	ABL1	25	1
ABL1.T1.3/6	TCTGCAGGAGGACACCATGG	ABL1	25	1
ABL1.T1.4/6	GCAGCCCTTACCCCAGACGT	ABL1	25	1
ABL1.T1.5/6	CCTGAGCAGGTTGATGACAG	ABL1	25	1
ABL1.T1.6/6	CTTAGGCTATAATCACAATG	ABL1	25	1
ABL2.T1.1/6	TGTACACCATCACTCCACAG	ABL2	27	1
ABL2.T1.2/6	CCTAGTGGGAGAAAACCATG	ABL2	27	1
ABL2.T1.3/6	CATTGCAGAAGAAATCTGAG	ABL2	27	1
ABL2.T1.4/6	TATCGAATGGAACAGCCTGA	ABL2	27	1
ABL2.T1.5/6	CTTCTCGGTTGCATTCTCGG	ABL2	27	1
ABL2.T1.6/6	GTTACAACCAGAATGGTGAG	ABL2	27	1
ABLIM1.T2.1/6	GCTGTGCACAGAGTTGACAA	ABLIM1	3983	2
ABLIM1.T2.2/6	ACAGTCGGGATGCCAAACGG	ABLIM1	3983	2
ABLIM1.T2.3/6	CTGCGGGAAGGTCCTCACCG	ABLIM1	3983	2
ABLIM1.T2.4/6	AATGTGACTCGGTCTCCGGG	ABLIM1	3983	2
ABLIM1.T2.5/6	TGGTTGGAGTGTAGCTGTGG	ABLIM1	3983	2
ABLIM1.T2.6/6	CATTCACTGCCATAAATGTG	ABLIM1	3983	2
ABLIM2.T1.1/6	GTAGTGCTGTGGTGACCGTG	ABLIM2	84448	1
ABLIM2.T1.2/6	ACGTGTGGGAATGTGTGCAA	ABLIM2	84448	1
ABLIM2.T1.3/6	CCTGACTTACATAAATCACA	ABLIM2	84448	1
ABLIM2.T1.4/6	GTGAGTAGGAGATCATGTCG	ABLIM2	84448	1
ABLIM2.T1.5/6	CAGCTGGCTGATGCTCAAGG	ABLIM2	84448	1
ABLIM2.T1.6/6	GGACAGGCAGAGCTACGGCG	ABLIM2	84448	1
ABLIM3.T1.1/6	CTGCAGCGTCATCCTCACCG	ABLIM3	22885	1
ABLIM3.T1.2/6	AGGTCACCTTGTCTCCAATG	ABLIM3	22885	1
ABLIM3.T1.3/6	TCTTCGGTAGGCAGGCAGGG	ABLIM3	22885	1
ABLIM3.T1.4/6	CCTTAATTACAAAGACCTGG	ABLIM3	22885	1
ABLIM3.T1.5/6	CCAGGAGTACATCTGCACCC	ABLIM3	22885	1
ABLIM3.T1.6/6	CTGTGGAGACACCTGCAAAG	ABLIM3	22885	1
ABO.T1.1/6	AGACATAGTAGTGGACACGG	ABO	28	1
ABO.T1.2/6	AGTCACTGATCATCTCCATG	ABO	28	1
ABO.T1.3/6	AAACACAGTTAACCCAATGG	ABO	28	1
ABO.T1.4/6	TGAAGACATAGTAGTGGACA	ABO	28	1
ABO.T1.5/6	CTGGTCCCACAAGTACTCGG	ABO	28	1
ABO.T1.6/6	CAGTAGGAAGGATGTCCTCG	ABO	28	1
ABR.T1.1/6	CTTCGGTGTGAAGATCAGCG	ABR	29	1
ABR.T1.2/6	AGACCTGTACTGTACCCTGG	ABR	29	1
ABR.T1.3/6	TGTCAGCAAAGCCAAAACCA	ABR	29	1
ABR.T1.4/6	GGACATCTATGAGATCCACA	ABR	29	1
ABR.T1.5/6	CCAGTTCCAGAAGATCTCAG	ABR	29	1
ABR.T1.6/6	CAGGGTGTTCCGGGACACAG	ABR	29	1
ABRA.T1.1/6	GTGCTTCATTATCTGCACAA	ABRA	137735	1
ABRA.T1.2/6	TGCTGAGGAGCACATCTACA	ABRA	137735	1
ABRA.T1.3/6	GCGTGCCAGGAAACATGGAC	ABRA	137735	1
ABRA.T1.4/6	GCACATCTACAGGGAAATGA	ABRA	137735	1
ABRA.T1.5/6	AGAGATCTCCAAAAGTAACC	ABRA	137735	1
ABRA.T1.6/6	TGGGCATTCTCATGCGTGCC	ABRA	137735	1
ABRACL.T1.1/6	CGAGGTTAACCTCTTAGTGG	ABRACL	58527	1
ABRACL.T1.2/6	CTCTTAAAGCTGCAAAACGA	ABRACL	58527	1
ABRACL.T1.3/6	CCAGGAGAGCTGCTTCTGCA	ABRACL	58527	1
ABRACL.T1.4/6	TACCAATGCTTCAAAGAGGT	ABRACL	58527	1
ABRACL.T1.5/6	TCACGAGGTTAACCTCTTAG	ABRACL	58527	1
ABRACL.T1.6/6	AGGAAGATTGTAACATATCC	ABRACL	58527	1
ABT1.T1.1/6	CAAGCGCATAGCCAAGCGCG	ABT1	29777	1
ABT1.T1.2/6	CCTTCTCAGCGCCTATGGCG	ABT1	29777	1
ABT1.T1.3/6	CCAAGGACTACACCGAGGGA	ABT1	29777	1
ABT1.T1.4/6	TTCCAAAGATCATAACGGAA	ABT1	29777	1
ABT1.T1.5/6	AGATCTATCTTCTCACCTTG	ABT1	29777	1
ABT1.T1.6/6	CTCAGCGCCTATGGCGAGGT	ABT1	29777	1
ABTB1.T1.1/6	GGGCTCGGAAGTAGTCACTG	ABTB1	80325	1
ABTB1.T1.2/6	GAGCACGTGAGTGAAGACGT	ABTB1	80325	1
ABTB1.T1.3/6	CATGTACAGCGACCACACTG	ABTB1	80325	1
ABTB1.T1.4/6	GCACATCATAGGCTGCCTCG	ABTB1	80325	1
ABTB1.T1.5/6	CTGCCCACAGATCAACCCCG	ABTB1	80325	1
ABTB1.T1.6/6	GCAGGGCATCCACAGTGACG	ABTB1	80325	1
ABTB2.T1.1/6	ATGCAGTATCTGTACTACGG	ABTB2	25841	1
ABTB2.T1.2/6	CAGCACAGCGAATGTCAGTG	ABTB2	25841	1
ABTB2.T1.3/6	CCCCACCACTGACATCCTGG	ABTB2	25841	1
ABTB2.T1.4/6	GCTGCATGGACACATCTCTG	ABTB2	25841	1
ABTB2.T1.5/6	CCTCATCAACCAAGCCATCG	ABTB2	25841	1
ABTB2.T1.6/6	GAACACCTACAAATATGCCA	ABTB2	25841	1
ACAA1.T1.1/6	AGGGCTGACAGTGAGTGACG	ACAA1	30	1
ACAA1.T1.2/6	ATTCACGTCCTTGAGAACCG	ACAA1	30	1
ACAA1.T1.3/6	GATTGTGCCTGTGACCACCA	ACAA1	30	1
ACAA1.T1.4/6	GGACATCTTCGAGATCAATG	ACAA1	30	1
ACAA1.T1.5/6	TCAATAGACAGTGTTCGTCG	ACAA1	30	1
ACAA1.T1.6/6	CCTCTGAGAATGTGGCTGAG	ACAA1	30	1
ACAA2.T1.1/6	CTTGATCCAGATCCTCCCAG	ACAA2	10449	1
ACAA2.T1.2/6	AAGATGGAACTGTTACTGCA	ACAA2	10449	1
ACAA2.T1.3/6	ACTGCAGGGAATGCATCGGT	ACAA2	10449	1
ACAA2.T1.4/6	AGGCCTCCGTAAGCTCCAAA	ACAA2	10449	1
ACAA2.T1.5/6	GAAACATAACTTCACACCAC	ACAA2	10449	1
ACAA2.T1.6/6	AATACCTTAATTCGTGAACC	ACAA2	10449	1
ACACA.T1.1/6	GTCAGATTGAGGAATCCGTG	ACACA	31	1
ACACA.T1.2/6	GCCATTCATGATCACCACAT	ACACA	31	1
ACACA.T1.3/6	TAGCACATGGAATGGCAGTG	ACACA	31	1
ACACA.T1.4/6	TCAATGGGAGAATCACCCCA	ACACA	31	1
ACACA.T1.5/6	ATGTATGGGGTATCTCCCTG	ACACA	31	1
ACACA.T1.6/6	GCTTAAGGACAACACCTGTG	ACACA	31	1
ACACB.T1.1/6	CTGTATGGAGAGTCACCATG	ACACB	32	1
ACACB.T1.2/6	GCGGACAGACTTCTCCACAG	ACACB	32	1
ACACB.T1.3/6	GTATGCCAGCAACATCACCT	ACACB	32	1
ACACB.T1.4/6	CATACTGGGCCATCACCCTG	ACACB	32	1
ACACB.T1.5/6	GATCAAACACATGTTCCACG	ACACB	32	1
ACACB.T1.6/6	ACATCTCATAGGCCCACCTG	ACACB	32	1
ACAD10.T1.1/6	CCGTCAGCAGAGGACCACAG	ACAD10	80724	1
ACAD10.T1.2/6	TGTAGGCCACATCAGCAAGG	ACAD10	80724	1
ACAD10.T1.3/6	CAGATGTGCATATTCCACAT	ACAD10	80724	1
ACAD10.T1.4/6	CGGAGCAGGACTGACCAATG	ACAD10	80724	1
ACAD10.T1.5/6	AACACACAGAGTTGGCAACG	ACAD10	80724	1
ACAD10.T1.6/6	GTACTCCATCACATAGAAGG	ACAD10	80724	1
ACAD11.T1.1/6	TTAGGAAGAAGTGAACCTGG	ACAD11	84129	1
ACAD11.T1.2/6	TGTCAGCGGACTCAGCCACG	ACAD11	84129	1
ACAD11.T1.3/6	GGATCTTCTCAATGGCAATG	ACAD11	84129	1
ACAD11.T1.4/6	ATAGATTGCAATGATCAAAG	ACAD11	84129	1
ACAD11.T1.5/6	GTTCGACAGCAAGTCCCTGG	ACAD11	84129	1
ACAD11.T1.6/6	TGTAGACACAGGGAATATGG	ACAD11	84129	1
ACAD8.T1.1/6	CAGGCCTTGCAGATGCACGG	ACAD8	27034	1
ACAD8.T1.2/6	AACTTCTCCATGGTACAGAG	ACAD8	27034	1
ACAD8.T1.3/6	GCCGTGAGAGGACTGAACGG	ACAD8	27034	1
ACAD8.T1.4/6	CAAATTCACCTGGTTCAGTG	ACAD8	27034	1
ACAD8.T1.5/6	GCTTCGGAAATGAGGAACAG	ACAD8	27034	1
ACAD8.T1.6/6	TCAGTCCTCTCACGGCAATG	ACAD8	27034	1
ACAD9.T1.1/6	GCCATGAACATCCTCAACAG	ACAD9	28976	1
ACAD9.T1.2/6	CCATTAGTAATCCAGACCTG	ACAD9	28976	1
ACAD9.T1.3/6	CTCACTCACACACTGCCAGG	ACAD9	28976	1
ACAD9.T1.4/6	GTATGACCTACCTCACAGCA	ACAD9	28976	1
ACAD9.T1.5/6	CAGGTCTGGATTACTAATGG	ACAD9	28976	1
ACAD9.T1.6/6	TGCCAGGGTTACCTTCACCA	ACAD9	28976	1
ACADL.T1.1/6	GACTGTGTACAGCTCCATGG	ACADL	33	1
ACADL.T1.2/6	ATCTTCAAAGAATAGTTCTG	ACADL	33	1
ACADL.T1.3/6	ACAGTGACAAGCTTACCTGT	ACADL	33	1
ACADL.T1.4/6	GCATCTTGGTGGAATTGGAG	ACADL	33	1
ACADL.T1.5/6	AGCTGGAGAAGTAAGTAGGG	ACADL	33	1
ACADL.T1.6/6	GCCACTTACTCTGAGTGATG	ACADL	33	1
ACADM.T1.1/6	ACACACATTCCAGAGAACTG	ACADM	34	1
ACADM.T1.2/6	AAGATGTGGATAACCAACGG	ACADM	34	1
ACADM.T1.3/6	CAGAGAGGAAATCATCCCAG	ACADM	34	1
ACADM.T1.4/6	CAGAAGATGTGGATAACCAA	ACADM	34	1
ACADM.T1.5/6	CAGCGATGTTCAGATACTAG	ACADM	34	1
ACADM.T1.6/6	ATTGGCTTATGGATGTACAG	ACADM	34	1
ACADS.T1.1/6	TAAGGAACATCTCTTCCCAG	ACADS	35	1
ACADS.T1.2/6	CGCATCACTGAGATCTACGA	ACADS	35	1
ACADS.T1.3/6	GTTCACAGCACAATCGAGGG	ACADS	35	1
ACADS.T1.4/6	GTAGTTCACAGCACAATCGA	ACADS	35	1
ACADS.T1.5/6	TGACAGAGATGCCGGCAGAG	ACADS	35	1
ACADS.T1.6/6	GACACTCATGATGACTCCGG	ACADS	35	1
ACADSB.T1.1/6	CTACACCAAAGATTACCCTG	ACADSB	36	1
ACADSB.T1.2/6	TTCCTCTATCACGAGCACAG	ACADSB	36	1
ACADSB.T1.3/6	GAAGTTGACCCAGAATATGG	ACADSB	36	1
ACADSB.T1.4/6	AGTGAGCTGAGGCAAATAGG	ACADSB	36	1
ACADSB.T1.5/6	ACAGGGCCTCCAACACCAAG	ACADSB	36	1
ACADSB.T1.6/6	ATCTTGGGACAAATTGGACA	ACADSB	36	1
ACADVL.T1.1/6	TATGCTGCAGTATGTAACTG	ACADVL	37	1
ACADVL.T1.2/6	CAAGTGCCCAGTGAGCTGGG	ACADVL	37	1
ACADVL.T1.3/6	TGAATGCATCCAAATCATGG	ACADVL	37	1
ACADVL.T1.4/6	GTGAGTGCTAACATGGACCA	ACADVL	37	1
ACADVL.T1.5/6	ACCATGTAAGCCATGGACTG	ACADVL	37	1
ACADVL.T1.6/6	GGGCTCGGTTAGACAGAAAG	ACADVL	37	1
ACAN.T1.1/6	CTACAGCAGAACTCACCATG	ACAN	176	1
ACAN.T1.2/6	TGACAAGGACAGCAGCCCAG	ACAN	176	1
ACAN.T1.3/6	TGGGGTGTCCATCTGACCAG	ACAN	176	1
ACAN.T1.4/6	AGTAGCGGGTGGGTCCCGGG	ACAN	176	1
ACAN.T1.5/6	TACAAAGCAGTAGACATCGT	ACAN	176	1
ACAN.T1.6/6	GAACGACAGGACCATCGAAG	ACAN	176	1
ACAP1.T1.1/6	CCACAAGCTGGACAGCCATG	ACAP1	9744	1
ACAP1.T1.2/6	TGCCGGAACACTGAATGCAG	ACAP1	9744	1
ACAP1.T1.3/6	TCTGCCCTGACTCAGAAAGG	ACAP1	9744	1
ACAP1.T1.4/6	CAACCATTCTTGGCCACACG	ACAP1	9744	1
ACAP1.T1.5/6	ACGGCTCGAGCTGGGTACCG	ACAP1	9744	1
ACAP1.T1.6/6	TGTGGCCTGGATCAGCGGTG	ACAP1	9744	1
ACAP2.T1.1/6	TCAACCAAAGAGATGTCCAA	ACAP2	23527	1
ACAP2.T1.2/6	TCCGGAGCACTCGATACACA	ACAP2	23527	1
ACAP2.T1.3/6	TGAACTTGGACCCTACATGA	ACAP2	23527	1
ACAP2.T1.4/6	ACTATAGGATAATCCGACTG	ACAP2	23527	1
ACAP2.T1.5/6	TGTGAGTTCCTCCTACAGAA	ACAP2	23527	1
ACAP2.T1.6/6	GTGCTCCGGAATTCACCGGT	ACAP2	23527	1
ACAP3.T1.1/6	GCGGAGGTCATCCACCACCA	ACAP3	116983	1
ACAP3.T1.2/6	CAGACGATCAAGGAGCCCTG	ACAP3	116983	1
ACAP3.T1.3/6	GTGAACCAAAGAGACAGCCG	ACAP3	116983	1
ACAP3.T1.4/6	AGCCGTGTGAGGACATCGAG	ACAP3	116983	1
ACAP3.T1.5/6	CTGGATCAAGGACAAATACG	ACAP3	116983	1
ACAP3.T1.6/6	GGAGGTGGTGAACTACCACA	ACAP3	116983	1
ACAT1.T1.1/6	ATGGGTAATGTTCTACAAGG	ACAT1	38	1
ACAT1.T1.2/6	AGGATCAACACCATATGGTG	ACAT1	38	1
ACAT1.T1.3/6	TGACGGCAGATGCAGCGAAG	ACAT1	38	1
ACAT1.T1.4/6	AGGAATGAAAGCCATCATGA	ACAT1	38	1
ACAT1.T1.5/6	GCCTCTCAAAGTCTTATGTG	ACAT1	38	1
ACAT1.T1.6/6	TTCTGCGCAGGATGTGATGG	ACAT1	38	1
ACAT2.T1.1/6	GGAGCTGCCAGATGATCTGT	ACAT2	39	1
ACAT2.T1.2/6	CGACAGCCAGATGCTCCAAG	ACAT2	39	1
ACAT2.T1.3/6	GTTCTCAAGTAAGCCAAGTG	ACAT2	39	1
ACAT2.T1.4/6	GATAGGAGACTCCAGCATTG	ACAT2	39	1
ACAT2.T1.5/6	AGTCTTGAAGAGGGCCACTG	ACAT2	39	1
ACAT2.T1.6/6	CACATCTTCCGGAGCCACAG	ACAT2	39	1
ACBD3.T1.1/6	TAATCCAGACACTTGTCCTG	ACBD3	64746	1
ACBD3.T1.2/6	CCTCCTCATGACAGTCCCGT	ACBD3	64746	1
ACBD3.T1.3/6	CCGACGGGACTGTCATGAGG	ACBD3	64746	1
ACBD3.T1.4/6	GTACCGACGGGACTGTCATG	ACBD3	64746	1
ACBD3.T1.5/6	GATTGTGCCTGTGTACCGAC	ACBD3	64746	1
ACBD3.T1.6/6	GAACAGTGACCACTTCTCCT	ACBD3	64746	1
ACBD4.T1.1/6	TCTGGGCAAGATGAGCAGGG	ACBD4	79777	1
ACBD4.T1.2/6	ACTACAAGCAGGCCACCATG	ACBD4	79777	1
ACBD4.T1.3/6	GAACCTGCCCAAGAACGGTG	ACBD4	79777	1
ACBD4.T1.4/6	ACCACTTATATCGTCCAATG	ACBD4	79777	1
ACBD4.T1.5/6	GCAGCATCTCTTCATAGGAG	ACBD4	79777	1
ACBD4.T1.6/6	AGGAGGGGCGGTAAGAACCT	ACBD4	79777	1
ACBD5.T1.1/6	ACTGGGTGATATGACCAAAG	ACBD5	91452	1
ACBD5.T1.2/6	CAAACTCTGGATCACCTTCA	ACBD5	91452	1
ACBD5.T1.3/6	AGGGATGCTTGGAGTTCACT	ACBD5	91452	1
ACBD5.T1.4/6	TTCTATAAGCAGGCAACTGA	ACBD5	91452	1
ACBD5.T1.5/6	CCAATAGGATCCCAAAATCC	ACBD5	91452	1
ACBD5.T1.6/6	TACCATTCTTCGGCAAACTC	ACBD5	91452	1
ACBD6.T1.1/6	CATCCTGGTCTCGGAGAGTG	ACBD6	84320	1
ACBD6.T1.2/6	CCCACTCTCCGAGACCAGGA	ACBD6	84320	1
ACBD6.T1.3/6	TGACCCCACTCTCCGAGACC	ACBD6	84320	1
ACBD6.T1.4/6	AATCAGGCCTTGCAGGTGCG	ACBD6	84320	1
ACBD6.T1.5/6	TACAATATCCAGAAACTCAC	ACBD6	84320	1
ACBD6.T1.6/6	CTTCACTGGGCCTGTGATCG	ACBD6	84320	1
ACBD7.T1.1/6	ACAGGGCTGCAGAAGATGTG	ACBD7	414149	1
ACBD7.T1.2/6	TCTAGCATTCCTGGACACGC	ACBD7	414149	1
ACBD7.T1.3/6	CTGAAAGCAAGACCAGATGA	ACBD7	414149	1
ACBD7.T1.4/6	GAGGTTCCATGCTTCCCATT	ACBD7	414149	1
ACBD7.T1.5/6	GGAGAACTGAAAGAACTCTA	ACBD7	414149	1
ACBD7.T3.6/6	ATAGTTGGAGACATTAATAT	ACBD7	414149	3
ACCS.T1.1/6	CCCGGCCTCACACAGCACCG	ACCS	84680	1
ACCS.T1.2/6	ACGCCCCTTCCAGCTCACAG	ACCS	84680	1
ACCS.T1.3/6	GGTACTGGACCAAGCCACTG	ACCS	84680	1
ACCS.T1.4/6	CCTGAGAGAAGCTCACTCTG	ACCS	84680	1
ACCS.T1.5/6	CCTCATCATACTCATCCATG	ACCS	84680	1
ACCS.T1.6/6	CCAGTCAGCATACTGCAGCA	ACCS	84680	1
ACCSL.T1.1/6	TCTGTATACCCACAACAAGG	ACCSL	390110	1
ACCSL.T1.2/6	ATGGTTCTGTGTGATCCAGG	ACCSL	390110	1
ACCSL.T1.3/6	ACTGGTACCCCAGATCACAT	ACCSL	390110	1
ACCSL.T1.4/6	GGGTATACAGAGCACCAAAG	ACCSL	390110	1
ACCSL.T1.5/6	TTCAGACCTCACTCTCCAGG	ACCSL	390110	1
ACCSL.T1.6/6	TGCTCTGTATACCCACAACA	ACCSL	390110	1
ACD.T1.1/6	TGTCCGATGCCTGGTGACGC	ACD	65057	1
ACD.T1.2/6	CCGATGCCTGGTGACGCGGG	ACD	65057	1
ACD.T1.3/6	CCTCCCGCGTCACCAGGCAT	ACD	65057	1
ACD.T1.4/6	GCCCGCAGAGTTCTATCTCC	ACD	65057	1
ACD.T1.5/6	AGAATCAGCTCCCGAATCCA	ACD	65057	1
ACD.T1.6/6	GCTTCCGCGGGACAGAGGGC	ACD	65057	1
ACE.T1.1/6	TGACATCTACCAGTCCAAGG	ACE	1636	1
ACE.T1.2/6	CATCCAGTTCCAGTTCCACG	ACE	1636	1
ACE.T1.3/6	ATATGACCGGACATCCCAGG	ACE	1636	1
ACE.T1.4/6	CAGGTCCTCCAAGTTCACGG	ACE	1636	1
ACE.T1.5/6	GCAGTACAAAGACTTACCTG	ACE	1636	1
ACE.T1.6/6	CCCCTCGATGGACACCACAG	ACE	1636	1
ACE2.T1.1/6	TACCAAGCAAATGAGCAGGG	ACE2	59272	1
ACE2.T1.2/6	AAACATGGAACAGAGATGCG	ACE2	59272	1
ACE2.T1.3/6	TGCACAGAGAATATTCAAGG	ACE2	59272	1
ACE2.T1.4/6	CCAAAGGCGAGAGATAGTTG	ACE2	59272	1
ACE2.T1.5/6	CAGGATCCTTATGTGCACAA	ACE2	59272	1
ACE2.T1.6/6	TTAAATATAGGTGATATGTG	ACE2	59272	1
ACER1.T1.1/6	AAGGAGGGGAAATAGCAGCG	ACER1	125981	1
ACER1.T1.2/6	GCACCCTTCTGTCCTTCCTG	ACER1	125981	1
ACER1.T1.3/6	GCTCTCACACCAGTCCACCT	ACER1	125981	1
ACER1.T1.4/6	TGCTGATGAGCACATGCCTG	ACER1	125981	1
ACER1.T1.5/6	CCAGGAAGCTGAGCGTCATG	ACER1	125981	1
ACER1.T1.6/6	TGCATCAGGAGCATCATCAG	ACER1	125981	1
ACER2.T1.1/6	TATCGCCGAGTTCTACAACA	ACER2	340485	1
ACER2.T1.2/6	CCGAGTTCTACAACACGGTG	ACER2	340485	1
ACER2.T1.3/6	ATACCTTCTGGGGAACCACA	ACER2	340485	1
ACER2.T1.4/6	TTACCACATGCAGTGCAGGT	ACER2	340485	1
ACER2.T1.5/6	CCGCACCGTGTTGTAGAACT	ACER2	340485	1
ACER2.T1.6/6	TTGGGCCAGAACTTGATGAC	ACER2	340485	1
ACER3.T1.1/6	GGATGTGAAGATAGGAACCA	ACER3	55331	1
ACER3.T1.2/6	CCACCATGCATGAAATTGTG	ACER3	55331	1
ACER3.T1.3/6	CTCCTCGCACCAGTCCAGCG	ACER3	55331	1
ACER3.T1.4/6	CTCGCACCAGTCCAGCGTGG	ACER3	55331	1
ACER3.T1.5/6	CAGGCCACACTCACAGAACT	ACER3	55331	1
ACER3.T1.6/6	CTCGGCGATGTACCAGGTCA	ACER3	55331	1
ACHE.T1.1/6	CTTCCTCAGTGACACCCCAG	ACHE	43	1
ACHE.T1.2/6	GCCATCGTACACGTCCAAGG	ACHE	43	1
ACHE.T1.3/6	AAAGACGTAGGCGTAGACCC	ACHE	43	1
ACHE.T1.4/6	TCCGGTGGCAGAAAGCGACG	ACHE	43	1
ACHE.T1.5/6	AGCACGGTGTTCAAAGACGT	ACHE	43	1
ACHE.T1.6/6	TTGGTAGCAGACACTCTGGA	ACHE	43	1
ACIN1.T1.1/6	GCTCGGCATAGTCAGCACAA	ACIN1	22985	1
ACIN1.T1.2/6	CCACAGCTGGATTATCACCG	ACIN1	22985	1
ACIN1.T1.3/6	TGACCCCGTGCAGAGCTGTG	ACIN1	22985	1
ACIN1.T1.4/6	GCCAGCTAAAGGAGTTGTTG	ACIN1	22985	1
ACIN1.T1.5/6	AGTGGGAGCCAATAGATGCA	ACIN1	22985	1
ACIN1.T1.6/6	TCATCCAGCAGCTTGGCAGG	ACIN1	22985	1
ACKR1.T1.1/6	AGTCCTAGAACCACCCCATG	ACKR1	2532	1
ACKR1.T1.2/6	ACAGTAGCCCAGGCTACACA	ACKR1	2532	1
ACKR1.T1.3/6	ACACTGGTGAGGATGAAGAA	ACKR1	2532	1
ACKR1.T1.4/6	TGCTGCTAGCTAGGATACCC	ACKR1	2532	1
ACKR1.T1.5/6	AGCTAGGATACCCAGGACAC	ACKR1	2532	1
ACKR1.T1.6/6	CAGTGCCCTCTTCAGCATTG	ACKR1	2532	1
ACKR2.T1.1/6	GTGGAAGGAGAAACCCTAGG	ACKR2	1238	1
ACKR2.T1.2/6	GCAAGTATTCGGGAACTGTG	ACKR2	1238	1
ACKR2.T1.3/6	GGAAAGCCTTCAGGTACTGG	ACKR2	1238	1
ACKR2.T1.4/6	TCTGTACAAAGACCATATCA	ACKR2	1238	1
ACKR2.T1.5/6	TCAGGCTATAGAAGACTGGG	ACKR2	1238	1
ACKR2.T1.6/6	AGTAGAAGAAGATCATGGCA	ACKR2	1238	1
ACKR3.T1.1/6	GACAAGGAAGACCACCACGT	ACKR3	57007	1
ACKR3.T1.2/6	CCAACAATGAGACCTACTGC	ACKR3	57007	1
ACKR3.T1.3/6	GAAGATCATCTTCTCCTACG	ACKR3	57007	1
ACKR3.T1.4/6	GGTGAGGACAACCCACAGGT	ACKR3	57007	1
ACKR3.T1.5/6	CATGATTGCCAACTCCGTGG	ACKR3	57007	1
ACKR3.T1.6/6	CGGCATGATTGCCAACTCCG	ACKR3	57007	1
ACKR4.T4.1/6	CTAGATTGGAGCCATGGCTT	ACKR4	51554	4
ACKR4.T7.1.2/6	CTATTGTGAGGAATACAGGG	ACKR4	51554	7.1
ACKR4.T7.1.3/6	TATCAGCATAGACAGATATG	ACKR4	51554	7.1
ACKR4.T7.1.4/6	AAACTATTGTGAGGAATACA	ACKR4	51554	7.1
ACKR4.T7.1.5/6	AGTAGATGATGTCTATGGCT	ACKR4	51554	7.1
ACKR4.T7.1.6/6	CTGCAACATGAGCAAACGCA	ACKR4	51554	7.1
ACLY.T1.1/6	GATACCATCTGTGATCTAGG	ACLY	47	1
ACLY.T1.2/6	TACCTCAGAGGAGAACATGG	ACLY	47	1
ACLY.T1.3/6	TGGTGCTGTCATAGGCAGAG	ACLY	47	1
ACLY.T1.4/6	TGGCACAGAGACTCACATGA	ACLY	47	1
ACLY.T1.5/6	TCACGTGAAAGGGTAGACCA	ACLY	47	1
ACLY.T1.6/6	AAGCACACCCAGTTACCAAG	ACLY	47	1
ACMSD.T1.1/6	CCGTTGTGAGCTACCCCAGG	ACMSD	130013	1
ACMSD.T1.2/6	CCTCCTGGGGTAGCTCACAA	ACMSD	130013	1
ACMSD.T1.3/6	TGGTGCCTTCCCCTTCACAG	ACMSD	130013	1
ACMSD.T1.4/6	AGTGGTGCGAGAGAATTGCT	ACMSD	130013	1
ACMSD.T1.5/6	GCTAAACATGACAGGAACTG	ACMSD	130013	1
ACMSD.T1.6/6	ACAGTGGGAAGAATCTCCCA	ACMSD	130013	1
ACO1.T1.1/6	TGGATGATTCCTGAGCCAGG	ACO1	48	1
ACO1.T1.2/6	TTATTACCCAGACAGCCTCG	ACO1	48	1
ACO1.T1.3/6	TGCAGCAAAGTCAACCACAG	ACO1	48	1
ACO1.T1.4/6	TGCCCACTACCCCAACCTGG	ACO1	48	1
ACO1.T1.5/6	TGTGGTAGAAGCCATCACAC	ACO1	48	1
ACO1.T1.6/6	TGTCAGTGGATGTTACCAGA	ACO1	48	1
ACO2.T1.1/6	ATTGTCTCCTCACCTCACTG	ACO2	50	1
ACO2.T1.2/6	AGCGAGGCAAGTCGTACCTG	ACO2	50	1
ACO2.T1.3/6	GTCTCAATAGGACATCAACC	ACO2	50	1
ACO2.T1.4/6	ACAGAAACATGGCATCAGGT	ACO2	50	1
ACO2.T1.5/6	GCTGGGCAGTCTCACCTCTG	ACO2	50	1
ACO2.T1.6/6	GGACCTGCAGATCCTCATCA	ACO2	50	1
ACOD1.T1.1/6	ACTGAGCCAGGAGGACCTAG	ACOD1	730249	1
ACOD1.T1.2/6	GAGAAAACCACTGAGCCAGG	ACOD1	730249	1
ACOD1.T1.3/6	TGACAGATCGTGTTATTCAG	ACOD1	730249	1
ACOD1.T1.4/6	AGGCCAATGACATGCCAAAG	ACOD1	730249	1
ACOD1.T1.5/6	GTGTTATTCAGAGGAGCAAG	ACOD1	730249	1
ACOD1.T1.6/6	CCAACGTTCCTACCACGGAA	ACOD1	730249	1
ACOT1.T1.1/6	CTCCAGGTCCAGCTCGCCAA	ACOT1	641371	1
ACOT1.T1.2/6	CCCGGCACAGCAGCCGCCCG	ACOT1	641371	1
ACOT1.T1.3/6	CTGAGAGAAGAACTCACCTC	ACOT1	641371	1
ACOT1.T3.4/6	GGCGGCTGCTGTGCCGGGTG	ACOT1	641371	3
ACOT1.T3.5/6	ACCCCGGGCGGCTGCTGTGC	ACOT1	641371	3
ACOT1.T7.1.6/6	AGCGGAGGTGAGTCACCTGG	ACOT1	641371	7.1
ACOT11.T1.1/6	TCACCACTTGTCCAACACTG	ACOT11	26027	1
ACOT11.T1.2/6	GCTCAAGTGGATTGACACCA	ACOT11	26027	1
ACOT11.T1.3/6	CCATGGAAGCTGTGACACAG	ACOT11	26027	1
ACOT11.T1.4/6	CATGCACCACCATCTCCATG	ACOT11	26027	1
ACOT11.T1.5/6	GGCCACAAGCATCTTCAAGG	ACOT11	26027	1
ACOT11.T1.6/6	GCCGGCTGAGAAGACCCGTG	ACOT11	26027	1
ACOT12.T1.1/6	AGCATTCAGCACAAGCATGG	ACOT12	134526	1
ACOT12.T1.2/6	AAACTGTATGTCATCCACTG	ACOT12	134526	1
ACOT12.T1.3/6	CAGTTCAATGCTCTGAACGG	ACOT12	134526	1
ACOT12.T1.4/6	TTGGTGGCCAGATTATGGCG	ACOT12	134526	1
ACOT12.T1.5/6	TATGGCGTGGATGGAGACAG	ACOT12	134526	1
ACOT12.T1.6/6	TTACACAGTGGCAGTGAAGT	ACOT12	134526	1
ACOT13.T1.1/6	CTTGTTGGTCAGATCCACAG	ACOT13	55856	1
ACOT13.T1.2/6	GCAATAGGCACTCTCCACGG	ACOT13	55856	1
ACOT13.T1.3/6	AATGCAATAGGCACTCTCCA	ACOT13	55856	1
ACOT13.T1.4/6	CTCTGTGGATCTGACCAACA	ACOT13	55856	1
ACOT13.T1.5/6	ACAGGAAAATTAATAGCACA	ACOT13	55856	1
ACOT13.T1.6/6	ACAGCACATGTTCTGAAGCA	ACOT13	55856	1
ACOT2.T1.1/6	TCTGGCACAGCAGCCGCCCG	ACOT2	10965	1
ACOT2.T1.2/6	CTGAAAGAAGAACTAACCTC	ACOT2	10965	1
ACOT2.T1.3/6	ATGACTGAGCAAGTAGTTCA	ACOT2	10965	1
ACOT2.T3.4/6	GTCTGGCACAGCAGCCGCCC	ACOT2	10965	3
ACOT2.T3.5/6	CGTCTGGCACAGCAGCCGCC	ACOT2	10965	3
ACOT2.T4.6/6	ACCTGAGAACAACTGAATGG	ACOT2	10965	4
ACOT4.T1.1/6	TTCCAATAGAGAAGGCCCAG	ACOT4	122970	1
ACOT4.T1.2/6	AAGGACATGAGGAGAACCTG	ACOT4	122970	1
ACOT4.T1.3/6	ATGCCCAAACAGTCTCTGAA	ACOT4	122970	1
ACOT4.T1.4/6	TCGCGGGACTCGAGCCCATG	ACOT4	122970	1
ACOT4.T1.5/6	CTGAACAAACATGTTATATG	ACOT4	122970	1
ACOT4.T1.6/6	GCGCCACTTCCTCCCGCCAG	ACOT4	122970	1
ACOT6.T1.1/6	CACTTGGAGCAATCCACTGG	ACOT6	641372	1
ACOT6.T1.2/6	ACAGGCATTGATAAGTACAG	ACOT6	641372	1
ACOT6.T1.3/6	ATGTAGAGGAGCTACTGTGT	ACOT6	641372	1
ACOT6.T1.4/6	TGAGCCAAAGGCTCACTCAA	ACOT6	641372	1
ACOT6.T1.5/6	GGTGAGGCAATATTCTATGG	ACOT6	641372	1
ACOT6.T1.6/6	ATGCTCAGATAGCCTCTGAA	ACOT6	641372	1
ACOT7.T1.1/6	CAGGGGCACATACCACAGGG	ACOT7	11332	1
ACOT7.T1.2/6	CGACAGGGGCACATACCACA	ACOT7	11332	1
ACOT7.T1.3/6	GTGGCCGGCAATGTCCACGG	ACOT7	11332	1
ACOT7.T1.4/6	GCGGCCAGATGATGCCAACG	ACOT7	11332	1
ACOT7.T1.5/6	GAGCTTCATGGTCACACCTG	ACOT7	11332	1
ACOT7.T1.6/6	GACCATCCTGAAGATGATCG	ACOT7	11332	1
ACOT8.T1.1/6	CTGAAGAGATCCTCGTCCAG	ACOT8	10005	1
ACOT8.T1.2/6	CAGTACTGTACCAAGTGGAG	ACOT8	10005	1
ACOT8.T1.3/6	AAGTGGAGCGGACACGAACA	ACOT8	10005	1
ACOT8.T1.4/6	CGCATTCATAGAGCATCCAG	ACOT8	10005	1
ACOT8.T1.5/6	GCTGCCAGTACTGTACCAAG	ACOT8	10005	1
ACOT8.T1.6/6	CATGAAGATGCACTGCTGCG	ACOT8	10005	1
ACOT9.T1.1/6	ATGCTGCTTCTCCTGCAGGG	ACOT9	23597	1
ACOT9.T1.2/6	CTTACCAATCTTATCCACCA	ACOT9	23597	1
ACOT9.T1.3/6	GAACGTGAAATGAAAGACAT	ACOT9	23597	1
ACOT9.T1.4/6	GAACAGGACATTAAGTTCAG	ACOT9	23597	1
ACOT9.T1.5/6	GAAGGCATATGAACTTGCGT	ACOT9	23597	1
ACOT9.T1.6/6	CGTGAAATGAAAGACATTGG	ACOT9	23597	1
ACOX1.T1.1/6	GGTGAAAGCCTTCAGTCCAG	ACOX1	51	1
ACOX1.T1.2/6	TGGAATCAGTCAGAACGCGG	ACOX1	51	1
ACOX1.T1.3/6	GAAGGACCTGACAAACACCA	ACOX1	51	1
ACOX1.T1.4/6	CCATCCGATACAGCGCTGTG	ACOX1	51	1
ACOX1.T1.5/6	CTGCTTACACACATCCTGGA	ACOX1	51	1
ACOX1.T1.6/6	CGCCCTCACCGATCTCTCGG	ACOX1	51	1
ACOX2.T1.1/6	AGCGTTATAAGGCTGCCATG	ACOX2	8309	1
ACOX2.T1.2/6	GAGCAACTACCTTCCCATGG	ACOX2	8309	1
ACOX2.T1.3/6	CATGGCTACTCAAAGCTGAG	ACOX2	8309	1
ACOX2.T1.4/6	AGATTCCATGTATGGCATGG	ACOX2	8309	1
ACOX2.T1.5/6	GTATGGCATGGAGGTCACAG	ACOX2	8309	1
ACOX2.T1.6/6	ACAGAGCAACTACCTTCCCA	ACOX2	8309	1
ACOX3.T1.1/6	AGGAATTCAGGAATGCCGGG	ACOX3	8310	1
ACOX3.T1.2/6	GGGCAAGACAGCCACTCACG	ACOX3	8310	1
ACOX3.T1.3/6	GACCACCGTGAGCTCCACGA	ACOX3	8310	1
ACOX3.T1.4/6	GCTCTGACCGAATTAAGCCA	ACOX3	8310	1
ACOX3.T1.5/6	TCAGTGCTCTGTACGCCCTG	ACOX3	8310	1
ACOX3.T1.6/6	GTGGTCCCTGAGCCGCCACG	ACOX3	8310	1
ACOXL.T1.1/6	TCCCTGGCACACACTCACCG	ACOXL	55289	1
ACOXL.T1.2/6	ACAGGAACGATGAAACAGTG	ACOXL	55289	1
ACOXL.T1.3/6	AGGAGAAGTCCTCTCCATGG	ACOXL	55289	1
ACOXL.T1.4/6	TGACAAGGTTCGGATACCCA	ACOXL	55289	1
ACOXL.T1.5/6	CGGTGAAGGATGATGCCCGG	ACOXL	55289	1
ACOXL.T1.6/6	AGCCACAGCTAATCTCGAAG	ACOXL	55289	1
ACP1.T1.1/6	GTATGGATGAAAGCAATCTG	ACP1	52	1
ACP1.T1.2/6	GCAGTGGAGGGTAGACAGCG	ACP1	52	1
ACP1.T1.3/6	TCTGCCCTCGGTAGTCAGGG	ACP1	52	1
ACP1.T1.4/6	ACGGTACCTGCCGGGCAACG	ACP1	52	1
ACP1.T1.5/6	CAGAGCTGCATGAAGAGGCA	ACP1	52	1
ACP1.T1.6/6	ACATAGTATATAATCAAATG	ACP1	52	1
ACP2.T1.1/6	GTTAACTGACCAAACCCCTG	ACP2	53	1
ACP2.T1.2/6	GCACACTGTGCCCATCACTG	ACP2	53	1
ACP2.T1.3/6	CTATGACACACTCTTCTGTG	ACP2	53	1
ACP2.T1.4/6	CCTGCTGGTAGATTCCGAAG	ACP2	53	1
ACP2.T1.5/6	ACCAGTGAAGACATATCCCA	ACP2	53	1
ACP2.T1.6/6	GATATGTCTTCACTGGTGAA	ACP2	53	1
ACP5.T1.1/6	CTGGCTCAAGAAACAGCTGG	ACP5	54	1
ACP5.T1.2/6	GATGACTGTCACTTACATCG	ACP5	54	1
ACP5.T1.3/6	GCTCGGCTATGGACCACACG	ACP5	54	1
ACP5.T1.4/6	ACAGGATGAAGTCTGCACCC	ACP5	54	1
ACP5.T1.5/6	GTGGGATCTTGAAGTGCAGG	ACP5	54	1
ACP5.T1.6/6	CTGGACACAGTGACACTATG	ACP5	54	1
ACP6.T1.1/6	GTCAGGTCAACAGCAAACGG	ACP6	51205	1
ACP6.T1.2/6	TACCGCTCTTAATGACCCTG	ACP6	51205	1
ACP6.T1.3/6	TTGCCTTGGGAGAGAGACTG	ACP6	51205	1
ACP6.T1.4/6	CTTCATCCTCCTGGACAACG	ACP6	51205	1
ACP6.T1.5/6	ACCAACCTTCAACCCACAGG	ACP6	51205	1
ACP6.T1.6/6	CTGAATCTGCTTCATCAGTG	ACP6	51205	1
ACP7.T1.1/6	CCTCCACCCAGGTTACCTGG	ACP7	390928	1
ACP7.T1.2/6	GTGTTGGGGATAGGTTCATG	ACP7	390928	1
ACP7.T1.3/6	CATCATCTCCTTCTCCACCG	ACP7	390928	1
ACP7.T1.4/6	TGAAGGAGTACGGGTATACG	ACP7	390928	1
ACP7.T1.5/6	AGCACTCGTATGAACGACTG	ACP7	390928	1
ACP7.T1.6/6	CGGCTGCCGTTAAATACCTG	ACP7	390928	1
ACPP.T1.1/6	GAGAAATCTAGGCTCCAAGG	ACPP	55	1
ACPP.T1.2/6	AAGTGGCAAGAAGCATAGGG	ACPP	55	1
ACPP.T1.3/6	GTGAGTTGGCCAAATCCTTG	ACPP	55	1
ACPP.T1.4/6	CAGATGCTGACACCTTCTGG	ACPP	55	1
ACPP.T1.5/6	AAGGAATCCTCATGGCCACA	ACPP	55	1
ACPP.T1.6/6	GAAAGGTGTCAATGGGACTT	ACPP	55	1
ACPT.T1.1/6	AGCATTCAGCAGGATCCCTG	ACPT	93650	1
ACPT.T1.2/6	CAGGGCCTCCTGGTACTCGG	ACPT	93650	1
ACPT.T1.3/6	GAGTACATGACCATCTTGAG	ACPT	93650	1
ACPT.T1.4/6	GACTCAGGAAGGCCTCGTAG	ACPT	93650	1
ACPT.T1.5/6	CCAGGTGTACATCCGCAGCA	ACPT	93650	1
ACPT.T1.6/6	GAGGCAGGCAGCATATGGCG	ACPT	93650	1
ACR.T1.1/6	GGGAGGGGTGATCTCCACGA	ACR	49	1
ACR.T1.2/6	GCCTCTGCAAGAGAGATATG	ACR	49	1
ACR.T1.3/6	TGTTGTACGTGAAGATCTGG	ACR	49	1
ACR.T1.4/6	CAGCTTGCTGAATTCACGAT	ACR	49	1
ACR.T1.5/6	CACAGGTACCACACATGTGG	ACR	49	1
ACR.T1.6/6	AAGCGCCCACACGAAATGGG	ACR	49	1
ACRBP.T1.1/6	GCAGAAAGACTCAAACCAGG	ACRBP	84519	1
ACRBP.T1.2/6	CAAACCAGGAGGCATAAGGG	ACRBP	84519	1
ACRBP.T1.3/6	CTGGACCAATATGAAAACCA	ACRBP	84519	1
ACRBP.T1.4/6	ACGTCTACTATGCCAAGGTG	ACRBP	84519	1
ACRBP.T1.5/6	CAACCACGTCTACTATGCCA	ACRBP	84519	1
ACRBP.T1.6/6	AACCACGGCTTAGTGCCCGA	ACRBP	84519	1
ACRC.T1.1/6	GATACCATCAATCAGCCAGG	ACRC	93953	1
ACRC.T1.2/6	AATGTACTGGATGCAAAACG	ACRC	93953	1
ACRC.T1.3/6	CATAGGCTGGAATAACAAGA	ACRC	93953	1
ACRC.T1.4/6	GATACACCCGGAGCTGCCCA	ACRC	93953	1
ACRC.T1.5/6	GAAATCCAACAGGATACACC	ACRC	93953	1
ACRC.T1.6/6	TAACTATAAGATTAACTACA	ACRC	93953	1
ACRV1.T1.1/6	ACCTCTTCTCCCATGGAACG	ACRV1	56	1
ACRV1.T1.2/6	TCTATGAACCTCTTCTCCCA	ACRV1	56	1
ACRV1.T1.3/6	GAACAGCCTTCAGGTGAACA	ACRV1	56	1
ACRV1.T1.4/6	GATCAAGGAAAATGTCTTCG	ACRV1	56	1
ACRV1.T1.5/6	GGAAAATGTCTTCGTGGAGA	ACRV1	56	1
ACRV1.T1.6/6	CTCACCAGAAGGCTGTTCAC	ACRV1	56	1
ACSBG1.T1.1/6	TGTGCATCGGATGTTCTACG	ACSBG1	23205	1
ACSBG1.T1.2/6	CCACAGGTCGTAGATCTGGG	ACSBG1	23205	1
ACSBG1.T1.3/6	GGAGCCCACATCACACATGG	ACSBG1	23205	1
ACSBG1.T1.4/6	CATGGGCTACCTGAACATGG	ACSBG1	23205	1
ACSBG1.T1.5/6	TGCCGAGAAGAACCACTCCG	ACSBG1	23205	1
ACSBG1.T1.6/6	TGGGCGGCAATATGGCTGAG	ACSBG1	23205	1
ACSBG2.T1.1/6	AAGCCATGAACAATGCACAG	ACSBG2	81616	1
ACSBG2.T1.2/6	TCCATGAAATCATCCCACTG	ACSBG2	81616	1
ACSBG2.T1.3/6	ACACGAGAGTCTTAGCCATG	ACSBG2	81616	1
ACSBG2.T1.4/6	AAATTCAGGGATGGTCATCG	ACSBG2	81616	1
ACSBG2.T1.5/6	TGAAGGCTGGCTACACTCTG	ACSBG2	81616	1
ACSBG2.T1.6/6	TGAAGATGTGCCTACCCCAG	ACSBG2	81616	1
ACSF2.T1.1/6	AATGTCCACGAACATCGTGG	ACSF2	80221	1
ACSF2.T1.2/6	CATCAACATCCAGTTCACCT	ACSF2	80221	1
ACSF2.T1.3/6	TCAACCTGACGTCTTCATGG	ACSF2	80221	1
ACSF2.T1.4/6	GGGTGAGCCTCAGAAGACAG	ACSF2	80221	1
ACSF2.T1.5/6	GCACTTCCCTGAGGACACTG	ACSF2	80221	1
ACSF2.T1.6/6	GGCATCCACCGAGATGACTG	ACSF2	80221	1
ACSF3.T1.1/6	TCTACACCAGTGGGACCACG	ACSF3	197322	1
ACSF3.T1.2/6	GGAGTTCCGGATATGACATG	ACSF3	197322	1
ACSF3.T1.3/6	GCCATGATCATCTACACCAG	ACSF3	197322	1
ACSF3.T1.4/6	GAGCACGCACCAAAACATCA	ACSF3	197322	1
ACSF3.T1.5/6	CAGGTGGCTCCCACCCAGAG	ACSF3	197322	1
ACSF3.T1.6/6	CCTCTCCTGTAGGTTCCGTG	ACSF3	197322	1
ACSL1.T1.1/6	TCTGAGGAACGTCAGCACAG	ACSL1	2180	1
ACSL1.T1.2/6	TCAGCAGTCTTGGAACCACG	ACSL1	2180	1
ACSL1.T1.3/6	CAGCACAGTGGCAGACACCG	ACSL1	2180	1
ACSL1.T1.4/6	CAAGAGCCATCGCTTCAGCG	ACSL1	2180	1
ACSL1.T1.5/6	AGATATGGTGAGACTTGGGA	ACSL1	2180	1
ACSL1.T1.6/6	CATCAGAAACAACAGCCTGT	ACSL1	2180	1
ACSL3.T1.1/6	GTGGTGAAGAGTAACCAATG	ACSL3	2181	1
ACSL3.T1.2/6	ACTGATAAGCCACACCCCAG	ACSL3	2181	1
ACSL3.T1.3/6	AAAGTTCGAAGCTTGCTAGG	ACSL3	2181	1
ACSL3.T1.4/6	GATGTTCATGAATCGCTGCG	ACSL3	2181	1
ACSL3.T1.5/6	GGACTACAATACTGGCAGAG	ACSL3	2181	1
ACSL3.T1.6/6	TCATGCATTAAATGAAACAG	ACSL3	2181	1
ACSL4.T1.1/6	AATGACAAGCCAAACCCCAG	ACSL4	2182	1
ACSL4.T1.2/6	GGTGCTGGGACAGTTACTGA	ACSL4	2182	1
ACSL4.T1.3/6	TATGGACTGACAGAATCATG	ACSL4	2182	1
ACSL4.T1.4/6	AACCACAAAACTGATCACAT	ACSL4	2182	1
ACSL4.T1.5/6	GTGTGTCTGAGGAGATAGCG	ACSL4	2182	1
ACSL4.T1.6/6	GGAACAGCAGCCATAAGTGT	ACSL4	2182	1
ACSL5.T1.1/6	CAGAGTTGGATTCTTCCAAG	ACSL5	51703	1
ACSL5.T1.2/6	GCTTCAGGTCATCATCAAAG	ACSL5	51703	1
ACSL5.T1.3/6	ACTGAACAGGACAGCCTGGG	ACSL5	51703	1
ACSL5.T1.4/6	GTTAAGGAGTCGAGGCACCG	ACSL5	51703	1
ACSL5.T1.5/6	TGATGACCTGAAGCAAAGAG	ACSL5	51703	1
ACSL5.T1.6/6	CGTGTTCAAAGGATACCTGA	ACSL5	51703	1
ACSL6.T1.1/6	CTGAGATGCTAAGCCCACGG	ACSL6	23305	1
ACSL6.T1.2/6	GGCGCAAATCTATGTCCATG	ACSL6	23305	1
ACSL6.T1.3/6	GTCTCCACAGTGGATCATTG	ACSL6	23305	1
ACSL6.T1.4/6	AGCTCCACAATGATCCACTG	ACSL6	23305	1
ACSL6.T1.5/6	CTGCTACACATATTCCATGG	ACSL6	23305	1
ACSL6.T1.6/6	GCTCACCCATGGGAACGTGG	ACSL6	23305	1
ACSM1.T1.1/6	TGGGGACTTCTACAACACTG	ACSM1	116285	1
ACSM1.T1.2/6	AGGAATGAAGATGATCCCTG	ACSM1	116285	1
ACSM1.T1.3/6	TGAAGACGTTGGCTACACGG	ACSM1	116285	1
ACSM1.T1.4/6	ATGACCTTGGTGTCAAACTG	ACSM1	116285	1
ACSM1.T1.5/6	CCTGGTAGAACCATGGACAG	ACSM1	116285	1
ACSM1.T1.6/6	GAATGACTATGAAGTACCGG	ACSM1	116285	1
ACSM2A.T1.1/6	TGACGCAGTTCTGTAGATGG	ACSM2A	123876	1
ACSM2A.T1.2/6	GGAGGTAGAGAATGCACTGA	ACSM2A	123876	1
ACSM2A.T1.3/6	GTGCATGCTCCTAATGCCCA	ACSM2A	123876	1
ACSM2A.T1.4/6	ACAGAACTGCGTCACTGTAG	ACSM2A	123876	1
ACSM2A.T1.5/6	TAGCAACATCCGGTAAACAA	ACSM2A	123876	1
ACSM2A.T1.6/6	TGTGCTCACTTATGGAACCT	ACSM2A	123876	1
ACSM2B.T1.1/6	CGAGGCAGTTCTGTAGATGG	ACSM2B	348158	1
ACSM2B.T1.2/6	GAAGGGACTCCCCTCCAGCG	ACSM2B	348158	1
ACSM2B.T1.3/6	CTCCAGGTTATAGATGATAA	ACSM2B	348158	1
ACSM2B.T1.4/6	TGCCCTTATCATCTATAACC	ACSM2B	348158	1
ACSM2B.T1.5/6	CATCTACAGAACTGCCTCGC	ACSM2B	348158	1
ACSM2B.T1.6/6	CAGCGAGGCAGTTCTGTAGA	ACSM2B	348158	1
ACSM3.T1.1/6	TGTATCAGAGAACTCCAGAG	ACSM3	6296	1
ACSM3.T1.2/6	CTGAACAGAAGACTGTGATG	ACSM3	6296	1
ACSM3.T1.3/6	TGGAAAAGAAAGTTACCCAG	ACSM3	6296	1
ACSM3.T1.4/6	AAAACAGCTTCAACTCTACG	ACSM3	6296	1
ACSM3.T1.5/6	ACGGGCCTGGATATCTACGA	ACSM3	6296	1
ACSM3.T1.6/6	GAAGCCTGTTCCCTACAAAG	ACSM3	6296	1
ACSM4.T1.1/6	CACGAGCATCCGGTACACAG	ACSM4	341392	1
ACSM4.T1.2/6	AGTAGTCCAGATCAAATCCG	ACSM4	341392	1
ACSM4.T1.3/6	GTGGTGGGTGAATGGCAAAG	ACSM4	341392	1
ACSM4.T1.4/6	GACCAGCTAACCCAGCCCTG	ACSM4	341392	1
ACSM4.T1.5/6	TTCTGCCCAGAATCCCTGAG	ACSM4	341392	1
ACSM4.T1.6/6	ATGTGTCCCTGGTCAGACAG	ACSM4	341392	1
ACSM5.T1.1/6	GAATGATGCTGGTACTCCCA	ACSM5	54988	1
ACSM5.T1.2/6	CTGGTAAAGTAGATGGCCAG	ACSM5	54988	1
ACSM5.T1.3/6	TGTGCCATTGACCCACCAGA	ACSM5	54988	1
ACSM5.T1.4/6	GGAGTGCTCGACCATCTTGG	ACSM5	54988	1
ACSM5.T1.5/6	TGGTCAGTGTGGCTTGCATG	ACSM5	54988	1
ACSM5.T1.6/6	CAGAGAAGGACCTCAAGTAC	ACSM5	54988	1
ACSM6.T1.1/6	GGTGTCTGAGAGGATGCTGG	ACSM6	142827	1
ACSM6.T1.2/6	TATGGGCAGACGGAAACTGT	ACSM6	142827	1
ACSM6.T1.3/6	CAAGAGTCTGAAGCAGTGTG	ACSM6	142827	1
ACSM6.T1.4/6	TAAGGGCACAGGTGTCTGAG	ACSM6	142827	1
ACSM6.T1.5/6	AATGGCCATATTCTTCACCA	ACSM6	142827	1
ACSM6.T1.6/6	AATTGAAGCCAAGCTCTCTG	ACSM6	142827	1
ACSS1.T1.1/6	GCTATTACCAGATCACAGGG	ACSS1	84532	1
ACSS1.T1.2/6	AGACAACAAGGTCCACATGG	ACSS1	84532	1
ACSS1.T1.3/6	AGTATGATCGCTCCTCCCTG	ACSS1	84532	1
ACSS1.T1.4/6	TACACACCTTCTCATCCATG	ACSS1	84532	1
ACSS1.T1.5/6	GATGGCGTCCTCAATCTCTG	ACSS1	84532	1
ACSS1.T1.6/6	CTGGTGGCACCATTGCAGAG	ACSS1	84532	1
ACSS2.T1.1/6	CTGATGGTATGTGATCTGAG	ACSS2	55902	1
ACSS2.T1.2/6	GGTGTGGTTCACACAGTTGG	ACSS2	55902	1
ACSS2.T1.3/6	CAAAGATGCCTTCTACAGGG	ACSS2	55902	1
ACSS2.T1.4/6	GGGTGAACCCATCAACCCTG	ACSS2	55902	1
ACSS2.T1.5/6	CTTCAGCCCCAAGCTCACCG	ACSS2	55902	1
ACSS2.T1.6/6	GGCCTCTGAACATACCTGAG	ACSS2	55902	1
ACSS3.T1.1/6	GTGATGTAGAGACCCTGGAA	ACSS3	79611	1
ACSS3.T1.2/6	CATCAAGAAAGGTGACACTG	ACSS3	79611	1
ACSS3.T1.3/6	AATCCGTCAACAGGACCCTG	ACSS3	79611	1
ACSS3.T1.4/6	GGAAGCAGTACTCTCTGACA	ACSS3	79611	1
ACSS3.T1.5/6	AACACTCGCCCTCTACCAGG	ACSS3	79611	1
ACSS3.T1.6/6	TAGACAGAACATTGGCCCTG	ACSS3	79611	1
ACTA1.T1.1/6	GGGTCAGAAAGATTCCTACG	ACTA1	58	1
ACTA1.T1.2/6	AGCGATCCCAGGGTACATCG	ACTA1	58	1
ACTA1.T1.3/6	GTGTGACATCGACATCAGGA	ACTA1	58	1
ACTA1.T1.4/6	CTTCGAGAACGAGATGGCGA	ACTA1	58	1
ACTA1.T1.5/6	GCCAACAACGTCATGTCGGG	ACTA1	58	1
ACTA1.T1.6/6	GTATGCCAACAACGTCATGT	ACTA1	58	1
ACTA2.T1.1/6	GGCCTCACCAGTAGTAACGA	ACTA2	59	1
ACTA2.T1.2/6	CATGTATGTGGCTATCCAGG	ACTA2	59	1
ACTA2.T1.3/6	GATGAAGGATGGCTGGAACA	ACTA2	59	1
ACTA2.T1.4/6	GCATCCCACCCTGCTCACGG	ACTA2	59	1
ACTA2.T1.5/6	GTGTGATATTGACATCAGGA	ACTA2	59	1
ACTA2.T1.6/6	ATGTCTGGGACGTCCCACAA	ACTA2	59	1
ACTB.T1.1/6	AGCCTGGATAGCAACGTACA	ACTB	60	1
ACTB.T1.2/6	TCAGGAGGAGCAATGATCTG	ACTB	60	1
ACTB.T1.3/6	TCACCTGGGTCATCTTCTCG	ACTB	60	1
ACTB.T1.4/6	CAGTCTCCACTCACCCAGGA	ACTB	60	1
ACTB.T1.5/6	CAACCGCGAGAAGATGACCC	ACTB	60	1
ACTB.T1.6/6	GCTCCCCTACCTGGTGCCTG	ACTB	60	1
ACTBL2.T1.1/6	GCATCCCATCCTCCTCACCG	ACTBL2	345651	1
ACTBL2.T1.2/6	ATAGGGCGTCCTCGACACCA	ACTBL2	345651	1
ACTBL2.T1.3/6	TCCAGGCGTAGAATGGCATG	ACTBL2	345651	1
ACTBL2.T1.4/6	GAGGACGCCCTATCATGGAG	ACTBL2	345651	1
ACTBL2.T1.5/6	GATGCTCATCTGGTGCCACA	ACTBL2	345651	1
ACTBL2.T1.6/6	TGTCCCTCTATGCCTCAGGA	ACTBL2	345651	1
ACTC1.T1.1/6	GAGACACACACACTCACCAG	ACTC1	70	1
ACTC1.T1.2/6	CTGGGCTTCATCACCTACGT	ACTC1	70	1
ACTC1.T1.3/6	GCCAACAATGTCTTATCTGG	ACTC1	70	1
ACTC1.T1.4/6	ACACTCACCAGTGGTGACAA	ACTC1	70	1
ACTC1.T1.5/6	ATGGACGGGAAGACAGCGCG	ACTC1	70	1
ACTC1.T1.6/6	AAGCGTAGCCCTCATAGATG	ACTC1	70	1
ACTG1.T1.1/6	AGCTGTAGCCTCGCTCAGTG	ACTG1	71	1
ACTG1.T1.2/6	CCCCTAGGTATGGAATCTTG	ACTG1	71	1
ACTG1.T1.3/6	TGAGCGGTTCCGGTGTCCGG	ACTG1	71	1
ACTG1.T1.4/6	ATGGAAGGAAACACGGCTCG	ACTG1	71	1
ACTG1.T1.5/6	CTCACAACACCTACCCAGGA	ACTG1	71	1
ACTG1.T1.6/6	CAACAGAGAGAAGATGACTC	ACTG1	71	1
ACTG2.T1.1/6	GGTTGTCTCATGAATTCCAG	ACTG2	72	1
ACTG2.T1.2/6	AGGATTACTCACCTGTCGTG	ACTG2	72	1
ACTG2.T1.3/6	CAACTGGGATGACATGGAGA	ACTG2	72	1
ACTG2.T1.4/6	TGAATCCAGGACGATGCCTG	ACTG2	72	1
ACTG2.T1.5/6	CCAGAAAGACAGCTATGTGG	ACTG2	72	1
ACTG2.T1.6/6	AGGAATAGCCTCTCTCTGTG	ACTG2	72	1
ACTL10.T1.1/6	GGCGAAGCCAGGAAACAGTG	ACTL10	170487	1
ACTL10.T1.2/6	ACATGGCCCGAGTTATCCAG	ACTL10	170487	1
ACTL10.T1.3/6	ATGGGCGTGGCATGGCTGTG	ACTL10	170487	1
ACTL10.T1.4/6	AGAAGATGCCCAAAACGCTG	ACTL10	170487	1
ACTL10.T1.5/6	GAGGTCGCCCTCGAAGTCCA	ACTL10	170487	1
ACTL10.T1.6/6	CCGGCTGGAAGATGGGTTCG	ACTL10	170487	1
ACTL6A.T1.1/6	ATAATACAACAGTGGAACGG	ACTL6A	86	1
ACTL6A.T1.2/6	ACTGCAATTCCAGTCCACGA	ACTL6A	86	1
ACTL6A.T1.3/6	GAACAAACAGAACTTACTGG	ACTL6A	86	1
ACTL6A.T1.4/6	GTTGAAGGACATAGCCATCG	ACTL6A	86	1
ACTL6A.T1.5/6	TGCCAAGACCTCGTAACCTG	ACTL6A	86	1
ACTL6A.T1.6/6	TGTTCCGAGGGAGAATATGG	ACTL6A	86	1
ACTL6B.T1.1/6	TTGGCCCGTGTGTTCCACTG	ACTL6B	51412	1
ACTL6B.T1.2/6	ACGGCCATTCCAGTACATGA	ACTL6B	51412	1
ACTL6B.T1.3/6	TTCTCCACAGTGGAACACAC	ACTL6B	51412	1
ACTL6B.T1.4/6	CATTGCCAGCAACAGCACCA	ACTL6B	51412	1
ACTL6B.T1.5/6	CATGTTGGGTGTGGGCCACG	ACTL6B	51412	1
ACTL6B.T1.6/6	CGATGCTGGTGGTCACCACG	ACTL6B	51412	1
ACTL7A.T1.1/6	ATCGCAAGGAGACATTCGTG	ACTL7A	10881	1
ACTL7A.T1.2/6	AGAGATGAAGATCGCCCCGG	ACTL7A	10881	1
ACTL7A.T1.3/6	TACGTGGTCCCCATCTACGA	ACTL7A	10881	1
ACTL7A.T1.4/6	AGAGCAGGATGTTCCCCATG	ACTL7A	10881	1
ACTL7A.T1.5/6	TCTGCGACATGGCATCATCG	ACTL7A	10881	1
ACTL7A.T1.6/6	TGGTTGGAAACCCTGAAGTG	ACTL7A	10881	1
ACTL7B.T1.1/6	CTCGGGGAGGATCTTCATGG	ACTL7B	10880	1
ACTL7B.T1.2/6	CGCCATGAAGATCCTCCCCG	ACTL7B	10880	1
ACTL7B.T1.3/6	GGAGGTCTTCCTCTCAGGAG	ACTL7B	10880	1
ACTL7B.T1.4/6	GCCGCCACACAGTAGCACGT	ACTL7B	10880	1
ACTL7B.T1.5/6	CTGAGAGGAAGACCTCCGTG	ACTL7B	10880	1
ACTL7B.T1.6/6	GCCAACGTGCTACTGTGTGG	ACTL7B	10880	1
ACTL8.T1.1/6	GGACCGAAAGAAGATGCTGG	ACTL8	81569	1
ACTL8.T1.2/6	CTGGTGGAAAGGCTGCACGC	ACTL8	81569	1
ACTL8.T1.3/6	TCATCACGGAGACACCCTTG	ACTL8	81569	1
ACTL8.T1.4/6	GAGACTCTTGAGGAGATAGG	ACTL8	81569	1
ACTL8.T1.5/6	AACACCTATCAGCTCCCAGA	ACTL8	81569	1
ACTL8.T1.6/6	AGAACCGTTATCATTGACCA	ACTL8	81569	1
ACTL9.T1.1/6	TAAGCACCACTATTGCTACG	ACTL9	284382	1
ACTL9.T1.2/6	CCATACGGAGAAATTCCTGG	ACTL9	284382	1
ACTL9.T1.3/6	CTGGTGCAACCCCTGCGCAG	ACTL9	284382	1
ACTL9.T1.4/6	GCTGGAGCACGACCTCCGAG	ACTL9	284382	1
ACTL9.T1.5/6	GTTGTCACTGGAGATGCGCG	ACTL9	284382	1
ACTL9.T1.6/6	CAACCGCGAGAAGCTAGTGG	ACTL9	284382	1
ACTN1.T1.1/6	CATAATAGTCCAGCTCACTG	ACTN1	87	1
ACTN1.T1.2/6	CAGGACATCAACAATGCCTG	ACTN1	87	1
ACTN1.T1.3/6	TGAGATGCATGGGACCCTGG	ACTN1	87	1
ACTN1.T1.4/6	CGACCACCAGCTCATCCAGG	ACTN1	87	1
ACTN1.T1.5/6	GGGAATGTGAAGATGACCCT	ACTN1	87	1
ACTN1.T1.6/6	CATCCTGGGCATCCACAATG	ACTN1	87	1
ACTN2.T1.1/6	GGATTACATAGCCAGCAAAG	ACTN2	88	1
ACTN2.T1.2/6	CAAGCACACGAACTACACGA	ACTN2	88	1
ACTN2.T1.3/6	GCACACGAACTACACGATGG	ACTN2	88	1
ACTN2.T1.4/6	AGGCTGCCCAAACCTGACCG	ACTN2	88	1
ACTN2.T1.5/6	AGACCATCAGCTCATCCAGG	ACTN2	88	1
ACTN2.T1.6/6	ATGACCCTGGTAGATCCCAA	ACTN2	88	1
ACTN3.T1.1/6	GCACACCGTCTACAGCATGG	ACTN3	89	1
ACTN3.T1.2/6	TCTGTGGAGGAGACCCAGGT	ACTN3	89	1
ACTN3.T1.3/6	GCAGGACATCAACACCAAGT	ACTN3	89	1
ACTN3.T1.4/6	CGTAGTCGATGAGGTCAGGG	ACTN3	89	1
ACTN3.T1.5/6	CAGTGAGCTGGACTACCACG	ACTN3	89	1
ACTN3.T1.6/6	GGACTTCATTGCCAGCAAGG	ACTN3	89	1
ACTN4.T1.1/6	GTTCATCGTCCATACCATCG	ACTN4	81	1
ACTN4.T1.2/6	CATTGCCCGCACCATCAACG	ACTN4	81	1
ACTN4.T1.3/6	GGACGATGAACATGTCCTGG	ACTN4	81	1
ACTN4.T1.4/6	CGTCAAGCTGGTCTCCATCG	ACTN4	81	1
ACTN4.T1.5/6	GCAGTATGAACGCAGCATCG	ACTN4	81	1
ACTN4.T1.6/6	ACAGATCGAGAACATTGATG	ACTN4	81	1
ACTR10.T1.1/6	ATTCGATAATCACAACTCGG	ACTR10	55860	1
ACTR10.T1.2/6	TGGGGAGCACTACCCCTAGG	ACTR10	55860	1
ACTR10.T1.3/6	ACCTGCAAAAGCTAATTGTG	ACTR10	55860	1
ACTR10.T1.4/6	TGTTGGGGAGCACTACCCCT	ACTR10	55860	1
ACTR10.T1.5/6	ACGGCGGTCGTGATCGACCT	ACTR10	55860	1
ACTR10.T1.6/6	CTTGGAGCAAGCAAGACAGA	ACTR10	55860	1
ACTR1A.T1.1/6	ACAGGGTAGAGCCTCCTGAG	ACTR1A	10121	1
ACTR1A.T1.2/6	AGAAGTCAGACATGGACCTG	ACTR1A	10121	1
ACTR1A.T1.3/6	AGCTACTCACCCAATCCACG	ACTR1A	10121	1
ACTR1A.T1.4/6	TTAATCACACCGGATCCCTG	ACTR1A	10121	1
ACTR1A.T1.5/6	CTTCTTAAAGGTGTCCAGGG	ACTR1A	10121	1
ACTR1A.T1.6/6	CGCTACAGGCAGGACCACAG	ACTR1A	10121	1
ACTR1B.T1.1/6	CTTCTTAAAAGTGTCCAGCG	ACTR1B	10120	1
ACTR1B.T1.2/6	GGTTGTCCGGACAATCAAAG	ACTR1B	10120	1
ACTR1B.T1.3/6	CCCGCCTCACCCAATCCATG	ACTR1B	10120	1
ACTR1B.T1.4/6	TCAGCTGCAGACCTTCTCGG	ACTR1B	10120	1
ACTR1B.T1.5/6	CATCATCGCCAACCAGCCTG	ACTR1B	10120	1
ACTR1B.T1.6/6	AGGAGTGGTTCTAGACTCAG	ACTR1B	10120	1
ACTR2.T1.1/6	GGTGTGCGACAACGGCACCG	ACTR2	10097	1
ACTR2.T1.2/6	CCGCTAGAACTGCACCACCC	ACTR2	10097	1
ACTR2.T1.3/6	TGCGGGGTGGGTCTTCAATG	ACTR2	10097	1
ACTR2.T1.4/6	AAGGTGGTGGTGTGCGACAA	ACTR2	10097	1
ACTR2.T1.5/6	AGGCAGCTGACATTGATACC	ACTR2	10097	1
ACTR2.T1.6/6	TGGACGTATCATCAAAGTTG	ACTR2	10097	1
ACTR3.T1.1/6	AATCTTCAACTATACCATGG	ACTR3	10096	1
ACTR3.T1.2/6	TGCCCGGCTGAAATTAAGTG	ACTR3	10096	1
ACTR3.T1.3/6	CAGGAAGGGATGATAAACTG	ACTR3	10096	1
ACTR3.T1.4/6	AAACTGCATATCGCTGCATG	ACTR3	10096	1
ACTR3.T1.5/6	ACCGGTACGGTAATAGACAG	ACTR3	10096	1
ACTR3.T1.6/6	AGTGGTGGTAGATTGAAGGT	ACTR3	10096	1
ACTR3B.T1.1/6	TCCGAAATCCCTGAACATGG	ACTR3B	57180	1
ACTR3B.T1.2/6	CATGGAGCCTCCGAACCACA	ACTR3B	57180	1
ACTR3B.T1.3/6	TAGAATGTCGTACTCTCAGG	ACTR3B	57180	1
ACTR3B.T1.4/6	GAGAGAGGGACTTACAGTCG	ACTR3B	57180	1
ACTR3B.T1.5/6	ACATGCAGCGCTACGCCGTG	ACTR3B	57180	1
ACTR3B.T1.6/6	GTGCCACAGTCCACCACGCA	ACTR3B	57180	1
ACTR3C.T1.1/6	AAAAGAAACACCTTACCTCC	ACTR3C	653857	1
ACTR3C.T5.2/6	ATATCATCTCAATGAAATGG	ACTR3C	653857	5
ACTR3C.T6.3/6	AAAAAGAAACACCTTACCTC	ACTR3C	653857	6
ACTR3C.T6.4/6	TATTCTTTCACCCGGAGGTA	ACTR3C	653857	6
ACTR3C.T6.5/6	TTCGAATCATTTAACGTTCC	ACTR3C	653857	6
ACTR3C.T7.1.6/6	ACGGGGATAGTCATTGACAG	ACTR3C	653857	7.1
ACTR5.T1.1/6	CATGCAGAATCTCCTCCATG	ACTR5	79913	1
ACTR5.T1.2/6	ACCTGAAAAGAAGACCGGAA	ACTR5	79913	1
ACTR5.T1.3/6	TTACCTGCACATATAGCAGT	ACTR5	79913	1
ACTR5.T1.4/6	TCACCTGTGAGGAGACACCC	ACTR5	79913	1
ACTR5.T1.5/6	TGAGCACAGCTACATCGCTG	ACTR5	79913	1
ACTR5.T1.6/6	TGGAAGCACAGTGCTCCTTG	ACTR5	79913	1
ACTR6.T1.1/6	GGATGTAAAAGAGTCCAGAA	ACTR6	64431	1
ACTR6.T1.2/6	CCTTGCAGGATAAATGTGGG	ACTR6	64431	1
ACTR6.T1.3/6	CTGGGGCTCTCAGTGCACAT	ACTR6	64431	1
ACTR6.T1.4/6	CCTATTACTTATGCCTGGGA	ACTR6	64431	1
ACTR6.T1.5/6	TCAATTCAAAATCTACCTGA	ACTR6	64431	1
ACTR6.T1.6/6	TCCCCTTGCAGGATAAATGT	ACTR6	64431	1
ACTR8.T1.1/6	GAAGACAAGTGTATGCTGTG	ACTR8	93973	1
ACTR8.T1.2/6	GATGTACAGCTCCATCCTAG	ACTR8	93973	1
ACTR8.T1.3/6	AAAATGTGGATGTGATCACA	ACTR8	93973	1
ACTR8.T1.4/6	GACAAGTGTATGCTGTGTGG	ACTR8	93973	1
ACTR8.T1.5/6	CACGTGTATTGTAGACGTTG	ACTR8	93973	1
ACTR8.T1.6/6	AATATTCACCCAGGCCCTGG	ACTR8	93973	1
ACTRT1.T1.1/6	GCAGACATTGTACTCTCCGG	ACTRT1	139741	1
ACTRT1.T1.2/6	TTACCAGTCCACGCTCAATG	ACTRT1	139741	1
ACTRT1.T1.3/6	GGTACAGCTCATCCCCAAAG	ACTRT1	139741	1
ACTRT1.T1.4/6	CCAAACTCTGTATGGCAGGG	ACTRT1	139741	1
ACTRT1.T1.5/6	CGGCCTTGTTGAGTATGCAA	ACTRT1	139741	1
ACTRT1.T1.6/6	TGAGCTGTACCAAGTGCCCG	ACTRT1	139741	1
ACTRT2.T1.1/6	CGCAGTCACCAAGCTCCACG	ACTRT2	140625	1
ACTRT2.T1.2/6	GATGGAGGCTCCAATCCAGG	ACTRT2	140625	1
ACTRT2.T1.3/6	CTGCTTGAAGCTACTCAGAG	ACTRT2	140625	1
ACTRT2.T1.4/6	TGGCTCGGGGTTCTGCAAAG	ACTRT2	140625	1
ACTRT2.T1.5/6	ACAGCACAATCTCCCCAAAG	ACTRT2	140625	1
ACTRT2.T1.6/6	ACTCAGAGAGGTGACGATGG	ACTRT2	140625	1
ACTRT3.T1.1/6	AGGAGCTATAACTTGCACAG	ACTRT3	84517	1
ACTRT3.T1.2/6	ATGTTCGGGTAGATAAACTG	ACTRT3	84517	1
ACTRT3.T1.3/6	CTAACCGCTTGTCTAAACCA	ACTRT3	84517	1
ACTRT3.T1.4/6	GGTTCTTCATTAGCACCATG	ACTRT3	84517	1
ACTRT3.T1.5/6	CGGCTCGGGAATGATCAAGG	ACTRT3	84517	1
ACTRT3.T1.6/6	CTACCGGTGGTGATCGACAA	ACTRT3	84517	1
ACVR1.T1.1/6	GGAACCACATCGTAGAACGG	ACVR1	90	1
ACVR1.T1.2/6	GCACCAATCAGCTTGATGTG	ACVR1	90	1
ACVR1.T1.3/6	TCTAGATGAAACCATCCAGG	ACVR1	90	1
ACVR1.T1.4/6	TGTGGGGAACAATCCCCGTG	ACVR1	90	1
ACVR1.T1.5/6	CCATGACTTCTCATCACGGG	ACVR1	90	1
ACVR1.T1.6/6	ATTACACTGTTGGAGTGTGT	ACVR1	90	1
ACVR1B.T1.1/6	GGTACACAGTGACAATTGAG	ACVR1B	91	1
ACVR1B.T1.2/6	TGTCAGTGACTGCATCATGA	ACVR1B	91	1
ACVR1B.T1.3/6	GGAAGCAGAGATATACCAGA	ACVR1B	91	1
ACVR1B.T1.4/6	CTACACGTGTGAGACAGATG	ACVR1B	91	1
ACVR1B.T1.5/6	GGAAGATGATGCGAGAGTGT	ACVR1B	91	1
ACVR1B.T1.6/6	GGTACCTGAGCCAGACCCTG	ACVR1B	91	1
ACVR1C.T1.1/6	GTGTTGGTATGCCAACGGAG	ACVR1C	130399	1
ACVR1C.T1.2/6	GACCAAGTATCCCAAACCAG	ACVR1C	130399	1
ACVR1C.T1.3/6	TGTCAGCAGCAATGAAACCA	ACVR1C	130399	1
ACVR1C.T1.4/6	ATCCTAAAGTGGGAACCAAG	ACVR1C	130399	1
ACVR1C.T1.5/6	GGAGAATAATGCGTGAGTGT	ACVR1C	130399	1
ACVR1C.T1.6/6	ATAGCCCGGAGGTGTTCAGT	ACVR1C	130399	1
ACVR2A.T1.1/6	GTTATTAGAAGTGAAAGCAA	ACVR2A	92	1
ACVR2A.T1.2/6	AGCGAGAAGCCAGTTCCCAT	ACVR2A	92	1
ACVR2A.T1.3/6	CCGGAGGTACATGGCTCCAG	ACVR2A	92	1
ACVR2A.T1.4/6	GTGTCATATTGCAGAAACCA	ACVR2A	92	1
ACVR2A.T1.5/6	CCAAAGATCCACATCAACAC	ACVR2A	92	1
ACVR2A.T1.6/6	TTCCCATAGGACTAATCCCA	ACVR2A	92	1
ACVR2B.T1.1/6	GCATTGACATGTATGCCATG	ACVR2B	93	1
ACVR2B.T1.2/6	TGAGCCAGGGAAACCTCCAG	ACVR2B	93	1
ACVR2B.T1.3/6	TCACATAGGTAGGCACGAGA	ACVR2B	93	1
ACVR2B.T1.4/6	AGATCACTGGTTGAAACACC	ACVR2B	93	1
ACVR2B.T1.5/6	TCCCCTTGAGGTAATCCGTG	ACVR2B	93	1
ACVR2B.T1.6/6	CATCACGGCCTTCCATGACA	ACVR2B	93	1
ACVRL1.T1.1/6	AGGACTCAAAGCAGTCCGTG	ACVRL1	94	1
ACVRL1.T1.2/6	TCTGAGGCTAGCTGTGTCCG	ACVRL1	94	1
ACVRL1.T1.3/6	GGCACCACATCATAGAAGGG	ACVRL1	94	1
ACVRL1.T1.4/6	GCGCGGTGAGTCGGGCAGAG	ACVRL1	94	1
ACVRL1.T1.5/6	GCTGGACGAGCAGATCCGCA	ACVRL1	94	1
ACVRL1.T1.6/6	GGCAGCGATTACCTGGACAT	ACVRL1	94	1
ACY1.T1.1/6	TGACAACCGCTATATCCGCG	ACY1	95	1
ACY1.T1.2/6	TATATATGTCCACCCCACGG	ACY1	95	1
ACY1.T1.3/6	GTGTATATATGTCCACCCCA	ACY1	95	1
ACY1.T1.4/6	CATCAGTAGGTGTCACTTGG	ACY1	95	1
ACY1.T1.5/6	CCAAGCTCATACTTACACCA	ACY1	95	1
ACY1.T1.6/6	GCCACTCCTACCAGGCACAA	ACY1	95	1
ACY3.T1.1/6	AATGAACACGGGGTACACCG	ACY3	91703	1
ACY3.T1.2/6	GAACTTCTCAGTCTGGACAA	ACY3	91703	1
ACY3.T1.3/6	CATCTTCCAGATGTTCAGTG	ACY3	91703	1
ACY3.T1.4/6	GTACCCCGTGTTCATTAACG	ACY3	91703	1
ACY3.T1.5/6	CCTTGACCTGCACAACACCA	ACY3	91703	1
ACY3.T1.6/6	TTCGATGAAGTCCAGAACTG	ACY3	91703	1
ACYP1.T1.1/6	TGGGTCCAGAACACTGACCG	ACYP1	97	1
ACYP1.T1.2/6	ACAGTGCAAGGACAATTGCA	ACYP1	97	1
ACYP1.T1.3/6	TTCCTGCATATGACGCACCT	ACYP1	97	1
ACYP1.T1.4/6	ATTGCAAGGTCCCATCTCCA	ACYP1	97	1
ACYP1.T1.5/6	CAGGAATGGCTTGAAACAAG	ACYP1	97	1
ACYP1.T1.6/6	CACATACCTGAGTATGCTTA	ACYP1	97	1
ACYP2.T1.1/6	ACTCAAATCCGTGGACTACG	ACYP2	98	1
ACYP2.T1.2/6	TGAAGCTAGGAAAATAGGAG	ACYP2	98	1
ACYP2.T1.3/6	TGGGTGAAGAATACCAGCAA	ACYP2	98	1
ACYP2.T1.4/6	AGTATACAGAAGATGAAGCT	ACYP2	98	1
ACYP2.T1.5/6	TCCGAACACCTCGTAGTCCA	ACYP2	98	1
ACYP2.T1.6/6	GAGGTGTTCGGAAGAGTGCA	ACYP2	98	1
ADA.T1.1/6	TGGACATACTCAAGACAGAG	ADA	100	1
ADA.T1.2/6	CTGGTAATCAGTGTCCAGGG	ADA	100	1
ADA.T1.3/6	TCCCAGCTAACACAGCAGAG	ADA	100	1
ADA.T1.4/6	AGGGTGGACTTGAAGATGAG	ADA	100	1
ADA.T1.5/6	AGAGGGCGTGGTGTATGTGG	ADA	100	1
ADA.T1.6/6	CCGGCTTCCAGGCACCAGTG	ADA	100	1
ADAD1.T1.1/6	AGATTGTGGATGGCCTGAGT	ADAD1	132612	1
ADAD1.T1.2/6	ATGCTGTTGTTACAGCAAGA	ADAD1	132612	1
ADAD1.T1.3/6	GAGGGTACTAAACTAATATG	ADAD1	132612	1
ADAD1.T1.4/6	TTGACCAGATGGGAAGTGCT	ADAD1	132612	1
ADAD1.T1.5/6	TGGGAAGTGCTTGGTGTACA	ADAD1	132612	1
ADAD1.T1.6/6	AAGTGACAAATTGACCAGAT	ADAD1	132612	1
ADAD2.T1.1/6	CCTGGCCTTGAAGACCTACG	ADAD2	161931	1
ADAD2.T1.2/6	GGGCACTGCGAATAGCAAGA	ADAD2	161931	1
ADAD2.T1.3/6	GTCACGGGCCGCGCCCTTGG	ADAD2	161931	1
ADAD2.T1.4/6	AGCTGCCGGAACAAGAACCT	ADAD2	161931	1
ADAD2.T1.5/6	CTTGGCCTTCACACGCCCGG	ADAD2	161931	1
ADAD2.T1.6/6	TAGAGGTGCAGGAAGACGCG	ADAD2	161931	1
ADAL.T1.1/6	AAACTCCAAGCCTTACCCAG	ADAL	161823	1
ADAL.T1.2/6	TTACAGTAGGGTCTCCACTG	ADAL	161823	1
ADAL.T1.3/6	AGTAGAAAGGAAGAACTCCT	ADAL	161823	1
ADAL.T1.4/6	ACTAATGGATCCATTCAAGT	ADAL	161823	1
ADAL.T1.5/6	AGGCAACATCGGATACCACT	ADAL	161823	1
ADAL.T1.6/6	GGAGACTGTAAAACTTGCCG	ADAL	161823	1
ADAM10.T1.1/6	GTATGCAAGAGCAACATCTG	ADAM10	102	1
ADAM10.T1.2/6	ATCTCGGTCTGTGAAGACAT	ADAM10	102	1
ADAM10.T1.3/6	GGAAATGGAATGGTAGAACA	ADAM10	102	1
ADAM10.T1.4/6	GCACACTGTGCTGTACAACA	ADAM10	102	1
ADAM10.T1.5/6	ACGGATTCCGGAGAAGTCTG	ADAM10	102	1
ADAM10.T1.6/6	ATGTCCAGTGTAAATATGAG	ADAM10	102	1
ADAM11.T1.1/6	CATCGCGGAGACCTGCACCG	ADAM11	4185	1
ADAM11.T1.2/6	CATCAGAGAAGACCCCACTG	ADAM11	4185	1
ADAM11.T1.3/6	AGTGTCACCTTCTACCACCA	ADAM11	4185	1
ADAM11.T1.4/6	TGGGAACTTGACTTACATCG	ADAM11	4185	1
ADAM11.T1.5/6	CTTCCCTAGTACGAACCACG	ADAM11	4185	1
ADAM11.T1.6/6	TGGGATGACGAAACTCACCT	ADAM11	4185	1
ADAM12.T1.1/6	CCTCCCAGAGTTCTGCACAG	ADAM12	8038	1
ADAM12.T1.2/6	GTCATCGCCCAAGTACACGT	ADAM12	8038	1
ADAM12.T1.3/6	GATCGTGGCAGACAACCGAG	ADAM12	8038	1
ADAM12.T1.4/6	TCCAGTCCAGAAATTCATGG	ADAM12	8038	1
ADAM12.T1.5/6	TACTACCATGGACATGTACG	ADAM12	8038	1
ADAM12.T1.6/6	AAGCAATGGTACTTGCCCGG	ADAM12	8038	1
ADAM15.T1.1/6	GCAGTGTCGTCCTACCAGAG	ADAM15	8751	1
ADAM15.T1.2/6	AGGACACATAACTGCCACTG	ADAM15	8751	1
ADAM15.T1.3/6	GGTAACAGAGACCAAGACTG	ADAM15	8751	1
ADAM15.T1.4/6	CAGAGAATGAAGTACCACTG	ADAM15	8751	1
ADAM15.T1.5/6	CAGGTCAAAGAATCACAGCA	ADAM15	8751	1
ADAM15.T1.6/6	AGTGGCACTAGTGGGCCTGG	ADAM15	8751	1
ADAM17.T1.1/6	CATCGACATAGGGCACACAG	ADAM17	6868	1
ADAM17.T1.2/6	TGTGCCCCGAATGAGGACCA	ADAM17	6868	1
ADAM17.T1.3/6	CTACAGATACATGGGCAGAG	ADAM17	6868	1
ADAM17.T1.4/6	GGATGTGAAGATGTTGCTAG	ADAM17	6868	1
ADAM17.T1.5/6	TGCCCAGAAGAAGTGCCAGG	ADAM17	6868	1
ADAM17.T1.6/6	GCCCCGAATGAGGACCAGGG	ADAM17	6868	1
ADAM18.T1.1/6	TATAACACATGTAAACTGAA	ADAM18	8749	1
ADAM18.T1.2/6	TGGCTATAGATACACATACA	ADAM18	8749	1
ADAM18.T1.3/6	ACTTCCAGGGATGTTCTCTG	ADAM18	8749	1
ADAM18.T1.4/6	ATGTTGTACATCAAAGTGTG	ADAM18	8749	1
ADAM18.T1.5/6	AGTAAGTATGCTATGTCATG	ADAM18	8749	1
ADAM18.T1.6/6	GTCAGGAACACAATTACTAG	ADAM18	8749	1
ADAM19.T1.1/6	TGCCCGTACAGAACTCCGGG	ADAM19	8728	1
ADAM19.T1.2/6	CCTCTAAATAATCAGCCACG	ADAM19	8728	1
ADAM19.T1.3/6	GATCCAGTGTCAGAGCTCTG	ADAM19	8728	1
ADAM19.T1.4/6	ATGCCTCTAATTGTACCCTG	ADAM19	8728	1
ADAM19.T1.5/6	AACTTCACACATGTTCCCGT	ADAM19	8728	1
ADAM19.T1.6/6	CTTCTCGAAGCAGAGGTCAG	ADAM19	8728	1
ADAM2.T1.1/6	AAGCCAACTGAAGACTCCAG	ADAM2	2515	1
ADAM2.T1.2/6	ATCCATTGCAATATTCAGGG	ADAM2	2515	1
ADAM2.T1.3/6	GACTGTGGGACTGAACAGGT	ADAM2	2515	1
ADAM2.T1.4/6	TAACTCATTAGCTTCTCCAG	ADAM2	2515	1
ADAM2.T1.5/6	ACTGATGTATCTGGAAACTG	ADAM2	2515	1
ADAM2.T1.6/6	TGAAGGTTATCCAAAATCTG	ADAM2	2515	1
ADAM20.T1.1/6	GTATGCAACATGACACCCAG	ADAM20	8748	1
ADAM20.T1.2/6	GTGAATGTGACCTTCCAGAG	ADAM20	8748	1
ADAM20.T1.3/6	CCTCCCACACATGATATCAG	ADAM20	8748	1
ADAM20.T1.4/6	AAACTGTACTCTACATCCTG	ADAM20	8748	1
ADAM20.T1.5/6	TACCAAGAAATCAACACCCA	ADAM20	8748	1
ADAM20.T1.6/6	GGACCCCTGATATCATGTGT	ADAM20	8748	1
ADAM21.T1.1/6	ATATTCCTGCAACATAGGCT	ADAM21	8747	1
ADAM21.T1.2/6	ACGACATATTCCTGCAACAT	ADAM21	8747	1
ADAM21.T1.3/6	AGTGCAGTTCAACAGACAAC	ADAM21	8747	1
ADAM21.T1.4/6	GTCTGTTGAACTGCACTCTA	ADAM21	8747	1
ADAM21.T1.5/6	TCCATTGAGAGAAATCGTTC	ADAM21	8747	1
ADAM21.T1.6/6	CCCAATGACAAGCATAGAAC	ADAM21	8747	1
ADAM22.T1.1/6	GGACGGAGAAGGGTAACTGT	ADAM22	53616	1
ADAM22.T1.2/6	ATACAGTGCAACAAACGGTG	ADAM22	53616	1
ADAM22.T1.3/6	CTTAGGTGAATGTAAATGCG	ADAM22	53616	1
ADAM22.T1.4/6	GTGGAAGATGGGACACCTTG	ADAM22	53616	1
ADAM22.T1.5/6	GGTGCATAATGGGAGACACT	ADAM22	53616	1
ADAM22.T1.6/6	CATGACTTCCTGAATAGTGG	ADAM22	53616	1
ADAM23.T1.1/6	AGGCGTCAAAGACTCCAAGG	ADAM23	8745	1
ADAM23.T1.2/6	GAAATGTTCCCTCTCCAACG	ADAM23	8745	1
ADAM23.T1.3/6	AGAATCCACAAGGTTGACCA	ADAM23	8745	1
ADAM23.T1.4/6	GGATACTTACAGAATCCACA	ADAM23	8745	1
ADAM23.T1.5/6	CAAGGAGCAGCTCAACACCA	ADAM23	8745	1
ADAM23.T1.6/6	AAAGTCCGTGGTCAACCTTG	ADAM23	8745	1
ADAM28.T1.1/6	TCCCACACATGGTATCACTG	ADAM28	10863	1
ADAM28.T1.2/6	GTACGGGTACTGTCGCAGAG	ADAM28	10863	1
ADAM28.T1.3/6	TATGGAAATCTGGACTGACA	ADAM28	10863	1
ADAM28.T1.4/6	ACAGAACAACTTCCCACACA	ADAM28	10863	1
ADAM28.T1.5/6	GATGGCTAATTATGTCAACA	ADAM28	10863	1
ADAM28.T1.6/6	TTGCATTAATGCAGAATGTG	ADAM28	10863	1
ADAM29.T1.1/6	GTATACCAGATGTTCAAACG	ADAM29	11086	1
ADAM29.T1.2/6	TAGAGTTGTGAAAAGATGTG	ADAM29	11086	1
ADAM29.T1.3/6	ACAGGTACTGAGGGAAACCA	ADAM29	11086	1
ADAM29.T1.4/6	AATATCTCAGATGTCCAGTG	ADAM29	11086	1
ADAM29.T1.5/6	AACGTGGTAGAAAATGCTAG	ADAM29	11086	1
ADAM29.T1.6/6	ATATAGGAGAGCCAGCCTGG	ADAM29	11086	1
ADAM30.T1.1/6	CATCAATGTTAAATACACCT	ADAM30	11085	1
ADAM30.T1.2/6	GGATCATCCTTACATACCAA	ADAM30	11085	1
ADAM30.T1.3/6	GTCCATCTGGATACGTGTGT	ADAM30	11085	1
ADAM30.T1.4/6	TAACTGCAGTAGGTAGGACA	ADAM30	11085	1
ADAM30.T1.5/6	AAACTGGGAGAGGCCTTGAG	ADAM30	11085	1
ADAM30.T1.6/6	GCAGAAAATCTCATGTGCTG	ADAM30	11085	1
ADAM32.T1.1/6	AACACTGCTCCCAAATAACG	ADAM32	203102	1
ADAM32.T1.2/6	CCCCAAGGAGATAACTCTGG	ADAM32	203102	1
ADAM32.T1.3/6	GCACGTGCTGAGTGTGACCA	ADAM32	203102	1
ADAM32.T1.4/6	AATTCAACTGCAGATTCCAG	ADAM32	203102	1
ADAM32.T1.5/6	CCTCCAGAGTTATCTCCTTG	ADAM32	203102	1
ADAM32.T1.6/6	AGTAGATATGCAATATCATG	ADAM32	203102	1
ADAM33.T1.1/6	GTACCTGGAACTGTACATTG	ADAM33	80332	1
ADAM33.T1.2/6	TGCCCGTGCAAAACTCAGGG	ADAM33	80332	1
ADAM33.T1.3/6	CATTGTGGCAGACCACACCC	ADAM33	80332	1
ADAM33.T1.4/6	GGATACATAGAAACCCACTA	ADAM33	80332	1
ADAM33.T1.5/6	CATGGAAGCATCTCACCGTG	ADAM33	80332	1
ADAM33.T1.6/6	TCGGTGCCGAGTCAAGAACT	ADAM33	80332	1
ADAM7.T1.1/6	ACAGAATGGCACATCAACTG	ADAM7	8756	1
ADAM7.T1.2/6	GGAATGTTGAGCATGCATGT	ADAM7	8756	1
ADAM7.T1.3/6	GCCCACCTTAATGATACTGG	ADAM7	8756	1
ADAM7.T1.4/6	TTCTACAGACATTGGCCTGG	ADAM7	8756	1
ADAM7.T1.5/6	CCATAAGATACCATGATCTG	ADAM7	8756	1
ADAM7.T1.6/6	GTCAGGAACAAAATGTGGAG	ADAM7	8756	1
ADAM8.T1.1/6	GGCCGTCACAGAACTCCTCG	ADAM8	101	1
ADAM8.T1.2/6	TCAGAAACTCAACTTCCGTG	ADAM8	101	1
ADAM8.T1.3/6	GGTTCTCCAGTGTGACACTG	ADAM8	101	1
ADAM8.T1.4/6	CCACCTGGAAGAAACCCCTG	ADAM8	101	1
ADAM8.T1.5/6	AGTCCGGGTACCCCTCTACG	ADAM8	101	1
ADAM8.T1.6/6	CCACATACAGCTCCACGTAG	ADAM8	101	1
ADAM9.T1.1/6	CCGCACCTCCACTTACCCAG	ADAM9	8754	1
ADAM9.T1.2/6	GATCCTGGGATGGTTAACGA	ADAM9	8754	1
ADAM9.T1.3/6	GATGTTCCAGAGTACTGCAA	ADAM9	8754	1
ADAM9.T1.4/6	AATACAAGAAGTGTGCCACT	ADAM9	8754	1
ADAM9.T1.5/6	GATGGGAGAGATTGTTCCTG	ADAM9	8754	1
ADAM9.T1.6/6	GAACAGAAGCATCTACACAC	ADAM9	8754	1
ADAMDEC1.T1.1/6	GAAACATTGTACTCACCCAG	ADAMDEC1	27299	1
ADAMDEC1.T1.2/6	TGTGATGAACCTACTCAATG	ADAMDEC1	27299	1
ADAMDEC1.T1.3/6	TTCATCACACAACTGCCAGA	ADAMDEC1	27299	1
ADAMDEC1.T1.4/6	GTGTGATGAATCAGTATCTG	ADAMDEC1	27299	1
ADAMDEC1.T1.5/6	TGATGTGTGAAGTATCCTCT	ADAMDEC1	27299	1
ADAMDEC1.T1.6/6	TGATGGGGATAAGATAAAGG	ADAMDEC1	27299	1
ADAMTS1.T1.1/6	GTGAAACAGCGGAACCAGAG	ADAMTS1	9510	1
ADAMTS1.T1.2/6	CTATGTGGAAACCATGCTTG	ADAMTS1	9510	1
ADAMTS1.T1.3/6	TCAAACCAAACACTTCCCGT	ADAMTS1	9510	1
ADAMTS1.T1.4/6	CCAACATCGAAGTGAAACAG	ADAMTS1	9510	1
ADAMTS1.T1.5/6	TCGTAATTCAGTTAGCCTGG	ADAMTS1	9510	1
ADAMTS1.T1.6/6	GCATGGGTCATTGAAGAGTG	ADAMTS1	9510	1
ADAMTS10.T1.1/6	GGTCAGCCGAGAGCGCTACG	ADAMTS10	81794	1
ADAMTS10.T1.2/6	CATCTTGTCAGCCACCACCA	ADAMTS10	81794	1
ADAMTS10.T1.3/6	CGGCGTGGGAAACAGCTGTG	ADAMTS10	81794	1
ADAMTS10.T1.4/6	ACACAGCAGTGCTCATCACA	ADAMTS10	81794	1
ADAMTS10.T1.5/6	ATCCTGGATGAAGATGTGGA	ADAMTS10	81794	1
ADAMTS10.T1.6/6	GATGTCGTCTGGATTCCCAA	ADAMTS10	81794	1
ADAMTS12.T1.1/6	TGAAAGGTGAGACAGGCCCA	ADAMTS12	81792	1
ADAMTS12.T1.2/6	GACATGGTCCAAGTGCAGCG	ADAMTS12	81792	1
ADAMTS12.T1.3/6	TTGGTGCCTCTGAGCGACAG	ADAMTS12	81792	1
ADAMTS12.T1.4/6	GGCAGGCAAGTGCATCACAG	ADAMTS12	81792	1
ADAMTS12.T1.5/6	GAAAATGACTGTGAGCCTGT	ADAMTS12	81792	1
ADAMTS12.T1.6/6	TTGATGTTACAACTGCGGTG	ADAMTS12	81792	1
ADAMTS13.T1.1/6	GAGCCAGACCATCAACCCTG	ADAMTS13	11093	1
ADAMTS13.T1.2/6	CTGGAGCTGCCTCATTACCG	ADAMTS13	11093	1
ADAMTS13.T1.3/6	CCACCCACAGACGCTCAGCA	ADAMTS13	11093	1
ADAMTS13.T1.4/6	TGTCTTCCAGGCTCACCAGG	ADAMTS13	11093	1
ADAMTS13.T1.5/6	GTGGTTGGCAATGTAGACAC	ADAMTS13	11093	1
ADAMTS13.T1.6/6	AGGTGAAGGTGATGTCTGGG	ADAMTS13	11093	1
ADAMTS14.T1.1/6	CTACAAGTACGTCATCCATG	ADAMTS14	140766	1
ADAMTS14.T1.2/6	GTACCAGGTCTGCAACAGCG	ADAMTS14	140766	1
ADAMTS14.T1.3/6	GGTCTCATGAGCTATCACGA	ADAMTS14	140766	1
ADAMTS14.T1.4/6	GAGCTGTGCCCTCAACCATG	ADAMTS14	140766	1
ADAMTS14.T1.5/6	CAGGAGTGTGTGTACACTGG	ADAMTS14	140766	1
ADAMTS14.T1.6/6	TTACCACGATGAGTCCCTGG	ADAMTS14	140766	1
ADAMTS15.T1.1/6	TGACAATGTGAAAGTCTGTG	ADAMTS15	170689	1
ADAMTS15.T1.2/6	CAATGTGAAAGTCTGTGAGG	ADAMTS15	170689	1
ADAMTS15.T1.3/6	ATCACCGACTTCCTGGACAG	ADAMTS15	170689	1
ADAMTS15.T1.4/6	AATGGTCAAGTTCCACGGCG	ADAMTS15	170689	1
ADAMTS15.T1.5/6	GTACAGCGGCACGGGCACAG	ADAMTS15	170689	1
ADAMTS15.T1.6/6	AGCATCGACATCCGCCAGCG	ADAMTS15	170689	1
ADAMTS16.T1.1/6	AGTGGCAGTCTGGATTGATG	ADAMTS16	170690	1
ADAMTS16.T1.2/6	ATCACACAGAAACTCCTCAG	ADAMTS16	170690	1
ADAMTS16.T1.3/6	ATTGCGCACAGAAATGTAGG	ADAMTS16	170690	1
ADAMTS16.T1.4/6	AAGAAGACCAGTCCGACCAG	ADAMTS16	170690	1
ADAMTS16.T1.5/6	AACCAACGAGACACTGATTG	ADAMTS16	170690	1
ADAMTS16.T1.6/6	CGTGCTCACGATACTCAACA	ADAMTS16	170690	1
ADAMTS17.T1.1/6	CGACATGGTGCAGTACCACG	ADAMTS17	170691	1
ADAMTS17.T1.2/6	GCACACGGTGGAGACCCTGG	ADAMTS17	170691	1
ADAMTS17.T1.3/6	AGGGGTGTGGAAACGGACCG	ADAMTS17	170691	1
ADAMTS17.T1.4/6	GCATGTGCAGCCGAACATGT	ADAMTS17	170691	1
ADAMTS17.T1.5/6	GAAAGGCTTCCAGCACCGGG	ADAMTS17	170691	1
ADAMTS17.T1.6/6	TGTGTGCTTGCCGAAGACAA	ADAMTS17	170691	1
ADAMTS18.T1.1/6	TATTGGAAGTGACATAAACG	ADAMTS18	170692	1
ADAMTS18.T1.2/6	GCGCGTACAGACGTTCCGGG	ADAMTS18	170692	1
ADAMTS18.T1.3/6	CCGAAGTTGTACCATCAATG	ADAMTS18	170692	1
ADAMTS18.T1.4/6	TCAAAAGTATTACCTCACCG	ADAMTS18	170692	1
ADAMTS18.T1.5/6	ACCATACCTAGAGTGTCACA	ADAMTS18	170692	1
ADAMTS18.T1.6/6	GCCGGCCTTGCTGAACACAG	ADAMTS18	170692	1
ADAMTS19.T4.1/6	CTTGCAAGAGAAGATCATTG	ADAMTS19	171019	4
ADAMTS19.T4.2/6	TAGGCAGAAAAGGTCCATGG	ADAMTS19	171019	4
ADAMTS19.T4.3/6	ACCGTTCATTATGTAAGACG	ADAMTS19	171019	4
ADAMTS19.T4.4/6	ATACAACATAGAGACTGTAG	ADAMTS19	171019	4
ADAMTS19.T4.5/6	TTGCAGATAAAGGAAGACCT	ADAMTS19	171019	4
ADAMTS19.T4.6/6	GTGTGTGTCCACATGAAGAG	ADAMTS19	171019	4
ADAMTS2.T1.1/6	GACCACAAGATGGTACACCG	ADAMTS2	9509	1
ADAMTS2.T1.2/6	CATGTAGCCAGACCTGTGGG	ADAMTS2	9509	1
ADAMTS2.T1.3/6	TCTGCTGGAGGTAGGCCCAG	ADAMTS2	9509	1
ADAMTS2.T1.4/6	GGACAACAGCCACTGCAAAG	ADAMTS2	9509	1
ADAMTS2.T1.5/6	CAGCTGCACCCTGAACCATG	ADAMTS2	9509	1
ADAMTS2.T1.6/6	AGGCTGGGCATGGAGCACGA	ADAMTS2	9509	1
ADAMTS20.T1.1/6	GTGGTAAAGGAACAAAGCAG	ADAMTS20	80070	1
ADAMTS20.T1.2/6	TCCTGGCAAGTAGGACCATG	ADAMTS20	80070	1
ADAMTS20.T1.3/6	GGCCAGAAAGGATGCATCGG	ADAMTS20	80070	1
ADAMTS20.T1.4/6	GGGAAGGGTGAACATCATCA	ADAMTS20	80070	1
ADAMTS20.T1.5/6	GCACAACCACATGTGGACAT	ADAMTS20	80070	1
ADAMTS20.T1.6/6	TGACACTGTATTACGCTAGG	ADAMTS20	80070	1
ADAMTS3.T1.1/6	TGACACCTACCATTACAAGG	ADAMTS3	9508	1
ADAMTS3.T1.2/6	AACACATGTCTAGCCCCAGG	ADAMTS3	9508	1
ADAMTS3.T1.3/6	AAGTTGTACCCTGAATCATG	ADAMTS3	9508	1
ADAMTS3.T1.4/6	GACCTGCGGTGAAGGAACGG	ADAMTS3	9508	1
ADAMTS3.T1.5/6	TGATGGTGAAAAGCCTGAGT	ADAMTS3	9508	1
ADAMTS3.T1.6/6	TGCTTATGTTGGTGACATCG	ADAMTS3	9508	1
ADAMTS4.T1.1/6	CAGGTACGGATACAACAATG	ADAMTS4	9507	1
ADAMTS4.T1.2/6	CTGTCTCTTAGACAAACCAG	ADAMTS4	9507	1
ADAMTS4.T1.3/6	ATCCACATGAGCCATCACAG	ADAMTS4	9507	1
ADAMTS4.T1.4/6	CAATGTGGTCACTATCCCCG	ADAMTS4	9507	1
ADAMTS4.T1.5/6	AGTACTTGCCACCATTCCGG	ADAMTS4	9507	1
ADAMTS4.T1.6/6	AGGCAGCACACTGCTCCTCG	ADAMTS4	9507	1
ADAMTS5.T1.1/6	TAGCACCACCACCTTCACCA	ADAMTS5	11096	1
ADAMTS5.T1.2/6	TGTCAGGTTGCACTGCTGGG	ADAMTS5	11096	1
ADAMTS5.T1.3/6	CCTCCACGCAGCCTTCACTG	ADAMTS5	11096	1
ADAMTS5.T1.4/6	CCAGCTGGGAGATGACCATG	ADAMTS5	11096	1
ADAMTS5.T1.5/6	CTGCTTCTATCGGGGCACAG	ADAMTS5	11096	1
ADAMTS5.T1.6/6	TCTGACCAAGAAGCTGCCTG	ADAMTS5	11096	1
ADAMTS6.T1.1/6	AGGTGGAAAATATTGCCTTG	ADAMTS6	11174	1
ADAMTS6.T1.2/6	TGATGGTGGGATGCGCACAA	ADAMTS6	11174	1
ADAMTS6.T1.3/6	GAAGTGGTGCAGATACCAAG	ADAMTS6	11174	1
ADAMTS6.T1.4/6	TCAAGGTGTCCAAAGACAGG	ADAMTS6	11174	1
ADAMTS6.T1.5/6	CGAGGGACTTGTCTGCATGG	ADAMTS6	11174	1
ADAMTS6.T1.6/6	TAATAAGAACTGCATTATCG	ADAMTS6	11174	1
ADAMTS7.T1.1/6	GGAACCTGGTGATATACTGG	ADAMTS7	11173	1
ADAMTS7.T1.2/6	AGCACATAGCTCTCAACCTG	ADAMTS7	11173	1
ADAMTS7.T1.3/6	TGTGTTCCAGCTCTCCAACG	ADAMTS7	11173	1
ADAMTS7.T1.4/6	CCGCAGCTGCAGCATCAACG	ADAMTS7	11173	1
ADAMTS7.T1.5/6	GACCCTGGGACTGTCCCATG	ADAMTS7	11173	1
ADAMTS7.T1.6/6	TCAGTAGTGGTGTCTCAGTG	ADAMTS7	11173	1
ADAMTS8.T1.1/6	GTACCAGTCATGCCACACGG	ADAMTS8	11095	1
ADAMTS8.T1.2/6	CCGTGTCGTAGTGCTCTGGG	ADAMTS8	11095	1
ADAMTS8.T1.3/6	ACGACTCCAAGCCCTGCACA	ADAMTS8	11095	1
ADAMTS8.T1.4/6	CATGCTGAGGACGTGCCCTG	ADAMTS8	11095	1
ADAMTS8.T1.5/6	CAAGTACCAGTCATGCCACA	ADAMTS8	11095	1
ADAMTS8.T1.6/6	TGGTTCAGGTGGACGAACAG	ADAMTS8	11095	1
ADAMTS9.T1.1/6	GTTACCCCAGAATTGCAAGG	ADAMTS9	56999	1
ADAMTS9.T1.2/6	CAGTTGCCATAAGCCCACTG	ADAMTS9	56999	1
ADAMTS9.T1.3/6	CAAGTGTAGAGGGGACACCG	ADAMTS9	56999	1
ADAMTS9.T1.4/6	TGAAAGAATAGCGTACATCG	ADAMTS9	56999	1
ADAMTS9.T1.5/6	GTGCTACCAATATTGATGTG	ADAMTS9	56999	1
ADAMTS9.T1.6/6	TAACAGTGCACCAAGACCTG	ADAMTS9	56999	1
ADAMTSL1.T1.1/6	CCACACGTTCTGGAACACTG	ADAMTSL1	92949	1
ADAMTSL1.T1.2/6	GCTTCTCTCAGACTGGACAG	ADAMTSL1	92949	1
ADAMTSL1.T1.3/6	CCAGTGTTCCACAAGCTGCG	ADAMTSL1	92949	1
ADAMTSL1.T1.4/6	GGTCGATGCAGAGGACCACA	ADAMTSL1	92949	1
ADAMTSL1.T1.5/6	CATCGAGGAATGCACACAGG	ADAMTSL1	92949	1
ADAMTSL1.T1.6/6	CTACCTGCTCCCCAAGACGG	ADAMTSL1	92949	1
ADAMTSL2.T1.1/6	CCAGTGCACCAAGACCTGCG	ADAMTSL2	9719	1
ADAMTSL2.T1.2/6	CTTCAACGGCAACTACAAGG	ADAMTSL2	9719	1
ADAMTSL2.T1.3/6	GTACCCACCTAGCACGTCAG	ADAMTSL2	9719	1
ADAMTSL2.T1.4/6	TCTTCCAGCAGCGCACGACG	ADAMTSL2	9719	1
ADAMTSL2.T1.5/6	GCACAGGGGCCCACCAACCA	ADAMTSL2	9719	1
ADAMTSL2.T1.6/6	AAGTCCGCTGACGTGCTAGG	ADAMTSL2	9719	1
ADAMTSL3.T1.1/6	GTTCTGTGTATTAACCACCG	ADAMTSL3	57188	1
ADAMTSL3.T1.2/6	GAGGAGCATCATATTCTCTG	ADAMTSL3	57188	1
ADAMTSL3.T1.3/6	GTGGTACTGCAGGCTGACCA	ADAMTSL3	57188	1
ADAMTSL3.T1.4/6	GGTTAATACACAGAACAACC	ADAMTSL3	57188	1
ADAMTSL3.T1.5/6	AGAACAGAAGAGTCACCTGT	ADAMTSL3	57188	1
ADAMTSL3.T1.6/6	ACTGCATGTTCCGTGTCCTG	ADAMTSL3	57188	1
ADAMTSL4.T1.1/6	AAGATCTTCTGATAGCCCAG	ADAMTSL4	54507	1
ADAMTSL4.T1.2/6	TGGCAGGAGCGAGAACACTG	ADAMTSL4	54507	1
ADAMTSL4.T1.3/6	GAAGATCTTGTGGATTCCAG	ADAMTSL4	54507	1
ADAMTSL4.T1.4/6	ATAGACATCCACAGGCTGGG	ADAMTSL4	54507	1
ADAMTSL4.T1.5/6	CCGGCCCTGTAGGACCCAGG	ADAMTSL4	54507	1
ADAMTSL4.T1.6/6	CCCGATGCCCTCCTCAACTG	ADAMTSL4	54507	1
ADAMTSL5.T1.1/6	CACATCCTAGGATACCCAGG	ADAMTSL5	339366	1
ADAMTSL5.T1.2/6	GCGGGTCCAGGACACCCACG	ADAMTSL5	339366	1
ADAMTSL5.T1.3/6	GCACCCAGAAGACCTACCAG	ADAMTSL5	339366	1
ADAMTSL5.T1.4/6	TGCGGCTCCTGTGTTCCACG	ADAMTSL5	339366	1
ADAMTSL5.T1.5/6	GGGCGCCAGACACATCCGCG	ADAMTSL5	339366	1
ADAMTSL5.T1.6/6	CAGCCCACCAGGGACCTACG	ADAMTSL5	339366	1
ADAP1.T1.1/6	CAGGTGCTCGATCTTCATCA	ADAP1	11033	1
ADAP1.T1.2/6	TAACATCTTCATCTACCATG	ADAP1	11033	1
ADAP1.T1.3/6	GCTTCCAGAGAAAACCCTCA	ADAP1	11033	1
ADAP1.T1.4/6	ACTTCACCTTGCTGACCTGG	ADAP1	11033	1
ADAP1.T1.5/6	GTGACGATGGTGATGCCATG	ADAP1	11033	1
ADAP1.T1.6/6	CGCAGGCAAACAGAAACTTG	ADAP1	11033	1
ADAP2.T1.1/6	TGATGTCAGGGAAGTTACGG	ADAP2	55803	1
ADAP2.T1.2/6	TCACCATTGTCACCCCAGAG	ADAP2	55803	1
ADAP2.T1.3/6	GTAACCGAGAAGGATTCCTG	ADAP2	55803	1
ADAP2.T1.4/6	CCTCCTGAAGTACTTCACAA	ADAP2	55803	1
ADAP2.T1.5/6	GCCTACGAAGACCTGCCCAA	ADAP2	55803	1
ADAP2.T1.6/6	CTGGGACGACAGTATTGTGG	ADAP2	55803	1
ADAR.T1.1/6	AGCCGAATGCCATCCCACGT	ADAR	103	1
ADAR.T1.2/6	TATGACCTGGAGATCCTGGA	ADAR	103	1
ADAR.T1.3/6	ATACCTGAACACCAACCCTG	ADAR	103	1
ADAR.T1.4/6	CAATGTCACTGGATTCCACA	ADAR	103	1
ADAR.T1.5/6	AGGAGAAGGCACAATCCCTG	ADAR	103	1
ADAR.T1.6/6	GAGATCCTGGACGGTACCAG	ADAR	103	1
ADARB1.T1.1/6	CAATGCGAGCATCCAAACGT	ADARB1	104	1
ADARB1.T1.2/6	CCAAAATAGAGTCTGGTGAG	ADARB1	104	1
ADARB1.T1.3/6	CCTGCAGTGACAAGATTGCA	ADARB1	104	1
ADARB1.T1.4/6	CAACTTCAGTGTCAACTGGA	ADARB1	104	1
ADARB1.T1.5/6	GTACCATGAGTCCAAGCTGG	ADARB1	104	1
ADARB1.T1.6/6	CAGTTCGTTCAAGATCATCA	ADARB1	104	1
ADARB2.T1.1/6	GGTGGTGAATGACTGCCACG	ADARB2	105	1
ADARB2.T1.2/6	CAGAGCGATCGATATTCGTG	ADARB2	105	1
ADARB2.T1.3/6	GTCGAACAGCTCCTGCAGTG	ADARB2	105	1
ADARB2.T1.4/6	GCTGATGCACTTGGTCCCCG	ADARB2	105	1
ADARB2.T1.5/6	TTATCAACGCCACCACTGGG	ADARB2	105	1
ADARB2.T1.6/6	GGCGGTTCAGCAGCACCACG	ADARB2	105	1
ADAT1.T1.1/6	CAGATCCCAAATCAGCAAAG	ADAT1	23536	1
ADAT1.T1.2/6	ATCATTGAGGATGTCTCCTG	ADAT1	23536	1
ADAT1.T1.3/6	GAACGTCCTCGGATGCCAAG	ADAT1	23536	1
ADAT1.T1.4/6	CCTCAGCATGGCTATCATTG	ADAT1	23536	1
ADAT1.T1.5/6	GTAGTGACAAGATGGCCCGA	ADAT1	23536	1
ADAT1.T1.6/6	GCATAGGACAGTCCAAAATG	ADAT1	23536	1
ADAT2.T1.1/6	CACTGTGTTGTATGTCACTG	ADAT2	134637	1
ADAT2.T1.2/6	GCAGCTGCACACATAATGCA	ADAT2	134637	1
ADAT2.T1.3/6	GATGGAGGAGGCGATGCACA	ADAT2	134637	1
ADAT2.T1.4/6	GGAGACCGAAAAGTGGATGG	ADAT2	134637	1
ADAT2.T1.5/6	CCAATCGAGGACCTGATCGA	ADAT2	134637	1
ADAT2.T1.6/6	AGGAGGCGATGCACATGGTG	ADAT2	134637	1
ADAT3.T1.1/6	GAGGTCCACGCACACCATGA	ADAT3	113179	1
ADAT3.T1.2/6	CATGGTGTGCGTGGACCTCG	ADAT3	113179	1
ADAT3.T1.3/6	CGTGGCCGGTGGCCAGCACG	ADAT3	113179	1
ADAT3.T1.4/6	GCGCACCGTAGAAGACGCGC	ADAT3	113179	1
ADAT3.T1.5/6	TGCGTGGACCTCGTGGCGCG	ADAT3	113179	1
ADAT3.T1.6/6	GATGCGGAAGCGGGTGCCCA	ADAT3	113179	1
ADCK1.T1.1/6	AGAGGTGGCAGTAATTCAGG	ADCK1	57143	1
ADCK1.T1.2/6	TCCAGATCAGAGACTGCCAG	ADCK1	57143	1
ADCK1.T1.3/6	CATCCACAAACTCCATCAGG	ADCK1	57143	1
ADCK1.T1.4/6	GCTTCGATGACACCCCTCTG	ADCK1	57143	1
ADCK1.T1.5/6	CCGAGAAGATCTGGGCAAGG	ADCK1	57143	1
ADCK1.T1.6/6	GAACAAGATCGACGTCAATG	ADCK1	57143	1
ADCK2.T1.1/6	CATGATGGCAAACACAATGG	ADCK2	90956	1
ADCK2.T1.2/6	AGACTTCTCTGGTGACAAAG	ADCK2	90956	1
ADCK2.T1.3/6	ACTTGAAAAGGAAGATTGCA	ADCK2	90956	1
ADCK2.T1.4/6	CAGGAAGAACACCATCACCC	ADCK2	90956	1
ADCK2.T1.5/6	GGTGACAAAGGGGCGCAGAG	ADCK2	90956	1
ADCK2.T1.6/6	TAAGTTGCTGATGACTCACA	ADCK2	90956	1
ADCK3.T1.1/6	AAATCCAAAAGAGCCACCTG	ADCK3	56997	1
ADCK3.T1.2/6	TCATGTTCAACACGGCCATG	ADCK3	56997	1
ADCK3.T1.3/6	GGATCTTCATGGCCACCTCG	ADCK3	56997	1
ADCK3.T1.4/6	CATGTTGCTCATGTTCAACA	ADCK3	56997	1
ADCK3.T1.5/6	AGTTACCTGAATGTAGAGGT	ADCK3	56997	1
ADCK3.T1.6/6	GGAGTGTGACTACCAGCGAG	ADCK3	56997	1
ADCK4.T1.1/6	CGTGCACAGCTCCTTAACCA	ADCK4	79934	1
ADCK4.T1.2/6	GTTCACAGACCATTACATCG	ADCK4	79934	1
ADCK4.T1.3/6	GCTTGCACCAAAGTCCAGCA	ADCK4	79934	1
ADCK4.T1.4/6	ATCACTAGGAACCAACCTGG	ADCK4	79934	1
ADCK4.T1.5/6	AAAGGGCACCTCCTCCAAGG	ADCK4	79934	1
ADCK4.T1.6/6	AGGAGCTGGAAGCAAATCTG	ADCK4	79934	1
ADCK5.T1.1/6	CGGGCTCTACCAGTTCCTGG	ADCK5	203054	1
ADCK5.T1.2/6	ACTCCTGGAAGAGCTCGTGG	ADCK5	203054	1
ADCK5.T1.3/6	TGTGGATGTCCCCATCAAAG	ADCK5	203054	1
ADCK5.T1.4/6	CGGCTGCAAGGTCAACGATG	ADCK5	203054	1
ADCK5.T1.5/6	CACAGAGCCAAGCTGCACGA	ADCK5	203054	1
ADCK5.T1.6/6	GCACTGGGACAAGTCCAGCA	ADCK5	203054	1
ADCY1.T1.1/6	ACTTGCCGAAGAGCTCATTG	ADCY1	107	1
ADCY1.T1.2/6	ACGCATGTTCAGATCCACCT	ADCY1	107	1
ADCY1.T1.3/6	TTCTGACTGAGCGTTCACAG	ADCY1	107	1
ADCY1.T1.4/6	GCAAGCCCAGGACACCACAG	ADCY1	107	1
ADCY1.T1.5/6	CAGTCGGATGGATAGCACAG	ADCY1	107	1
ADCY1.T1.6/6	AGTCCCCGAGAATCTTGATG	ADCY1	107	1
ADCY10.T1.1/6	GTGATGCACTGCTAGCCCTG	ADCY10	55811	1
ADCY10.T1.2/6	AGGATGATGATGTACTACCC	ADCY10	55811	1
ADCY10.T1.3/6	ACTGTGAGACACGAGTACAC	ADCY10	55811	1
ADCY10.T1.4/6	AATGCTTACCTATCTTGACT	ADCY10	55811	1
ADCY10.T1.5/6	CCCACAGAAGACAATCCCAC	ADCY10	55811	1
ADCY10.T1.6/6	TCACAAACACAATCGTCACT	ADCY10	55811	1
ADCY2.T1.1/6	AGAAGTGGCAATATGATGTG	ADCY2	108	1
ADCY2.T1.2/6	AGAATCCGACGTGAACAAGG	ADCY2	108	1
ADCY2.T1.3/6	CATGTGGACTAGTTCTCCCG	ADCY2	108	1
ADCY2.T1.4/6	CATTCTGGGAATGTCCTGTG	ADCY2	108	1
ADCY2.T1.5/6	CATGCACATTGGCACCATGG	ADCY2	108	1
ADCY2.T1.6/6	GGCAAAAGCAAACTCCACCA	ADCY2	108	1
ADCY3.T1.1/6	CAGGTAGGAGAAGATCTGGG	ADCY3	109	1
ADCY3.T1.2/6	CAGCAGGATGGAGTCCACGG	ADCY3	109	1
ADCY3.T1.3/6	GCGGGAGAAGACCAAGACTG	ADCY3	109	1
ADCY3.T1.4/6	CAGCTGCCAGCTTGTCAAAG	ADCY3	109	1
ADCY3.T1.5/6	AAACCACACTACGACATCTG	ADCY3	109	1
ADCY3.T1.6/6	GAGGAGAGCATCAACAATGG	ADCY3	109	1
ADCY4.T1.1/6	GGACTCCTGTACTCTCCATG	ADCY4	196883	1
ADCY4.T1.2/6	CACACTGGCTAACCACATGG	ADCY4	196883	1
ADCY4.T1.3/6	CAGGCGAGTGCACATCACAG	ADCY4	196883	1
ADCY4.T1.4/6	CGTGGCAGGAGTGTACCACA	ADCY4	196883	1
ADCY4.T1.5/6	CATGCGGATCAAGATCCTGG	ADCY4	196883	1
ADCY4.T1.6/6	CTCCAAGCCCAAGTTCAGTG	ADCY4	196883	1
ADCY5.T1.1/6	ATGCGTGTGGGAATTCACAG	ADCY5	111	1
ADCY5.T1.2/6	CACAGCGGGCGAGTACACTG	ADCY5	111	1
ADCY5.T1.3/6	CTTCATCCAGATCATCAGCG	ADCY5	111	1
ADCY5.T1.4/6	TAGACGCATCCACATCACCA	ADCY5	111	1
ADCY5.T1.5/6	CACGCTAGCCAACCACATGG	ADCY5	111	1
ADCY5.T1.6/6	GTGAACGTGAACATGCGTGT	ADCY5	111	1
ADCY6.T1.1/6	ATAGATCCCAAGCATCAGGG	ADCY6	112	1
ADCY6.T1.2/6	GCCAGCACCTACGATCAGGT	ADCY6	112	1
ADCY6.T1.3/6	GATAGTAGAGTTCATCATTG	ADCY6	112	1
ADCY6.T1.4/6	GGAGCTGGAGGCAAACAATG	ADCY6	112	1
ADCY6.T1.5/6	ATGCGCGTGGGCATCCACAG	ADCY6	112	1
ADCY6.T1.6/6	GGCCAAGATCAAATGCAAGG	ADCY6	112	1
ADCY7.T1.1/6	TATCGGTGACAAGTTAAACG	ADCY7	113	1
ADCY7.T1.2/6	TAGCCGGGTGCACATCACGG	ADCY7	113	1
ADCY7.T1.3/6	GCCCTGATGAGTAAGCTGGA	ADCY7	113	1
ADCY7.T1.4/6	GATCATTGCCGACTTCGACG	ADCY7	113	1
ADCY7.T1.5/6	TGCCCACATTGGTGTCATGG	ADCY7	113	1
ADCY7.T1.6/6	CTCCACCATGACACCAATGT	ADCY7	113	1
ADCY8.T1.1/6	AAGCCGAATGGACAGCACGG	ADCY8	114	1
ADCY8.T1.2/6	CCTTCACATAGATCTCCCCT	ADCY8	114	1
ADCY8.T1.3/6	CCTATGTCAACAGGTATGTG	ADCY8	114	1
ADCY8.T1.4/6	GAATATCTTACCCAGCCATG	ADCY8	114	1
ADCY8.T1.5/6	ACCGTTGAGACAGTCCAGCG	ADCY8	114	1
ADCY8.T1.6/6	CATACCATCGACTTGCGGAG	ADCY8	114	1
ADCY9.T1.1/6	ATCGTTCAGGAGACCCACCA	ADCY9	115	1
ADCY9.T1.2/6	TTCTACGAGGAGAACTACGA	ADCY9	115	1
ADCY9.T1.3/6	CATCGGAGCCACGTACATGG	ADCY9	115	1
ADCY9.T1.4/6	GCAGTAGTAACAGTCTCCCA	ADCY9	115	1
ADCY9.T1.5/6	GTACAAAGGTAAGTGCATGA	ADCY9	115	1
ADCY9.T1.6/6	TACGAGGAGAACTACGAGGG	ADCY9	115	1
ADCYAP1.T1.1/6	CGCCCACGGGATCCTTAACG	ADCYAP1	116	1
ADCYAP1.T1.2/6	CCGTGAAGATCCCGTCCGAG	ADCYAP1	116	1
ADCYAP1.T1.3/6	CGGACAGCTACAGCCGCTAC	ADCYAP1	116	1
ADCYAP1.T1.4/6	GAAGCACCTGCAGTCGCTCG	ADCYAP1	116	1
ADCYAP1.T1.5/6	CCACTCGGACGGGATCTTCA	ADCYAP1	116	1
ADCYAP1.T1.6/6	GCCGCTCTCCAAGCGCCACT	ADCYAP1	116	1
ADCYAP1R1.T1.1/6	GTAGTGGAAGAAAACCATGA	ADCYAP1R1	117	1
ADCYAP1R1.T1.2/6	CCATGATAGAGCCAACCACA	ADCYAP1R1	117	1
ADCYAP1R1.T1.3/6	GGTGAGCCGGAACTGCACGG	ADCYAP1R1	117	1
ADCYAP1R1.T1.4/6	TAGTGGGATGAGCAGCAGGG	ADCYAP1R1	117	1
ADCYAP1R1.T1.5/6	TGACAGCACAGCTCTGTGGT	ADCYAP1R1	117	1
ADCYAP1R1.T1.6/6	CTTCAGTCTCCAGACATGGG	ADCYAP1R1	117	1
ADD1.T1.1/6	CCTCTTGCCAATCTCCCCGG	ADD1	118	1
ADD1.T1.2/6	GGATCTCACAGGCAACCACA	ADD1	118	1
ADD1.T1.3/6	TTCCGGAGAATAAGAACCTG	ADD1	118	1
ADD1.T1.4/6	GAAGCCCAAAAGGGACAATG	ADD1	118	1
ADD1.T1.5/6	ATTATCGAGCATCCGCATGA	ADD1	118	1
ADD1.T1.6/6	ATGATAAGCCACTTCTCCAA	ADD1	118	1
ADD2.T1.1/6	GGCCTATTATGACTTCAATG	ADD2	119	1
ADD2.T1.2/6	GGTGCTAAGAAACCATGGAG	ADD2	119	1
ADD2.T1.3/6	CGAGTGCAGACAGAAGCCTG	ADD2	119	1
ADD2.T1.4/6	ACTCGGCCATCTATGCAGCG	ADD2	119	1
ADD2.T1.5/6	GCTGAGTGACACCTATGTCA	ADD2	119	1
ADD2.T1.6/6	AGTGGTTGCTCTGGGTGACA	ADD2	119	1
ADD3.T1.1/6	CACATTATAATAATTCCCAG	ADD3	120	1
ADD3.T1.2/6	ATAGGAGAAGTGGTTGACCA	ADD3	120	1
ADD3.T1.3/6	AGGGTCACTTGAAGAACAGG	ADD3	120	1
ADD3.T1.4/6	CTAGCCTGTGAGATTCAGGT	ADD3	120	1
ADD3.T1.5/6	GTTGAATAGATTGCAGCATG	ADD3	120	1
ADD3.T1.6/6	GGTACTCAGGAATCATGGTG	ADD3	120	1
ADGB.T1.1/6	TTATTCATGCGCTCACAGGA	ADGB	79747	1
ADGB.T1.2/6	ACGGTTATTCATGCGCTCAC	ADGB	79747	1
ADGB.T1.3/6	GTCTAAAGCTATTATCAAGC	ADGB	79747	1
ADGB.T2.4/6	GTGTATGGAGTGTCCTACTG	ADGB	79747	2
ADGB.T2.5/6	AGAGAGTATATGTGTTCCCA	ADGB	79747	2
ADGB.T2.6/6	CCGAGCCATGAAACAAGCCT	ADGB	79747	2
ADGRA1.T1.1/6	CTGCTTGTAGATGTTCCTGG	ADGRA1	84435	1
ADGRA1.T1.2/6	GTACCCCATCCTGTGCCAGG	ADGRA1	84435	1
ADGRA1.T1.3/6	CACTCCTATCCACAGCATGG	ADGRA1	84435	1
ADGRA1.T1.4/6	GGTGCCCAGGAAGTACACAC	ADGRA1	84435	1
ADGRA1.T1.5/6	GTGCACGATGTAGGTGACGA	ADGRA1	84435	1
ADGRA1.T1.6/6	GAAGTACACACAGGTGACCA	ADGRA1	84435	1
ADGRA2.T1.1/6	CTACCAGATGGTCTGCCAGG	ADGRA2	25960	1
ADGRA2.T1.2/6	GCGTGTTGCCAACAACCGCG	ADGRA2	25960	1
ADGRA2.T1.3/6	GGCCAAACCTGAAGTCCCCG	ADGRA2	25960	1
ADGRA2.T1.4/6	GAGCTGACGCTGTCTCACAT	ADGRA2	25960	1
ADGRA2.T1.5/6	TGAGCAGAATCAAAGCCACA	ADGRA2	25960	1
ADGRA2.T1.6/6	ACGCCAAGTGGTGTTCCAGG	ADGRA2	25960	1
ADGRA3.T1.1/6	CTTGCCACAGTACTATGGGT	ADGRA3	166647	1
ADGRA3.T1.2/6	TTATGCCGCAAACAATGATG	ADGRA3	166647	1
ADGRA3.T1.3/6	TCCTCCCACAAAGACCACAC	ADGRA3	166647	1
ADGRA3.T1.4/6	CACTCCTACCCATAGTACTG	ADGRA3	166647	1
ADGRA3.T1.5/6	CCCATAGAAGGCTCCCAAGG	ADGRA3	166647	1
ADGRA3.T1.6/6	TCAGCAAATCGAAATCCCAC	ADGRA3	166647	1
ADGRB1.T1.1/6	GCGGGTCAGTACCAGCACAA	ADGRB1	575	1
ADGRB1.T1.2/6	GGACGGGACCAGCTACAGTG	ADGRB1	575	1
ADGRB1.T1.3/6	GCTGGAGCACACGCTCCACG	ADGRB1	575	1
ADGRB1.T1.4/6	TACCAGGTGACAGACAACCT	ADGRB1	575	1
ADGRB1.T1.5/6	GGCAGCGGCAGGTCCCACGA	ADGRB1	575	1
ADGRB1.T1.6/6	TGGACAGGCAGAAGTTGATG	ADGRB1	575	1
ADGRB2.T1.1/6	CCAGGTGGTGAGCTTCATGG	ADGRB2	576	1
ADGRB2.T1.2/6	TCACTGACAGATACAGGTAG	ADGRB2	576	1
ADGRB2.T1.3/6	CTGCACAGCCGATCACCAGG	ADGRB2	576	1
ADGRB2.T1.4/6	GAAGGCCAGTGGTTAGAATG	ADGRB2	576	1
ADGRB2.T1.5/6	CAGGGAACACACGCTCCACG	ADGRB2	576	1
ADGRB2.T1.6/6	CGGAGTTGAAGACAGCAAAG	ADGRB2	576	1
ADGRB3.T1.1/6	GTGTGGAAGAGTGGTCCCAG	ADGRB3	577	1
ADGRB3.T1.2/6	CCTACTATTAGGGTAACTGA	ADGRB3	577	1
ADGRB3.T1.3/6	CCTTACGGGACACACTGCAG	ADGRB3	577	1
ADGRB3.T1.4/6	TGCTAACACTACCTGGACAG	ADGRB3	577	1
ADGRB3.T1.5/6	TGTTCCAAGTCCTGTGATGG	ADGRB3	577	1
ADGRB3.T1.6/6	TCGACATCAGATAATCCTCA	ADGRB3	577	1
ADGRD1.T1.1/6	AAGCACGCCAAAGACCCACG	ADGRD1	283383	1
ADGRD1.T1.2/6	GAAGGGGTCTGGTCGAACCA	ADGRD1	283383	1
ADGRD1.T1.3/6	AGTTGGTGAGGTGAGTGCAG	ADGRD1	283383	1
ADGRD1.T1.4/6	CACGGCGAAGGTGACCAGCG	ADGRD1	283383	1
ADGRD1.T1.5/6	ACGTACCACGATGACAAACA	ADGRD1	283383	1
ADGRD1.T1.6/6	TGAGGATGGCAAAGTTGGTG	ADGRD1	283383	1
ADGRE1.T1.1/6	CCAAGAGGAGACACACGCAG	ADGRE1	2015	1
ADGRE1.T1.2/6	CCTTGAAGGTCAGTAACCTG	ADGRE1	2015	1
ADGRE1.T1.3/6	GATGGTCAGAAACCTGAAGG	ADGRE1	2015	1
ADGRE1.T1.4/6	TTATGCATTCCATAGCCCTG	ADGRE1	2015	1
ADGRE1.T1.5/6	GCTGGCTGAATACAGAGACA	ADGRE1	2015	1
ADGRE1.T1.6/6	TATACACAAGACTGACAACA	ADGRE1	2015	1
ADGRE2.T1.1/6	GCACATCGTAGTGGGCCATG	ADGRE2	30817	1
ADGRE2.T1.2/6	GAAGGTGTTCCATAAAGGTG	ADGRE2	30817	1
ADGRE2.T1.3/6	TGCAGTGAGGAAGAGGTACA	ADGRE2	30817	1
ADGRE2.T1.4/6	AATTGATCAAACCGGACACA	ADGRE2	30817	1
ADGRE2.T1.5/6	AAATGGCCACTGTCACAGCT	ADGRE2	30817	1
ADGRE2.T1.6/6	AAGAAGCTCATGTTCCCTGT	ADGRE2	30817	1
ADGRE3.T1.1/6	AACCATCCAGAACACAAGGT	ADGRE3	84658	1
ADGRE3.T1.2/6	CAGTTCGATCAATCCCCACG	ADGRE3	84658	1
ADGRE3.T1.3/6	TGTCAACCATCCAGAACACA	ADGRE3	84658	1
ADGRE3.T1.4/6	CAGGTGACTGCAATTACACA	ADGRE3	84658	1
ADGRE3.T1.5/6	TCAGCAGTTCCATAAAGGTG	ADGRE3	84658	1
ADGRE3.T1.6/6	CCCCACGAGGAAGAGGAGGT	ADGRE3	84658	1
ADGRE5.T1.1/6	GAAGCTGACCCTGATCACCA	ADGRE5	976	1
ADGRE5.T1.2/6	CTTCTGAGTGAGCTTCCAGA	ADGRE5	976	1
ADGRE5.T1.3/6	GAGGCTCATCCAGCAGAAGG	ADGRE5	976	1
ADGRE5.T1.4/6	GTTGAGGATGGTAAACACAT	ADGRE5	976	1
ADGRE5.T1.5/6	GCAGAGGTGCAGGTGTATGG	ADGRE5	976	1
ADGRE5.T1.6/6	TCGGCTGCCATCTACAGCAA	ADGRE5	976	1
ADGRF1.T1.1/6	GGGCCATGTGATGGAACACG	ADGRF1	266977	1
ADGRF1.T1.2/6	CCAGACATCAGCAATCAAGA	ADGRF1	266977	1
ADGRF1.T1.3/6	GTAATGACAGATATAATGAG	ADGRF1	266977	1
ADGRF1.T1.4/6	AAATCCCAAAACACACAATG	ADGRF1	266977	1
ADGRF1.T1.5/6	TGAGGAGGCTCTTCCCCACG	ADGRF1	266977	1
ADGRF1.T1.6/6	GCAGAGGGGTCAGAATGAGG	ADGRF1	266977	1
ADGRF2.T1.1/6	TCAGTCCCAGAAGTGGTGTG	ADGRF2	222611	1
ADGRF2.T1.2/6	GGATCTGTCATCGATGACAG	ADGRF2	222611	1
ADGRF2.T1.3/6	CACATCTGCCATCAGCAAAG	ADGRF2	222611	1
ADGRF2.T1.4/6	CTTGCCCAAGTCAGTCCTGG	ADGRF2	222611	1
ADGRF2.T1.5/6	GATGCCACCAGGACTGACTT	ADGRF2	222611	1
ADGRF2.T1.6/6	GGCCAAAGCTGGGATCACGA	ADGRF2	222611	1
ADGRF3.T1.1/6	GGAGACTTCCTCTAACAGAG	ADGRF3	165082	1
ADGRF3.T1.2/6	ACACCAGCCAGTACACACCC	ADGRF3	165082	1
ADGRF3.T1.3/6	TGGGGCTCTACCTACCTCAA	ADGRF3	165082	1
ADGRF3.T1.4/6	TGGTGTGGAGAGTCGTGGTG	ADGRF3	165082	1
ADGRF3.T1.5/6	GAAGATGTAATGAGGGACCG	ADGRF3	165082	1
ADGRF3.T1.6/6	TGATCCCAGAAGACACAGTG	ADGRF3	165082	1
ADGRF4.T1.1/6	TGATCATTGAAGCCACAGTG	ADGRF4	221393	1
[truncated: 113,136 more rows]
