# Supplementary material for: PINCER: improved CRISPR/Cas9 screening by efficient cleavage at conserved residues
Source: Nucleic Acids Res. 2020 Aug 21;48(17):9462–77. doi: 10.1093/nar/gkaa645 (PMC7515706; doi:10.1093/nar/gkaa645)
Supplement: gkaa645_Supplemental_Files [file gkaa645_supplemental_files.zip › ST23.csv]

Name	Sequence	Gene	Entrez.ID	Tier
0610007P14Rik.T1.1/6	TGTGGATGTCAATGGCACAG	0610007P14Rik	58520	1
0610007P14Rik.T1.2/6	TGGTGTCCATTATAGCCATG	0610007P14Rik	58520	1
0610007P14Rik.T1.3/6	GAGCAGCGTCCAGATCCCAA	0610007P14Rik	58520	1
0610007P14Rik.T1.4/6	GACTCTATCACATCACACTG	0610007P14Rik	58520	1
0610007P14Rik.T1.5/6	CTCTGAGAGGAAGTGTCCCA	0610007P14Rik	58520	1
0610007P14Rik.T1.6/6	TGCTTACTTGCTACCATCAG	0610007P14Rik	58520	1
0610009B22Rik.T1.1/6	GCTGCATGACGTGAGGCACG	0610009B22Rik	66050	1
0610009B22Rik.T1.2/6	TCATCATGCTGCATGACGTG	0610009B22Rik	66050	1
0610009B22Rik.T1.3/6	CATGACGTGAGGCACGAGGA	0610009B22Rik	66050	1
0610009B22Rik.T1.4/6	ATTCAATGAGTGGTTCGTCT	0610009B22Rik	66050	1
0610009B22Rik.T1.5/6	ACCTCGTCGACGAAAACATG	0610009B22Rik	66050	1
0610009B22Rik.T1.6/6	CTGTGGACAAATTCAATGAG	0610009B22Rik	66050	1
0610009O20Rik.T1.1/6	TGGTAAAAGAGGATAGCCTG	0610009O20Rik	66839	1
0610009O20Rik.T1.2/6	AGAAGGGCCTTGGTGCACAG	0610009O20Rik	66839	1
0610009O20Rik.T1.3/6	CCTTAGTAAAGAGCACCCCA	0610009O20Rik	66839	1
0610009O20Rik.T1.4/6	TGCAGACTCTGGCTTGACAG	0610009O20Rik	66839	1
0610009O20Rik.T1.5/6	AGTAAAATACCTCTGGCTGG	0610009O20Rik	66839	1
0610009O20Rik.T1.6/6	TACCTTGCTGAGGTCCCTGG	0610009O20Rik	66839	1
0610010B08Rik.T8.4.1/6	GGAAAAGCCTTTGCAAGTAG	0610010B08Rik	100039060	8.4
0610010B08Rik.T8.4.2/6	GAGTTCACCACTACTTGCAA	0610010B08Rik	100039060	8.4
0610010B08Rik.T8.4.3/6	GAGAGAACTGCTTTGTGCAA	0610010B08Rik	100039060	8.4
0610010B08Rik.T8.4.4/6	GTGGTAAAGCTTTTATAACA	0610010B08Rik	100039060	8.4
0610010B08Rik.T8.4.5/6	AGGCATCAAATTAAACATAA	0610010B08Rik	100039060	8.4
0610010B08Rik.T8.4.6/6	CAATATGAATGTAACTAGTA	0610010B08Rik	100039060	8.4
0610010F05Rik.T1.1/6	AGAACCTTCTGGTTACAGCA	0610010F05Rik	71675	1
0610010F05Rik.T1.2/6	ATCTACATCCACATAAGGTG	0610010F05Rik	71675	1
0610010F05Rik.T1.3/6	ACAATGCAGCAACACTCTAT	0610010F05Rik	71675	1
0610010F05Rik.T1.4/6	CTGATATCAAAAGATCTCGT	0610010F05Rik	71675	1
0610010F05Rik.T1.5/6	TTATCCCTGCTGTAACCAGA	0610010F05Rik	71675	1
0610010F05Rik.T1.6/6	TTGTCAGTATCACTCAGAAG	0610010F05Rik	71675	1
0610010K14Rik.T2.1/6	GGTTGGAGAGATCTTCTCCG	0610010K14Rik	104457	2
0610010K14Rik.T2.2/6	GTGACCTGGTGGATGTCGAA	0610010K14Rik	104457	2
0610010K14Rik.T2.3/6	GAGAAGATCTCTCCAACCTG	0610010K14Rik	104457	2
0610010K14Rik.T2.4/6	CGAAAAGTGTATGAAGACTC	0610010K14Rik	104457	2
0610010K14Rik.T2.5/6	CAACTCCCCGAGCTTCGTGA	0610010K14Rik	104457	2
0610010K14Rik.T2.6/6	CGCCGCCTTCACGAAGCTCG	0610010K14Rik	104457	2
0610011F06Rik.T1.1/6	GTACAGCGGAGCCTTCACAT	0610011F06Rik	68347	1
0610011F06Rik.T1.2/6	GGCTGTGCTGATCACCTACG	0610011F06Rik	68347	1
0610011F06Rik.T1.3/6	TCAAAGTCCACGTTGCTCTG	0610011F06Rik	68347	1
0610011F06Rik.T1.4/6	GATCTCTCCCCAGAGCAACG	0610011F06Rik	68347	1
0610011F06Rik.T1.5/6	AGGCCTTCCCGAATGCCGAG	0610011F06Rik	68347	1
0610011F06Rik.T1.6/6	AGGACACCTGCTCAAAACCA	0610011F06Rik	68347	1
0610030E20Rik.T1.1/6	GCTTCGTACACCACATCCGT	0610030E20Rik	68364	1
0610030E20Rik.T1.2/6	TCTTGTCGTAGTCGTCCCTG	0610030E20Rik	68364	1
0610030E20Rik.T1.3/6	TTAGACTATGAGGCGGACAG	0610030E20Rik	68364	1
0610030E20Rik.T1.4/6	CTATGAGGCGGACAGTGGCG	0610030E20Rik	68364	1
0610030E20Rik.T1.5/6	GGGCGTCTGGACATGAGCCA	0610030E20Rik	68364	1
0610030E20Rik.T1.6/6	GGATGTGGTGTACGAAGCCG	0610030E20Rik	68364	1
0610037L13Rik.T1.1/6	CTTGCACTTCTGGACCATGG	0610037L13Rik	74098	1
0610037L13Rik.T1.2/6	AAAAGGCTCAGGAGTCTGTG	0610037L13Rik	74098	1
0610037L13Rik.T1.3/6	AAGATGAAATGTGGCAACTG	0610037L13Rik	74098	1
0610037L13Rik.T1.4/6	GCCTTAAAGCCACATACCTG	0610037L13Rik	74098	1
0610037L13Rik.T1.5/6	CACGGGAAAACTCTATTGGT	0610037L13Rik	74098	1
0610037L13Rik.T1.6/6	TAGCTTGCACTTCTGGACCA	0610037L13Rik	74098	1
0610040J01Rik.T1.1/6	ACAACTGGTCTACCTCACCA	0610040J01Rik	76261	1
0610040J01Rik.T1.2/6	CTCAGAAGAGAGACCCTGTG	0610040J01Rik	76261	1
0610040J01Rik.T1.3/6	AGGAGCTATTGTCAACCTGG	0610040J01Rik	76261	1
0610040J01Rik.T1.4/6	GAAGGGGCTCCACCTCAGAG	0610040J01Rik	76261	1
0610040J01Rik.T1.5/6	TCCCACTCACCCTACGCCAG	0610040J01Rik	76261	1
0610040J01Rik.T1.6/6	TCATTGACAAAACCAGGCGA	0610040J01Rik	76261	1
1110001J03Rik.T2.1/6	GCGGCCATATCGCGACACAG	1110001J03Rik	66117	2
1110001J03Rik.T2.2/6	GTGCTCGGAAAGCCTTAACG	1110001J03Rik	66117	2
1110001J03Rik.T2.3/6	AGCCTTAACGAGGTACCGGT	1110001J03Rik	66117	2
1110001J03Rik.T2.4/6	TGGCAAGGGTGAGCGTTCAG	1110001J03Rik	66117	2
1110001J03Rik.T2.5/6	GATGCCGTACCCGATGTGCT	1110001J03Rik	66117	2
1110001J03Rik.T2.6/6	GGAAAGCCTTAACGAGGTAC	1110001J03Rik	66117	2
1110004E09Rik.T1.1/6	GTTCTACCACAGAAGACAGG	1110004E09Rik	68001	1
1110004E09Rik.T1.2/6	AGCCGTGTTGTCAGCCCACG	1110004E09Rik	68001	1
1110004E09Rik.T1.3/6	AATCATCGTCAAGATCCAGC	1110004E09Rik	68001	1
1110004E09Rik.T1.4/6	AGGAGTCGGAGGCACAGCTG	1110004E09Rik	68001	1
1110004E09Rik.T1.5/6	ACTCCTGTCTGAACTCCCCG	1110004E09Rik	68001	1
1110004E09Rik.T1.6/6	GTCGGAGGCACAGCTGTGGT	1110004E09Rik	68001	1
1110004F10Rik.T1.1/6	TGGACAGCAAACTGTCAGGA	1110004F10Rik	56372	1
1110004F10Rik.T1.2/6	GGACGGTACCGGCGGCACTG	1110004F10Rik	56372	1
1110004F10Rik.T1.3/6	AACTGTCAGGACGGTACCGG	1110004F10Rik	56372	1
1110004F10Rik.T1.4/6	GTCTCACCTCACTGAAGCCG	1110004F10Rik	56372	1
1110004F10Rik.T1.5/6	GCAAACTGTCAGGACGGTAC	1110004F10Rik	56372	1
1110004F10Rik.T1.6/6	AGCCGAGGCCGCAGTGCCGC	1110004F10Rik	56372	1
1110008F13Rik.T1.1/6	TAACTACCTACAAATCGACG	1110008F13Rik	67388	1
1110008F13Rik.T1.2/6	ATCGACGAGGAAGAATATGG	1110008F13Rik	67388	1
1110008F13Rik.T1.3/6	AGCCACACATACCATGAACA	1110008F13Rik	67388	1
1110008F13Rik.T1.4/6	GAGGCTTCTTGGGAATAGCA	1110008F13Rik	67388	1
1110008F13Rik.T1.5/6	ATTCCCAAGAAGCCTCGCAA	1110008F13Rik	67388	1
1110008F13Rik.T1.6/6	AAACCAGAGCGATGATCTGT	1110008F13Rik	67388	1
1110008L16Rik.T1.1/6	TATCCTCAGCTATGACACAG	1110008L16Rik	66132	1
1110008L16Rik.T1.2/6	GTGATTGCCTGAGTTCAGTG	1110008L16Rik	66132	1
1110008L16Rik.T1.3/6	TCAATAACGATATCAAAAGG	1110008L16Rik	66132	1
1110008L16Rik.T1.4/6	GTTATCAGCAAAGAAACAGT	1110008L16Rik	66132	1
1110008L16Rik.T1.5/6	ATGAGGGATGTGATAGATGG	1110008L16Rik	66132	1
1110008L16Rik.T1.6/6	TTATGTCTGCTGCAGCTCAG	1110008L16Rik	66132	1
1110008P14Rik.T1.1/6	GGTCATTCTTCTCCTCCAGG	1110008P14Rik	73737	1
1110008P14Rik.T1.2/6	TCGACTCCAGCAGCTCCTGG	1110008P14Rik	73737	1
1110008P14Rik.T1.3/6	AGAGTTGATCTGATCCAACA	1110008P14Rik	73737	1
1110008P14Rik.T1.4/6	TGCTGCCATCAACTCCATGT	1110008P14Rik	73737	1
1110008P14Rik.T1.5/6	AGGAGCTGCTGGAGTCGAAC	1110008P14Rik	73737	1
1110008P14Rik.T1.6/6	CTGATCCAACATGGAGTTGA	1110008P14Rik	73737	1
1110012L19Rik.T1.1/6	TTCTGAACGCTGCTCAACAG	1110012L19Rik	68618	1
1110012L19Rik.T1.2/6	TGAATGGCAGGAAGTGCTCA	1110012L19Rik	68618	1
1110012L19Rik.T1.3/6	TGCCATCCACATTGCTCACA	1110012L19Rik	68618	1
1110012L19Rik.T1.4/6	GTGAGCAATGTGGATGGCAA	1110012L19Rik	68618	1
1110012L19Rik.T1.5/6	CTGGGAAGATGATGAATGGC	1110012L19Rik	68618	1
1110012L19Rik.T1.6/6	CGTAGGGCTGCCGGAAGGAT	1110012L19Rik	68618	1
1110017D15Rik.T1.1/6	AGCCCTGTAGGAGTCACTGT	1110017D15Rik	73721	1
1110017D15Rik.T1.2/6	GGCTCCTACCTCCATCAAGG	1110017D15Rik	73721	1
1110017D15Rik.T1.3/6	CTTATAGGTGTAGTCCTGTG	1110017D15Rik	73721	1
1110017D15Rik.T1.4/6	TCCCGCGCAGACAGTAGTGG	1110017D15Rik	73721	1
1110017D15Rik.T1.5/6	TGCTTAGGAGGATATTCCAA	1110017D15Rik	73721	1
1110017D15Rik.T1.6/6	TAAGGTACCTTGGACAGTCG	1110017D15Rik	73721	1
1110025L11Rik.T7.2.1/6	TATGGATGTGGTTCTGGCTA	1110025L11Rik	68637	7.2
1110025L11Rik.T7.3.2/6	TGTGGTTCTGGCTATGGATC	1110025L11Rik	68637	7.3
1110025L11Rik.T7.3.3/6	TGTGGCTATGGATGTGGTTC	1110025L11Rik	68637	7.3
1110025L11Rik.T8.1.4/6	TCAACAACCAGCACCATGTG	1110025L11Rik	68637	8.1
1110025L11Rik.T8.1.5/6	AGGAGCCATAGCCACAGCCC	1110025L11Rik	68637	8.1
1110025L11Rik.T8.1.6/6	TGTGGCTATGGCTCCTACTA	1110025L11Rik	68637	8.1
1110032A03Rik.T1.1/6	TGATGTCCAGGAAACCAGTG	1110032A03Rik	68721	1
1110032A03Rik.T1.2/6	CTGATGGTCATGGAGAAGTG	1110032A03Rik	68721	1
1110032A03Rik.T1.3/6	TATATTACCTGGGAAGGCAA	1110032A03Rik	68721	1
1110032A03Rik.T1.4/6	CTCCTATTCGAACCGTACCC	1110032A03Rik	68721	1
1110032A03Rik.T1.5/6	CCTGGTAGGAAACTGGAACC	1110032A03Rik	68721	1
1110032A03Rik.T1.6/6	GGAAGCTATATTACCTGGGA	1110032A03Rik	68721	1
1110032F04Rik.T1.1/6	CCACCTATGAGGAGTCCATG	1110032F04Rik	68725	1
1110032F04Rik.T1.2/6	CCAGCTGCCCAGCTACGAGG	1110032F04Rik	68725	1
1110032F04Rik.T1.3/6	GCTGCAGCAGCTCAGCCCAG	1110032F04Rik	68725	1
1110032F04Rik.T1.4/6	GGGCGGCCGAGCACCGACAC	1110032F04Rik	68725	1
1110032F04Rik.T1.5/6	TGGACTCCTCATAGGTGGGC	1110032F04Rik	68725	1
1110032F04Rik.T1.6/6	TCCCCGGCACTGCCGCCTCG	1110032F04Rik	68725	1
1110034G24Rik.T1.1/6	CTGTACCTTGGATCTACCCG	1110034G24Rik	73747	1
1110034G24Rik.T1.2/6	ATCCCGGCTGAAGATGACCT	1110034G24Rik	73747	1
1110034G24Rik.T1.3/6	TGCTTCATAGAATCTATCCA	1110034G24Rik	73747	1
1110034G24Rik.T1.4/6	CAGACAATCTCTGAGCTCGA	1110034G24Rik	73747	1
1110034G24Rik.T1.5/6	CTGCTGGTGTCACACACCGC	1110034G24Rik	73747	1
1110034G24Rik.T1.6/6	GACCTCTCTTGACAGTCCTG	1110034G24Rik	73747	1
1110037F02Rik.T1.1/6	CTATGGGCTCGTACTCCCGG	1110037F02Rik	66185	1
1110037F02Rik.T1.2/6	TACCGATCCATATATTGCCA	1110037F02Rik	66185	1
1110037F02Rik.T1.3/6	CTGGTACAACTGTCTGACCC	1110037F02Rik	66185	1
1110037F02Rik.T1.4/6	ACTGATGGTCTGGTACTAAG	1110037F02Rik	66185	1
1110037F02Rik.T1.5/6	CCGGGAGTACGAGCCCATAG	1110037F02Rik	66185	1
1110037F02Rik.T1.6/6	ATGGTCTGGTACTAAGAGGC	1110037F02Rik	66185	1
1110038F14Rik.T1.1/6	GGGTCCCTCACTCTGCTTCG	1110038F14Rik	117171	1
1110038F14Rik.T1.2/6	AGCCCTGTAGTCCCCAAACA	1110038F14Rik	117171	1
1110038F14Rik.T1.3/6	ACCTACCCCGAAGCAGAGTG	1110038F14Rik	117171	1
1110038F14Rik.T1.4/6	CTGTCTCTTCCGGGGCAAGG	1110038F14Rik	117171	1
1110038F14Rik.T1.5/6	CGCATCAGCTGTCTCTTCCG	1110038F14Rik	117171	1
1110038F14Rik.T1.6/6	CTCCAGCTGTTCCACACACC	1110038F14Rik	117171	1
1110051M20Rik.T2.1/6	ACATGTCCTCACGTACATGG	1110051M20Rik	228356	2
1110051M20Rik.T2.2/6	ACTTGGACATACATACCTGG	1110051M20Rik	228356	2
1110051M20Rik.T2.3/6	CCAGCTGCTGGAGAACAGGG	1110051M20Rik	228356	2
1110051M20Rik.T2.4/6	TCACTAGTCAGTGAAGAACC	1110051M20Rik	228356	2
1110051M20Rik.T2.5/6	CATCCATGAGCACAATCCTG	1110051M20Rik	228356	2
1110051M20Rik.T2.6/6	ACAATAACTGCAGCAGACAG	1110051M20Rik	228356	2
1110059E24Rik.T1.1/6	CACTGTCAAAGCCTAAGAAG	1110059E24Rik	66206	1
1110059E24Rik.T1.2/6	AAGAGTGTTCAGACCAAGGT	1110059E24Rik	66206	1
1110059E24Rik.T1.3/6	TGATAAGAGTGTTCAGACCA	1110059E24Rik	66206	1
1110059E24Rik.T1.4/6	ACTGGGACTCACCACTTCTT	1110059E24Rik	66206	1
1110059E24Rik.T4.5/6	TCTGGCCATAGAAGACGCTG	1110059E24Rik	66206	4
1110059E24Rik.T4.6/6	GCCATAGAAGACGCTGCGGA	1110059E24Rik	66206	4
1110059G10Rik.T1.1/6	GGAACCAAGTGTCCTATGTG	1110059G10Rik	66202	1
1110059G10Rik.T1.2/6	TCCCGCTTCAAAGAGAGAGT	1110059G10Rik	66202	1
1110059G10Rik.T1.3/6	AGAGAGAGTCGGCTACAAGG	1110059G10Rik	66202	1
1110059G10Rik.T1.4/6	CCTCACCTTGGTCTCTACGG	1110059G10Rik	66202	1
1110059G10Rik.T1.5/6	AGATGAACAGCCTCAAGTAG	1110059G10Rik	66202	1
1110059G10Rik.T1.6/6	GGGAGACCTAACAGCTGAAG	1110059G10Rik	66202	1
1110065P20Rik.T1.1/6	CCATCTGTATCGGCCAGAGG	1110065P20Rik	68920	1
1110065P20Rik.T1.2/6	GGCCAGAGGTGGCCTTCCAA	1110065P20Rik	68920	1
1110065P20Rik.T1.3/6	CAGCCATCTGTATCGGCCAG	1110065P20Rik	68920	1
1110065P20Rik.T1.4/6	CCACCTCTGGCCGATACAGA	1110065P20Rik	68920	1
1110065P20Rik.T1.5/6	CGGCGCCCAGAACCGGCTGG	1110065P20Rik	68920	1
1110065P20Rik.T1.6/6	CTGGCCGATACAGATGGCTG	1110065P20Rik	68920	1
1190002N15Rik.T1.1/6	CCACAGTGACACGAGCACAG	1190002N15Rik	68861	1
1190002N15Rik.T1.2/6	TGTCAAAGCTGACGTCCAGG	1190002N15Rik	68861	1
1190002N15Rik.T1.3/6	GCGCCTACCTGTAGCACCAG	1190002N15Rik	68861	1
1190002N15Rik.T1.4/6	GTTGGTGCACTCATCCAGCA	1190002N15Rik	68861	1
1190002N15Rik.T1.5/6	GAGCCGCTGGTGCTACAGGT	1190002N15Rik	68861	1
1190002N15Rik.T1.6/6	ATGGTGGCTGTAAATTATGT	1190002N15Rik	68861	1
1190003K10Rik.T2.1/6	GAACTGGAAGAAGATCGCCA	1190003K10Rik	68880	2
1190003K10Rik.T2.2/6	GAACAGCCAGTACATGCGCA	1190003K10Rik	68880	2
1190003K10Rik.T2.3/6	TCCATTCTTCTCTAAGCCTG	1190003K10Rik	68880	2
1190003K10Rik.T2.4/6	AGACTTCCCTGCGCATGTAC	1190003K10Rik	68880	2
1190003K10Rik.T2.5/6	AGAAGCGCTCTGAGAAAGTA	1190003K10Rik	68880	2
1190003K10Rik.T2.6/6	TTCTCAGAGCGCTTCTCCCC	1190003K10Rik	68880	2
1190005I06Rik.T1.1/6	GTGCTTGTCATTCAGGACGG	1190005I06Rik	68918	1
1190005I06Rik.T1.2/6	GGAAAGCCCCATGCCCGTCG	1190005I06Rik	68918	1
1190005I06Rik.T1.3/6	CAGGTGCTTGTCATTCAGGA	1190005I06Rik	68918	1
1190005I06Rik.T1.4/6	CCCCAACCCCGACGGGCATG	1190005I06Rik	68918	1
1190005I06Rik.T1.5/6	CCCATGCCCGTCGGGGTTGG	1190005I06Rik	68918	1
1190005I06Rik.T3.6/6	AGCCCCATGCCCGTCGGGGT	1190005I06Rik	68918	3
1190007I07Rik.T6.1/6	AGCTCCGTTTTGAGTTCTCC	1190007I07Rik	544717	6
1190007I07Rik.T6.2/6	AGAACTCAAAACGGAGCTTT	1190007I07Rik	544717	6
1190007I07Rik.T6.3/6	GAACTCAAAACGGAGCTTTT	1190007I07Rik	544717	6
1190007I07Rik.T7.1.4/6	ATAGTACCAATGCACCACCT	1190007I07Rik	544717	7.1
1190007I07Rik.T7.1.5/6	CAGCTCTCCACCATGCCCGG	1190007I07Rik	544717	7.1
1190007I07Rik.T7.1.6/6	CCCCGGCGCACATGGCCAGG	1190007I07Rik	544717	7.1
1300017J02Rik.T1.1/6	GTGCTGCCAACAACGCTGAG	1300017J02Rik	71775	1
1300017J02Rik.T1.2/6	TTCCTGAGAAGACCATACGA	1300017J02Rik	71775	1
1300017J02Rik.T1.3/6	CCAACACACAGAGCGCAGAG	1300017J02Rik	71775	1
1300017J02Rik.T1.4/6	ACAGCTGCTGGAGAAGAACG	1300017J02Rik	71775	1
1300017J02Rik.T1.5/6	AGGCAAGAAGTCCTGCCACA	1300017J02Rik	71775	1
1300017J02Rik.T1.6/6	AGAGTCAGGGTCAGACCCTG	1300017J02Rik	71775	1
1500009L16Rik.T1.1/6	TAACGGAAGACGACAAGAGG	1500009L16Rik	69784	1
1500009L16Rik.T1.2/6	TAGAACAGAAGACTCGATAA	1500009L16Rik	69784	1
1500009L16Rik.T1.3/6	TGTTGACAGCTTCAGAGGGC	1500009L16Rik	69784	1
1500009L16Rik.T4.4/6	GCTCTGCTTACCTCGGCCCG	1500009L16Rik	69784	4
1500009L16Rik.T4.5/6	GATGGGTTGCGGGAACTCCA	1500009L16Rik	69784	4
1500009L16Rik.T4.6/6	GAACTCCACGGCCACCAGCG	1500009L16Rik	69784	4
1500015O10Rik.T1.1/6	ACAGCAAAGGAATTCCTAGG	1500015O10Rik	78896	1
1500015O10Rik.T1.2/6	GCGTCATTATGATGAAGATG	1500015O10Rik	78896	1
1500015O10Rik.T1.3/6	TGTAGCCGAGAACACAGCAA	1500015O10Rik	78896	1
1500015O10Rik.T1.4/6	CGCGGCCTGAGGTACAGCAG	1500015O10Rik	78896	1
1500015O10Rik.T1.5/6	TGGCACGCTTCAGGCCACCT	1500015O10Rik	78896	1
1500015O10Rik.T1.6/6	AAGATGCTCCAGAAACGAGA	1500015O10Rik	78896	1
1600002H07Rik.T1.1/6	CCTTCTCTATGCTAGCACCG	1600002H07Rik	72016	1
1600002H07Rik.T1.2/6	ATAAACACCCAGGATCCTGG	1600002H07Rik	72016	1
1600002H07Rik.T1.3/6	AGTTCAGCCATCAGAACCTG	1600002H07Rik	72016	1
1600002H07Rik.T1.4/6	GGCCACCTGAAGCTTCAAGG	1600002H07Rik	72016	1
1600002H07Rik.T1.5/6	ACTGTACGCAGCCCGACACA	1600002H07Rik	72016	1
1600002H07Rik.T1.6/6	GCTACCTGAGGACTTCAGGA	1600002H07Rik	72016	1
1600002K03Rik.T1.1/6	GTATGGGCTCCTGACCAACA	1600002K03Rik	69770	1
1600002K03Rik.T1.2/6	TACGTAATCACTGGGCTCTG	1600002K03Rik	69770	1
1600002K03Rik.T1.3/6	GATGGCCTCTCAGGACAGCG	1600002K03Rik	69770	1
1600002K03Rik.T1.4/6	GCTTGTTCTACGTAATCACT	1600002K03Rik	69770	1
1600002K03Rik.T1.5/6	CGCTAACGCACCTAAAAGCC	1600002K03Rik	69770	1
1600002K03Rik.T1.6/6	TGAGGAAGTAAAGCGAGATC	1600002K03Rik	69770	1
1600012H06Rik.T1.1/6	GAGCTGCAGTCTGTCACTTG	1600012H06Rik	67912	1
1600012H06Rik.T1.2/6	GGATGCGGACCTGTACGTGT	1600012H06Rik	67912	1
1600012H06Rik.T1.3/6	CTACTTGCGGTTGAACCATG	1600012H06Rik	67912	1
1600012H06Rik.T1.4/6	CAGGATGCAGAGCCTGAGAG	1600012H06Rik	67912	1
1600012H06Rik.T1.5/6	AGTCGCTCTCATGGTGAGAG	1600012H06Rik	67912	1
1600012H06Rik.T1.6/6	CCGGTATAGAGACCACATCC	1600012H06Rik	67912	1
1600014C10Rik.T2.1/6	GCTAACGACCTATGTCACCA	1600014C10Rik	72244	2
1600014C10Rik.T2.2/6	TTAGGTGCCTGGATGACGAG	1600014C10Rik	72244	2
1600014C10Rik.T2.3/6	GGTGACATAGGTCGTTAGCA	1600014C10Rik	72244	2
1600014C10Rik.T2.4/6	GGCCCACCAGGAATAGCTGT	1600014C10Rik	72244	2
1600014C10Rik.T2.5/6	CACCAACAGCTATTCCTGGT	1600014C10Rik	72244	2
1600014C10Rik.T2.6/6	GGCAGCTCCATTAAGATCTG	1600014C10Rik	72244	2
1600014C23Rik.T2.1/6	AGTTCGACCCATCTACAGAG	1600014C23Rik	72240	2
1600014C23Rik.T2.2/6	GACTCCCAGTGGGTAGACTG	1600014C23Rik	72240	2
1600014C23Rik.T2.3/6	GGTTAGAGCCAGCTCACCTG	1600014C23Rik	72240	2
1600014C23Rik.T2.4/6	CTACAGAGTGGGACAGAAGG	1600014C23Rik	72240	2
1600014C23Rik.T2.5/6	GACTTGCCCTGGCCAGACAG	1600014C23Rik	72240	2
1600014C23Rik.T2.6/6	ACTGGGCACAGTATGCCTGA	1600014C23Rik	72240	2
1600015I10Rik.T1.1/6	AAAATCCTCGAAGACCACAG	1600015I10Rik	69761	1
1600015I10Rik.T1.2/6	CTATAACGTAGAGGACAACA	1600015I10Rik	69761	1
1600015I10Rik.T1.3/6	GTCTGGACAATCAATGCCAG	1600015I10Rik	69761	1
1600015I10Rik.T1.4/6	AAGGAGAAAGGAGTCCTGTG	1600015I10Rik	69761	1
1600015I10Rik.T1.5/6	GTGATGAATGACTTCCAGGA	1600015I10Rik	69761	1
1600015I10Rik.T1.6/6	ATTCAGGATCTGCAGACCAG	1600015I10Rik	69761	1
1700001C02Rik.T1.1/6	GTTATCAGTCAGAACCAGGG	1700001C02Rik	75434	1
1700001C02Rik.T1.2/6	TGAGTTATCAGTCAGAACCA	1700001C02Rik	75434	1
1700001C02Rik.T1.3/6	GTCCTGGAAGTACTTGAAGG	1700001C02Rik	75434	1
1700001C02Rik.T1.4/6	TCTTCTCCAAGCCTGTGTTG	1700001C02Rik	75434	1
1700001C02Rik.T1.5/6	GCCATAAGAAGAGCCAAAGG	1700001C02Rik	75434	1
1700001C02Rik.T1.6/6	GTTGCCATAAGAAGAGCCAA	1700001C02Rik	75434	1
1700001C19Rik.T2.1/6	GGCAGCTTATGTACCAGTGG	1700001C19Rik	75462	2
1700001C19Rik.T2.2/6	ACCCTGCAGAAGCCCACCTG	1700001C19Rik	75462	2
1700001C19Rik.T2.3/6	GGAGGCAGCTTATGTACCAG	1700001C19Rik	75462	2
1700001C19Rik.T2.4/6	CCAGTGGTGGTGGATCCTCG	1700001C19Rik	75462	2
1700001C19Rik.T2.5/6	CATTGTCCCAGAAATGGAAA	1700001C19Rik	75462	2
1700001C19Rik.T2.6/6	AGCTTATGTACCAGTGGTGG	1700001C19Rik	75462	2
1700001F09Rik.T8.1.1/6	GGTACCTGGAAGTAAAGAAG	1700001F09Rik	71826	8.1
1700001F09Rik.T8.1.2/6	GCAGCCTCTTCTTTACTTCC	1700001F09Rik	71826	8.1
1700001F09Rik.T8.3.3/6	AAGCATGAATGTCTCAAAGT	1700001F09Rik	71826	8.3
1700001F09Rik.T8.3.4/6	AAATGAGAGAGACATTCTCC	1700001F09Rik	71826	8.3
1700001F09Rik.T8.3.5/6	GAATATAGCAGGCAAGCAGC	1700001F09Rik	71826	8.3
1700001F09Rik.T8.3.6/6	AGACATTCTCCAGGGAATCC	1700001F09Rik	71826	8.3
1700001J03Rik.T1.1/6	CCTTACAACATCCAGGTCTG	1700001J03Rik	69282	1
1700001J03Rik.T1.2/6	TGGGTATCTTCATCTGCAGA	1700001J03Rik	69282	1
1700001J03Rik.T1.3/6	GGTCTTCTACACAGTCAGGC	1700001J03Rik	69282	1
1700001J03Rik.T1.4/6	TTCTACACAGTCAGGCCGGA	1700001J03Rik	69282	1
1700001J03Rik.T1.5/6	CCCCAGACCTGGATGTTGTA	1700001J03Rik	69282	1
1700001J03Rik.T1.6/6	TGCTGGTCTTCTACACAGTC	1700001J03Rik	69282	1
1700001K19Rik.T2.1/6	GCGATAGTTGGAATGACCTG	1700001K19Rik	66323	2
1700001K19Rik.T2.2/6	TGCCTTCAGCAAGGTCCATG	1700001K19Rik	66323	2
1700001K19Rik.T2.3/6	CAGACTGTCCCCATCACCAG	1700001K19Rik	66323	2
1700001K19Rik.T2.4/6	GTCGACGTCATGGACTTCGA	1700001K19Rik	66323	2
1700001K19Rik.T2.5/6	CAGCCGACCCACCTGCATCA	1700001K19Rik	66323	2
1700001K19Rik.T2.6/6	GACGTCGACATGCAGCCTGA	1700001K19Rik	66323	2
1700001L19Rik.T1.1/6	TGTAGAAGTCGGTCTTCACG	1700001L19Rik	69315	1
1700001L19Rik.T1.2/6	TAGACAGAGGACATCAGCAC	1700001L19Rik	69315	1
1700001L19Rik.T1.3/6	GAGGGAGACAATCCCTGTCT	1700001L19Rik	69315	1
1700001L19Rik.T1.4/6	CCTGGGGCTCCATATTAATG	1700001L19Rik	69315	1
1700001L19Rik.T1.5/6	CTCGTTCTTCCTGTAGAAGT	1700001L19Rik	69315	1
1700001L19Rik.T1.6/6	CGGTCTTCACGTGGCTCACA	1700001L19Rik	69315	1
1700001O22Rik.T1.1/6	GTCTTGAGCCTTCTCCAGCG	1700001O22Rik	73598	1
1700001O22Rik.T1.2/6	CCCTGCAGGACACAGCACTC	1700001O22Rik	73598	1
1700001O22Rik.T1.3/6	AACAGCTACTACTCACGGAT	1700001O22Rik	73598	1
1700001O22Rik.T1.4/6	GTCTGCGAATCGTACCCGGA	1700001O22Rik	73598	1
1700001O22Rik.T1.5/6	ATTCGCAGACGAGACCCTGC	1700001O22Rik	73598	1
1700001O22Rik.T1.6/6	CACTCGGAAAGATATTCTGC	1700001O22Rik	73598	1
1700001P01Rik.T1.1/6	TGGGGTAGCTGTGAGCACAA	1700001P01Rik	72215	1
1700001P01Rik.T1.2/6	TCGGTACTTCCGGAGCCGCG	1700001P01Rik	72215	1
1700001P01Rik.T1.3/6	GGAAGTACCGACGACTGTGG	1700001P01Rik	72215	1
1700001P01Rik.T1.4/6	GCAAAATGGGCGGAACCACG	1700001P01Rik	72215	1
1700001P01Rik.T1.5/6	TCCAGTTGAGGATTATAAGG	1700001P01Rik	72215	1
1700001P01Rik.T1.6/6	TCCGGAAGTACCGACGACTG	1700001P01Rik	72215	1
1700003E16Rik.T1.1/6	CGTGCCTGGGAGACTCAATG	1700003E16Rik	71837	1
1700003E16Rik.T1.2/6	AGATGAGGGAGAATCTGCAG	1700003E16Rik	71837	1
1700003E16Rik.T1.3/6	ATGGTGAATGGAACGCACTG	1700003E16Rik	71837	1
1700003E16Rik.T1.4/6	GAATCCGTAGTGCATGCCAG	1700003E16Rik	71837	1
1700003E16Rik.T1.5/6	GAGGTCTGGGATCAGGACCT	1700003E16Rik	71837	1
1700003E16Rik.T1.6/6	CCATGCTGCAGATCACTGAG	1700003E16Rik	71837	1
1700003F12Rik.T1.1/6	CGCCCCAACGTGCTTCCCAG	1700003F12Rik	75480	1
1700003F12Rik.T1.2/6	GGTGGCGCCTATGCTACGTG	1700003F12Rik	75480	1
1700003F12Rik.T1.3/6	GAAACAGCAGTTCCCACAAG	1700003F12Rik	75480	1
1700003F12Rik.T1.4/6	AAGCACGTTGGGGCGCCGAG	1700003F12Rik	75480	1
1700003F12Rik.T1.5/6	GAGGCCGGTGCGGCCAACTG	1700003F12Rik	75480	1
1700003F12Rik.T1.6/6	AGTTCTTCAGCCATCTCAAG	1700003F12Rik	75480	1
1700006A11Rik.T1.1/6	AGGCAGACATAGGATACATG	1700006A11Rik	71824	1
1700006A11Rik.T1.2/6	AGCAAATGATATCTCCAATG	1700006A11Rik	71824	1
1700006A11Rik.T1.3/6	AATCCCGAGTTGCAGGAACG	1700006A11Rik	71824	1
1700006A11Rik.T1.4/6	CCTTGACCAAGAAAATGAAG	1700006A11Rik	71824	1
1700006A11Rik.T1.5/6	CATGCCACGCCCTAAAAGAA	1700006A11Rik	71824	1
1700006A11Rik.T1.6/6	TCTGCCTCGTTCCTGCAACT	1700006A11Rik	71824	1
1700006E09Rik.T1.1/6	AGAATCACCATGGAAAACCA	1700006E09Rik	75437	1
1700006E09Rik.T1.2/6	AGAGCTAGTAAGAATCACCA	1700006E09Rik	75437	1
1700006E09Rik.T1.3/6	CTCATTCCAGCAGTCCACCT	1700006E09Rik	75437	1
1700006E09Rik.T1.4/6	AAAACCAGGGCATCCTAAGG	1700006E09Rik	75437	1
1700006E09Rik.T1.5/6	CGTCGATACCAAACCTCCAA	1700006E09Rik	75437	1
1700006E09Rik.T1.6/6	TCAGCTTAAACAGAGAATCA	1700006E09Rik	75437	1
1700007B14Rik.T2.1/6	TTGTCCTCCAAAGACCAAGT	1700007B14Rik	71831	2
1700007B14Rik.T2.2/6	CACCAAGGGTCTCAGCCATG	1700007B14Rik	71831	2
1700007B14Rik.T2.3/6	CAAGTCGGTGTCTAACACGG	1700007B14Rik	71831	2
1700007B14Rik.T2.4/6	CACATGGCTGAGACCCTTGG	1700007B14Rik	71831	2
1700007B14Rik.T2.5/6	GCCAAGAGAGAAGACTGGCA	1700007B14Rik	71831	2
1700007B14Rik.T2.6/6	CTGAAATACTTCAACGACTG	1700007B14Rik	71831	2
1700007G11Rik.T1.1/6	GGTCGACCTGTACTACCTGG	1700007G11Rik	75784	1
1700007G11Rik.T1.2/6	TTGGTGGAGCTAGGCTACCG	1700007G11Rik	75784	1
1700007G11Rik.T1.3/6	CTAGGACACTGACAAGCGCG	1700007G11Rik	75784	1
1700007G11Rik.T1.4/6	TTCCAAGGACCACAGACATG	1700007G11Rik	75784	1
1700007G11Rik.T1.5/6	CACCAGGATCCCCATCCAGA	1700007G11Rik	75784	1
1700007G11Rik.T1.6/6	CGTCTGGATGGGGATCCTGG	1700007G11Rik	75784	1
1700007K09Rik.T1.1/6	CTTATGCTACAAAGGCAGGG	1700007K09Rik	69318	1
1700007K09Rik.T1.2/6	CATACATTACAACACTGGAG	1700007K09Rik	69318	1
1700007K09Rik.T1.3/6	CACCACATACATTACAACAC	1700007K09Rik	69318	1
1700007K09Rik.T1.4/6	TCCCTTATGCTACAAAGGCA	1700007K09Rik	69318	1
1700007K09Rik.T1.5/6	GCTACAAAGGCAGGGTGGCA	1700007K09Rik	69318	1
1700007K09Rik.T1.6/6	GTCCTTCCCTTATGCTACAA	1700007K09Rik	69318	1
1700007K13Rik.T1.1/6	CCGTAGCCATGAAACCACCC	1700007K13Rik	69327	1
1700007K13Rik.T1.2/6	CAGTCAGGTTCAACAACCCG	1700007K13Rik	69327	1
1700007K13Rik.T1.3/6	TGGCATCTCATGCACCGTGG	1700007K13Rik	69327	1
1700007K13Rik.T1.4/6	TACTGGCATCTCATGCACCG	1700007K13Rik	69327	1
1700007K13Rik.T1.5/6	AGGACCAGTAACCAAACCTA	1700007K13Rik	69327	1
1700007K13Rik.T1.6/6	TTGGTTACTGGTCCTGTACA	1700007K13Rik	69327	1
1700008O03Rik.T1.1/6	GAGAATATGAATGTCATCTG	1700008O03Rik	69349	1
1700008O03Rik.T1.2/6	CATGGTCTCACCTGTCCCTG	1700008O03Rik	69349	1
1700008O03Rik.T1.3/6	CCGCGTCTGGAAGTCTGTGA	1700008O03Rik	69349	1
1700008O03Rik.T1.4/6	CCGTCACAGACTTCCAGACG	1700008O03Rik	69349	1
1700008O03Rik.T1.5/6	GTCTCCATGCAAAGGCAGAG	1700008O03Rik	69349	1
1700008O03Rik.T1.6/6	CACACAGGAAGCAGTACCTG	1700008O03Rik	69349	1
1700008P02Rik.T2.1/6	GGCATGGAAATCATTAAGGT	1700008P02Rik	69347	2
1700008P02Rik.T2.2/6	AATGAAGTATTCTTCAGAGG	1700008P02Rik	69347	2
1700008P02Rik.T2.3/6	TAGAATGAAGTATTCTTCAG	1700008P02Rik	69347	2
1700008P02Rik.T2.4/6	GAAGGGAATATGGTGCTTCA	1700008P02Rik	69347	2
1700008P02Rik.T2.5/6	CTACGTTCAGGCTTGTCACC	1700008P02Rik	69347	2
1700008P02Rik.T2.6/6	AAGCAGAAAGAGGGTTGGCC	1700008P02Rik	69347	2
1700009N14Rik.T1.1/6	TGTTACCACACAGCACAATG	1700009N14Rik	75471	1
1700009N14Rik.T1.2/6	ATGTACCTCTACGCCCAGAG	1700009N14Rik	75471	1
1700009N14Rik.T1.3/6	CAGTACCACCATCGCCCACG	1700009N14Rik	75471	1
1700009N14Rik.T1.4/6	TGTGGCCACTCTGGGCGTAG	1700009N14Rik	75471	1
1700009N14Rik.T1.5/6	AACATCCCCATTGTGCTGTG	1700009N14Rik	75471	1
1700009N14Rik.T1.6/6	CTGCTGGTGTGGAACATCAG	1700009N14Rik	75471	1
1700010B08Rik.T4.1/6	AGGGTAACCTCATCAAACCA	1700010B08Rik	75485	4
1700010B08Rik.T4.2/6	CAGATTGAGAGAGCAAACAA	1700010B08Rik	75485	4
1700010B08Rik.T4.3/6	CACATCGTGGACAACTGGAG	1700010B08Rik	75485	4
1700010B08Rik.T4.4/6	CCACAATATAGAAATACCGC	1700010B08Rik	75485	4
1700010B08Rik.T4.5/6	AGAAATACCGCAGGAGAAAG	1700010B08Rik	75485	4
1700010B08Rik.T4.6/6	AAGATGGCCCAGAATCATAC	1700010B08Rik	75485	4
1700010D01Rik.T2.1/6	ATGAAGAACAAGAAAACGCT	1700010D01Rik	76386	2
1700010D01Rik.T2.2/6	CATGAAGAACAAGAAAACGC	1700010D01Rik	76386	2
1700010D01Rik.T4.3/6	AGTGTCCACTGTCTTGGGTT	1700010D01Rik	76386	4
1700010D01Rik.T4.4/6	AGAACAATATAGCACCTAAA	1700010D01Rik	76386	4
1700010D01Rik.T6.5/6	CAGCGTTTTCTTGTTCTTCA	1700010D01Rik	76386	6
1700010D01Rik.T7.2.6/6	TGGTGAAAGCAACTAAGAAG	1700010D01Rik	76386	7.2
1700010I14Rik.T1.1/6	GGCCCATGAGAACAGACTGA	1700010I14Rik	66931	1
1700010I14Rik.T1.2/6	CTGTGACATTGACCAAGCCA	1700010I14Rik	66931	1
1700010I14Rik.T1.3/6	CCATGAGAACAGACTGAAGG	1700010I14Rik	66931	1
1700010I14Rik.T1.4/6	AGCCAAGGAGCACCTGAGGA	1700010I14Rik	66931	1
1700010I14Rik.T1.5/6	AAAGAAAACATGGTGCACTC	1700010I14Rik	66931	1
1700010I14Rik.T1.6/6	GGCTCTTGGCTGAAGTCAGG	1700010I14Rik	66931	1
1700011E24Rik.T2.1/6	GAACTGACAGGTAAGAATCG	1700011E24Rik	75467	2
1700011E24Rik.T2.2/6	CCAGGTATCGGAGTATCCTG	1700011E24Rik	75467	2
1700011E24Rik.T2.3/6	GTCCTGAAATGGTAAGTACC	1700011E24Rik	75467	2
1700011E24Rik.T2.4/6	AGCAGCTCCAAGAAGTCAGG	1700011E24Rik	75467	2
1700011E24Rik.T2.5/6	GCTCATAGTCACCTGGTCCA	1700011E24Rik	75467	2
1700011E24Rik.T2.6/6	TCGAAGATGTGTATGCTCCT	1700011E24Rik	75467	2
1700011H14Rik.T1.1/6	GATGAACCATAAAAGACAAG	1700011H14Rik	67082	1
1700011H14Rik.T1.2/6	GGAGACCACAAGCACTGGTG	1700011H14Rik	67082	1
1700011H14Rik.T1.3/6	TTCAGGCCCAAATGGAGTTG	1700011H14Rik	67082	1
1700011H14Rik.T1.4/6	CCCGAGGGTGAGCCTTGGAG	1700011H14Rik	67082	1
1700011H14Rik.T1.5/6	CACAAGCAATTACCTCTGAA	1700011H14Rik	67082	1
1700011H14Rik.T1.6/6	CATCTTACTTGAATTCTTCG	1700011H14Rik	67082	1
1700011I03Rik.T2.1/6	CGTCTGAAGGGAAAGTTGGG	1700011I03Rik	75444	2
1700011I03Rik.T2.2/6	GAGAAGGTCTCCATGCTGGA	1700011I03Rik	75444	2
1700011I03Rik.T2.3/6	AGTGATCTTCTCCGTCTGAA	1700011I03Rik	75444	2
1700011I03Rik.T2.4/6	TCAGCTCGAAGACACCTTAG	1700011I03Rik	75444	2
1700011I03Rik.T2.5/6	CCAGCATGGAGACCTTCTCA	1700011I03Rik	75444	2
1700011I03Rik.T2.6/6	AGCTGAAGTCAAAGCCTCCC	1700011I03Rik	75444	2
1700011L22Rik.T1.1/6	TGTGGCAGGATGAGACACGG	1700011L22Rik	67687	1
1700011L22Rik.T1.2/6	ACTGAACATCAAGCACAAAG	1700011L22Rik	67687	1
1700011L22Rik.T1.3/6	AACTGTGGCAGGATGAGACA	1700011L22Rik	67687	1
1700011L22Rik.T1.4/6	GACGCAAGGCCCAACAACTG	1700011L22Rik	67687	1
1700011L22Rik.T1.5/6	CTTCCATGACAACCTACTCA	1700011L22Rik	67687	1
1700011L22Rik.T1.6/6	GTTCGAACTGATCAGACGCA	1700011L22Rik	67687	1
1700012A03Rik.T2.1/6	CTGCAGAAATGACTGCAGAG	1700012A03Rik	76382	2
1700012A03Rik.T2.2/6	GTCAACGCACCCTTGCCAGG	1700012A03Rik	76382	2
1700012A03Rik.T2.3/6	GGAAACAGGAAGTACCTCAG	1700012A03Rik	76382	2
1700012A03Rik.T2.4/6	TGCTACACTTGTCTCTACAG	1700012A03Rik	76382	2
1700012A03Rik.T2.5/6	CTGGAGTCACTCTAGAGGAG	1700012A03Rik	76382	2
1700012A03Rik.T2.6/6	ACAAGTGTAGCACCTTATCA	1700012A03Rik	76382	2
1700012B07Rik.T2.1/6	GCACGTTGATGTCACCAAAG	1700012B07Rik	69324	2
1700012B07Rik.T2.2/6	GAGACAGGGGTGAATCCTGG	1700012B07Rik	69324	2
1700012B07Rik.T2.3/6	GTGGTGGCCAGAGCCTGGAA	1700012B07Rik	69324	2
1700012B07Rik.T2.4/6	TAATCTGAAACTTACTGTGG	1700012B07Rik	69324	2
1700012B07Rik.T2.5/6	CCGGCACCTTATGGACATGA	1700012B07Rik	69324	2
1700012B07Rik.T2.6/6	TGATGTCACCAAAGCGGCTA	1700012B07Rik	69324	2
1700012B09Rik.T2.1/6	ACCGCATAAGAGAATCAAGG	1700012B09Rik	69325	2
1700012B09Rik.T2.2/6	AAGTACTACTCGAGGCACGG	1700012B09Rik	69325	2
1700012B09Rik.T2.3/6	CATTAGAAGGAATCTCCCTG	1700012B09Rik	69325	2
1700012B09Rik.T2.4/6	ATTGTTGGCGAGACTCTTGG	1700012B09Rik	69325	2
1700012B09Rik.T2.5/6	CGCACCCGTGCTGAGCCTGG	1700012B09Rik	69325	2
1700012B09Rik.T2.6/6	CACAAGCCAAGTACTACTCG	1700012B09Rik	69325	2
1700012L04Rik.T1.1/6	CAGGAAGCGCGTAACTCCAG	1700012L04Rik	76383	1
1700012L04Rik.T4.2/6	AGTTACGCGCTTCCTGCCAG	1700012L04Rik	76383	4
1700012L04Rik.T8.2.3/6	CGCGCTTCCTGCCAGTGGTG	1700012L04Rik	76383	8.2
1700012L04Rik.T8.3.4/6	AAACGATCTACAAGGCTAAG	1700012L04Rik	76383	8.3
1700012L04Rik.T8.3.5/6	AAGAGGAAGCTCACCTCTCT	1700012L04Rik	76383	8.3
1700012L04Rik.T8.4.6/6	CGCCAACTCTTCAAACCAGG	1700012L04Rik	76383	8.4
1700012P22Rik.T2.1/6	GGAATGGACAGAAACTGCTG	1700012P22Rik	69364	2
1700012P22Rik.T2.2/6	TAGAAACGAAGTCTGGTCTG	1700012P22Rik	69364	2
1700012P22Rik.T2.3/6	AACAGGCACAATTATAACCC	1700012P22Rik	69364	2
1700012P22Rik.T2.4/6	GCACCTGATCACCCATCACC	1700012P22Rik	69364	2
1700012P22Rik.T2.5/6	ATTATAAATGTACCAACAAG	1700012P22Rik	69364	2
1700012P22Rik.T2.6/6	CTGATCAGATAGCGATGCGA	1700012P22Rik	69364	2
1700013D24Rik.T2.1/6	GCAAACACCACATAGAGCCA	1700013D24Rik	76921	2
1700013D24Rik.T2.2/6	ATGAAGATGAACCATCTGGG	1700013D24Rik	76921	2
1700013D24Rik.T2.3/6	AATGGCAGAGATTGATCCAG	1700013D24Rik	76921	2
1700013D24Rik.T2.4/6	GAGAGAAGCTCCAAGAAGAG	1700013D24Rik	76921	2
1700013D24Rik.T2.5/6	AGAGCCAAGGTATGCCACTT	1700013D24Rik	76921	2
1700013D24Rik.T2.6/6	AAGATGAAGATGAACCATCT	1700013D24Rik	76921	2
1700013F07Rik.T1.1/6	CTTGTATAACCACCACACTG	1700013F07Rik	75504	1
1700013F07Rik.T1.2/6	GGTTATACAAGGTTGCTAAG	1700013F07Rik	75504	1
1700013F07Rik.T1.3/6	GATTCCTCTCTAGATACCAA	1700013F07Rik	75504	1
1700013F07Rik.T1.4/6	GTTACACCAGGAGACCATTG	1700013F07Rik	75504	1
1700013F07Rik.T1.5/6	GTTGAGCTGAGCCGACTCCA	1700013F07Rik	75504	1
1700013F07Rik.T1.6/6	AACTGAGATATTGTTACACC	1700013F07Rik	75504	1
1700013G24Rik.T1.1/6	CGAGACACCTCAGAGGCCCG	1700013G24Rik	69380	1
1700013G24Rik.T1.2/6	AAGAACCCGTTGCCGAACAG	1700013G24Rik	69380	1
1700013G24Rik.T1.3/6	GAGATTCCCCTGTTCGGCAA	1700013G24Rik	69380	1
1700013G24Rik.T1.4/6	GAACTTGGGCAGACGACCTA	1700013G24Rik	69380	1
1700013G24Rik.T1.5/6	TTGCCGAACAGGGGAATCTC	1700013G24Rik	69380	1
1700013G24Rik.T1.6/6	GGCAACGGGTTCTTCTCCTT	1700013G24Rik	69380	1
1700013H16Rik.T1.1/6	AGAACAACATGAGAAACTTG	1700013H16Rik	75514	1
1700013H16Rik.T1.2/6	CAACATGAGAAACTTGTGGT	1700013H16Rik	75514	1
1700013H16Rik.T1.3/6	TAGAACACAAAATGAACTTA	1700013H16Rik	75514	1
1700013H16Rik.T1.4/6	AATACATGAACAATTCTTAC	1700013H16Rik	75514	1
1700013H16Rik.T2.5/6	GTCTCTTAGCACTAAGAGCA	1700013H16Rik	75514	2
1700013H16Rik.T4.6/6	AGAACCTGAAAGCACCACAA	1700013H16Rik	75514	4
1700015E13Rik.T2.1/6	CCTCAAGAGCCACATCAAGG	1700015E13Rik	76925	2
1700015E13Rik.T2.2/6	TCTTGAGGGAGTGCAGAGTG	1700015E13Rik	76925	2
1700015E13Rik.T2.3/6	CTCCCTCAAGAGCCACATCA	1700015E13Rik	76925	2
1700015E13Rik.T2.4/6	AGTGGGGTACATGCGACAAC	1700015E13Rik	76925	2
1700015E13Rik.T2.5/6	CTGCTGGGCTGGGTGCCACT	1700015E13Rik	76925	2
1700015E13Rik.T3.6/6	TGTAGCCATTCTGCTGGGCT	1700015E13Rik	76925	3
1700015F17Rik.T2.1/6	AATAGGCGAGGCAATACCAG	1700015F17Rik	381716	2
1700015F17Rik.T2.2/6	GCATGTAGAAGTAATAGGCG	1700015F17Rik	381716	2
1700015F17Rik.T2.3/6	ACAAGTTCCCGTCTACAACT	1700015F17Rik	381716	2
1700015F17Rik.T2.4/6	CTCTTATCTCGAGTACACAC	1700015F17Rik	381716	2
1700015F17Rik.T2.5/6	TCAGCATCACGATTCCAAAC	1700015F17Rik	381716	2
1700015F17Rik.T2.6/6	GGAGCATCCCAGTTGTAGAC	1700015F17Rik	381716	2
1700015G11Rik.T2.1/6	CTATGTAGGAAGGACCACGA	1700015G11Rik	100503036	2
1700015G11Rik.T2.2/6	TGCCTGGTAGAAACATCTGA	1700015G11Rik	100503036	2
1700015G11Rik.T2.3/6	TGGTAGAAACATCTGAAGGA	1700015G11Rik	100503036	2
1700015G11Rik.T2.4/6	AATTGGGGAAAAGGTTCGCA	1700015G11Rik	100503036	2
1700015G11Rik.T2.5/6	GTGCCTTCGAGTTAAGGATG	1700015G11Rik	100503036	2
1700015G11Rik.T2.6/6	GCTCCTCATCCTTAACTCGA	1700015G11Rik	100503036	2
1700016C15Rik.T2.1/6	GTCGCCCATCGATTCCACCT	1700016C15Rik	69428	2
1700016C15Rik.T2.2/6	CCAAGAGAACCTTACCTAGG	1700016C15Rik	69428	2
1700016C15Rik.T2.3/6	AGGCTATATATCACTCACCA	1700016C15Rik	69428	2
1700016C15Rik.T2.4/6	GGAGTCTTGCCAGTTGTCCA	1700016C15Rik	69428	2
1700016C15Rik.T2.5/6	ATATATCACTCACCAAGGAA	1700016C15Rik	69428	2
1700016C15Rik.T2.6/6	ACCACTCTCATAAAATGGCA	1700016C15Rik	69428	2
1700016D06Rik.T1.1/6	TCCGGGATATTCTGGAGCCA	1700016D06Rik	76413	1
1700016D06Rik.T1.2/6	TCCCTGGCTCCAGAATATCC	1700016D06Rik	76413	1
1700016D06Rik.T1.3/6	GTCCGGGATATTCTGGAGCC	1700016D06Rik	76413	1
1700016D06Rik.T2.4/6	CGTCTTGCCAACAGCACAGC	1700016D06Rik	76413	2
1700016D06Rik.T3.5/6	TCCAAGATGAAATTCTAGTC	1700016D06Rik	76413	3
1700016D06Rik.T3.6/6	AATTCTAGTCCGGGATATTC	1700016D06Rik	76413	3
1700016H13Rik.T1.1/6	ACAGGAGCCATGGGACCTTG	1700016H13Rik	74218	1
1700016H13Rik.T1.2/6	TTGCCTCAGACAGGAGCCAT	1700016H13Rik	74218	1
1700016H13Rik.T1.3/6	GGTCCCATGGCTCCTGTCTG	1700016H13Rik	74218	1
1700016H13Rik.T1.4/6	TTGCGGAACTCACAAAGACC	1700016H13Rik	74218	1
1700016H13Rik.T1.5/6	TGGCGTATGGCTTGCCAAGA	1700016H13Rik	74218	1
1700016H13Rik.T1.6/6	GTGAGTTCCGCAAGGTCCCA	1700016H13Rik	74218	1
1700016K19Rik.T2.1/6	TGGGATTCTCACCGACCCTG	1700016K19Rik	74230	2
1700016K19Rik.T2.2/6	GCATCTACAAGCTCAACCGA	1700016K19Rik	74230	2
1700016K19Rik.T2.3/6	CAGATAAACATCACAGTCGA	1700016K19Rik	74230	2
1700016K19Rik.T2.4/6	GTCGGAATGGAAGCACTTGA	1700016K19Rik	74230	2
1700016K19Rik.T2.5/6	AAGACTAAAGGATCGGGCAA	1700016K19Rik	74230	2
1700016K19Rik.T2.6/6	GAGGCGGTGCCCACGATGGG	1700016K19Rik	74230	2
1700017B05Rik.T1.1/6	TCTGCACATCCAGGTAGTCA	1700017B05Rik	74211	1
1700017B05Rik.T1.2/6	GGCCACAGAGCTATGGAAGT	1700017B05Rik	74211	1
1700017B05Rik.T1.3/6	ATCCAGGTAGTCACGGTAAG	1700017B05Rik	74211	1
1700017B05Rik.T1.4/6	TGTCAATCACGGGCATTGGT	1700017B05Rik	74211	1
1700017B05Rik.T1.5/6	GAGAGGTCATCCCTGGCATA	1700017B05Rik	74211	1
1700017B05Rik.T1.6/6	ACGTTGTCAATCACGGGCAT	1700017B05Rik	74211	1
1700017D01Rik.T2.1/6	GCCTAATTCACAATGCACTG	1700017D01Rik	69369	2
1700017D01Rik.T2.2/6	GGATCCAGCAGTATAACTCA	1700017D01Rik	69369	2
1700017D01Rik.T2.3/6	GATCCTGAGTTGATGAACTG	1700017D01Rik	69369	2
1700017D01Rik.T2.4/6	CATGTGTGCCATCACAGAGC	1700017D01Rik	69369	2
1700017D01Rik.T2.5/6	CAGGGTGCACAAATAATGCT	1700017D01Rik	69369	2
1700017D01Rik.T2.6/6	TGCAATAACCAGCTCTGTGA	1700017D01Rik	69369	2
1700017N19Rik.T1.1/6	CTGATCTTCACACAACCCAG	1700017N19Rik	66605	1
1700017N19Rik.T1.2/6	TTCTGGGAAACCCAACCTCT	1700017N19Rik	66605	1
1700017N19Rik.T1.3/6	AGCAAACCCCGAAATATCAA	1700017N19Rik	66605	1
1700017N19Rik.T1.4/6	CTTCTGGGAAACCCAACCTC	1700017N19Rik	66605	1
1700017N19Rik.T2.5/6	GGGTCTTGATACGTTCTCCA	1700017N19Rik	66605	2
1700017N19Rik.T4.6/6	GTGACTGCTATGCTCCACAG	1700017N19Rik	66605	4
1700018B08Rik.T1.1/6	GGTAGGTCTCGAAGATGATG	1700018B08Rik	76405	1
1700018B08Rik.T1.2/6	GGCAGGACTTCATGGCTCTG	1700018B08Rik	76405	1
1700018B08Rik.T1.3/6	CAGGGACAAAGGCACCCAGT	1700018B08Rik	76405	1
1700018B08Rik.T1.4/6	TGTCCCTGGGCATCGGAAGG	1700018B08Rik	76405	1
1700018B08Rik.T1.5/6	ACCAACATCTCCTCCTCAAG	1700018B08Rik	76405	1
1700018B08Rik.T1.6/6	GCAGATGGTATGGCTGCTGG	1700018B08Rik	76405	1
1700018C11Rik.T2.1/6	GTCTCCCGATGAGACACGGT	1700018C11Rik	75524	2
1700018C11Rik.T2.2/6	CAGGGTCTCCCGATGAGACA	1700018C11Rik	75524	2
1700018C11Rik.T2.3/6	ACTGTGCGGTAGCTCTCTTG	1700018C11Rik	75524	2
1700018C11Rik.T2.4/6	TCCCGATGAGACACGGTCGG	1700018C11Rik	75524	2
1700018C11Rik.T2.5/6	GAATCTAAACCGCTACTACC	1700018C11Rik	75524	2
1700018C11Rik.T2.6/6	CCGCTACTACCAGGAACACT	1700018C11Rik	75524	2
1700018F24Rik.T4.1/6	GCTGGAAAGACGGATACCTG	1700018F24Rik	69396	4
1700018F24Rik.T4.2/6	TGCTTCAGACAGGAATCCCA	1700018F24Rik	69396	4
1700018F24Rik.T4.3/6	ACTTCTGGCATGCTTCAGAC	1700018F24Rik	69396	4
1700018F24Rik.T4.4/6	TGCAGACATGGTTGCAGATG	1700018F24Rik	69396	4
1700018F24Rik.T4.5/6	CTATCTTACACAGTGCAGTT	1700018F24Rik	69396	4
1700018F24Rik.T4.6/6	GACGAGGCTGCAGATGAGGC	1700018F24Rik	69396	4
1700019A02Rik.T2.1/6	CAGAACATACCAGTTGACAG	1700019A02Rik	69397	2
1700019A02Rik.T2.2/6	AGAATTCAGAAAATCACCAG	1700019A02Rik	69397	2
1700019A02Rik.T2.3/6	TCATTGATGCAATACTCCTG	1700019A02Rik	69397	2
1700019A02Rik.T2.4/6	GACCTTGGCTACCCGGATGG	1700019A02Rik	69397	2
1700019A02Rik.T2.5/6	AGGCAGCAACGGAGAGACCT	1700019A02Rik	69397	2
1700019A02Rik.T2.6/6	TGCATCAATGACAGATGAAG	1700019A02Rik	69397	2
1700019B03Rik.T1.1/6	GAGGCTCGAACTATTCCATG	1700019B03Rik	76406	1
1700019B03Rik.T1.2/6	AGCAGACCTACACACCTCAG	1700019B03Rik	76406	1
1700019B03Rik.T1.3/6	GCAATAGTCTGAGCTCATGG	1700019B03Rik	76406	1
1700019B03Rik.T1.4/6	AAGCAATCTGCACTTGCACG	1700019B03Rik	76406	1
1700019B03Rik.T1.5/6	CACATCCACCAGGTGAACGT	1700019B03Rik	76406	1
1700019B03Rik.T1.6/6	GGTGTCCCATGAGAAACTGA	1700019B03Rik	76406	1
1700019D03Rik.T1.1/6	TCTGGCCAGTGAAATTGTGG	1700019D03Rik	67080	1
1700019D03Rik.T1.2/6	CATGGGCTGCATGAAGTCAA	1700019D03Rik	67080	1
1700019D03Rik.T1.3/6	TTGTCAATGTCCAATGTGGT	1700019D03Rik	67080	1
1700019D03Rik.T1.4/6	TTCACATGCCCACTGCTGCA	1700019D03Rik	67080	1
1700019D03Rik.T1.5/6	GGAGGATGCCTTGCAGCAGT	1700019D03Rik	67080	1
1700019D03Rik.T1.6/6	AGCCCTCACTCTCGATGTAT	1700019D03Rik	67080	1
1700019N19Rik.T2.1/6	GCAGGGATTAAACTGCTCTG	1700019N19Rik	67507	2
1700019N19Rik.T2.2/6	TGCCACAAGGTATACCATCA	1700019N19Rik	67507	2
1700019N19Rik.T2.3/6	CCCATCACTCCAGGATACTG	1700019N19Rik	67507	2
1700019N19Rik.T2.4/6	CCTGAAGCCCATCTGTTCTG	1700019N19Rik	67507	2
1700019N19Rik.T2.5/6	TCAGAACAGATGGGCTTCAG	1700019N19Rik	67507	2
1700019N19Rik.T2.6/6	GGCCATGATGGTATACCTTG	1700019N19Rik	67507	2
1700019O17Rik.T1.1/6	GCTGACCGGCTACAAGACGA	1700019O17Rik	71863	1
1700019O17Rik.T1.2/6	AGTTCCAGACATCACCCCAG	1700019O17Rik	71863	1
1700019O17Rik.T1.3/6	CCACACCAGGATGTCTGTGA	1700019O17Rik	71863	1
1700019O17Rik.T1.4/6	CCGTACAAGTCGGAGCCGGA	1700019O17Rik	71863	1
1700019O17Rik.T1.5/6	CGGCCAAGCAGGAAGCTGAA	1700019O17Rik	71863	1
1700019O17Rik.T1.6/6	CTGAAAACAACCGTACAAGT	1700019O17Rik	71863	1
1700020A23Rik.T2.1/6	ATTGGGAGAAGTCTGTGTCG	1700020A23Rik	75656	2
1700020A23Rik.T2.2/6	AATTCGAACCATCTTCTCAA	1700020A23Rik	75656	2
1700020A23Rik.T2.3/6	CCCAATGGGTCAGAGCCAGG	1700020A23Rik	75656	2
1700020A23Rik.T2.4/6	GCTAGGCCCAGCATGGCTAA	1700020A23Rik	75656	2
1700020A23Rik.T2.5/6	ACGACACAGACTTCTCCCAA	1700020A23Rik	75656	2
1700020A23Rik.T2.6/6	GTGGCACTTACCCATAGAGC	1700020A23Rik	75656	2
1700020D05Rik.T1.1/6	GATCTGTGTGGGGTATCCGA	1700020D05Rik	75555	1
1700020D05Rik.T1.2/6	GCTTGTACCCGAACACGTAG	1700020D05Rik	75555	1
1700020D05Rik.T1.3/6	TCTTGCTGATTAAGGACCAG	1700020D05Rik	75555	1
1700020D05Rik.T1.4/6	GCCCTAAAATAATCATCAGG	1700020D05Rik	75555	1
1700020D05Rik.T1.5/6	GTGGACTGTGAGCTCCAGTG	1700020D05Rik	75555	1
1700020D05Rik.T1.6/6	AGCGTTACCTGGAGTACCGT	1700020D05Rik	75555	1
1700020L24Rik.T1.1/6	AAGAATACAGTGCTCCACGT	1700020L24Rik	66330	1
1700020L24Rik.T1.2/6	GCGGACTGTAGGACACAGAG	1700020L24Rik	66330	1
1700020L24Rik.T1.3/6	CAACACGCACGGTTCCTCCG	1700020L24Rik	66330	1
1700020L24Rik.T1.4/6	TCCACCTCCTTCCTCCACAA	1700020L24Rik	66330	1
1700020L24Rik.T1.5/6	AGTGCTCCACGTAGGCCGGG	1700020L24Rik	66330	1
1700020L24Rik.T1.6/6	ATTCTTGAGCACCCTGACCT	1700020L24Rik	66330	1
1700020N15Rik.T7.2.1/6	GTATGATCTTGACAAGAGCG	1700020N15Rik	75509	7.2
1700020N15Rik.T7.2.2/6	AGGGAGTCTGAGCTCTTGGG	1700020N15Rik	75509	7.2
1700020N15Rik.T7.2.3/6	GCTGTCCAGCTCATAGCTTG	1700020N15Rik	75509	7.2
1700020N15Rik.T7.2.4/6	GAAATTCAAATATAAAGTCA	1700020N15Rik	75509	7.2
1700020N15Rik.T7.2.5/6	CAAGATCATACTGTACATCC	1700020N15Rik	75509	7.2
1700020N15Rik.T7.2.6/6	CAGCACCACAAGCTATGAGC	1700020N15Rik	75509	7.2
1700021F05Rik.T1.1/6	AGGTGAACTCAGACTGAATG	1700021F05Rik	67851	1
1700021F05Rik.T1.2/6	TGAAGACGGGCCTTGACGTG	1700021F05Rik	67851	1
1700021F05Rik.T1.3/6	TCTTCAGGATGACGTCGTAC	1700021F05Rik	67851	1
1700021F05Rik.T1.4/6	GGACTACAAAGACCTGGAAA	1700021F05Rik	67851	1
1700021F05Rik.T1.5/6	TACGACGTCATCCTGAAGAC	1700021F05Rik	67851	1
1700021F05Rik.T1.6/6	GGCGAAGGACTACAAAGACC	1700021F05Rik	67851	1
1700021F07Rik.T1.1/6	CCATCCGATGAAGCCCTGGG	1700021F07Rik	72221	1
1700021F07Rik.T1.2/6	TATCCATGGGGCTCACTGGA	1700021F07Rik	72221	1
1700021F07Rik.T1.3/6	CAAAACTGGCCGGCCAAGTG	1700021F07Rik	72221	1
1700021F07Rik.T1.4/6	TGAGGGCCGAAAGTGAAGCC	1700021F07Rik	72221	1
1700021F07Rik.T1.5/6	CCCAGTCCCAAAGACCACCC	1700021F07Rik	72221	1
1700021F07Rik.T1.6/6	CCCCATGGATAAACACATCA	1700021F07Rik	72221	1
1700022I11Rik.T1.1/6	GAGAATCATACCTGACACAG	1700022I11Rik	67317	1
1700022I11Rik.T1.2/6	GGATACCAGTGGTATAGGAG	1700022I11Rik	67317	1
1700022I11Rik.T1.3/6	AGGGGTAGGATAGTAAGTTG	1700022I11Rik	67317	1
1700022I11Rik.T1.4/6	TAGGATAGTAAGTTGAGGAG	1700022I11Rik	67317	1
1700022I11Rik.T1.5/6	TTCCAAAATATGGGCTTCAG	1700022I11Rik	67317	1
1700022I11Rik.T1.6/6	AGCAGCAGGTTGTACGCAGG	1700022I11Rik	67317	1
1700023F06Rik.T1.1/6	GGTTGTCAGTAAGGACACCG	1700023F06Rik	69441	1
1700023F06Rik.T1.2/6	TTGCAGCCCAACAGGCACTG	1700023F06Rik	69441	1
1700023F06Rik.T1.3/6	GGGCCCACAGGAGATGTGCG	1700023F06Rik	69441	1
1700023F06Rik.T1.4/6	GAGCCTCGCACATCTCCTGT	1700023F06Rik	69441	1
1700023F06Rik.T1.5/6	CGGCTGGCTGACTTAGATGG	1700023F06Rik	69441	1
1700023F06Rik.T1.6/6	GGGTATCCAGCTGGGCCCAC	1700023F06Rik	69441	1
1700024G13Rik.T1.1/6	ATCCTGGCCTCTTCACACAG	1700024G13Rik	67085	1
1700024G13Rik.T1.2/6	GATAGAAGACTGGAATCTGG	1700024G13Rik	67085	1
1700024G13Rik.T1.3/6	GCTTGTGGTAAATGAGGAGA	1700024G13Rik	67085	1
1700024G13Rik.T1.4/6	GGTGGAGCTTGTGGTAAATG	1700024G13Rik	67085	1
1700024G13Rik.T1.5/6	GCTGTAGGGCCCATAGCGCA	1700024G13Rik	67085	1
1700024G13Rik.T1.6/6	CACCTTGCAGACCCTGCAGT	1700024G13Rik	67085	1
1700024P04Rik.T1.1/6	GTTCGAAGATGTCATTGATG	1700024P04Rik	69382	1
1700024P04Rik.T1.2/6	AAGGAAGTTGTCCCTAACAG	1700024P04Rik	69382	1
1700024P04Rik.T1.3/6	TGCCTGCTGGATATCTCCTG	1700024P04Rik	69382	1
1700024P04Rik.T1.4/6	CACCCCAGGAGATATCCAGC	1700024P04Rik	69382	1
1700024P04Rik.T1.5/6	GGGTATATCATCCTATTCTG	1700024P04Rik	69382	1
1700024P04Rik.T1.6/6	CATCTTCGAACGCATTGCTA	1700024P04Rik	69382	1
1700024P16Rik.T2.1/6	GCATAGAGGTTCACGAATGG	1700024P16Rik	242594	2
1700024P16Rik.T2.2/6	AGGGTCTCAATGGAAGGCAG	1700024P16Rik	242594	2
1700024P16Rik.T2.3/6	TGGTATCATCTACGATGATG	1700024P16Rik	242594	2
1700024P16Rik.T4.4/6	AAGAGCTAAGACATCCAACG	1700024P16Rik	242594	4
1700024P16Rik.T4.5/6	TTGAAGGGCAGAAAACCATG	1700024P16Rik	242594	4
1700024P16Rik.T4.6/6	TTCCTCTTAGAGTAGCTGGG	1700024P16Rik	242594	4
1700025F22Rik.T2.1/6	CATACTTACATATTGCCACA	1700025F22Rik	69416	2
1700025F22Rik.T2.2/6	TTGGATACAGAAGAGTGGCA	1700025F22Rik	69416	2
1700025F22Rik.T2.3/6	TATCAATAATACTACAGAAG	1700025F22Rik	69416	2
1700025F22Rik.T2.4/6	GCTTAGGATATTCATTGTCA	1700025F22Rik	69416	2
1700025F22Rik.T2.5/6	TTATTGATAAACTTCCTGAT	1700025F22Rik	69416	2
1700025F22Rik.T2.6/6	TCTGTTCCTGTTCAGCATGT	1700025F22Rik	69416	2
1700025G04Rik.T1.1/6	AGAACAGTAATCCCGACCCT	1700025G04Rik	69399	1
1700025G04Rik.T1.2/6	CAGAACAGTAATCCCGACCC	1700025G04Rik	69399	1
1700025G04Rik.T1.3/6	ACAAGAATTCTTCAGAATGC	1700025G04Rik	69399	1
1700025G04Rik.T1.4/6	GCATTCTGAAGAATTCTTGT	1700025G04Rik	69399	1
1700025G04Rik.T4.5/6	TGAGTATAGGATCAAACCCG	1700025G04Rik	69399	4
1700025G04Rik.T4.6/6	AGAGGGAAAAGCTACCAGAA	1700025G04Rik	69399	4
1700028K03Rik.T1.1/6	AGATGAGCTGATAATAATGG	1700028K03Rik	76421	1
1700028K03Rik.T1.2/6	TATCAGAATACCGAACCTTG	1700028K03Rik	76421	1
1700028K03Rik.T1.3/6	CCTAGAAAATCGAAGCCACA	1700028K03Rik	76421	1
1700028K03Rik.T1.4/6	CCTTATGTGCACTATAGCCA	1700028K03Rik	76421	1
1700028K03Rik.T1.5/6	TAGCAGATGCTGTCTATGTG	1700028K03Rik	76421	1
1700028K03Rik.T1.6/6	ATTCTTGTTGATGGATGCTA	1700028K03Rik	76421	1
1700028P14Rik.T1.1/6	ACATCCCGAAAGCCTGTGGG	1700028P14Rik	67483	1
1700028P14Rik.T1.2/6	GGTGGTGGATATTCATACTG	1700028P14Rik	67483	1
1700028P14Rik.T1.3/6	AAAGACTTGGCATCAACACA	1700028P14Rik	67483	1
1700028P14Rik.T1.4/6	AACACATGGCACGATGAGAG	1700028P14Rik	67483	1
1700028P14Rik.T1.5/6	TGAGGTCTGTGAATTGAGAA	1700028P14Rik	67483	1
1700028P14Rik.T1.6/6	GGAACATCCCGAAAGCCTGT	1700028P14Rik	67483	1
1700029F12Rik.T2.1/6	AGCAGCACTGACAATCCACG	1700029F12Rik	66479	2
1700029F12Rik.T2.2/6	TGAATGATGGCAGGTGTCAG	1700029F12Rik	66479	2
1700029F12Rik.T2.3/6	GTAGCCACTGCTATACTGCG	1700029F12Rik	66479	2
1700029F12Rik.T2.4/6	GAGAACCAATGTCACATGGA	1700029F12Rik	66479	2
1700029F12Rik.T2.5/6	GAGTCCACGCAGTATAGCAG	1700029F12Rik	66479	2
1700029F12Rik.T2.6/6	ACATTGGTTCTCCGGGTCAG	1700029F12Rik	66479	2
1700029H14Rik.T2.1/6	GGCGGCCTTGAGGTATGCAG	1700029H14Rik	66501	2
1700029H14Rik.T2.2/6	CAAAGACCCAAGAAGTGACA	1700029H14Rik	66501	2
1700029H14Rik.T2.3/6	CTCCAGTCGGGTGAGCCTAG	1700029H14Rik	66501	2
1700029H14Rik.T2.4/6	AGCTTCCTGATGCAGACTGG	1700029H14Rik	66501	2
1700029H14Rik.T2.5/6	AATAACCCCTGCATACCTCA	1700029H14Rik	66501	2
1700029H14Rik.T2.6/6	CCTCTGGGTCAGGATGGAGA	1700029H14Rik	66501	2
1700029I15Rik.T1.1/6	AGGCTGCAACAGTTCCAGCG	1700029I15Rik	75641	1
1700029I15Rik.T1.2/6	GTCTCAGCAATCTGTTCCGG	1700029I15Rik	75641	1
1700029I15Rik.T1.3/6	GCAGCCTCTCTCAGGCCTGG	1700029I15Rik	75641	1
1700029I15Rik.T1.4/6	ATACTACCCTACCATCCACC	1700029I15Rik	75641	1
1700029I15Rik.T1.5/6	GGCTCAGACCCAAGCACCCG	1700029I15Rik	75641	1
1700029I15Rik.T1.6/6	AAGAGACTGAGTCCAGCCCT	1700029I15Rik	75641	1
1700029J07Rik.T1.1/6	AATAGACAGATCCTACCGGG	1700029J07Rik	69479	1
1700029J07Rik.T1.2/6	TGAGATGGAATACATCACTG	1700029J07Rik	69479	1
1700029J07Rik.T1.3/6	CCCTTACCCAGCACACTCAG	1700029J07Rik	69479	1
1700029J07Rik.T1.4/6	ACACTCAGCGGACCCTTACG	1700029J07Rik	69479	1
1700029J07Rik.T1.5/6	GGCTGGTGGAATGAAAGCAG	1700029J07Rik	69479	1
1700029J07Rik.T1.6/6	TGTATTCCATCTCACTGAAG	1700029J07Rik	69479	1
1700029P11Rik.T1.1/6	TCGGGTCGTCGTCGTAACCA	1700029P11Rik	66346	1
1700029P11Rik.T4.2/6	GATGGAGGACCCAGATCCCG	1700029P11Rik	66346	4
1700029P11Rik.T4.3/6	CGTCGTAACCATGGAAGTGT	1700029P11Rik	66346	4
1700029P11Rik.T4.4/6	TTGAAGAACCCACACTTCCA	1700029P11Rik	66346	4
1700029P11Rik.T4.5/6	CCTCCAGGGCTGTGGTCGCC	1700029P11Rik	66346	4
1700029P11Rik.T4.6/6	CCGGTCCGCTGCGGCCCGAA	1700029P11Rik	66346	4
1700030F18Rik.T2.1/6	AGACAGGTCAGCGTTCCACA	1700030F18Rik	72277	2
1700030F18Rik.T2.2/6	AAGCTTCAGTGGAGGCCGTG	1700030F18Rik	72277	2
1700030F18Rik.T2.3/6	ATCTGGGTACCCACCCAGCT	1700030F18Rik	72277	2
1700030F18Rik.T2.4/6	AAGCTACCCAATAATAGAGA	1700030F18Rik	72277	2
1700030F18Rik.T2.5/6	TGGGCCCAGAGCGCACTCAT	1700030F18Rik	72277	2
1700030F18Rik.T2.6/6	AATGTCTAACTGCAGCAGCT	1700030F18Rik	72277	2
1700030J22Rik.T1.1/6	TTGCCCCAAAACCTGCAGGG	1700030J22Rik	69528	1
1700030J22Rik.T1.2/6	AGTGTGCCATCAGCACCGGG	1700030J22Rik	69528	1
1700030J22Rik.T1.3/6	GCTTGTGCAGATGGACTGAA	1700030J22Rik	69528	1
1700030J22Rik.T1.4/6	GTCCGGACGAGAAAAGTGAA	1700030J22Rik	69528	1
1700030J22Rik.T1.5/6	CCTAGTAATGGATGTCTGTG	1700030J22Rik	69528	1
1700030J22Rik.T1.6/6	TGAGGTCGCTGACACCAAGA	1700030J22Rik	69528	1
1700030K09Rik.T1.1/6	CCTGACGCAGCAGTTCATCG	1700030K09Rik	72254	1
1700030K09Rik.T1.2/6	GTCCACATAAGCACCTCCAA	1700030K09Rik	72254	1
1700030K09Rik.T1.3/6	GGAGTCGCTTGACAGGACAC	1700030K09Rik	72254	1
1700030K09Rik.T1.4/6	CATTCAACGCCAGAACTGCT	1700030K09Rik	72254	1
1700030K09Rik.T1.5/6	TACAGTACATCAGATGCCAC	1700030K09Rik	72254	1
1700030K09Rik.T1.6/6	GAGGCCAGCCATCAACTACA	1700030K09Rik	72254	1
1700031F05Rik.T2.1/6	CAGGTCTTCAGGCTGGTCAA	1700031F05Rik	73300	2
1700031F05Rik.T2.2/6	GCAGGTCTTCAGGCTGGTCA	1700031F05Rik	73300	2
1700031F05Rik.T2.3/6	CGCCCCTGTCAAGCTGGCAC	1700031F05Rik	73300	2
1700031F05Rik.T2.4/6	CTTGACAGGGGCGGCAGTGC	1700031F05Rik	73300	2
1700031F05Rik.T4.5/6	CACTGCCGCCCCTGTCAAGC	1700031F05Rik	73300	4
1700031F05Rik.T6.6/6	CTGTGCCAGCTTGACAGGGG	1700031F05Rik	73300	6
1700034E13Rik.T1.1/6	AATTAGTCTGTCTGGCAGGA	1700034E13Rik	78414	1
1700034E13Rik.T1.2/6	ACATCTGTGGCCGTGAATAT	1700034E13Rik	78414	1
1700034E13Rik.T1.3/6	GGACAATTAGTCTGTCTGGC	1700034E13Rik	78414	1
1700034E13Rik.T1.4/6	GACAAGTGCCCAGAGCCAAT	1700034E13Rik	78414	1
1700034E13Rik.T1.5/6	GTCCGCCCACAAACGTTACA	1700034E13Rik	78414	1
1700034E13Rik.T1.6/6	TGGTGGACAATTAGTCTGTC	1700034E13Rik	78414	1
1700034J05Rik.T1.1/6	AGAGGGGTAGTAGCCCACCG	1700034J05Rik	73344	1
1700034J05Rik.T1.2/6	GACCTGAGCAGTATGTGGAG	1700034J05Rik	73344	1
1700034J05Rik.T1.3/6	ATAGGAAAAGGTGTTCTCAG	1700034J05Rik	73344	1
1700034J05Rik.T1.4/6	CAGCAAGCTAAGCATCACAC	1700034J05Rik	73344	1
1700034J05Rik.T1.5/6	AGGTGCTAGAGGATCCTCCA	1700034J05Rik	73344	1
1700034J05Rik.T1.6/6	TGAGGACCTGGTCTCCCGTG	1700034J05Rik	73344	1
1700034O15Rik.T1.1/6	AGCAGAAGGCTAGGTCAAGG	1700034O15Rik	76606	1
1700034O15Rik.T1.2/6	GCAGTGGCAGGAGATAGATA	1700034O15Rik	76606	1
1700034O15Rik.T1.3/6	ACAAAGTGTCCTCTGAAGGT	1700034O15Rik	76606	1
1700034O15Rik.T1.4/6	CTTCATCAGAGGGTGAGCAG	1700034O15Rik	76606	1
1700034O15Rik.T1.5/6	GCTGGCCAGGTTGAAGCAGA	1700034O15Rik	76606	1
1700034O15Rik.T1.6/6	TGAAGCAGAAGGCTAGGTCA	1700034O15Rik	76606	1
1700037C18Rik.T1.1/6	CCACCCAACATCTATGAGGG	1700037C18Rik	73261	1
1700037C18Rik.T1.2/6	GAGCGGGTTCTCTTGCACAA	1700037C18Rik	73261	1
1700037C18Rik.T1.3/6	CCTGGACCCAGGGTCCCCTG	1700037C18Rik	73261	1
1700037C18Rik.T1.4/6	ATGGCTGTTACCTGGACCCA	1700037C18Rik	73261	1
1700037C18Rik.T1.5/6	ATGCAGCCTGCTGGCCAATG	1700037C18Rik	73261	1
1700037C18Rik.T1.6/6	CCTCCCTCATAGATGTTGGG	1700037C18Rik	73261	1
1700037H04Rik.T1.1/6	TGAAAAGCTGCATGACTCGG	1700037H04Rik	67326	1
1700037H04Rik.T1.2/6	CCAGCAGCATGGGTGTACCG	1700037H04Rik	67326	1
1700037H04Rik.T1.3/6	TACCTTGCAGACCGGCACCA	1700037H04Rik	67326	1
1700037H04Rik.T1.4/6	CAAAGAAGGTGTTCTCAAAG	1700037H04Rik	67326	1
1700037H04Rik.T1.5/6	GGTACACCCATGCTGCTGGA	1700037H04Rik	67326	1
1700037H04Rik.T1.6/6	TGACAACAGCTTCTTAGTCA	1700037H04Rik	67326	1
1700039E15Rik.T1.1/6	ATACCACGTAGCTGCCAGGG	1700039E15Rik	76713	1
1700039E15Rik.T1.2/6	TGGTCCAGAAGCCCATCACG	1700039E15Rik	76713	1
1700039E15Rik.T1.3/6	CTTGGCTCTATGGAATCAAG	1700039E15Rik	76713	1
1700039E15Rik.T1.4/6	TGAGCACCATGGGGACCAGG	1700039E15Rik	76713	1
1700039E15Rik.T1.5/6	CGTCACGTAGCTCCACAGGA	1700039E15Rik	76713	1
1700039E15Rik.T1.6/6	ACCATGCTAACTCTCCTGGA	1700039E15Rik	76713	1
1700040L02Rik.T1.1/6	GGACAGCATTAAGTGGCTCG	1700040L02Rik	73287	1
1700040L02Rik.T1.2/6	AATAGAAAAGTTCATCTCCT	1700040L02Rik	73287	1
1700040L02Rik.T1.3/6	CCTTAGAGGACAGCATTAAG	1700040L02Rik	73287	1
1700040L02Rik.T1.4/6	GTCTGGCTTCTGTTGGGCCA	1700040L02Rik	73287	1
1700040L02Rik.T1.5/6	GTCCAGCAAGGTCATAAACT	1700040L02Rik	73287	1
1700040L02Rik.T1.6/6	ACTCGTAGAGCCTGTAGTGC	1700040L02Rik	73287	1
1700042G07Rik.T2.1/6	ACATACCGGCAGAAACCCCG	1700042G07Rik	67323	2
1700042G07Rik.T2.2/6	ATACTTCCCCACTAACCTCG	1700042G07Rik	67323	2
1700042G07Rik.T2.3/6	TAGGGAGAAGTCAAGCCCGG	1700042G07Rik	67323	2
1700042G07Rik.T2.4/6	GGCCACAAACATCAGTGACA	1700042G07Rik	67323	2
1700042G07Rik.T2.5/6	TGACAGAATCAATACACTGG	1700042G07Rik	67323	2
1700042G07Rik.T2.6/6	AGGTGACAGAATCAATACAC	1700042G07Rik	67323	2
1700047I17Rik2.T7.1.1/6	TGTCAGTGGAGAGACAATGG	1700047I17Rik2	100101807	7.1
1700047I17Rik2.T7.1.2/6	GGAAGAAGAAGAAAGTCCCG	1700047I17Rik2	100101807	7.1
1700047I17Rik2.T7.1.3/6	TTGCAGACAAAACTTACCTG	1700047I17Rik2	100101807	7.1
1700047I17Rik2.T7.1.4/6	GAAGAAGAAAGTCCCGAGGA	1700047I17Rik2	100101807	7.1
1700047I17Rik2.T7.1.5/6	CCCGCAGCATGTAAAACCAT	1700047I17Rik2	100101807	7.1
1700047I17Rik2.T7.1.6/6	TTGTCTCTCCACTGACAAAG	1700047I17Rik2	100101807	7.1
1700049G17Rik.T1.1/6	GATGGTGCAATAGGCTTGAG	1700049G17Rik	73430	1
1700049G17Rik.T1.2/6	CTGGTGCTGAACAAGGTGTG	1700049G17Rik	73430	1
1700049G17Rik.T1.3/6	TCATTCGAGTGCAAGGAATG	1700049G17Rik	73430	1
1700049G17Rik.T1.4/6	AGTGTGAATACTCTGGTGAT	1700049G17Rik	73430	1
1700049G17Rik.T1.5/6	GAATACTCTGGTGCTGAACA	1700049G17Rik	73430	1
1700049G17Rik.T1.6/6	GCTCAAGCCTATTGCACCAT	1700049G17Rik	73430	1
1700056E22Rik.T1.1/6	GGGACGGCGGAGGAGTGACA	1700056E22Rik	73363	1
1700056E22Rik.T1.2/6	GAAGTAGGGGAACAAGAGCA	1700056E22Rik	73363	1
1700056E22Rik.T1.3/6	GAGCCCGACTCCGATCCCGA	1700056E22Rik	73363	1
1700056E22Rik.T1.4/6	CCCGACTCCGATCCCGAAGG	1700056E22Rik	73363	1
1700056E22Rik.T1.5/6	TGAGAACAGGTTGGGGACGG	1700056E22Rik	73363	1
1700056E22Rik.T1.6/6	TCTGTGAGAGCAGCCACTGG	1700056E22Rik	73363	1
1700057G04Rik.T1.1/6	CCTCGATGTAAAGATGAAGG	1700057G04Rik	78459	1
1700057G04Rik.T1.2/6	CAACAACAATCACATCGTAG	1700057G04Rik	78459	1
1700057G04Rik.T1.3/6	AGTATTCACAGACCTGCTGG	1700057G04Rik	78459	1
1700057G04Rik.T1.4/6	AGTAAATATTCCAATCCAGG	1700057G04Rik	78459	1
1700057G04Rik.T1.5/6	TAACCCACTGGCACACCAGG	1700057G04Rik	78459	1
1700057G04Rik.T1.6/6	TGAGTTATCAAAGATCCTCA	1700057G04Rik	78459	1
1700061G19Rik.T1.1/6	TATATAACCAGGGTACCACA	1700061G19Rik	78625	1
1700061G19Rik.T1.2/6	TCGGAGTAACCTGACCAGTG	1700061G19Rik	78625	1
1700061G19Rik.T1.3/6	ACTTCCCTGAGTCTAGCGAG	1700061G19Rik	78625	1
1700061G19Rik.T1.4/6	CACCTACATCGAGTACTACG	1700061G19Rik	78625	1
1700061G19Rik.T1.5/6	GATAAATCCAGAGACTGGAG	1700061G19Rik	78625	1
1700061G19Rik.T1.6/6	GGTACCCCATGAATATGTGG	1700061G19Rik	78625	1
1700065D16Rik.T2.1/6	GAACCCTGGGGAAATCCCAG	1700065D16Rik	73410	2
1700065D16Rik.T2.2/6	CGGTTGCGGTTGGAACCCTG	1700065D16Rik	73410	2
1700065D16Rik.T2.3/6	TCGCCCATGGTGACACCGAG	1700065D16Rik	73410	2
1700065D16Rik.T2.4/6	AGCGTCGACGGAGCCCCGCG	1700065D16Rik	73410	2
1700065D16Rik.T2.5/6	GGAAATCCCAGAGGCGACAG	1700065D16Rik	73410	2
1700065D16Rik.T2.6/6	AACCGAGAGCGGCTTCCGGG	1700065D16Rik	73410	2
1700066B19Rik.T2.1/6	GCTGCTTGCTGCCATCATCG	1700066B19Rik	73449	2
1700066B19Rik.T2.2/6	TCACAAGTAGAGAAGGCTGA	1700066B19Rik	73449	2
1700066B19Rik.T2.3/6	GTAGACTCAGTAGCCGCCAG	1700066B19Rik	73449	2
1700066B19Rik.T2.4/6	TCTAGGGCAGGGCCAGAGTG	1700066B19Rik	73449	2
1700066B19Rik.T2.5/6	TACGTGACTTCATCGATGCT	1700066B19Rik	73449	2
1700066B19Rik.T2.6/6	GCAGATCGCCAGCAGGACAA	1700066B19Rik	73449	2
1700066M21Rik.T1.1/6	GCGTTACCTGCACGTCCCCA	1700066M21Rik	73467	1
1700066M21Rik.T1.2/6	GATGACGAGTCATAATCTCA	1700066M21Rik	73467	1
1700066M21Rik.T1.3/6	CTACTTCCCTGGGGACGTGC	1700066M21Rik	73467	1
1700066M21Rik.T1.4/6	CGCGTTACCTGCACGTCCCC	1700066M21Rik	73467	1
1700066M21Rik.T4.5/6	GTGGCCAAAAGGAAAACGAG	1700066M21Rik	73467	4
1700066M21Rik.T4.6/6	GCACCATCCAATGACAGTGG	1700066M21Rik	73467	4
1700067K01Rik.T1.1/6	CAGGTCCACGAACCCAAAGG	1700067K01Rik	73453	1
1700067K01Rik.T1.2/6	TCGGTGGCCAGCACATGCGA	1700067K01Rik	73453	1
1700067K01Rik.T1.3/6	AGCTGCTGGTAGTCCCCGGG	1700067K01Rik	73453	1
1700067K01Rik.T1.4/6	GAGGATCTGCACCAGCAGGT	1700067K01Rik	73453	1
1700067K01Rik.T1.5/6	GGATGATCTTGACTCGTGGT	1700067K01Rik	73453	1
1700067K01Rik.T1.6/6	GCTGTGGGCACAAAATCCTG	1700067K01Rik	73453	1
1700067P10Rik.T2.1/6	CGTCCAGCTTGCCATCAGAG	1700067P10Rik	68224	2
1700067P10Rik.T2.2/6	TCCCTCTTCTAGTCTCTCGG	1700067P10Rik	68224	2
1700067P10Rik.T2.3/6	ATCTCCGGTGACATCACTGG	1700067P10Rik	68224	2
1700067P10Rik.T2.4/6	GGATGTGAACCCCTTCAACA	1700067P10Rik	68224	2
1700067P10Rik.T2.5/6	ATAGGCACCAGCTGGCGCAG	1700067P10Rik	68224	2
1700067P10Rik.T2.6/6	TCTTCCACCAGTGATGTCAC	1700067P10Rik	68224	2
1700071K01Rik.T1.1/6	TTGACTGTCGCTCTCAACCA	1700071K01Rik	237880	1
1700071K01Rik.T1.2/6	GGCGGTGGAAGCCAAACAGG	1700071K01Rik	237880	1
1700071K01Rik.T1.3/6	CGGAATATACCAGTCATCAC	1700071K01Rik	237880	1
1700071K01Rik.T1.4/6	ATCTAGGATGAGCCCAAATG	1700071K01Rik	237880	1
1700071K01Rik.T1.5/6	TGACCGATTCCATGGAGTAC	1700071K01Rik	237880	1
1700071K01Rik.T1.6/6	GAAGGAGTTCACAGAGGCGG	1700071K01Rik	237880	1
1700074P13Rik.T1.1/6	AGTGTCCAAACAGTCACTTG	1700074P13Rik	73481	1
1700074P13Rik.T1.2/6	TGGGTCGGTAAACTCCCAGT	1700074P13Rik	73481	1
1700074P13Rik.T1.3/6	GCAGCGGTGAGCACCCACTG	1700074P13Rik	73481	1
1700074P13Rik.T1.4/6	CGGTAAAGAACAATGAGCAG	1700074P13Rik	73481	1
1700074P13Rik.T1.5/6	GTGATCCTGACATCTTGACA	1700074P13Rik	73481	1
1700074P13Rik.T1.6/6	GTGCATGGAATATTGTCCTG	1700074P13Rik	73481	1
1700080E11Rik.T1.1/6	GATCGTCCACAAAACCACCA	1700080E11Rik	73532	1
1700080E11Rik.T1.2/6	GGTGGATAAGATGCTGAAAG	1700080E11Rik	73532	1
1700080E11Rik.T1.3/6	CTGTTGAAGAAACTGGGCGA	1700080E11Rik	73532	1
1700080E11Rik.T1.4/6	AAGGAACTGTTGAAGAAACT	1700080E11Rik	73532	1
1700080E11Rik.T1.5/6	CCTGGAGGAAGGGCTGAATA	1700080E11Rik	73532	1
1700080E11Rik.T2.6/6	AACACTAGAGCAGCTCCAGG	1700080E11Rik	73532	2
1700080O16Rik.T1.1/6	GTTCAGTTATAAGAACACCT	1700080O16Rik	74279	1
1700080O16Rik.T1.2/6	AGAGAGTAGGAGTGGACACG	1700080O16Rik	74279	1
1700080O16Rik.T1.3/6	ACCATCATAGGTGAGCCCGA	1700080O16Rik	74279	1
1700080O16Rik.T1.4/6	CTACCAGAGAGTATCTGTGG	1700080O16Rik	74279	1
1700080O16Rik.T1.5/6	GGCGTATATTGAATAACATG	1700080O16Rik	74279	1
1700080O16Rik.T1.6/6	AGGATATCTAGAATGCAGAC	1700080O16Rik	74279	1
1700088E04Rik.T1.1/6	GCAGAAACTACGGGAAATGG	1700088E04Rik	27660	1
1700088E04Rik.T1.2/6	CTGGCTGAGATCTCCCAGGT	1700088E04Rik	27660	1
1700088E04Rik.T1.3/6	TGGAGGACATTGATCGCAGG	1700088E04Rik	27660	1
1700088E04Rik.T1.4/6	CTACCTGGGAGATCTCAGCC	1700088E04Rik	27660	1
1700088E04Rik.T1.5/6	CTGAGCAGCTCACAAGTCCC	1700088E04Rik	27660	1
1700088E04Rik.T1.6/6	CATCCTGGCTGAGATCTCCC	1700088E04Rik	27660	1
1700092M07Rik.T2.1/6	GGTGCTTGTAGGCAACGAAG	1700092M07Rik	74307	2
1700092M07Rik.T2.2/6	TCAGCCGTCGGGAGTCCTCG	1700092M07Rik	74307	2
1700092M07Rik.T2.3/6	ATGCAGGAACGCAAACATGA	1700092M07Rik	74307	2
1700092M07Rik.T2.4/6	CTGACCGCGAGGACTCCCGA	1700092M07Rik	74307	2
1700092M07Rik.T2.5/6	AGCAAGGGATGAAGTAACAG	1700092M07Rik	74307	2
1700092M07Rik.T2.6/6	GGCCTCGGATGAGCAAGCAA	1700092M07Rik	74307	2
1700093K21Rik.T1.1/6	TGCTAGAGAAACCAACCATG	1700093K21Rik	67358	1
1700093K21Rik.T1.2/6	AAAGAGAACATGTCACCTCA	1700093K21Rik	67358	1
1700093K21Rik.T1.3/6	GAGCATAGCTTCGAGGTGTA	1700093K21Rik	67358	1
1700093K21Rik.T1.4/6	GAGGTGATTGTTGTGGACCT	1700093K21Rik	67358	1
1700093K21Rik.T1.5/6	CCACTGAAGACCCTCTGTAC	1700093K21Rik	67358	1
1700093K21Rik.T1.6/6	TTCTAAGGAGGTGATTGTTG	1700093K21Rik	67358	1
1700094D03Rik.T1.1/6	GTCTAACAAACAGCTACTAG	1700094D03Rik	73545	1
1700094D03Rik.T1.2/6	GCTCGTGTAAGGCAGCTTGA	1700094D03Rik	73545	1
1700094D03Rik.T1.3/6	CACTTAAGAAGACTGTCGAC	1700094D03Rik	73545	1
1700094D03Rik.T1.4/6	CAGCAGGAACTCAATCAGAT	1700094D03Rik	73545	1
1700094D03Rik.T1.5/6	CCTACATCTGGGACAGGTGG	1700094D03Rik	73545	1
1700094D03Rik.T1.6/6	GTAAGGCAGCTTGACGGACC	1700094D03Rik	73545	1
1700102P08Rik.T1.1/6	CCAAGATTCACCCTTCAAGG	1700102P08Rik	112418	1
1700102P08Rik.T1.2/6	TTCTAGCCAAGAGGTCACAA	1700102P08Rik	112418	1
1700102P08Rik.T1.3/6	GCTCAGCAGTTCTAGCCAAG	1700102P08Rik	112418	1
1700102P08Rik.T1.4/6	AAAACTACGAAGATGCAGAA	1700102P08Rik	112418	1
1700102P08Rik.T1.5/6	AAGGAAACCTCTGACCAGCA	1700102P08Rik	112418	1
1700102P08Rik.T1.6/6	AGGACTCTCATCCACAAGCA	1700102P08Rik	112418	1
1700109H08Rik.T1.1/6	TCTTCTCTTCAAAAGTCCCT	1700109H08Rik	77036	1
1700109H08Rik.T1.2/6	AGAAGAGTGGATTAAAGGCT	1700109H08Rik	77036	1
1700109H08Rik.T1.3/6	CTCTAGGATTATGACAATGA	1700109H08Rik	77036	1
1700109H08Rik.T1.4/6	TGAAGAAGGAGTAAAGGATT	1700109H08Rik	77036	1
1700109H08Rik.T2.5/6	AACGATATGTTGATGAATAG	1700109H08Rik	77036	2
1700109H08Rik.T2.6/6	AAAGATGGATAATACCGGGC	1700109H08Rik	77036	2
1700112E06Rik.T1.1/6	GAGTGCATTCAGGAGCCTGG	1700112E06Rik	76633	1
1700112E06Rik.T1.2/6	TTGTGCAGAACAAAGCACCT	1700112E06Rik	76633	1
1700112E06Rik.T1.3/6	CTTCTGCCAGGTGATCAAGG	1700112E06Rik	76633	1
1700112E06Rik.T1.4/6	ATCAAGGAGGTACTCCAAGT	1700112E06Rik	76633	1
1700112E06Rik.T1.5/6	CCTCAGCCTCCTGGGAAACG	1700112E06Rik	76633	1
1700112E06Rik.T1.6/6	TGAGCTGGTCAACTTGGAGA	1700112E06Rik	76633	1
1700113H08Rik.T1.1/6	AAGTGCATTAGGAAGAGGCG	1700113H08Rik	76640	1
1700113H08Rik.T1.2/6	ACTTCTGCAGAGGCCAATGG	1700113H08Rik	76640	1
1700113H08Rik.T1.3/6	CAAGCCTTATGGAAATCCTG	1700113H08Rik	76640	1
1700113H08Rik.T1.4/6	CATCCCTTAGTCAACTCCAA	1700113H08Rik	76640	1
1700113H08Rik.T1.5/6	TCTGACTGACACTTCTGCAG	1700113H08Rik	76640	1
1700113H08Rik.T1.6/6	CTCATCTCCCCACTGAACGG	1700113H08Rik	76640	1
1700122O11Rik.T2.1/6	CCTCCCCAGAGCAAGCCCAG	1700122O11Rik	76651	2
1700122O11Rik.T2.2/6	GGGCATAGTAGATCTCTTAG	1700122O11Rik	76651	2
1700122O11Rik.T2.3/6	CTCTTCTCTAGATCCCAATG	1700122O11Rik	76651	2
1700122O11Rik.T2.4/6	AGCAGACCGCAATGTCAATG	1700122O11Rik	76651	2
1700122O11Rik.T2.5/6	CGGAGGCCACATTGACATTG	1700122O11Rik	76651	2
1700122O11Rik.T2.6/6	GCTGATAGAGGCTCCATCAG	1700122O11Rik	76651	2
1700123K08Rik.T1.1/6	CCAAACGTATGCTACCACCT	1700123K08Rik	76658	1
1700123K08Rik.T1.2/6	AGACATAGATACCCAAGCCA	1700123K08Rik	76658	1
1700123K08Rik.T1.3/6	GGCTTGGGTATCTATGTCTG	1700123K08Rik	76658	1
1700123K08Rik.T1.4/6	GTCAGTTCACGGAGTACGTG	1700123K08Rik	76658	1
1700123K08Rik.T1.5/6	TTCCACGAAGTCTGGCTGGA	1700123K08Rik	76658	1
1700123K08Rik.T1.6/6	TGGGTATCTATGTCTGGGGA	1700123K08Rik	76658	1
1700123O20Rik.T1.1/6	TGACACTCAAAGATACATGG	1700123O20Rik	58248	1
1700123O20Rik.T1.2/6	CCAGTTGGTCAGGTCCCCAG	1700123O20Rik	58248	1
1700123O20Rik.T1.3/6	TGTAGAAAACGTTCCCGCTG	1700123O20Rik	58248	1
1700123O20Rik.T1.4/6	AAGAATACACTTCATCTCCT	1700123O20Rik	58248	1
1700123O20Rik.T1.5/6	AGCTGACACTCAAAGATACA	1700123O20Rik	58248	1
1700123O20Rik.T1.6/6	CTGGTCGCTAAGGCAGTGCC	1700123O20Rik	58248	1
1700125H20Rik.T1.1/6	GTATACGAAGCAGAGCCTTG	1700125H20Rik	73634	1
1700125H20Rik.T1.2/6	CTCAGTGTAAAGAATACCTG	1700125H20Rik	73634	1
1700125H20Rik.T1.3/6	TCGAAAGTTGAACCTGCCCA	1700125H20Rik	73634	1
1700125H20Rik.T1.4/6	TCGGCAATAATGCTGCAGAA	1700125H20Rik	73634	1
1700125H20Rik.T1.5/6	GCAGAGCCTTGAGGCCCTAG	1700125H20Rik	73634	1
1700125H20Rik.T1.6/6	GGAACTTCTTCAGAGGCCTC	1700125H20Rik	73634	1
1700129C05Rik.T2.1/6	GAAGTAGGAAGTGTTCCTCA	1700129C05Rik	67932	2
1700129C05Rik.T2.2/6	GCATAGCAATCATTAAGGTG	1700129C05Rik	67932	2
1700129C05Rik.T2.3/6	GAAGGCATCAAGATCATCCA	1700129C05Rik	67932	2
1700129C05Rik.T2.4/6	ACGAAAGGTAGGCTGAGGCA	1700129C05Rik	67932	2
1700129C05Rik.T2.5/6	TACCAGGGAATCTGCAGCCA	1700129C05Rik	67932	2
1700129C05Rik.T2.6/6	GTAGAAAACGAAAAGAGGGT	1700129C05Rik	67932	2
1810009A15Rik.T2.1/6	TCGGCGACGGAAACGCCAGG	1810009A15Rik	66276	2
1810009A15Rik.T2.2/6	GATCCCTGCTTAATACCCTG	1810009A15Rik	66276	2
1810009A15Rik.T2.3/6	GCGCCGCAGGGTATTAAGCA	1810009A15Rik	66276	2
1810009A15Rik.T2.4/6	TATTAAGCAGGGATCGGCGA	1810009A15Rik	66276	2
1810009A15Rik.T2.5/6	CACAGTTCAGTCACCGTCCG	1810009A15Rik	66276	2
1810009A15Rik.T2.6/6	GCAGGGTATTAAGCAGGGAT	1810009A15Rik	66276	2
1810009J06Rik.T4.1/6	AGCTCCCAGAAAAGTGAAGA	1810009J06Rik	73626	4
1810009J06Rik.T6.2/6	CATCACCTTCTTCACTTTTC	1810009J06Rik	73626	6
1810009J06Rik.T7.1.3/6	AGACTATAACAAGGACACTG	1810009J06Rik	73626	7.1
1810009J06Rik.T7.1.4/6	CATCAATATTGTGTTCACCA	1810009J06Rik	73626	7.1
1810009J06Rik.T7.1.5/6	CAGGTCCACCAGAATCACCC	1810009J06Rik	73626	7.1
1810009J06Rik.T7.1.6/6	AACCCCAGGAGACAATACCC	1810009J06Rik	73626	7.1
1810010H24Rik.T1.1/6	CGCCTGTACATCACTCCCGA	1810010H24Rik	69066	1
1810010H24Rik.T1.2/6	ACACGGCTTATGGCAACTGG	1810010H24Rik	69066	1
1810010H24Rik.T1.3/6	CCAGGGCTAGTATATGCACG	1810010H24Rik	69066	1
1810010H24Rik.T1.4/6	CGTCGGGAGTGATGTACAGG	1810010H24Rik	69066	1
1810010H24Rik.T1.5/6	GCCACATCTACCATAAGAGA	1810010H24Rik	69066	1
1810010H24Rik.T1.6/6	GGAAGCAGGTATATTGTGAT	1810010H24Rik	69066	1
1810011H11Rik.T1.1/6	GCCATCATTGGTATGGCAGT	1810011H11Rik	69069	1
1810011H11Rik.T1.2/6	CATTGGAGGAGCTCAAGTGT	1810011H11Rik	69069	1
1810011H11Rik.T1.3/6	AGGAGCTCAAGTGTTGGCAA	1810011H11Rik	69069	1
1810011H11Rik.T1.4/6	TCATGCAGATCTTCAAGGCA	1810011H11Rik	69069	1
1810011H11Rik.T1.5/6	AAGCCTGCTGAGACTGAGAT	1810011H11Rik	69069	1
1810011H11Rik.T1.6/6	GTGGGAGTAGCCATATCTGC	1810011H11Rik	69069	1
1810011O10Rik.T1.1/6	TAGACCAGGAGTCCCTGCAG	1810011O10Rik	69068	1
1810011O10Rik.T1.2/6	CAGGAACTCCGGAGACAAGA	1810011O10Rik	69068	1
1810011O10Rik.T1.3/6	GCCGCTCGCAAGAAAGCTGT	1810011O10Rik	69068	1
1810011O10Rik.T1.4/6	GGAGAAAACTCGAGCCCTCA	1810011O10Rik	69068	1
1810011O10Rik.T1.5/6	CTCCGGAGACAAGAAGGCAG	1810011O10Rik	69068	1
1810011O10Rik.T1.6/6	AGAGCCTCTGCAGGGACTCC	1810011O10Rik	69068	1
1810013L24Rik.T1.1/6	GGCTCAGCTCTACAAAGGTG	1810013L24Rik	69053	1
1810013L24Rik.T1.2/6	GTGGCATCTCTTCCAGAACT	1810013L24Rik	69053	1
1810013L24Rik.T1.3/6	GCCGTGGCTCAGCTCTACAA	1810013L24Rik	69053	1
1810013L24Rik.T1.4/6	ATTGGTTCTCCAAGTGGGAG	1810013L24Rik	69053	1
1810013L24Rik.T1.5/6	GATCAGCTTCCTGTGTGGAA	1810013L24Rik	69053	1
1810013L24Rik.T1.6/6	GTAGAGCTGAGCCACGGCCG	1810013L24Rik	69053	1
1810022K09Rik.T1.1/6	AGTTACTACTAATCTTAAGA	1810022K09Rik	69126	1
1810022K09Rik.T4.2/6	TAAATCTGTGCAGAAAGAGC	1810022K09Rik	69126	4
1810022K09Rik.T7.1.3/6	TGATGAAGCGACACGACTAA	1810022K09Rik	69126	7.1
1810022K09Rik.T7.1.4/6	AATTAAAAGGGCAGAAGTCC	1810022K09Rik	69126	7.1
1810022K09Rik.T7.1.5/6	GTCGCTTCATCAACGTTAGC	1810022K09Rik	69126	7.1
1810022K09Rik.T7.3.6/6	AGCTATATGAAATACATTCC	1810022K09Rik	69126	7.3
1810024B03Rik.T1.1/6	GAAGCTGTAATATATGACGG	1810024B03Rik	329509	1
1810024B03Rik.T1.2/6	GTGATGGAATATGCATCCCG	1810024B03Rik	329509	1
1810024B03Rik.T1.3/6	TTCAATGACACACAATATGG	1810024B03Rik	329509	1
1810024B03Rik.T1.4/6	TATTGCCCACCAAGACATCA	1810024B03Rik	329509	1
1810024B03Rik.T1.5/6	CGACATATGGAGTCTTGGAA	1810024B03Rik	329509	1
1810024B03Rik.T1.6/6	AAGCAAAAGACTGGCCTCTG	1810024B03Rik	329509	1
1810026J23Rik.T1.1/6	GATTCTGCAGAATCCACCAG	1810026J23Rik	69773	1
1810026J23Rik.T1.2/6	GGCCAACGAAACCCACGTCG	1810026J23Rik	69773	1
1810026J23Rik.T1.3/6	AGGCCTTGCTGGACGCATCG	1810026J23Rik	69773	1
1810026J23Rik.T1.4/6	GCTGCAGGAACGCCTCCGAG	1810026J23Rik	69773	1
1810026J23Rik.T1.5/6	CCGGGGAAGTCCACCCAGCG	1810026J23Rik	69773	1
1810026J23Rik.T1.6/6	GGACTACGCTGAGGCGTGCG	1810026J23Rik	69773	1
1810030O07Rik.T1.1/6	CTATAGGCCTTCATGCCCCG	1810030O07Rik	69155	1
1810030O07Rik.T1.2/6	CTGGCCCAAAGACCCTTGGG	1810030O07Rik	69155	1
1810030O07Rik.T1.3/6	TCTGCGCATACCTGACACTG	1810030O07Rik	69155	1
1810030O07Rik.T1.4/6	CGAGGACTGGCAGACAAACG	1810030O07Rik	69155	1
1810030O07Rik.T1.5/6	GGACCCCATGCTACCTGCCG	1810030O07Rik	69155	1
1810030O07Rik.T1.6/6	GGCAGACAAACGAGGACCTG	1810030O07Rik	69155	1
1810037I17Rik.T4.1/6	CGTCGGTACCAGACGCCGCC	1810037I17Rik	67704	4
1810037I17Rik.T5.2/6	AGGATACTCACCAGGGCAAG	1810037I17Rik	67704	5
1810037I17Rik.T5.3/6	TCTTCGTGTACCTCTTGCCC	1810037I17Rik	67704	5
1810037I17Rik.T6.4/6	GGGGCTCGTTCGAAGCTGGA	1810037I17Rik	67704	6
1810037I17Rik.T7.2.5/6	GAGGTACACGAAGACGAACA	1810037I17Rik	67704	7.2
1810037I17Rik.T7.2.6/6	TGGAAGGAGGAACCAAGATG	1810037I17Rik	67704	7.2
1810041L15Rik.T1.1/6	GAGCCTTACACGGATCACAA	1810041L15Rik	72301	1
1810041L15Rik.T1.2/6	ATGGTGACAGCAGAGGACGA	1810041L15Rik	72301	1
1810041L15Rik.T1.3/6	TGTTGTTATGGTGACAGCAG	1810041L15Rik	72301	1
1810041L15Rik.T1.4/6	AGTGGAAGCCAAAGTGGTAG	1810041L15Rik	72301	1
1810041L15Rik.T1.5/6	CCGGGTCTGTGAGCCTTACA	1810041L15Rik	72301	1
1810041L15Rik.T1.6/6	CACAAAGGCCGCTACCACTT	1810041L15Rik	72301	1
1810043G02Rik.T1.1/6	CTGCAGAAGCTAGACAACCA	1810043G02Rik	67884	1
1810043G02Rik.T1.2/6	CGGCCAGCCAGAGCACCCTG	1810043G02Rik	67884	1
1810043G02Rik.T1.3/6	AGAACAGCTCGTTCAGACTG	1810043G02Rik	67884	1
1810043G02Rik.T1.4/6	TGTCAACAGTGTCTCCACCC	1810043G02Rik	67884	1
1810043G02Rik.T1.5/6	CCGGGAGATGCCCAGCCTAG	1810043G02Rik	67884	1
1810043G02Rik.T1.6/6	AGAAGCTAGACAACCAAGGT	1810043G02Rik	67884	1
1810043H04Rik.T2.1/6	TTCGCGAGTTCGAGGCCCTG	1810043H04Rik	208501	2
1810043H04Rik.T2.2/6	AGCCTTCCCCGAGCATCTGG	1810043H04Rik	208501	2
1810043H04Rik.T2.3/6	CCTCGAACTCGCGAACGCAG	1810043H04Rik	208501	2
1810043H04Rik.T2.4/6	CACGCACTTGCCATAAGCCG	1810043H04Rik	208501	2
1810043H04Rik.T2.5/6	TCTGGCGGCCTGTGGAGCTG	1810043H04Rik	208501	2
1810043H04Rik.T2.6/6	TTGCCATAAGCCGAGGCCTG	1810043H04Rik	208501	2
1810046K07Rik.T2.1/6	CGAAATGAGTTGGGTCACTG	1810046K07Rik	69809	2
1810046K07Rik.T2.2/6	AAGATCTGCACCACACACCA	1810046K07Rik	69809	2
1810046K07Rik.T2.3/6	GTAGGACTGAGCCCCAGCAA	1810046K07Rik	69809	2
1810046K07Rik.T2.4/6	ACTGTCATGAAAGACGTGAA	1810046K07Rik	69809	2
1810046K07Rik.T2.5/6	GTTGGGTCACTGGGGAACGG	1810046K07Rik	69809	2
1810046K07Rik.T2.6/6	TGGGAACAGACGGTACCAGA	1810046K07Rik	69809	2
1810055G02Rik.T2.1/6	CACCAGGACTGCGATGAAGA	1810055G02Rik	72056	2
1810055G02Rik.T2.2/6	GTAGCTCTCATAGGCTTGCA	1810055G02Rik	72056	2
1810055G02Rik.T2.3/6	CTTGCAGGGCAAACATCACC	1810055G02Rik	72056	2
1810055G02Rik.T2.4/6	CTATGAGAGCTACAAGAAGA	1810055G02Rik	72056	2
1810055G02Rik.T2.5/6	GACCCTCTTCATCGCAGTCC	1810055G02Rik	72056	2
1810055G02Rik.T2.6/6	CTTCTTCTTGTAGCTCTCAT	1810055G02Rik	72056	2
1810062G17Rik.T2.1/6	GCAGTGTCAAAGCCTCAGAG	1810062G17Rik	72282	2
1810062G17Rik.T2.2/6	CATCGTCCAGGAATCCCAAG	1810062G17Rik	72282	2
1810062G17Rik.T2.3/6	GCAGAAGAAAGGGCCCTCCA	1810062G17Rik	72282	2
1810062G17Rik.T2.4/6	CATGTGGCTGGAGAAGCAAA	1810062G17Rik	72282	2
1810062G17Rik.T2.5/6	GAGCTGAAGTCCTCCTCGGG	1810062G17Rik	72282	2
1810062G17Rik.T2.6/6	ATCTGCCATGCGTATGCAGG	1810062G17Rik	72282	2
1810065E05Rik.T2.1/6	GGCAAGACACTGAACACCAT	1810065E05Rik	69864	2
1810065E05Rik.T2.2/6	CAACTCCTCTGAAGTGCACA	1810065E05Rik	69864	2
1810065E05Rik.T2.3/6	CCAACTCCTCTGAAGTGCAC	1810065E05Rik	69864	2
1810065E05Rik.T4.4/6	TGACAACACAGACAGCAAGG	1810065E05Rik	69864	4
1810065E05Rik.T4.5/6	AATGGACTCTGTCAGCCCAT	1810065E05Rik	69864	4
1810065E05Rik.T4.6/6	CCGTGACAACACAGACAGCA	1810065E05Rik	69864	4
2010003K11Rik.T1.1/6	GTTGACTCAGGGTCACACTG	2010003K11Rik	69861	1
2010003K11Rik.T1.2/6	GGAGGCTCCATGAGTCCCAG	2010003K11Rik	69861	1
2010003K11Rik.T1.3/6	TCCAGCATGTGAAAAGAAGG	2010003K11Rik	69861	1
2010003K11Rik.T1.4/6	GGACTCATGGAGCCTCCCAT	2010003K11Rik	69861	1
2010003K11Rik.T1.5/6	AGGTCCCCGATGGCACGGAA	2010003K11Rik	69861	1
2010003K11Rik.T1.6/6	GTCTGAGGCTCAGTGCTCTG	2010003K11Rik	69861	1
2010005H15Rik.T1.1/6	TCCACATAAAAGTCTTCACA	2010005H15Rik	76770	1
2010005H15Rik.T1.2/6	CTCCACATAAAAGTCTTCAC	2010005H15Rik	76770	1
2010005H15Rik.T6.3/6	CTGTGAAGACTTTTATGTGG	2010005H15Rik	76770	6
2010005H15Rik.T6.4/6	TCCCTGTGAAGACTTTTATG	2010005H15Rik	76770	6
2010005H15Rik.T6.5/6	AAAGTCTTCACAGGGATTTC	2010005H15Rik	76770	6
2010005H15Rik.T7.1.6/6	GTTACCAGACTAACAAAACC	2010005H15Rik	76770	7.1
2010106E10Rik.T1.1/6	AACATTGCCTGGAATAGCAC	2010106E10Rik	67715	1
2010106E10Rik.T1.2/6	CAGATTATCCATTACTGTAA	2010106E10Rik	67715	1
2010106E10Rik.T1.3/6	AGATTATCCATTACTGTAAA	2010106E10Rik	67715	1
2010106E10Rik.T2.4/6	GGGAGACTACTGGTACATGG	2010106E10Rik	67715	2
2010106E10Rik.T2.5/6	GCAATGTTGCTACTAAAACC	2010106E10Rik	67715	2
2010106E10Rik.T2.6/6	AATACTACTTACTTGCAGAA	2010106E10Rik	67715	2
2010107E04Rik.T1.1/6	ATAAAATCAGGAGTGCTGGT	2010107E04Rik	70257	1
2010107E04Rik.T1.2/6	GTATATAAAATCAGGAGTGC	2010107E04Rik	70257	1
2010107E04Rik.T1.3/6	AGTTAGTGATGGCCATGGGC	2010107E04Rik	70257	1
2010107E04Rik.T1.4/6	GCCTCATCGTATATAAAATC	2010107E04Rik	70257	1
2010107E04Rik.T4.5/6	GGAGCAGTTAGTGATGGCCA	2010107E04Rik	70257	4
2010107E04Rik.T4.6/6	TGATGGCCATGGGCAGGTGC	2010107E04Rik	70257	4
2010107G12Rik.T1.1/6	ACGTCCTACAGTGAGAACGT	2010107G12Rik	243753	1
2010107G12Rik.T1.2/6	TGGAGTGATCTCCTCCATGG	2010107G12Rik	243753	1
2010107G12Rik.T1.3/6	GTGGCAGAAGAGGATCCGAG	2010107G12Rik	243753	1
2010107G12Rik.T1.4/6	CTGCCTGCAGAATCAAAGAG	2010107G12Rik	243753	1
2010107G12Rik.T1.5/6	AGCGCATGAGAAAGCCGATG	2010107G12Rik	243753	1
2010107G12Rik.T1.6/6	ATGGCCCGTACAGACACCAA	2010107G12Rik	243753	1
2010107G23Rik.T1.1/6	AGGTCACAGGTTCCACCACG	2010107G23Rik	69894	1
2010107G23Rik.T1.2/6	ATGGCACCTTGGGAACCACG	2010107G23Rik	69894	1
2010107G23Rik.T1.3/6	TGAACATGGGCTTCCCACAA	2010107G23Rik	69894	1
2010107G23Rik.T1.4/6	TGGTTCCCAAGGTGCCATTG	2010107G23Rik	69894	1
2010107G23Rik.T1.5/6	GGCTTCCCACAATGGCACCT	2010107G23Rik	69894	1
2010107G23Rik.T1.6/6	AACCGGCAGCTGGTGAACAT	2010107G23Rik	69894	1
2010109A12Rik.T2.1/6	GCACAACTATTGTGACACCG	2010109A12Rik	75610	2
2010109A12Rik.T2.2/6	GTCTTCCTTGAAGAAATGAG	2010109A12Rik	75610	2
2010109A12Rik.T2.3/6	AAAATAGCATCAGAGATATG	2010109A12Rik	75610	2
2010109A12Rik.T2.4/6	GAGAGGCAGAAACGATTCCA	2010109A12Rik	75610	2
2010109A12Rik.T2.5/6	TTATCTTCAAGGATTCAGAA	2010109A12Rik	75610	2
2010109A12Rik.T2.6/6	CCACGATAAGTTATGCAGAA	2010109A12Rik	75610	2
2010109I03Rik.T1.1/6	TTGAAGTGTCATGAATGCAG	2010109I03Rik	67038	1
2010109I03Rik.T1.2/6	CAAGTCCTCCTGCTGCAACA	2010109I03Rik	67038	1
2010109I03Rik.T1.3/6	GGTTCCTGGCACTATTGCAG	2010109I03Rik	67038	1
2010109I03Rik.T1.4/6	GAGGTCCGTGTTGCAGCAGG	2010109I03Rik	67038	1
2010109I03Rik.T1.5/6	CAAGCAGTAGAGGCTCTGGC	2010109I03Rik	67038	1
2010109I03Rik.T1.6/6	ACCAGTTGGTCAAGCAGTAG	2010109I03Rik	67038	1
2010111I01Rik.T1.1/6	TATTAAGCACAAGTACACAA	2010111I01Rik	72061	1
2010111I01Rik.T1.2/6	GGTATAAAACTAAACCTGAG	2010111I01Rik	72061	1
2010111I01Rik.T1.3/6	AACAGACCAGAATGGCAGGT	2010111I01Rik	72061	1
2010111I01Rik.T1.4/6	TGGGGCCCGAGACTGGACAG	2010111I01Rik	72061	1
2010111I01Rik.T1.5/6	GCTTGGACAACAGACCAGAA	2010111I01Rik	72061	1
2010111I01Rik.T1.6/6	TAACACCTGCATTCCCTCTG	2010111I01Rik	72061	1
2010300C02Rik.T1.1/6	TGGACCCACATCGTGCAGCA	2010300C02Rik	72097	1
2010300C02Rik.T1.2/6	GGAAACCGGCATGAGTTCTG	2010300C02Rik	72097	1
2010300C02Rik.T1.3/6	GGCAGGAAGAGAATTCTGGA	2010300C02Rik	72097	1
2010300C02Rik.T1.4/6	GGCATGAGTTCTGAGGATGA	2010300C02Rik	72097	1
2010300C02Rik.T1.5/6	GCAGCAGGGACATCTCTGGG	2010300C02Rik	72097	1
2010300C02Rik.T1.6/6	GTCATCCTCAGAACTCATGC	2010300C02Rik	72097	1
2010315B03Rik.T1.1/6	CAAGGCATGGTCATCTGCAA	2010315B03Rik	630836	1
2010315B03Rik.T1.2/6	CAGATGACCATGCCTTGCAA	2010315B03Rik	630836	1
2010315B03Rik.T1.3/6	AAGACGACAATGACTTGCAA	2010315B03Rik	630836	1
2010315B03Rik.T1.4/6	GGTCATCTGCAAAGGCATAA	2010315B03Rik	630836	1
2010315B03Rik.T2.5/6	AGGCATAAAAGAGGTCACAC	2010315B03Rik	630836	2
2010315B03Rik.T3.6/6	CAAGTCATTGTCGTCTTCAA	2010315B03Rik	630836	3
2200002D01Rik.T1.1/6	CTCCCCGGGGAACTTACCTG	2200002D01Rik	72275	1
2200002D01Rik.T1.2/6	TGTCCTCTTAAAGCGCCGGG	2200002D01Rik	72275	1
2200002D01Rik.T1.3/6	AGGCGCTGCTCACAAGCCGA	2200002D01Rik	72275	1
2200002D01Rik.T1.4/6	TGCGGCCAAGTCAAACTCCA	2200002D01Rik	72275	1
2200002D01Rik.T1.5/6	CTTCTTAGAACCAGGGCCCA	2200002D01Rik	72275	1
2200002D01Rik.T1.6/6	ACACTGTCCTCTTAAAGCGC	2200002D01Rik	72275	1
2200002J24Rik.T1.1/6	GAGATTGGAGGCGAGCCCAG	2200002J24Rik	69147	1
2200002J24Rik.T1.2/6	CACCTTAAGGGAGAACAGCA	2200002J24Rik	69147	1
2200002J24Rik.T1.3/6	AGCCCAGAGGAACTCCACGC	2200002J24Rik	69147	1
2200002J24Rik.T1.4/6	GCCTTCACCTCCACAGACCC	2200002J24Rik	69147	1
2200002J24Rik.T1.5/6	ACCCGGGAAGCCAACTCTGT	2200002J24Rik	69147	1
2200002J24Rik.T1.6/6	CTGCTGTTCTCCCTTAAGGT	2200002J24Rik	69147	1
2210010C04Rik.T1.1/6	GCTCACTCATCAATTCCCAG	2210010C04Rik	67373	1
2210010C04Rik.T1.2/6	AAAACCTGGTGTCTACACCA	2210010C04Rik	67373	1
2210010C04Rik.T1.3/6	GTTGTCCATTGCAGACTACG	2210010C04Rik	67373	1
2210010C04Rik.T1.4/6	TTGTGCAAGAACTGTCAGAG	2210010C04Rik	67373	1
2210010C04Rik.T1.5/6	GGACACTCGAGAGTTGAGGG	2210010C04Rik	67373	1
2210010C04Rik.T1.6/6	TTGGAGGCTACACCTGCCAG	2210010C04Rik	67373	1
2210011C24Rik.T1.1/6	AACTCATTGAGTTGCGCGTG	2210011C24Rik	70134	1
2210011C24Rik.T1.2/6	ACGCGAGGCTCACAGGCAGG	2210011C24Rik	70134	1
2210011C24Rik.T1.3/6	GGGCGGGCGCGAAGATGCAA	2210011C24Rik	70134	1
2210011C24Rik.T1.4/6	CGAACGCGAGGCTCACAGGC	2210011C24Rik	70134	1
2210011C24Rik.T1.5/6	GAGCCGGGCCGACTGAGCAC	2210011C24Rik	70134	1
2210011C24Rik.T1.6/6	CATTGAGTTGCGCGTGCGGC	2210011C24Rik	70134	1
2210013O21Rik.T2.1/6	TTGTAAATACGGTCTCCAAG	2210013O21Rik	70123	2
2210013O21Rik.T2.2/6	TAGAGTCATCCAAATTCTGG	2210013O21Rik	70123	2
2210013O21Rik.T2.3/6	CCTGGAAGTTGTGATGCTAA	2210013O21Rik	70123	2
2210013O21Rik.T2.4/6	TCAAATAGAGAAATGGTCAA	2210013O21Rik	70123	2
2210013O21Rik.T2.5/6	GGCACAGTCAAATAGAGAAA	2210013O21Rik	70123	2
2210013O21Rik.T3.6/6	TCCTAGAGTCATCCAAATTC	2210013O21Rik	70123	3
2210016F16Rik.T1.1/6	ACGAGCACAGATCCTCGTGG	2210016F16Rik	70153	1
2210016F16Rik.T1.2/6	CAAACGAGCACAGATCCTCG	2210016F16Rik	70153	1
2210016F16Rik.T1.3/6	CACCTGCTCGAGGCTCACTG	2210016F16Rik	70153	1
2210016F16Rik.T1.4/6	GCTCGGCTGGGTGTTCCTGG	2210016F16Rik	70153	1
2210016F16Rik.T1.5/6	GGACTATGCCCGAGAGCACA	2210016F16Rik	70153	1
2210016F16Rik.T1.6/6	AGCCTCCAAACTTCTCCAGT	2210016F16Rik	70153	1
2210016L21Rik.T2.1/6	TGACAGTGAGGACAGCGATG	2210016L21Rik	72357	2
2210016L21Rik.T2.2/6	GCATGAGGTGAACCAGCACG	2210016L21Rik	72357	2
2210016L21Rik.T2.3/6	GGAACTGCAGCGGTGCCGGG	2210016L21Rik	72357	2
2210016L21Rik.T2.4/6	ATTGGCACGCTGTCGCGAGG	2210016L21Rik	72357	2
2210016L21Rik.T2.5/6	GGAACTCAGGAGTGGTCCGA	2210016L21Rik	72357	2
2210016L21Rik.T2.6/6	TTCTTCACATCCATCCCCGG	2210016L21Rik	72357	2
2210404O09Rik.T1.1/6	TCAGATGTATCATACAGGCA	2210404O09Rik	70081	1
2210404O09Rik.T6.2/6	TTTAGAAGGTGTACTTTCAG	2210404O09Rik	70081	6
2210404O09Rik.T6.3/6	CTTGGATATTTACATGCTCG	2210404O09Rik	70081	6
2210404O09Rik.T6.4/6	TTGCATGTGTCCTAAATTTG	2210404O09Rik	70081	6
2210404O09Rik.T7.1.5/6	ACAGACTCAGATAACATTCA	2210404O09Rik	70081	7.1
2210404O09Rik.T7.1.6/6	CAATGGTACAAAGCTTGATA	2210404O09Rik	70081	7.1
2210407C18Rik.T2.1/6	AACTCCCCTAAAGTGCACAG	2210407C18Rik	78354	2
2210407C18Rik.T2.2/6	GGCAGAGAAAAGGTGTATTG	2210407C18Rik	78354	2
2210407C18Rik.T2.3/6	TACAAGACCCAGTGCTGCAC	2210407C18Rik	78354	2
2210407C18Rik.T2.4/6	TGTGAAAATGGAAATTGTCT	2210407C18Rik	78354	2
2210407C18Rik.T2.5/6	CTGCTCACCGGTGCAGCACT	2210407C18Rik	78354	2
2210407C18Rik.T4.6/6	TTGACTTCTGAAGATAATGG	2210407C18Rik	78354	4
2210408I21Rik.T1.1/6	CTGGACACCCTGCTTCACAG	2210408I21Rik	72371	1
2210408I21Rik.T1.2/6	CACCATGCTGAAAAGTCCTG	2210408I21Rik	72371	1
2210408I21Rik.T1.3/6	AGAAGGTTCCACTTACAGCA	2210408I21Rik	72371	1
2210408I21Rik.T1.4/6	GTGGGCCCGAGCATATCTGG	2210408I21Rik	72371	1
2210408I21Rik.T1.5/6	ATGCTGTGCAGGTTCTTCAG	2210408I21Rik	72371	1
2210408I21Rik.T1.6/6	CTGAGAGACATACGTTGCTG	2210408I21Rik	72371	1
2210418O10Rik.T8.1.1/6	CCCTATGAATGTAAATGATG	2210418O10Rik	100504263	8.1
2210418O10Rik.T8.2.2/6	ATGCATCAAATTAAACATAC	2210418O10Rik	100504263	8.2
2210418O10Rik.T8.3.3/6	ACTATGACTCTCATATGCAA	2210418O10Rik	100504263	8.3
2210418O10Rik.T8.4.4/6	TCTCAGAAGAGTCTCTATAA	2210418O10Rik	100504263	8.4
2210418O10Rik.T8.5.5/6	ACCACATTGAATAAACTCAG	2210418O10Rik	100504263	8.5
2210418O10Rik.T8.5.6/6	CGTGCATGTGAACTTCACTC	2210418O10Rik	100504263	8.5
2300002M23Rik.T1.1/6	TATTCCAGAAGGATATGGCA	2300002M23Rik	69542	1
2300002M23Rik.T1.2/6	TTGCTACCCCATATTCCAGA	2300002M23Rik	69542	1
2300002M23Rik.T1.3/6	CAAGATGGTGCTCTACCTGA	2300002M23Rik	69542	1
2300002M23Rik.T1.4/6	AGGGTTAAGGAGGCTGGTGA	2300002M23Rik	69542	1
2300002M23Rik.T1.5/6	AACATCCTGGGGAAGTGGAG	2300002M23Rik	69542	1
2300002M23Rik.T1.6/6	CCATATCCTTCTGGAATATG	2300002M23Rik	69542	1
2300003K06Rik.T1.1/6	CAGGTGGATTGGCAACAGGA	2300003K06Rik	100502865	1
2300003K06Rik.T1.2/6	TAACTAGAAATGCAACAGGT	2300003K06Rik	100502865	1
2300003K06Rik.T1.3/6	CAGCTTGGCCTACAACAGCT	2300003K06Rik	100502865	1
2300003K06Rik.T1.4/6	GCAGTAACTAGAAATGCAAC	2300003K06Rik	100502865	1
2300003K06Rik.T1.5/6	ACAACAGCTGGGCACACAGC	2300003K06Rik	100502865	1
2300003K06Rik.T1.6/6	ACAGGAAGGCCTGTAACAGC	2300003K06Rik	100502865	1
2300009A05Rik.T1.1/6	ACGCAGAAGGAAGTCCAGTG	2300009A05Rik	69478	1
2300009A05Rik.T1.2/6	CAGGTTGATGACCTTGAGCG	2300009A05Rik	69478	1
2300009A05Rik.T1.3/6	GGTGAAGAAGCGGTCCTGCG	2300009A05Rik	69478	1
2300009A05Rik.T1.4/6	CTTCTGCGTGCCCTACAGTG	2300009A05Rik	69478	1
2300009A05Rik.T1.5/6	GCGCTCAAGGTCATCAACCT	2300009A05Rik	69478	1
2300009A05Rik.T1.6/6	ACAGGCCGAACTGGTCGTTG	2300009A05Rik	69478	1
2310002L09Rik.T2.1/6	TGTTATACGCTAGTTCAGAG	2310002L09Rik	71886	2
2310002L09Rik.T2.2/6	CAGCCTGCTCCCTACCCAAG	2310002L09Rik	71886	2
2310002L09Rik.T2.3/6	CTGGAGCAACGCTTGACCAG	2310002L09Rik	71886	2
2310002L09Rik.T2.4/6	GCGTTGCTCCAGGCTCCTGG	2310002L09Rik	71886	2
2310002L09Rik.T2.5/6	TCCAAAAGGAGGAGTACAAG	2310002L09Rik	71886	2
2310002L09Rik.T2.6/6	AGGGTTGAGCCAGATACGGC	2310002L09Rik	71886	2
2310007B03Rik.T1.1/6	TTACGCGGTCGAGAATGGAG	2310007B03Rik	71874	1
2310007B03Rik.T1.2/6	GAATGGAGAGGCTGTCCAGG	2310007B03Rik	71874	1
2310007B03Rik.T1.3/6	CTACCATGCATACCTTCAGG	2310007B03Rik	71874	1
2310007B03Rik.T1.4/6	GTAAACCTAGAAAGTTGGCA	2310007B03Rik	71874	1
2310007B03Rik.T1.5/6	CTGGTACCAGGTCCACCCCG	2310007B03Rik	71874	1
2310007B03Rik.T1.6/6	TGTCCTCAAAGATCTTCTGG	2310007B03Rik	71874	1
2310009A05Rik.T2.1/6	GCCATCCTTGGAATTGCTGG	2310009A05Rik	66364	2
2310009A05Rik.T2.2/6	ACATTCCTCCAGCAATTCCA	2310009A05Rik	66364	2
2310009A05Rik.T2.3/6	ACAATATTCCAGAGATCAGA	2310009A05Rik	66364	2
2310009A05Rik.T2.4/6	TCCTCCAGCAATTCCAAGGA	2310009A05Rik	66364	2
2310009A05Rik.T3.5/6	CTGGAATATTGTTCAAATAT	2310009A05Rik	66364	3
2310009A05Rik.T3.6/6	GCTGCCATCCTTGGAATTGC	2310009A05Rik	66364	3
2310009B15Rik.T2.1/6	AGGCTGGCCCACTTGCAGAG	2310009B15Rik	69549	2
2310009B15Rik.T2.2/6	GCAGGCGCCTCTCTGCAAGT	2310009B15Rik	69549	2
2310009B15Rik.T2.3/6	TTGCAGAGAGGCGCCTGCTG	2310009B15Rik	69549	2
2310009B15Rik.T2.4/6	ATTGTTACTCACGTGTCTGC	2310009B15Rik	69549	2
2310009B15Rik.T2.5/6	AGCAGGCGCCTCTCTGCAAG	2310009B15Rik	69549	2
2310009B15Rik.T4.6/6	TGGCGAGGGTATCGCTTGGG	2310009B15Rik	69549	4
2310011J03Rik.T1.1/6	CTCCAAGGCGAAGAAACGCG	2310011J03Rik	66374	1
2310011J03Rik.T1.2/6	CACGGTGGAGCAGATCCTGG	2310011J03Rik	66374	1
2310011J03Rik.T1.3/6	CCTCTCATTCATAGCCACGT	2310011J03Rik	66374	1
2310011J03Rik.T1.4/6	CCAACAGAGCCGGGCCTACG	2310011J03Rik	66374	1
2310011J03Rik.T1.5/6	CTCCAGGATCTGCTCCACCG	2310011J03Rik	66374	1
2310011J03Rik.T1.6/6	GATCCTGGAGGACGTGCGAG	2310011J03Rik	66374	1
2310022A10Rik.T1.1/6	GGCAATGATATCACCCACGA	2310022A10Rik	66367	1
2310022A10Rik.T1.2/6	TAATTAACAGCAGGTCCTGG	2310022A10Rik	66367	1
2310022A10Rik.T1.3/6	CATCCTCAAGCATGCCAAGG	2310022A10Rik	66367	1
2310022A10Rik.T1.4/6	GTACCACCTTGGCATGCTTG	2310022A10Rik	66367	1
2310022A10Rik.T1.5/6	ATCACAGCGTAATTAACAGC	2310022A10Rik	66367	1
2310022A10Rik.T1.6/6	CGAGCTGGGTGTGACCGTCG	2310022A10Rik	66367	1
2310022B05Rik.T1.1/6	AATCATCGACCGCTGCCTGG	2310022B05Rik	69551	1
2310022B05Rik.T1.2/6	GCATGATCTTCCTGGCCATG	2310022B05Rik	69551	1
2310022B05Rik.T1.3/6	GGGAGAAGTACGGGCCCGAG	2310022B05Rik	69551	1
2310022B05Rik.T1.4/6	AACTTGGCAAGATGAACACT	2310022B05Rik	69551	1
2310022B05Rik.T1.5/6	CATGGCCAGGAAGATCATGC	2310022B05Rik	69551	1
2310022B05Rik.T1.6/6	ACACTCGGCCCCATTCTCCT	2310022B05Rik	69551	1
2310030G06Rik.T1.1/6	TACAACACTTGCTCATACGT	2310030G06Rik	66952	1
2310030G06Rik.T1.2/6	GTTGCTGTCATACTGAGGTG	2310030G06Rik	66952	1
2310030G06Rik.T1.3/6	CATACTGAGGTGTGGCCTGG	2310030G06Rik	66952	1
2310030G06Rik.T1.4/6	CCGTTGTTGCTGTCATACTG	2310030G06Rik	66952	1
2310030G06Rik.T1.5/6	GGAGAGTGACTTGCATTATG	2310030G06Rik	66952	1
2310030G06Rik.T1.6/6	CTGTAGCAGATTCTGAATGC	2310030G06Rik	66952	1
2310033P09Rik.T1.1/6	CAGACCAGGCACTTACAGTG	2310033P09Rik	67862	1
2310033P09Rik.T1.2/6	ACAAGACCAGTTCAATTGGG	2310033P09Rik	67862	1
2310033P09Rik.T1.3/6	CGACCTCACCTGGTACGCGA	2310033P09Rik	67862	1
2310033P09Rik.T1.4/6	CGTGAAGACTGACAAGCAGA	2310033P09Rik	67862	1
2310033P09Rik.T1.5/6	AATCGCGGTGGCGTGCGTGG	2310033P09Rik	67862	1
2310033P09Rik.T1.6/6	GGTCGCGGCCCTTCTGCCAG	2310033P09Rik	67862	1
2310034C09Rik.T1.1/6	CCTTGTTATAGACCAACCTG	2310034C09Rik	117172	1
2310034C09Rik.T1.2/6	CTGGAAGCCAGGGTTCAGAG	2310034C09Rik	117172	1
2310034C09Rik.T1.3/6	CCATAGACTCCACAATTGAG	2310034C09Rik	117172	1
2310034C09Rik.T1.4/6	CTAGAAGCTGCTACTCAGTG	2310034C09Rik	117172	1
2310034C09Rik.T1.5/6	ATATCTGGACCCATAACTCA	2310034C09Rik	117172	1
2310034C09Rik.T1.6/6	CACCCTACCGTCCCTGCCAG	2310034C09Rik	117172	1
2310035C23Rik.T1.1/6	TTGCAACATTGAAAGAACCA	2310035C23Rik	227446	1
2310035C23Rik.T1.2/6	CTTACCTGTTCCCAACACTG	2310035C23Rik	227446	1
2310035C23Rik.T1.3/6	AGCACATTAGGAACAATGTG	2310035C23Rik	227446	1
2310035C23Rik.T1.4/6	CATGCTGTACACAATATGAG	2310035C23Rik	227446	1
2310035C23Rik.T1.5/6	TCAGGTTGAAGAGGATATGG	2310035C23Rik	227446	1
2310035C23Rik.T1.6/6	AATGATACTGACAGGATGTG	2310035C23Rik	227446	1
2310036O22Rik.T2.1/6	AAGTACAAAGCCCACCAGTG	2310036O22Rik	68544	2
2310036O22Rik.T2.2/6	GAACAAACTAGCCCTCAAGA	2310036O22Rik	68544	2
2310036O22Rik.T2.3/6	TGACGCATGGGCCAAGTACA	2310036O22Rik	68544	2
2310036O22Rik.T2.4/6	AACAAGTAAAGGTGACGCAT	2310036O22Rik	68544	2
2310036O22Rik.T2.5/6	ACCCAGGTGGGCAAGCGCAG	2310036O22Rik	68544	2
2310036O22Rik.T2.6/6	CTCCAGGAAGCTGCCATCGT	2310036O22Rik	68544	2
2310039H08Rik.T2.1/6	CCTGGTACAGAAGGGCCAGG	2310039H08Rik	67101	2
2310039H08Rik.T2.2/6	CTCCTGCACCTGGTACAGAA	2310039H08Rik	67101	2
2310039H08Rik.T2.3/6	CGCCACATCACTGCGACCCA	2310039H08Rik	67101	2
2310039H08Rik.T2.4/6	CAGGTGCAGGAGCTCCGCCA	2310039H08Rik	67101	2
2310039H08Rik.T2.5/6	GCACCTGGTACAGAAGGGCC	2310039H08Rik	67101	2
2310039H08Rik.T2.6/6	GCCGAGCCCGCATCTTCCCA	2310039H08Rik	67101	2
2310050C09Rik.T2.1/6	CACATAAGTAGTCTGGCATG	2310050C09Rik	66533	2
2310050C09Rik.T2.2/6	TCACATAAGTAGTCTGGCAT	2310050C09Rik	66533	2
2310050C09Rik.T2.3/6	AGGTCGTCTGGCATGGTGCT	2310050C09Rik	66533	2
2310050C09Rik.T2.4/6	TAAGTAGTCTGGCATGGGGC	2310050C09Rik	66533	2
2310050C09Rik.T2.5/6	AAGTAGTCTGGCATGGGGCT	2310050C09Rik	66533	2
2310050C09Rik.T4.6/6	GGGTCAGGAACACAGCCCTG	2310050C09Rik	66533	4
2310057J18Rik.T1.1/6	GTATCAACAAGGACTCGTGG	2310057J18Rik	67719	1
2310057J18Rik.T1.2/6	ATTCTGTCAGTGTATACCCA	2310057J18Rik	67719	1
2310057J18Rik.T1.3/6	GGGTATACACTGACAGAATG	2310057J18Rik	67719	1
2310057J18Rik.T1.4/6	AGTGAAGTCAGGAATAAAAG	2310057J18Rik	67719	1
2310057J18Rik.T1.5/6	CCCACTGGAATGACAGACTG	2310057J18Rik	67719	1
2310057J18Rik.T1.6/6	CCACAGTCTGTCATTCCAGT	2310057J18Rik	67719	1
2310057M21Rik.T1.1/6	AAACCATAATGGAGTCCATG	2310057M21Rik	68277	1
2310057M21Rik.T1.2/6	GTGTGTGCTTGTCAGTAAGG	2310057M21Rik	68277	1
2310057M21Rik.T1.3/6	CATGGAAGTATACTTAGGAG	2310057M21Rik	68277	1
2310057M21Rik.T1.4/6	AGTTCAGGTAAATGAAGCAG	2310057M21Rik	68277	1
2310057M21Rik.T1.5/6	AACTCAGAACGCCAACCGAA	2310057M21Rik	68277	1
2310057M21Rik.T1.6/6	CACACACTGCTTCTCCCCGA	2310057M21Rik	68277	1
2310057N15Rik.T1.1/6	CAGACTGATCTATAACAAGA	2310057N15Rik	69696	1
2310057N15Rik.T1.2/6	CTGTAGAAGCCACATACACT	2310057N15Rik	69696	1
2310057N15Rik.T1.3/6	GGCTTCAGATCCCTGGATTG	2310057N15Rik	69696	1
2310057N15Rik.T1.4/6	ATCCAGGGATCTGAAGCCAC	2310057N15Rik	69696	1
2310057N15Rik.T1.5/6	GTGCCCTGGCAGGGACGGCA	2310057N15Rik	69696	1
2310057N15Rik.T1.6/6	ATACACTGGGTAGTAGAATC	2310057N15Rik	69696	1
2310061I04Rik.T1.1/6	GCAGACCTATTAGACGCCAG	2310061I04Rik	69662	1
2310061I04Rik.T1.2/6	ACTGGAATTCAGGTAGAAGG	2310061I04Rik	69662	1
2310061I04Rik.T1.3/6	ACCTTCTACCTGAATTCCAG	2310061I04Rik	69662	1
2310061I04Rik.T1.4/6	TGAATATATAGTGTAGTCAT	2310061I04Rik	69662	1
2310061I04Rik.T1.5/6	GAAGGTGGAAAAGGCATCGA	2310061I04Rik	69662	1
2310061I04Rik.T1.6/6	AGTCATGGGAGCGAAGGAAG	2310061I04Rik	69662	1
2310061N02Rik.T1.1/6	TTCTCCTCTAGATCCTATGG	2310061N02Rik	69661	1
2310061N02Rik.T1.2/6	GAGAGCAGAAGTTAGTTCTG	2310061N02Rik	69661	1
2310061N02Rik.T1.3/6	AAGAAGGATAGCCACAGACT	2310061N02Rik	69661	1
2310061N02Rik.T1.4/6	TCTTGTCACAGACCCACCTG	2310061N02Rik	69661	1
2310061N02Rik.T1.5/6	GCTTCCAGAACGGCAGCTGT	2310061N02Rik	69661	1
2310061N02Rik.T1.6/6	TTGACCTCCATAGGATCTAG	2310061N02Rik	69661	1
2310079G19Rik.T1.1/6	CCATAGGTCATATAGCCCAA	2310079G19Rik	69699	1
2310079G19Rik.T1.2/6	GCTGCTAGTAGGAGAGCAAG	2310079G19Rik	69699	1
2310079G19Rik.T1.3/6	GGCTCTTGACAGTTGTCACG	2310079G19Rik	69699	1
2310079G19Rik.T1.4/6	AGGTCATATAGCCCAAGGGT	2310079G19Rik	69699	1
2310079G19Rik.T1.5/6	GTCTGCTCCACTGAGACAAG	2310079G19Rik	69699	1
2310079G19Rik.T1.6/6	AGGGTTGGCATCCATCAGAC	2310079G19Rik	69699	1
2410002F23Rik.T2.1/6	AGGTGACCATGAGCTCATTG	2410002F23Rik	668661	2
2410002F23Rik.T3.2/6	CAGGTGACCATGAGCTCATT	2410002F23Rik	668661	3
2410002F23Rik.T4.3/6	ATCCAGACTATTGCTGACGT	2410002F23Rik	668661	4
2410002F23Rik.T4.4/6	ACTCCGTGTATGTGTAGTAG	2410002F23Rik	668661	4
2410002F23Rik.T4.5/6	GGACCGCTACTACACATACA	2410002F23Rik	668661	4
2410002F23Rik.T4.6/6	ACTACCGCTGCAAGGCCCTG	2410002F23Rik	668661	4
2410004B18Rik.T1.1/6	TCAGTAGTGTAGGTCTCTGG	2410004B18Rik	66421	1
2410004B18Rik.T1.2/6	GCATGTGGTGAAAGCGCCGG	2410004B18Rik	66421	1
2410004B18Rik.T1.3/6	GGTTGTAGAGGAAGGCCGGG	2410004B18Rik	66421	1
2410004B18Rik.T1.4/6	GCTTACTCGACAGCCTCCAA	2410004B18Rik	66421	1
2410004B18Rik.T1.5/6	GCTCAACAAGCAGATCGACT	2410004B18Rik	66421	1
2410004B18Rik.T1.6/6	CAGTCGATCTGCTTGTTGAG	2410004B18Rik	66421	1
2410004P03Rik.T1.1/6	GTGTGCAACAGGACCAGCTG	2410004P03Rik	73667	1
2410004P03Rik.T1.2/6	GCAACAGGACCAGCTGTGGA	2410004P03Rik	73667	1
2410004P03Rik.T1.3/6	AAGCCGAAGCACGAGGCCAG	2410004P03Rik	73667	1
2410004P03Rik.T1.4/6	AAGCACGAGGCCAGAGGCGT	2410004P03Rik	73667	1
2410004P03Rik.T2.5/6	CCACAAAGAAGAAGTCCATG	2410004P03Rik	73667	2
2410004P03Rik.T2.6/6	GCAGGGTGGACACACCCCTG	2410004P03Rik	73667	2
2410015M20Rik.T1.1/6	ATTAAGGGAAGTGTGGCTGG	2410015M20Rik	224904	1
2410015M20Rik.T1.2/6	AGTCATGTCAGCCTTGTCGG	2410015M20Rik	224904	1
2410015M20Rik.T1.3/6	GTGATTCCTGGAACTCAGGT	2410015M20Rik	224904	1
2410015M20Rik.T1.4/6	CTGAACTGGTACATTGCTGG	2410015M20Rik	224904	1
2410015M20Rik.T1.5/6	AACCTCCTCGGCCTTCCGCA	2410015M20Rik	224904	1
2410015M20Rik.T1.6/6	GCAGCTCCTGGTCATAAACA	2410015M20Rik	224904	1
2410016O06Rik.T1.1/6	GGCTCGGTACAAGGACCACG	2410016O06Rik	71952	1
2410016O06Rik.T1.2/6	TAGTCCCAACTTCAGCCAGG	2410016O06Rik	71952	1
2410016O06Rik.T1.3/6	GCTTGGTGAATGAAGCCCCG	2410016O06Rik	71952	1
2410016O06Rik.T1.4/6	TCCTCACTACGATGACATCG	2410016O06Rik	71952	1
2410016O06Rik.T1.5/6	TACATGGGGTGACTTCCTGG	2410016O06Rik	71952	1
2410016O06Rik.T1.6/6	TCGGTACAAGGACCACGCGG	2410016O06Rik	71952	1
2410089E03Rik.T1.1/6	ATTCTGTTAAGCCAAGCTCG	2410089E03Rik	73692	1
2410089E03Rik.T1.2/6	GAGCGAATGTCAGAGTACCT	2410089E03Rik	73692	1
2410089E03Rik.T1.3/6	ACCTAGGTCAGCTGGCAGAA	2410089E03Rik	73692	1
2410089E03Rik.T1.4/6	CCTGATGAATGAACTGCTGT	2410089E03Rik	73692	1
2410089E03Rik.T1.5/6	CCCGTAGAACTGCCGAGGAG	2410089E03Rik	73692	1
2410089E03Rik.T1.6/6	AGAGGAGAGAGATTAAAGCC	2410089E03Rik	73692	1
2410124H12Rik.T2.1/6	TTCAGTCTCAGGAACCAGCG	2410124H12Rik	76785	2
2410124H12Rik.T2.2/6	GAGTGGACAGAACCTCGTGG	2410124H12Rik	76785	2
2410124H12Rik.T2.3/6	TACAACCGTCGTCGACCCTG	2410124H12Rik	76785	2
2410124H12Rik.T2.4/6	GGCGAGTGGACAGAACCTCG	2410124H12Rik	76785	2
2410124H12Rik.T2.5/6	GATTGGCTTGGAGAATGGTG	2410124H12Rik	76785	2
2410124H12Rik.T2.6/6	TGTCTCCCCAGGGTCGACGA	2410124H12Rik	76785	2
2410131K14Rik.T1.1/6	ACATACCCAGCTCATCAGTG	2410131K14Rik	76792	1
2410131K14Rik.T1.2/6	TAGCCAAGCACAGTTCGAAG	2410131K14Rik	76792	1
2410131K14Rik.T1.3/6	TACCCAGCTCATCAGTGAGG	2410131K14Rik	76792	1
2410131K14Rik.T1.4/6	AGTACTTGGCTATGGGGTCA	2410131K14Rik	76792	1
2410131K14Rik.T1.5/6	CACCTCCTCACTGATGAGCT	2410131K14Rik	76792	1
2410131K14Rik.T1.6/6	CAAAGCAGTACTGCTGTGAT	2410131K14Rik	76792	1
2410137M14Rik.T1.1/6	CATGCCATGTGCAACCTGAG	2410137M14Rik	76797	1
2410137M14Rik.T1.2/6	TCAGGATGATGACAGCAGGG	2410137M14Rik	76797	1
2410137M14Rik.T1.3/6	AGGTCAGGATGATGACAGCA	2410137M14Rik	76797	1
2410137M14Rik.T1.4/6	ACAGCCCCTCAGGTTGCACA	2410137M14Rik	76797	1
2410137M14Rik.T1.5/6	GGACGAAGCCTTCCAGAAGT	2410137M14Rik	76797	1
2410137M14Rik.T1.6/6	GACAGCAGGGTGGAAATCCA	2410137M14Rik	76797	1
2410141K09Rik.T1.1/6	AATAGTCTCAGATATCATAA	2410141K09Rik	76803	1
2410141K09Rik.T2.2/6	ACTATGACTCCTGACATGCC	2410141K09Rik	76803	2
2410141K09Rik.T2.3/6	GGCATGTCAGGAGTCATAGT	2410141K09Rik	76803	2
2410141K09Rik.T2.4/6	ATTATCATTCCAGGCATGTC	2410141K09Rik	76803	2
2410141K09Rik.T7.1.5/6	GAGATGACTGAGCCTTGCAA	2410141K09Rik	76803	7.1
2410141K09Rik.T7.3.6/6	GAGACCACCCTGACAAGAAA	2410141K09Rik	76803	7.3
2510002D24Rik.T1.1/6	CTACACCACTACTACGTCCA	2510002D24Rik	72307	1
2510002D24Rik.T1.2/6	ACACCTTGGTATGGGCCTTG	2510002D24Rik	72307	1
2510002D24Rik.T1.3/6	GGCAGAGCTCCCACTCGGCG	2510002D24Rik	72307	1
2510002D24Rik.T1.4/6	CCTGACTAACTGCCGCGAGT	2510002D24Rik	72307	1
2510002D24Rik.T1.5/6	GAACCTGCTCGCTCTCACAG	2510002D24Rik	72307	1
2510002D24Rik.T1.6/6	TCGGCGCGGTAGACCTCGCA	2510002D24Rik	72307	1
2510009E07Rik.T1.1/6	CTCCCAGAAGATGAGCCCTG	2510009E07Rik	72190	1
2510009E07Rik.T1.2/6	GCTTGGGAGCTGCTCCACGG	2510009E07Rik	72190	1
2510009E07Rik.T1.3/6	TTCCAGATCCGACTGCGATG	2510009E07Rik	72190	1
2510009E07Rik.T1.4/6	CAGATGGACAGCCCGTCGCA	2510009E07Rik	72190	1
2510009E07Rik.T1.5/6	CTATGTGGAATCCTGTGATG	2510009E07Rik	72190	1
2510009E07Rik.T1.6/6	CGACTGCGATGGGGAGAGCA	2510009E07Rik	72190	1
2510039O18Rik.T1.1/6	TCGGTGGAGATGTACAACAG	2510039O18Rik	77034	1
2510039O18Rik.T1.2/6	TCACACATCTGCAGGACCTG	2510039O18Rik	77034	1
2510039O18Rik.T1.3/6	GCTCTGAGGTCAGCTCTACG	2510039O18Rik	77034	1
2510039O18Rik.T1.4/6	GCAGGTCCTGCAGATGTGTG	2510039O18Rik	77034	1
2510039O18Rik.T1.5/6	ATGCGCTGCAGATAGACGTG	2510039O18Rik	77034	1
2510039O18Rik.T1.6/6	GACTGAAGAGCTGGGCCCAG	2510039O18Rik	77034	1
2610002M06Rik.T1.1/6	AATCTATGGATGCTACATTG	2610002M06Rik	67028	1
2610002M06Rik.T1.2/6	AAAGATGTTACTCTTACCTG	2610002M06Rik	67028	1
2610002M06Rik.T1.3/6	GTAGTTCCATATTGAGATCG	2610002M06Rik	67028	1
2610002M06Rik.T1.4/6	TAGGTGACAAAATCCATGGC	2610002M06Rik	67028	1
2610002M06Rik.T1.5/6	GAGGAGTATGAACCTTGAGA	2610002M06Rik	67028	1
2610002M06Rik.T1.6/6	CACATAGGTGACAAAATCCA	2610002M06Rik	67028	1
2610008E11Rik.T1.1/6	CAGAACTTACGAATCATCAG	2610008E11Rik	72128	1
2610008E11Rik.T1.2/6	CAGACCTCACTCGACATCAG	2610008E11Rik	72128	1
2610008E11Rik.T1.3/6	AGAGGACTCATACAGTTGAG	2610008E11Rik	72128	1
2610008E11Rik.T1.4/6	GTGTCCTCTGATGTCGAGTG	2610008E11Rik	72128	1
2610008E11Rik.T1.5/6	ACACTGAGTTGGGACTTCCA	2610008E11Rik	72128	1
2610008E11Rik.T1.6/6	TACAGGGAGCTACTCACCCA	2610008E11Rik	72128	1
2610020H08Rik.T1.1/6	TCACAGTCAAGTCCAAAGAG	2610020H08Rik	434234	1
2610020H08Rik.T1.2/6	ACATATGGATGTATCATCTG	2610020H08Rik	434234	1
2610020H08Rik.T1.3/6	CCCACTAACACAGCATCAGG	2610020H08Rik	434234	1
2610020H08Rik.T1.4/6	GGACTTGACTGTGAAGTGGT	2610020H08Rik	434234	1
2610020H08Rik.T1.5/6	ATCTCACTGGTTACTGAAGG	2610020H08Rik	434234	1
2610020H08Rik.T1.6/6	TGAGATCCAAGTCTAGGCAA	2610020H08Rik	434234	1
2610028H24Rik.T1.1/6	AGGTCAGGAAGTATTAAGGA	2610028H24Rik	76964	1
2610028H24Rik.T1.2/6	TCATGTTCTGCATGAGAATC	2610028H24Rik	76964	1
2610028H24Rik.T2.3/6	GGACCTTCTACAGAGACTCT	2610028H24Rik	76964	2
2610028H24Rik.T2.4/6	CGGTAGCTGCTGAATGATGG	2610028H24Rik	76964	2
2610028H24Rik.T2.5/6	TCCCTCTTAGATGCTGGAGC	2610028H24Rik	76964	2
2610028H24Rik.T2.6/6	CTACCCAGAGTCTCTGTAGA	2610028H24Rik	76964	2
2610042L04Rik.T8.3.1/6	TCAAATCCTCATATATGTAA	2610042L04Rik	554327	8.3
2610042L04Rik.T8.4.2/6	AGTGCCAAGGAACAACAGGT	2610042L04Rik	554327	8.4
2610042L04Rik.T8.4.3/6	CCTGAACCTTTACATATATG	2610042L04Rik	554327	8.4
2610042L04Rik.T8.4.4/6	AAGAACTGAAATTGTATATG	2610042L04Rik	554327	8.4
2610042L04Rik.T8.4.5/6	CCCAAGTGCCAAGGAACAAC	2610042L04Rik	554327	8.4
2610042L04Rik.T8.5.6/6	AATGACATGGAGGAAATGTG	2610042L04Rik	554327	8.5
2610044O15Rik8.T1.1/6	TATATCAGTGAGATTCTGGT	2610044O15Rik8	72139	1
2610044O15Rik8.T2.2/6	TACCAGAATCTCACTGATAT	2610044O15Rik8	72139	2
2610044O15Rik8.T3.3/6	TACCTATATCAGTGAGATTC	2610044O15Rik8	72139	3
2610044O15Rik8.T6.4/6	ATTGCGTTTTAGGCTATAAT	2610044O15Rik8	72139	6
2610044O15Rik8.T7.6.5/6	CCTCTTCATAGAGTCTTTTC	2610044O15Rik8	72139	7.6
2610044O15Rik8.T8.1.6/6	ACTCTATGAAGAGGTGATGT	2610044O15Rik8	72139	8.1
2610301B20Rik.T1.1/6	CACAGGCTACACAACGCAGT	2610301B20Rik	67157	1
2610301B20Rik.T1.2/6	AGTGGAAGCGCCATTCCATG	2610301B20Rik	67157	1
2610301B20Rik.T1.3/6	GCGCTTCCACTGAGATACAC	2610301B20Rik	67157	1
2610301B20Rik.T1.4/6	GCTCACTATCCGGAAATCAC	2610301B20Rik	67157	1
2610301B20Rik.T1.5/6	GAGCTACAATGACTATATGT	2610301B20Rik	67157	1
2610301B20Rik.T1.6/6	AACAAATACTTCACAGAGGT	2610301B20Rik	67157	1
2610305D13Rik.T6.1/6	GTGTTCTCAGATTAAATTTG	2610305D13Rik	112422	6
2610305D13Rik.T6.2/6	TCTCTCATGATTACTAAGAA	2610305D13Rik	112422	6
2610305D13Rik.T6.3/6	TTTACACAAAAGTTCTATCT	2610305D13Rik	112422	6
2610305D13Rik.T7.1.4/6	TGGACTTCTCATCAGAGGAA	2610305D13Rik	112422	7.1
2610305D13Rik.T7.3.5/6	GGACTTCTCATCAGAGGAAT	2610305D13Rik	112422	7.3
2610305D13Rik.T7.4.6/6	GATGAATACTCAGACTAACT	2610305D13Rik	112422	7.4
2610318N02Rik.T1.1/6	CTGGGTTGCGATCCAAGGTG	2610318N02Rik	70458	1
2610318N02Rik.T1.2/6	GGATCGCAACCCAGCACTGG	2610318N02Rik	70458	1
2610318N02Rik.T1.3/6	CGACTCTCTCCGCCAGTGCT	2610318N02Rik	70458	1
2610318N02Rik.T2.4/6	CGTGTGCATCTGTATTCCCA	2610318N02Rik	70458	2
2610318N02Rik.T2.5/6	CAGAAATTGAGCCTCACCCT	2610318N02Rik	70458	2
2610318N02Rik.T2.6/6	CCGGCTTGCCAGACAGTGGA	2610318N02Rik	70458	2
2610507B11Rik.T1.1/6	GGAAATCTTCCAGTACACAG	2610507B11Rik	72503	1
2610507B11Rik.T1.2/6	TACACCTGCAGGAGGCTGTG	2610507B11Rik	72503	1
2610507B11Rik.T1.3/6	GAGCCGTCTTCTGTTCCATG	2610507B11Rik	72503	1
2610507B11Rik.T1.4/6	TTCTCCACGTAGAACCCAAG	2610507B11Rik	72503	1
2610507B11Rik.T1.5/6	CTTGCGGGCACTGAGCAGAG	2610507B11Rik	72503	1
2610507B11Rik.T1.6/6	ACTGATCTGGATGTGCCACA	2610507B11Rik	72503	1
2610524H06Rik.T2.1/6	GGAGCAGAGCCGGTCCTACG	2610524H06Rik	330173	2
2610524H06Rik.T4.2/6	TAGGACCGGCTCTGCTCCGG	2610524H06Rik	330173	4
2610524H06Rik.T4.3/6	GGTCCTACGAGGTGCTGCGG	2610524H06Rik	330173	4
2610524H06Rik.T4.4/6	GCCGGTCCTACGAGGTGCTG	2610524H06Rik	330173	4
2610524H06Rik.T4.5/6	TCGTAGGACCGGCTCTGCTC	2610524H06Rik	330173	4
2610524H06Rik.T4.6/6	TCTGCTCCGGCGGCAACCCG	2610524H06Rik	330173	4
2610528A11Rik.T1.1/6	CATACCCAGGAAACCACACA	2610528A11Rik	70045	1
2610528A11Rik.T1.2/6	GCTACCAGTCAAGTCATGGG	2610528A11Rik	70045	1
2610528A11Rik.T1.3/6	CAGGGGCAGGTTACCTTCTG	2610528A11Rik	70045	1
2610528A11Rik.T1.4/6	TCCAAGCTGACAACCTGGAA	2610528A11Rik	70045	1
2610528A11Rik.T1.5/6	CAAGTCATGGGTGGTGCCTG	2610528A11Rik	70045	1
2610528A11Rik.T1.6/6	GCATGCAGAGCAGACCGGAA	2610528A11Rik	70045	1
2610528J11Rik.T1.1/6	GGATGATGATGGCTTCATCG	2610528J11Rik	66451	1
2610528J11Rik.T1.2/6	GGACAATTACATCCAGCCTG	2610528J11Rik	66451	1
2610528J11Rik.T1.3/6	CCAGCGCGATGAGAATGGAG	2610528J11Rik	66451	1
2610528J11Rik.T1.4/6	TGTAACTGGCATGGTATCGG	2610528J11Rik	66451	1
2610528J11Rik.T1.5/6	GGCGATGCCTGTAACTGGCA	2610528J11Rik	66451	1
2610528J11Rik.T1.6/6	CATGGTATCGGCGGCAGAGG	2610528J11Rik	66451	1
2700049A03Rik.T1.1/6	TGGTAAGCAGAAACTACAGG	2700049A03Rik	76967	1
2700049A03Rik.T1.2/6	GTGAGCTTAGTGAAGGACAG	2700049A03Rik	76967	1
2700049A03Rik.T1.3/6	TAGAAGTGGTCACAGTCACG	2700049A03Rik	76967	1
2700049A03Rik.T1.4/6	CATACCTGTACAGAGAGCTG	2700049A03Rik	76967	1
2700049A03Rik.T1.5/6	GATGCTGCGAAGATTCTGAG	2700049A03Rik	76967	1
2700049A03Rik.T1.6/6	AAGGACTTGGATAACAGCGT	2700049A03Rik	76967	1
2700060E02Rik.T1.1/6	GAGCCACTGATCAACTTGGA	2700060E02Rik	68045	1
2700060E02Rik.T1.2/6	AACCAAAATTCGAATTGCCT	2700060E02Rik	68045	1
2700060E02Rik.T1.3/6	CAGGCTTCAACTGCAAAGGT	2700060E02Rik	68045	1
2700060E02Rik.T1.4/6	AGACTTGAATATGGAGATAA	2700060E02Rik	68045	1
2700060E02Rik.T4.5/6	TCACCATCCAAGTTGATCAG	2700060E02Rik	68045	4
2700060E02Rik.T4.6/6	CCCTCAGGCTTCAACTGCAA	2700060E02Rik	68045	4
2700062C07Rik.T1.1/6	GGTGTTGACTGTCCAGATGT	2700062C07Rik	68046	1
2700062C07Rik.T1.2/6	TAAAGACTCTACAAGTGTGC	2700062C07Rik	68046	1
2700062C07Rik.T1.3/6	GATACAGAAACTTCTTAATC	2700062C07Rik	68046	1
2700062C07Rik.T2.4/6	CTCCGCCCCTCTCTTACAGG	2700062C07Rik	68046	2
2700062C07Rik.T2.5/6	CTTACAGGAGGTACCGAGCC	2700062C07Rik	68046	2
2700062C07Rik.T3.6/6	ACTCTACAAGTGTGCTGGTA	2700062C07Rik	68046	3
2700081O15Rik.T2.1/6	GCTATTACCACGACCACTGG	2700081O15Rik	108899	2
2700081O15Rik.T2.2/6	CTCCATGGACTTCACCCCGG	2700081O15Rik	108899	2
2700081O15Rik.T2.3/6	AAGTATTCGCCCCGCCAGCG	2700081O15Rik	108899	2
2700081O15Rik.T2.4/6	CTTCTCCATGGACTTCACCC	2700081O15Rik	108899	2
2700081O15Rik.T2.5/6	TCAAGCTCAGCACCATCAAG	2700081O15Rik	108899	2
2700081O15Rik.T2.6/6	CATCAAGCGACACATTCTGC	2700081O15Rik	108899	2
2700094K13Rik.T1.1/6	CACTTGCACAGGTAGCTCTG	2700094K13Rik	72657	1
2700094K13Rik.T1.2/6	AAGTGAACCCGTCCAAACCG	2700094K13Rik	72657	1
2700094K13Rik.T1.3/6	TGAACCCGTCCAAACCGCGG	2700094K13Rik	72657	1
2700094K13Rik.T1.4/6	ACCTCGAAGCTGCCCCTCCG	2700094K13Rik	72657	1
2700094K13Rik.T1.5/6	GTGGTCATTGAGCATTGGTG	2700094K13Rik	72657	1
2700094K13Rik.T1.6/6	TTGGACGGGTTCACTTGCAC	2700094K13Rik	72657	1
2700097O09Rik.T2.1/6	AGGAATCTCTTCCACCCAGG	2700097O09Rik	72658	2
2700097O09Rik.T2.2/6	AGACTTGGATGCGTACCCAA	2700097O09Rik	72658	2
2700097O09Rik.T2.3/6	GAATGCATCAACATGCACTG	2700097O09Rik	72658	2
2700097O09Rik.T2.4/6	AATGAACTTCAACTCCGTGA	2700097O09Rik	72658	2
2700097O09Rik.T2.5/6	CTACAGGCAAGCACTTCCGA	2700097O09Rik	72658	2
2700097O09Rik.T2.6/6	AGAAACTACTGTACGGTGTG	2700097O09Rik	72658	2
2810004N23Rik.T1.1/6	CATAGCCCGTGATCCCAAAG	2810004N23Rik	66523	1
2810004N23Rik.T1.2/6	TGTACTTCCAGACGAGCCTG	2810004N23Rik	66523	1
2810004N23Rik.T1.3/6	GAACACTTACGTGAACTACA	2810004N23Rik	66523	1
2810004N23Rik.T1.4/6	GGAGCGAGCTATCATGCTGG	2810004N23Rik	66523	1
2810004N23Rik.T1.5/6	TTCACGTAAGTGTTCTTGGG	2810004N23Rik	66523	1
2810004N23Rik.T1.6/6	GGGATCACGGGCTATGGCAA	2810004N23Rik	66523	1
2810006K23Rik.T1.1/6	CGTGAAAGGACATGGCCCAG	2810006K23Rik	72650	1
2810006K23Rik.T1.2/6	CGAGCTCACTCTCATTCAGG	2810006K23Rik	72650	1
2810006K23Rik.T1.3/6	ACCTTGACCACAATGCCGGA	2810006K23Rik	72650	1
2810006K23Rik.T1.4/6	GTGCCACCAAACAAGATCTG	2810006K23Rik	72650	1
2810006K23Rik.T1.5/6	CTCTACCTTGACCACAATGC	2810006K23Rik	72650	1
2810006K23Rik.T1.6/6	GAACAGTTCGTGAAAGGACA	2810006K23Rik	72650	1
2810021J22Rik.T1.1/6	TGTACATCAGAGAATCCACA	2810021J22Rik	69944	1
2810021J22Rik.T1.2/6	GTGCATCAGAAAACCCACAC	2810021J22Rik	69944	1
2810021J22Rik.T1.3/6	TACACCACAGAACCCACACT	2810021J22Rik	69944	1
2810021J22Rik.T1.4/6	GTACAGCAGAGGCCACATAC	2810021J22Rik	69944	1
2810021J22Rik.T1.5/6	TGAAGTTGGAGCAAGGAGCT	2810021J22Rik	69944	1
2810021J22Rik.T1.6/6	CCTATCAGTGTAAAGTATGT	2810021J22Rik	69944	1
2810403A07Rik.T1.1/6	TGTAGTCATCCCAAACCTGA	2810403A07Rik	74200	1
2810403A07Rik.T1.2/6	ACATGGGTTCAAAAGCCTCT	2810403A07Rik	74200	1
2810403A07Rik.T1.3/6	TACCTGATATAAATATACAT	2810403A07Rik	74200	1
2810403A07Rik.T1.4/6	TGAGCCAGCGTCAGGCCGAG	2810403A07Rik	74200	1
2810403A07Rik.T1.5/6	TGTTGCAAATAAGAGCAGCC	2810403A07Rik	74200	1
2810403A07Rik.T1.6/6	AAAGAGAAAGTAGAAGGTCC	2810403A07Rik	74200	1
2810408A11Rik.T1.1/6	CTCCTCAGTCAGTGGCAGAG	2810408A11Rik	70419	1
2810408A11Rik.T1.2/6	GAAAGATACACTACAGTGAA	2810408A11Rik	70419	1
2810408A11Rik.T1.3/6	CCTTAGGAAGTCTCAGCGCT	2810408A11Rik	70419	1
2810408A11Rik.T1.4/6	GGCTTAGCACCTGTGGTAGG	2810408A11Rik	70419	1
2810408A11Rik.T1.5/6	TAGGGCTTAGCACCTGTGGT	2810408A11Rik	70419	1
2810408A11Rik.T1.6/6	CACCCTGCTGACAAAGACTA	2810408A11Rik	70419	1
2810417H13Rik.T1.1/6	GTTCCAGGAGCCTACAGAAA	2810417H13Rik	68026	1
2810417H13Rik.T4.2/6	CAAGTTCGTCGAGAAAAGGT	2810417H13Rik	68026	4
2810417H13Rik.T4.3/6	TCTTCAAGTTCGTCGAGAAA	2810417H13Rik	68026	4
2810417H13Rik.T6.4/6	TTTATCTCTCTCTGCAGCGG	2810417H13Rik	68026	6
2810417H13Rik.T6.5/6	GCATCATTTACCTTTTCTGT	2810417H13Rik	68026	6
2810417H13Rik.T6.6/6	TTACCTTTTCTGTAGGCTCC	2810417H13Rik	68026	6
2810428I15Rik.T1.1/6	CCGCTCACTGGTCTAGACGG	2810428I15Rik	66462	1
2810428I15Rik.T1.2/6	CACTGCCAATACCTCCCGCG	2810428I15Rik	66462	1
2810428I15Rik.T1.3/6	TTACCGGAGTGTCGTGCACG	2810428I15Rik	66462	1
2810428I15Rik.T1.4/6	GACCACTGAGCAGGTACTGA	2810428I15Rik	66462	1
2810428I15Rik.T1.5/6	TCACTGGTCTAGACGGCGGA	2810428I15Rik	66462	1
2810428I15Rik.T1.6/6	TCACCTCGTGCACGACACTC	2810428I15Rik	66462	1
2810459M11Rik.T1.1/6	CTGTCCCGCCTCCAGCCTGG	2810459M11Rik	72792	1
2810459M11Rik.T1.2/6	CACCAGCACTCCGACCAGCG	2810459M11Rik	72792	1
2810459M11Rik.T1.3/6	CTCCAGCCTGGCGGTCCAGG	2810459M11Rik	72792	1
2810459M11Rik.T1.4/6	CAGCCTGGCGGTCCAGGAGG	2810459M11Rik	72792	1
2810459M11Rik.T1.5/6	CTCCTGGACCGCCAGGCTGG	2810459M11Rik	72792	1
2810459M11Rik.T1.6/6	GAAAGGCTGCTGCTTGCACC	2810459M11Rik	72792	1
2810474O19Rik.T1.1/6	GTAGAACTGCAATGACACTG	2810474O19Rik	67246	1
2810474O19Rik.T1.2/6	AAACTGTGCTATGTGACTCG	2810474O19Rik	67246	1
2810474O19Rik.T1.3/6	AACAGAGCTTCAGATTGCTG	2810474O19Rik	67246	1
2810474O19Rik.T1.4/6	CACCATTGAGAGCCAACCCA	2810474O19Rik	67246	1
2810474O19Rik.T1.5/6	GTGTACAGATGTTCCTCATG	2810474O19Rik	67246	1
2810474O19Rik.T1.6/6	AAAGAGCAAGCACCTGTGCA	2810474O19Rik	67246	1
2900011O08Rik.T1.1/6	ACAGAAGAGAGACTTCCTGG	2900011O08Rik	67254	1
2900011O08Rik.T1.2/6	CCACCTTAAGCGTTCCACCT	2900011O08Rik	67254	1
2900011O08Rik.T1.3/6	CCTGGTGGATGATGCCGAGG	2900011O08Rik	67254	1
2900011O08Rik.T1.4/6	ACCTGAGTTCTGACTCTCGA	2900011O08Rik	67254	1
2900011O08Rik.T1.5/6	TCCGTCGAGAGTCAGAACTC	2900011O08Rik	67254	1
2900011O08Rik.T1.6/6	GGATGACATTCAGCTCTGCA	2900011O08Rik	67254	1
2900026A02Rik.T1.1/6	CCCGGGTACCTTCAGCACAG	2900026A02Rik	243219	1
2900026A02Rik.T1.2/6	AAGCTGCACTGGCATACCTG	2900026A02Rik	243219	1
2900026A02Rik.T1.3/6	TGGATGTTCAAGGACTCCAC	2900026A02Rik	243219	1
2900026A02Rik.T1.4/6	GGCACTGGAGTCGAGGACTG	2900026A02Rik	243219	1
2900026A02Rik.T1.5/6	GAGTAAGCGAAGCCGTCGCA	2900026A02Rik	243219	1
2900026A02Rik.T1.6/6	TCGCTTACTCAGCTGCACCC	2900026A02Rik	243219	1
2900092C05Rik.T2.1/6	GTATACTTACTATATCACGT	2900092C05Rik	73090	2
2900092C05Rik.T2.2/6	TGAACAAGTCCAGGCCTACG	2900092C05Rik	73090	2
2900092C05Rik.T2.3/6	ACATAGCAGGGCAATGACAA	2900092C05Rik	73090	2
2900092C05Rik.T2.4/6	ATCATAACCATCATCTTCAG	2900092C05Rik	73090	2
2900092C05Rik.T2.5/6	TCAGTTGCATCCAGAGAATG	2900092C05Rik	73090	2
2900092C05Rik.T2.6/6	GAGCATGAGCCCACATAGCA	2900092C05Rik	73090	2
3010026O09Rik.T1.1/6	CCTGATGCGCCTGAAAGATG	3010026O09Rik	68067	1
3010026O09Rik.T1.2/6	TGTCCAGATACTTCAACCAA	3010026O09Rik	68067	1
3010026O09Rik.T1.3/6	CAAAAGCTAAATCTGCTGCA	3010026O09Rik	68067	1
3010026O09Rik.T1.4/6	AAATGGACATGCAAGGCTTG	3010026O09Rik	68067	1
3010026O09Rik.T1.5/6	AGGTGAAGAAGAGTCTCAAA	3010026O09Rik	68067	1
3010026O09Rik.T1.6/6	CAGGCTTACGGTGAAGGCTC	3010026O09Rik	68067	1
3110001I22Rik.T1.1/6	TGAACTAAGTGAGCGCTGTG	3110001I22Rik	66598	1
3110001I22Rik.T1.2/6	AGACTGTGAGACCTTCGGAA	3110001I22Rik	66598	1
3110001I22Rik.T1.3/6	ACTAAGTGAGCGCTGTGTGG	3110001I22Rik	66598	1
3110001I22Rik.T1.4/6	CTGTGAGACCTTCGGAATGG	3110001I22Rik	66598	1
3110001I22Rik.T1.5/6	AGCAATAGTGTCAAAGACCA	3110001I22Rik	66598	1
3110001I22Rik.T1.6/6	CGGAATGGTGGTGAAAATGC	3110001I22Rik	66598	1
3110002H16Rik.T1.1/6	CATGTCCAGAGATAGCTGGT	3110002H16Rik	76482	1
3110002H16Rik.T1.2/6	GCTGCCCTGAGGTTCATCCG	3110002H16Rik	76482	1
3110002H16Rik.T1.3/6	GCAAATTCTTAGATGCTGCG	3110002H16Rik	76482	1
3110002H16Rik.T1.4/6	ATAGAAGAGCATGACATCGT	3110002H16Rik	76482	1
3110002H16Rik.T1.5/6	ACCAGGTGTTGGCTGCCCTG	3110002H16Rik	76482	1
3110002H16Rik.T1.6/6	AGTTCATGTAAGTAGTGCTG	3110002H16Rik	76482	1
3110009E18Rik.T1.1/6	ACGGATGAGGCGAACTGTGA	3110009E18Rik	73103	1
3110009E18Rik.T1.2/6	ACACTGAAGGACTCAGGAGT	3110009E18Rik	73103	1
3110009E18Rik.T1.3/6	GATGAGGCGAACTGTGAGGG	3110009E18Rik	73103	1
3110009E18Rik.T1.4/6	TCATCAAGCTCACAAAGCAA	3110009E18Rik	73103	1
3110009E18Rik.T1.5/6	GACAGAACACTGAAGGACTC	3110009E18Rik	73103	1
3110009E18Rik.T1.6/6	AATTCCGATGCTCAAATGAA	3110009E18Rik	73103	1
3110035E14Rik.T1.1/6	ACTGCCTGTTAATGGCAGGG	3110035E14Rik	76982	1
3110035E14Rik.T1.2/6	ACACACATACCAGGTCTGGA	3110035E14Rik	76982	1
3110035E14Rik.T1.3/6	CCCAAAACATCAAATCTGTG	3110035E14Rik	76982	1
3110035E14Rik.T1.4/6	AGTACTGCCTGTTAATGGCA	3110035E14Rik	76982	1
3110035E14Rik.T1.5/6	GAGTACCCAGCCCTTCCCCA	3110035E14Rik	76982	1
3110035E14Rik.T1.6/6	AAGAAGAAGTCTGAATATGT	3110035E14Rik	76982	1
3110040N11Rik.T1.1/6	CTTCCTAGATCTGAGCACTG	3110040N11Rik	67290	1
3110040N11Rik.T1.2/6	TGAGGTCCAAGACCTTGGAG	3110040N11Rik	67290	1
3110040N11Rik.T1.3/6	GGACCTCAGGAAGAGTGACG	3110040N11Rik	67290	1
3110040N11Rik.T1.4/6	GAACCACGTCACTCTTCCTG	3110040N11Rik	67290	1
3110040N11Rik.T1.5/6	GACGTGGTTCTGGATAAGGT	3110040N11Rik	67290	1
3110040N11Rik.T1.6/6	ATTGCAGCACCTCCGTCCGA	3110040N11Rik	67290	1
3110043O21Rik.T1.1/6	TAGAAGCTCAGCTCTGTCTG	3110043O21Rik	73205	1
3110043O21Rik.T1.2/6	CACACACTCTGTGAAGTGGG	3110043O21Rik	73205	1
3110043O21Rik.T1.3/6	CCACATCAATGTGCGTGGTG	3110043O21Rik	73205	1
3110043O21Rik.T1.4/6	AGCTCACACCTGCAGACCTG	3110043O21Rik	73205	1
3110043O21Rik.T1.5/6	GGTCTGCAGGTGTGAGCTGA	3110043O21Rik	73205	1
3110043O21Rik.T1.6/6	CAACACACACTCTGTGAAGT	3110043O21Rik	73205	1
3110052M02Rik.T1.1/6	GTCTGTAGACTTCTCACAGG	3110052M02Rik	73229	1
3110052M02Rik.T1.2/6	CCAGAAAATCCATACTTCTG	3110052M02Rik	73229	1
3110052M02Rik.T1.3/6	AAGAGAAATCACATGAGTGT	3110052M02Rik	73229	1
3110052M02Rik.T1.4/6	TCACATGAGTGTGGGAAATG	3110052M02Rik	73229	1
3110052M02Rik.T1.5/6	TCACAAATGTCACACTTGAA	3110052M02Rik	73229	1
3110052M02Rik.T1.6/6	TTACACTCATAATGTATCTC	3110052M02Rik	73229	1
3110062M04Rik.T1.1/6	AAATGGTAGACGTGGCACTG	3110062M04Rik	78412	1
3110062M04Rik.T1.2/6	TCCGAAGCTTCTGGTCCCCG	3110062M04Rik	78412	1
3110062M04Rik.T1.3/6	TGAAGCTGAAATGGTAGACG	3110062M04Rik	78412	1
3110062M04Rik.T1.4/6	AGGAAAAGCCCTGGGAACAG	3110062M04Rik	78412	1
3110062M04Rik.T1.5/6	GGCACTGGGGATCCTGATTG	3110062M04Rik	78412	1
3110062M04Rik.T1.6/6	GGAGAGCTGCAGCTTATCAG	3110062M04Rik	78412	1
3110079O15Rik.T1.1/6	AGGAGCCCGATCCCACCCTG	3110079O15Rik	73234	1
3110079O15Rik.T1.2/6	CAGCAGGGCAGCGATCACGA	3110079O15Rik	73234	1
3110079O15Rik.T1.3/6	CACGAGTGCCAGCACCACGC	3110079O15Rik	73234	1
3110079O15Rik.T1.4/6	TTCAATAGGCTCGTTCCACA	3110079O15Rik	73234	1
3110079O15Rik.T1.5/6	CTCCAGGGGACCTTCACCAG	3110079O15Rik	73234	1
3110079O15Rik.T1.6/6	TTGTGGCTTGTGCTCTCCAG	3110079O15Rik	73234	1
3110082I17Rik.T1.1/6	TCCAGAAGACAAGACAGACG	3110082I17Rik	73212	1
3110082I17Rik.T1.2/6	TGGCTCTGGAGTACCTCCAA	3110082I17Rik	73212	1
3110082I17Rik.T1.3/6	TACCCTGCTGGACTACCTGG	3110082I17Rik	73212	1
3110082I17Rik.T1.4/6	CCGGGAGCTCACAGTCCGGA	3110082I17Rik	73212	1
3110082I17Rik.T1.5/6	TCCAGGTAGTCCAGCAGGGT	3110082I17Rik	73212	1
3110082I17Rik.T1.6/6	CCCCTCCAGGTAGTCCAGCA	3110082I17Rik	73212	1
3110082J24Rik.T2.1/6	GTGGCCAGCCTCCTTCCACG	3110082J24Rik	433868	2
3110082J24Rik.T2.2/6	GCTGAGCCTCGGGAGTCACG	3110082J24Rik	433868	2
3110082J24Rik.T2.3/6	CATGGCATGGGCGCTCCCCG	3110082J24Rik	433868	2
3110082J24Rik.T2.4/6	GGCTGGCCACGTGACTCCCG	3110082J24Rik	433868	2
3110082J24Rik.T2.5/6	GAGCGCCGCTTCGGCCCAGG	3110082J24Rik	433868	2
3110082J24Rik.T2.6/6	CTGCGCGGGACTGGCCGTCG	3110082J24Rik	433868	2
3300002I08Rik.T4.1/6	GCTCTCCTCACGGGACTCCG	3300002I08Rik	69277	4
3300002I08Rik.T4.2/6	ACAGCTCCAAAGTTGCAACA	3300002I08Rik	69277	4
3300002I08Rik.T4.3/6	CTCCTCACGGGACTCCGCGG	3300002I08Rik	69277	4
3300002I08Rik.T4.4/6	TTATGGACCTTGATTGAGGG	3300002I08Rik	69277	4
3300002I08Rik.T4.5/6	TGCCGCCGCGGAGTCCCGTG	3300002I08Rik	69277	4
3300002I08Rik.T4.6/6	CAAGTTATGGACCTTGATTG	3300002I08Rik	69277	4
3425401B19Rik.T1.1/6	ACGAAGTATTGTCCTGACTG	3425401B19Rik	100504518	1
3425401B19Rik.T1.2/6	GCTCCCTACCTACTGTACCC	3425401B19Rik	100504518	1
3425401B19Rik.T1.3/6	TGACATACTTGCCAGTCTCA	3425401B19Rik	100504518	1
3425401B19Rik.T1.4/6	TGAGACTGGCAAGTATGTCA	3425401B19Rik	100504518	1
3425401B19Rik.T1.5/6	CGGAAGTCACAGGCACTGGC	3425401B19Rik	100504518	1
3425401B19Rik.T1.6/6	CAGGCACTGGCCGGAAGCCG	3425401B19Rik	100504518	1
3632451O06Rik.T1.1/6	GCAGTCACAGACGTAACACA	3632451O06Rik	67419	1
3632451O06Rik.T1.2/6	AGACAAAGGGACAACAGTGG	3632451O06Rik	67419	1
3632451O06Rik.T1.3/6	AAGTTGTTCTAGGCCATAGG	3632451O06Rik	67419	1
3632451O06Rik.T1.4/6	TTCAAGTTGTTCTAGGCCAT	3632451O06Rik	67419	1
3632451O06Rik.T1.5/6	ACCAGTATTGGGCTCTCCAA	3632451O06Rik	67419	1
3632451O06Rik.T1.6/6	GATGCTGAGCTGTCCAGAAG	3632451O06Rik	67419	1
3830403N18Rik.T7.1.1/6	GGAAAACGAACAAACAGGAG	3830403N18Rik	70691	7.1
3830403N18Rik.T7.4.2/6	AGAGACACCAATGGAAAACT	3830403N18Rik	70691	7.4
3830403N18Rik.T7.4.3/6	GATATCTGGTACCTTCAATA	3830403N18Rik	70691	7.4
3830403N18Rik.T7.4.4/6	CAAGTGATGAAAAGCAAGAT	3830403N18Rik	70691	7.4
3830403N18Rik.T7.4.5/6	AGATTGGAATGCTCCAGAAT	3830403N18Rik	70691	7.4
3830403N18Rik.T7.6.6/6	ACTTTCCCATCTTCAGACTA	3830403N18Rik	70691	7.6
3830406C13Rik.T1.1/6	GAATTACCTTCAAGAGTCGG	3830406C13Rik	218734	1
3830406C13Rik.T1.2/6	TGAGAATTACCTTCAAGAGT	3830406C13Rik	218734	1
3830406C13Rik.T4.3/6	ACCTCAAGAGAAAGCATCGA	3830406C13Rik	218734	4
3830406C13Rik.T5.4/6	GGTACCATTCGTTCAAACCG	3830406C13Rik	218734	5
3830406C13Rik.T6.5/6	AATAAGTTACAACTTTGCCT	3830406C13Rik	218734	6
3830406C13Rik.T6.6/6	TTTTTTTCAGACTCGTTACT	3830406C13Rik	218734	6
3830417A13Rik.T1.1/6	CAGGGTGTAGAAAATAGGAG	3830417A13Rik	70696	1
3830417A13Rik.T1.2/6	CATAGGTGATTCCCAGAGCA	3830417A13Rik	70696	1
3830417A13Rik.T1.3/6	GAACAATTGTGTCAGAGAGG	3830417A13Rik	70696	1
3830417A13Rik.T1.4/6	AGAGAACAATTGTGTCAGAG	3830417A13Rik	70696	1
3830417A13Rik.T1.5/6	TCCATGTAGCATCCCGTCAT	3830417A13Rik	70696	1
3830417A13Rik.T1.6/6	AGGGTATGTGGAATACAGGC	3830417A13Rik	70696	1
4430402I18Rik.T1.1/6	TAGCTGTACTAATTCAAACC	4430402I18Rik	381218	1
4430402I18Rik.T1.2/6	AGGACGCCAGCCTGGGCTCA	4430402I18Rik	381218	1
4430402I18Rik.T1.3/6	CCTCTGCATGCCAAGGTGTG	4430402I18Rik	381218	1
4430402I18Rik.T1.4/6	CTCAGGGAACAGGAAATCTC	4430402I18Rik	381218	1
4430402I18Rik.T1.5/6	AGGCTGGCGTCCTCACACCT	4430402I18Rik	381218	1
4430402I18Rik.T1.6/6	GCTCAGGGAACAGGAAATCT	4430402I18Rik	381218	1
4833420G17Rik.T1.1/6	ACGCTGCAGCTCTCTCCTTG	4833420G17Rik	67392	1
4833420G17Rik.T1.2/6	ACAAGCGTAGTGCACTTGGA	4833420G17Rik	67392	1
4833420G17Rik.T1.3/6	GCAAGGAGAGAGCTGCAGCG	4833420G17Rik	67392	1
4833420G17Rik.T1.4/6	AACCAGAGAGAATCCGTCAA	4833420G17Rik	67392	1
4833420G17Rik.T1.5/6	AATCCCTCATCCCAGGCGTG	4833420G17Rik	67392	1
4833420G17Rik.T1.6/6	GCTGAGATCTGGGCAGACAA	4833420G17Rik	67392	1
4833423E24Rik.T1.1/6	GGGTAACGTAAGCAATCCAG	4833423E24Rik	228151	1
4833423E24Rik.T1.2/6	CAATCAGCTGACAGGCCCTG	4833423E24Rik	228151	1
4833423E24Rik.T1.3/6	ACGCCATAATTACCACAAAG	4833423E24Rik	228151	1
4833423E24Rik.T1.4/6	AAAACCAAATATCTACCCCA	4833423E24Rik	228151	1
4833423E24Rik.T1.5/6	GGACTGTTCAATATTACAGG	4833423E24Rik	228151	1
4833423E24Rik.T1.6/6	AATTAAAGTAGACAGGCATG	4833423E24Rik	228151	1
4833427G06Rik.T2.1/6	GGTGAACACCAGTAATCCAG	4833427G06Rik	235345	2
4833427G06Rik.T2.2/6	ACCATGGAAACGGGGCCCAG	4833427G06Rik	235345	2
4833427G06Rik.T2.3/6	CCTGAGTCACCATGGAAACG	4833427G06Rik	235345	2
4833427G06Rik.T2.4/6	CAGCAGTCAGAGGCTACCGG	4833427G06Rik	235345	2
4833427G06Rik.T2.5/6	AGATTCGGTAGTGGGGTACA	4833427G06Rik	235345	2
4833427G06Rik.T2.6/6	CGAGCTGAGATTCGGTAGTG	4833427G06Rik	235345	2
4833439L19Rik.T1.1/6	TGACCTGGACTTCTGCTTAG	4833439L19Rik	97820	1
4833439L19Rik.T1.2/6	ATGCTGCCCATGTCCGATGG	4833439L19Rik	97820	1
4833439L19Rik.T1.3/6	ACTCCTCCTCCATCGGACAT	4833439L19Rik	97820	1
4833439L19Rik.T1.4/6	AGGGCGCTTACTTGTGATCA	4833439L19Rik	97820	1
4833439L19Rik.T1.5/6	CGTGCCCAGGCCACACGAGT	4833439L19Rik	97820	1
4833439L19Rik.T1.6/6	GCCCGACGGCACATCCCGAT	4833439L19Rik	97820	1
4921501E09Rik.T1.1/6	AAATGCTAGGCAATCCACTG	4921501E09Rik	74042	1
4921501E09Rik.T1.2/6	TGTCGACAAAGACAATACAC	4921501E09Rik	74042	1
4921501E09Rik.T1.3/6	AACCACTTCATGATTGAGTG	4921501E09Rik	74042	1
4921501E09Rik.T1.4/6	TCAGGTTAGCATCTGTTGGG	4921501E09Rik	74042	1
4921501E09Rik.T1.5/6	ACAGCATAGATCCATCCTGT	4921501E09Rik	74042	1
4921501E09Rik.T1.6/6	CTACCACTGCCCAGACTGTG	4921501E09Rik	74042	1
4921504E06Rik.T1.1/6	GATTATTACATCACTTCACG	4921504E06Rik	70909	1
4921504E06Rik.T1.2/6	AAGAGGCATTACCAGCAGGT	4921504E06Rik	70909	1
4921504E06Rik.T1.3/6	GATGCCATAGCTATTATCAA	4921504E06Rik	70909	1
4921504E06Rik.T1.4/6	TGCAGTCTGTCTGAGTAGCA	4921504E06Rik	70909	1
4921504E06Rik.T1.5/6	GAGGAGTCTTGGAAAATTGT	4921504E06Rik	70909	1
4921504E06Rik.T1.6/6	GATGAAGAGGCATTACCAGC	4921504E06Rik	70909	1
4921507P07Rik.T1.1/6	GGTGCCGATAGAGAATATGG	4921507P07Rik	70821	1
4921507P07Rik.T1.2/6	TATAGTAATACTGCTCAATG	4921507P07Rik	70821	1
4921507P07Rik.T1.3/6	TACCATACACACATAAGCCG	4921507P07Rik	70821	1
4921507P07Rik.T1.4/6	TCCTTAGGCGATGTAAAGGT	4921507P07Rik	70821	1
4921507P07Rik.T1.5/6	GCATTGACTTGGCCAGGTCA	4921507P07Rik	70821	1
4921507P07Rik.T1.6/6	AACAAGAAGAGCGACGTGTA	4921507P07Rik	70821	1
4921509C19Rik.T4.1/6	GTTGCTGCCTGCCAATCGAA	4921509C19Rik	381393	4
4921509C19Rik.T4.2/6	GCACAGTCTGACGCCTGCCA	4921509C19Rik	381393	4
4921509C19Rik.T4.3/6	GAAGAGATGGCAAGCGTGTC	4921509C19Rik	381393	4
4921509C19Rik.T4.4/6	CAGGCGTCAGACTGTGCCCC	4921509C19Rik	381393	4
4921509C19Rik.T6.5/6	GGGAGTTTTTCCTGCTTTTG	4921509C19Rik	381393	6
4921509C19Rik.T7.1.6/6	ATTGAAAGGAAGGCACCCTG	4921509C19Rik	381393	7.1
4921511H03Rik.T2.1/6	AGTCATGGTGAGGAATTCTG	4921511H03Rik	70920	2
4921511H03Rik.T2.2/6	CTTCTCACAACATCCCCACG	4921511H03Rik	70920	2
4921511H03Rik.T2.3/6	CCACTGCATGAACAGCCTCG	4921511H03Rik	70920	2
4921511H03Rik.T2.4/6	ACATGCTCAAGAAAGACGCT	4921511H03Rik	70920	2
4921511H03Rik.T2.5/6	CCACTAGAAACATCCTGTGA	4921511H03Rik	70920	2
4921511H03Rik.T2.6/6	CAGACCCATACACGTTACCC	4921511H03Rik	70920	2
4921511M17Rik.T8.1.1/6	GGTTCTGGTTTTCTGTGTAA	4921511M17Rik	667256	8.1
4921511M17Rik.T8.2.2/6	AACTCATCGTTGATACTCGG	4921511M17Rik	667256	8.2
4921511M17Rik.T8.2.3/6	ATTTATGTATGCTCAGAACC	4921511M17Rik	667256	8.2
4921511M17Rik.T8.2.4/6	TCAAAATGGCCCATACTACC	4921511M17Rik	667256	8.2
4921511M17Rik.T8.2.5/6	ATCAACTCATCGTTGATACT	4921511M17Rik	667256	8.2
4921511M17Rik.T8.3.6/6	GACTGCATCTACAAGCTGAG	4921511M17Rik	667256	8.3
4921517D22Rik.T2.1/6	AATCATCGTACTCCACCTGG	4921517D22Rik	70900	2
4921517D22Rik.T2.2/6	TGAAGTAGATCTGACATGGA	4921517D22Rik	70900	2
4921517D22Rik.T2.3/6	ACCTGGCAGACCTTCAGTGG	4921517D22Rik	70900	2
4921517D22Rik.T2.4/6	TTGGTGAAGTAGATCTGACA	4921517D22Rik	70900	2
4921517D22Rik.T2.5/6	AGTGTCTTACGAACCAGAGG	4921517D22Rik	70900	2
4921517D22Rik.T2.6/6	ACCAGTGTCTTACGAACCAG	4921517D22Rik	70900	2
4921524J17Rik.T1.1/6	CCCGAGTGCGACCAACAGGT	4921524J17Rik	66714	1
4921524J17Rik.T1.2/6	CCACCTGTTGGTCGCACTCG	4921524J17Rik	66714	1
4921524J17Rik.T1.3/6	CCCCGAGTGCGACCAACAGG	4921524J17Rik	66714	1
4921524J17Rik.T1.4/6	CGCCGGCCCAGCCCACCTGT	4921524J17Rik	66714	1
4921524J17Rik.T1.5/6	CCCACCTGTTGGTCGCACTC	4921524J17Rik	66714	1
4921524J17Rik.T1.6/6	GTGCCCCGAGTGCGACCAAC	4921524J17Rik	66714	1
4921524L21Rik.T3.1/6	GCAAAATGATTCTTGTAAAA	4921524L21Rik	70901	3
4921524L21Rik.T4.2/6	GTTAAACACAGGAATCAGTG	4921524L21Rik	70901	4
4921524L21Rik.T4.3/6	TCCATGGACAGATTCCAGTG	4921524L21Rik	70901	4
4921524L21Rik.T4.4/6	GGTCACATCAAGCTTCTGAG	4921524L21Rik	70901	4
4921524L21Rik.T4.5/6	GGGAAGACGTTGCTGCATCG	4921524L21Rik	70901	4
4921524L21Rik.T4.6/6	GCAGTCATGTTCAAATCATG	4921524L21Rik	70901	4
4921530L21Rik.T1.1/6	AGAACAGGCTCTGTGGAAGG	4921530L21Rik	66732	1
4921530L21Rik.T1.2/6	GGAGGAGCAGGCTCTCCGGG	4921530L21Rik	66732	1
4921530L21Rik.T1.3/6	GGAAGGAGGAGCAGGCTCTC	4921530L21Rik	66732	1
4921530L21Rik.T1.4/6	GAAGGAGGAGCAGGCTCTCC	4921530L21Rik	66732	1
4921530L21Rik.T2.5/6	GGCGTTGAGAGATGAAAACA	4921530L21Rik	66732	2
4921530L21Rik.T2.6/6	AGGCGTTGAGAGATGAAAAC	4921530L21Rik	66732	2
4921536K21Rik.T2.1/6	AACCACAGATCTACTTCCTG	4921536K21Rik	67430	2
4921536K21Rik.T2.2/6	AAGCCTCTGACAAGACCAAG	4921536K21Rik	67430	2
4921536K21Rik.T2.3/6	TGAGAAAGATGATTCGCTGG	4921536K21Rik	67430	2
4921536K21Rik.T2.4/6	GGCCGCAGGAAGTAGATCTG	4921536K21Rik	67430	2
4921536K21Rik.T2.5/6	ACAGCGTATCTGCGAGATGG	4921536K21Rik	67430	2
4921536K21Rik.T2.6/6	AACTTGGGGAGTGGGGACCG	4921536K21Rik	67430	2
4921539E11Rik.T1.1/6	ACATGAAGGTCAAATAGCAG	4921539E11Rik	70941	1
4921539E11Rik.T1.2/6	TGTCTCCAAATTGCACATGA	4921539E11Rik	70941	1
4921539E11Rik.T1.3/6	CATGCTTCCCCTGGACTGTG	4921539E11Rik	70941	1
4921539E11Rik.T1.4/6	GGCTTGGAGTCATACTTGAT	4921539E11Rik	70941	1
4921539E11Rik.T1.5/6	AATAGCAGGGGTGTAATCAA	4921539E11Rik	70941	1
4921539E11Rik.T1.6/6	GGAGTCATACTTGATAGGTA	4921539E11Rik	70941	1
4922502D21Rik.T1.1/6	CATAGACAGTACCAGTTGTG	4922502D21Rik	381816	1
4922502D21Rik.T1.2/6	ACACAGCCAGAGTTGCATCA	4922502D21Rik	381816	1
4922502D21Rik.T1.3/6	GTTCATCGACAAAACTGAAG	4922502D21Rik	381816	1
4922502D21Rik.T1.4/6	AGTTGCATCATGGAGTTCGC	4922502D21Rik	381816	1
4922502D21Rik.T1.5/6	AGGCATGAGATCCAAGATCA	4922502D21Rik	381816	1
4922502D21Rik.T1.6/6	ATGGAGTTCGCAGGTGTCGT	4922502D21Rik	381816	1
4930402F06Rik.T1.1/6	AGAAGCATCCAGTTACCGTG	4930402F06Rik	74854	1
4930402F06Rik.T1.2/6	GTTGGTCCACACAATCGGAG	4930402F06Rik	74854	1
4930402F06Rik.T1.3/6	TGCAAACACGATCAACCCCA	4930402F06Rik	74854	1
4930402F06Rik.T1.4/6	GTACATAGCAGTAGGCGAGG	4930402F06Rik	74854	1
4930402F06Rik.T1.5/6	GAGGTGGCAAGATATCAGCA	4930402F06Rik	74854	1
4930402F06Rik.T1.6/6	GTTGCACACGTATTGGTACA	4930402F06Rik	74854	1
4930402H24Rik.T2.1/6	AGGAAAGCTCTGAAAACCAG	4930402H24Rik	228602	2
4930402H24Rik.T2.2/6	TTCAGGTGTGGTGAGTAACG	4930402H24Rik	228602	2
4930402H24Rik.T2.3/6	CTGCAGGTAAGGGGTCCAAG	4930402H24Rik	228602	2
4930402H24Rik.T2.4/6	TGTCTTGACCAGTGTTCACA	4930402H24Rik	228602	2
4930402H24Rik.T2.5/6	GTGGAATGTCTACAGCAGGA	4930402H24Rik	228602	2
4930402H24Rik.T2.6/6	ACATGGTTCGAGACTGTAGT	4930402H24Rik	228602	2
4930402K13Rik.T1.1/6	AGACATACTAATCAAAATGC	4930402K13Rik	75775	1
4930402K13Rik.T1.2/6	CATACTCTGTGAGAAATTGT	4930402K13Rik	75775	1
4930402K13Rik.T1.3/6	TGGAAAATAAGTGGCCATAT	4930402K13Rik	75775	1
4930402K13Rik.T2.4/6	CTTCATAAACATCTGCTCAA	4930402K13Rik	75775	2
4930402K13Rik.T2.5/6	AACATCTGCTCAAGGGAGCT	4930402K13Rik	75775	2
4930402K13Rik.T2.6/6	CACATATTAGTTCTCCTCAC	4930402K13Rik	75775	2
4930404N11Rik.T1.1/6	GAGGTGGGATACTCACCGGG	4930404N11Rik	432479	1
4930404N11Rik.T1.2/6	GGTCACCAGGAACCAGTTCG	4930404N11Rik	432479	1
4930404N11Rik.T1.3/6	CCGCTGTCTGAAGTCCTGCG	4930404N11Rik	432479	1
4930404N11Rik.T1.4/6	TCTTGACACTCCGTACCGCG	4930404N11Rik	432479	1
4930404N11Rik.T1.5/6	GCGCAGGACTTCAGACAGCG	4930404N11Rik	432479	1
4930404N11Rik.T1.6/6	CTGGTTCCTGGTGACCACTG	4930404N11Rik	432479	1
4930407I10Rik.T1.1/6	AGCAGATTGCCACAGCACCG	4930407I10Rik	328573	1
4930407I10Rik.T1.2/6	AGAAGACTGTCAGACAACAG	4930407I10Rik	328573	1
4930407I10Rik.T1.3/6	TGGATGTTCACATCCAACAG	4930407I10Rik	328573	1
4930407I10Rik.T1.4/6	CCCAACAAAAGTGTCCTGGG	4930407I10Rik	328573	1
4930407I10Rik.T1.5/6	GGATCTGCCAGATCAGAAAG	4930407I10Rik	328573	1
4930407I10Rik.T1.6/6	GTAGAGGTATGGACATCCCA	4930407I10Rik	328573	1
4930415F15Rik.T1.1/6	AAGGTCACTTACGTATACAG	4930415F15Rik	73862	1
4930415F15Rik.T1.2/6	TATCCCAGGATACACTGGCA	4930415F15Rik	73862	1
4930415F15Rik.T1.3/6	GTCGACCGCTTCCGTCACCA	4930415F15Rik	73862	1
4930415F15Rik.T1.4/6	GACAATGTGGACAATCCCTA	4930415F15Rik	73862	1
4930415F15Rik.T1.5/6	GCGAATATCCCAGGATACAC	4930415F15Rik	73862	1
4930415F15Rik.T1.6/6	TAAGTGTGAGTCCAAGTACT	4930415F15Rik	73862	1
4930415L06Rik.T1.1/6	ACAGTATAGGTGATGAAAGG	4930415L06Rik	245511	1
4930415L06Rik.T1.2/6	CTGATAATGAGTGAACAAGC	4930415L06Rik	245511	1
4930415L06Rik.T1.3/6	CAAATTCACAGAATTCCTTG	4930415L06Rik	245511	1
4930415L06Rik.T1.4/6	TCATGATGGAAGATAAGCAG	4930415L06Rik	245511	1
4930415L06Rik.T1.5/6	CAGTTAAAAGATAACAGTAT	4930415L06Rik	245511	1
4930415L06Rik.T1.6/6	AGTAAAAGTCTACGTCATGA	4930415L06Rik	245511	1
4930415O20Rik.T2.1/6	GGACTCTGAAGACCTGATTG	4930415O20Rik	73863	2
4930415O20Rik.T2.2/6	AGTTCTGAGCATCAGTCACA	4930415O20Rik	73863	2
4930415O20Rik.T2.3/6	CTCAGAACTTCAGCTTCTGG	4930415O20Rik	73863	2
4930415O20Rik.T2.4/6	AAAAGCCCAATGACCAGGTG	4930415O20Rik	73863	2
4930415O20Rik.T2.5/6	TGGTGTGGAGTCTTGATCCA	4930415O20Rik	73863	2
4930415O20Rik.T2.6/6	TGGAGTCTTGATCCAAGGAA	4930415O20Rik	73863	2
4930426D05Rik.T2.1/6	CGGACCTGCCCCTTCCGCTG	4930426D05Rik	74644	2
4930426D05Rik.T2.2/6	GCGGGTCCCTCGGAGCCGGG	4930426D05Rik	74644	2
4930426D05Rik.T2.3/6	AAGAGCTCAGAGGCGACCGA	4930426D05Rik	74644	2
4930426D05Rik.T2.4/6	CGGGCGGGACACGGGCAAGA	4930426D05Rik	74644	2
4930426D05Rik.T2.5/6	TGACCTGGAACCGCCGCCGT	4930426D05Rik	74644	2
4930426D05Rik.T2.6/6	AGGGTCCACCTGGAACAGGA	4930426D05Rik	74644	2
4930427A07Rik.T1.1/6	CTGGTCACCCAGCTGCACAC	4930427A07Rik	104732	1
4930427A07Rik.T1.2/6	GCAGTGTATCCTCCTCAGCA	4930427A07Rik	104732	1
4930427A07Rik.T1.3/6	CAGATCCACCTGTACACGCA	4930427A07Rik	104732	1
4930427A07Rik.T1.4/6	TCGGGCGAGGAGCCAAGACA	4930427A07Rik	104732	1
4930427A07Rik.T1.5/6	CGGCAACAGAAAGATGGCCA	4930427A07Rik	104732	1
4930427A07Rik.T1.6/6	CTGTCTTGGCTCCTCGCCCG	4930427A07Rik	104732	1
4930430A15Rik.T1.1/6	TGGTGCTGATCCAAACCGAA	4930430A15Rik	67575	1
4930430A15Rik.T1.2/6	CGTATATATACCTTCATCAG	4930430A15Rik	67575	1
4930430A15Rik.T1.3/6	GTGTGCATATTATTGAAGCA	4930430A15Rik	67575	1
4930430A15Rik.T1.4/6	GAATACTTACTACTTCCACC	4930430A15Rik	67575	1
4930430A15Rik.T1.5/6	ACCTCTCAGAAAGATCCACC	4930430A15Rik	67575	1
4930430A15Rik.T1.6/6	CACCGTCGCTTGCAGCCTGG	4930430A15Rik	67575	1
4930430F08Rik.T2.1/6	AGATGCAGACGTGTACAATG	4930430F08Rik	68281	2
4930430F08Rik.T2.2/6	TGGTGTGAGAAAATGTAACG	4930430F08Rik	68281	2
4930430F08Rik.T2.3/6	AGAGTGCTGGATACCAGCAA	4930430F08Rik	68281	2
4930430F08Rik.T2.4/6	ATAAACCAAGATGGTGACGA	4930430F08Rik	68281	2
4930430F08Rik.T2.5/6	GAAGGGATTGTGTGGCATTG	4930430F08Rik	68281	2
4930430F08Rik.T2.6/6	TGCTCTAAAAGCTCTGACAG	4930430F08Rik	68281	2
4930432K21Rik.T1.1/6	AGCACTCTGTTGCAGCACAG	4930432K21Rik	74666	1
4930432K21Rik.T1.2/6	GATGCAACAGACACAGTGCG	4930432K21Rik	74666	1
4930432K21Rik.T1.3/6	GCTCCTTCTGTAGAGCTAGG	4930432K21Rik	74666	1
4930432K21Rik.T1.4/6	CACCAAACCTCAATCCAGGT	4930432K21Rik	74666	1
4930432K21Rik.T1.5/6	GACCGGAGAGCTCCACCACG	4930432K21Rik	74666	1
4930432K21Rik.T1.6/6	GATGAGCAGATCCCTGATGG	4930432K21Rik	74666	1
4930432M17Rik.T2.1/6	TGTCGAGTATGCTGTCACAA	4930432M17Rik	619318	2
4930432M17Rik.T2.2/6	ATAATCCGTCATTGACAAAG	4930432M17Rik	619318	2
4930432M17Rik.T2.3/6	GACTTCAAACTGGAGCCAGT	4930432M17Rik	619318	2
4930432M17Rik.T2.4/6	CCCCTAGACTGTATCAAAGG	4930432M17Rik	619318	2
4930432M17Rik.T2.5/6	GCCATGGTAGCCCAAGTGTG	4930432M17Rik	619318	2
4930432M17Rik.T2.6/6	TCACCTTGTCCACCCAACAG	4930432M17Rik	619318	2
4930433I11Rik.T2.1/6	TTCTGACAATGACAGCTTGG	4930433I11Rik	243944	2
4930433I11Rik.T2.2/6	AGCATTCTCTCGCTCCTGTT	4930433I11Rik	243944	2
4930433I11Rik.T3.3/6	CAGCATTCTCTCGCTCCTGT	4930433I11Rik	243944	3
4930433I11Rik.T4.4/6	CTGATCCCTCCAGACAACTG	4930433I11Rik	243944	4
4930433I11Rik.T4.5/6	AAGACTCCACAGTTGTCTGG	4930433I11Rik	243944	4
4930433I11Rik.T4.6/6	CCAAACTGGGATCTGGTGGT	4930433I11Rik	243944	4
4930435E12Rik.T2.1/6	GGTCTAGCATGAAATACAGT	4930435E12Rik	74663	2
4930435E12Rik.T2.2/6	AGCGAAGTGCAACATGATAG	4930435E12Rik	74663	2
4930435E12Rik.T2.3/6	TCATGTTGCACTTCGCTATG	4930435E12Rik	74663	2
4930435E12Rik.T2.4/6	CTGAAAACCTAGTCTATGAA	4930435E12Rik	74663	2
4930435E12Rik.T2.5/6	CAACATCCTGCATATATTCC	4930435E12Rik	74663	2
4930435E12Rik.T2.6/6	ATGAAATACAGTGGGTCATC	4930435E12Rik	74663	2
4930444G20Rik.T1.1/6	TTGTATACCTCGATTCCATG	4930444G20Rik	114671	1
4930444G20Rik.T4.2/6	TAGCTTATTCCCCAATAAGG	4930444G20Rik	114671	4
4930444G20Rik.T4.3/6	CAATAAGGTGGCAGTCCTTG	4930444G20Rik	114671	4
4930444G20Rik.T4.4/6	AGGAACGGGTGAGGCCTGTG	4930444G20Rik	114671	4
4930444G20Rik.T4.5/6	CTCGGGAGCTCTTGATCTCG	4930444G20Rik	114671	4
4930444G20Rik.T4.6/6	AACCTGCTCTGGAGATCCTT	4930444G20Rik	114671	4
4930444P10Rik.T2.1/6	AAGCCTCTGTAAGAAGTCAG	4930444P10Rik	75799	2
4930444P10Rik.T2.2/6	AGCCTCTGTAAGAAGTCAGA	4930444P10Rik	75799	2
4930444P10Rik.T2.3/6	AGGAAACACACAAGAAATTG	4930444P10Rik	75799	2
4930444P10Rik.T2.4/6	CACCCTCTGACTTCTTACAG	4930444P10Rik	75799	2
4930444P10Rik.T2.5/6	GGAGTATGACACTATTCGCC	4930444P10Rik	75799	2
4930444P10Rik.T2.6/6	AATAGTGTCATACTCCAGTA	4930444P10Rik	75799	2
4930447A16Rik.T2.1/6	AATGGAAGTAGGATACACAG	4930447A16Rik	74892	2
4930447A16Rik.T2.2/6	ATGTCTGCAGAGTGACCAGG	4930447A16Rik	74892	2
4930447A16Rik.T2.3/6	GTAGGATACACAGAGGACAT	4930447A16Rik	74892	2
4930447A16Rik.T2.4/6	TTGGAGCTATAAATTCACCA	4930447A16Rik	74892	2
4930447A16Rik.T2.5/6	TTATTCAGTGATGAAGATGT	4930447A16Rik	74892	2
4930447A16Rik.T2.6/6	TGCAGAGTGACCAGGTGGAG	4930447A16Rik	74892	2
4930447C04Rik.T1.1/6	AGCTATAAACAAAGTAGATG	4930447C04Rik	75801	1
4930447C04Rik.T3.2/6	TACTTATGTCTTGCTCATAC	4930447C04Rik	75801	3
4930447C04Rik.T3.3/6	CAGAGTAATGTTCATTAAAC	4930447C04Rik	75801	3
4930447C04Rik.T4.4/6	AATCCTTCTTCATCACAACA	4930447C04Rik	75801	4
4930447C04Rik.T4.5/6	AAAACAGAAATACATACCTG	4930447C04Rik	75801	4
4930447C04Rik.T4.6/6	TAACAAATAGATGCTGAATG	4930447C04Rik	75801	4
4930449I24Rik.T7.4.1/6	GGGAGACAAGCAACACCGAG	4930449I24Rik	67410	7.4
4930449I24Rik.T7.4.2/6	GAGAGTGAACCATCTGATGC	4930449I24Rik	67410	7.4
4930449I24Rik.T7.4.3/6	AGTCGGATGCAGCTCTATTG	4930449I24Rik	67410	7.4
4930449I24Rik.T7.4.4/6	GTAAGACACGAATAATTGCC	4930449I24Rik	67410	7.4
4930449I24Rik.T8.1.5/6	TCACAAGCTCAGCATCCTCT	4930449I24Rik	67410	8.1
4930449I24Rik.T8.1.6/6	GGCACAGCTTGATGTAAAGT	4930449I24Rik	67410	8.1
4930451I11Rik.T2.1/6	CTGGGGACCATAGAAACAGG	4930451I11Rik	78118	2
4930451I11Rik.T2.2/6	TAAACCGGGCCACAGCAAGA	4930451I11Rik	78118	2
4930451I11Rik.T2.3/6	TCTTCCAGAACATCCTGGTG	4930451I11Rik	78118	2
4930451I11Rik.T2.4/6	CCTGGTGGGGACATTAGTGG	4930451I11Rik	78118	2
4930451I11Rik.T2.5/6	CCGGGTTCCATCTCTTCTGG	4930451I11Rik	78118	2
4930451I11Rik.T2.6/6	AGGATGTTCTGGAAGAGCCC	4930451I11Rik	78118	2
4930452B06Rik.T1.1/6	CAACAGAATCCAGTTACCGA	4930452B06Rik	74430	1
4930452B06Rik.T1.2/6	TATATCTTACAGTAATTCAG	4930452B06Rik	74430	1
4930452B06Rik.T1.3/6	GTGCAACTTGTGCATTGACC	4930452B06Rik	74430	1
4930452B06Rik.T1.4/6	AGTGGAGAAGTCCTGTCCCA	4930452B06Rik	74430	1
4930452B06Rik.T1.5/6	TTCTAGTTGGACTGATCCAG	4930452B06Rik	74430	1
4930452B06Rik.T1.6/6	TTCACCAGTGAGATATTCAA	4930452B06Rik	74430	1
4930453H23Rik.T1.1/6	TGACTCATCTGTATCTCCTG	4930453H23Rik	100503481	1
4930453H23Rik.T1.2/6	ATCTGTATCTCCTGGGGAAG	4930453H23Rik	100503481	1
4930453H23Rik.T4.3/6	AACACATCTGGGATCTCTGA	4930453H23Rik	100503481	4
4930453H23Rik.T6.4/6	TTTGACTCATCTGTATCTCC	4930453H23Rik	100503481	6
4930453H23Rik.T6.5/6	ACTGTCTTTAGCATCTTTTG	4930453H23Rik	100503481	6
4930453H23Rik.T7.1.6/6	ACCACTGCCAGATGTGTGGG	4930453H23Rik	100503481	7.1
4930453N24Rik.T1.1/6	GTGCAGCCTGTGGACCGCCA	4930453N24Rik	67609	1
4930453N24Rik.T1.2/6	AGCCTGTGGACCGCCAAGGT	4930453N24Rik	67609	1
4930453N24Rik.T1.3/6	CCTGCCGGCGCCTACCTTGG	4930453N24Rik	67609	1
4930453N24Rik.T1.4/6	GCTGGACAACGACGAGATCA	4930453N24Rik	67609	1
4930453N24Rik.T1.5/6	CGCCTACCTTGGCGGTCCAC	4930453N24Rik	67609	1
4930453N24Rik.T1.6/6	AATATTGCATGAATAGCATC	4930453N24Rik	67609	1
4930467E23Rik.T6.1/6	CAAGATAGATTTAAGCTGTC	4930467E23Rik	626415	6
4930467E23Rik.T7.4.2/6	GTTAAACCTTACCAGGATAA	4930467E23Rik	626415	7.4
4930467E23Rik.T7.6.3/6	ATAGATTTAAGCTGTCCGGG	4930467E23Rik	626415	7.6
4930467E23Rik.T8.1.4/6	GACGCTGGTACACTCACCTG	4930467E23Rik	626415	8.1
4930467E23Rik.T8.1.5/6	TCACCTGTGGCGTTCATGTC	4930467E23Rik	626415	8.1
4930467E23Rik.T8.2.6/6	TACCCCTGGATATAGCATGG	4930467E23Rik	626415	8.2
4930469G21Rik.T2.1/6	TTGCAGCAGAGTGTGTCCAG	4930469G21Rik	100502590	2
4930469G21Rik.T2.2/6	CTTGTACTAAGATGTAAGTG	4930469G21Rik	100502590	2
4930469G21Rik.T2.3/6	TTGTGGCCAGTAGTCTGCAG	4930469G21Rik	100502590	2
4930469G21Rik.T2.4/6	TGACGGGACAACGTGGACAA	4930469G21Rik	100502590	2
4930469G21Rik.T2.5/6	GTGTGTCCAGAGGATAAGGT	4930469G21Rik	100502590	2
4930469G21Rik.T2.6/6	TAAGATGTAAGTGAGGTGTA	4930469G21Rik	100502590	2
4930474N05Rik.T1.1/6	TGGTCTCCTTCCTGCAGTGA	4930474N05Rik	218921	1
4930474N05Rik.T4.2/6	TGGAAGTGTCTGGAGGCACA	4930474N05Rik	218921	4
4930474N05Rik.T4.3/6	AAGGCCATGGAAGTGTCTGG	4930474N05Rik	218921	4
4930474N05Rik.T4.4/6	ACTCTTGCCTTCAACGCCTG	4930474N05Rik	218921	4
4930474N05Rik.T4.5/6	TGTGCCTCCAGACACTTCCA	4930474N05Rik	218921	4
4930474N05Rik.T4.6/6	AAAATGGCCACAGGCGTTGA	4930474N05Rik	218921	4
4930480E11Rik.T2.1/6	CACAAGGGCTATGATATGCC	4930480E11Rik	74910	2
4930480E11Rik.T2.2/6	TCTGAGAATTCGTCATAAGT	4930480E11Rik	74910	2
4930480E11Rik.T2.3/6	GATGTACTTGAAAATCTCTA	4930480E11Rik	74910	2
4930480E11Rik.T3.4/6	AAAAGCTTCTGGAGTATTCC	4930480E11Rik	74910	3
4930480E11Rik.T3.5/6	GTGTACAATGAAATCCTTAA	4930480E11Rik	74910	3
4930480E11Rik.T4.6/6	CAGAGCCATAGATATCATGG	4930480E11Rik	74910	4
4930486L24Rik.T1.1/6	CAATATGTGAAAGACAATGG	4930486L24Rik	214639	1
4930486L24Rik.T1.2/6	TGAAGGCAGTGGCTAAAGTG	4930486L24Rik	214639	1
4930486L24Rik.T1.3/6	GTACCATGCTGAGAATTCTG	4930486L24Rik	214639	1
4930486L24Rik.T1.4/6	ATGTTCAATGGAATGAATGG	4930486L24Rik	214639	1
4930486L24Rik.T1.5/6	AATGTTACCCATGACTGCAG	4930486L24Rik	214639	1
4930486L24Rik.T1.6/6	GATAGGATTCCTCAGTTGCG	4930486L24Rik	214639	1
4930502E18Rik.T1.1/6	CAGAACAGATGGAAGCACTG	4930502E18Rik	75013	1
4930502E18Rik.T1.2/6	GGTTGCGGCACATATCCAGA	4930502E18Rik	75013	1
4930502E18Rik.T1.3/6	ACCAGATGATGTTGTCAATG	4930502E18Rik	75013	1
4930502E18Rik.T1.4/6	TTGACAACATCATCTGGTTG	4930502E18Rik	75013	1
4930502E18Rik.T1.5/6	GTCCGTGTTACCAGAACAGA	4930502E18Rik	75013	1
4930502E18Rik.T1.6/6	TTCCATCTGTTCTGGTAACA	4930502E18Rik	75013	1
4930503B20Rik.T1.1/6	GAAAGCTCTCTTGATATCTG	4930503B20Rik	75015	1
4930503B20Rik.T1.2/6	ACAAAGTACTAGGGGTGCCA	4930503B20Rik	75015	1
4930503B20Rik.T1.3/6	GAACTATTACAAAGTACTAG	4930503B20Rik	75015	1
4930503B20Rik.T1.4/6	TCTGAGGACGACGCATTCCG	4930503B20Rik	75015	1
4930503B20Rik.T1.5/6	GGCATCAGATAAGATGTGAT	4930503B20Rik	75015	1
4930503B20Rik.T1.6/6	AGAAGCGAAAGGATTACGAC	4930503B20Rik	75015	1
4930503E14Rik.T4.1/6	CACGCAGATGTTCTCTTCGA	4930503E14Rik	74954	4
4930503E14Rik.T8.2.2/6	GAATGAAATCATTCTGGGAA	4930503E14Rik	74954	8.2
4930503E14Rik.T8.3.3/6	ACTGGAACATGGAACAGACC	4930503E14Rik	74954	8.3
4930503E14Rik.T8.3.4/6	CTCATGTTGTGATTTGATGA	4930503E14Rik	74954	8.3
4930503E14Rik.T8.4.5/6	ACATGGAACAGACCAGGACA	4930503E14Rik	74954	8.4
4930503E14Rik.T8.4.6/6	GATGATAGCCATGATTACTG	4930503E14Rik	74954	8.4
4930503L19Rik.T1.1/6	TAAAGACTTACCAAAACCCG	4930503L19Rik	269033	1
4930503L19Rik.T1.2/6	AATTGAGTTGCTTATCCTGA	4930503L19Rik	269033	1
4930503L19Rik.T1.3/6	CTTACCAAAACCCGTGGAAA	4930503L19Rik	269033	1
4930503L19Rik.T2.4/6	AACGTGGGAAAATGTCCCTG	4930503L19Rik	269033	2
4930503L19Rik.T2.5/6	ACTTGAAGCAGAACGAACGT	4930503L19Rik	269033	2
4930503L19Rik.T2.6/6	CACTTACTTACAAAGCCACA	4930503L19Rik	269033	2
4930504O13Rik.T2.1/6	AGAGCTCAAGTGGTGTTCCA	4930504O13Rik	403200	2
4930504O13Rik.T2.2/6	GACCAAGAGAAGCCTGCTCG	4930504O13Rik	403200	2
4930504O13Rik.T2.3/6	CTCTCCGGCATCATAAACAC	4930504O13Rik	403200	2
4930504O13Rik.T2.4/6	CACGGACAAGATAAAGTGTG	4930504O13Rik	403200	2
4930504O13Rik.T2.5/6	CCCTTCACGGTGAAGCATGT	4930504O13Rik	403200	2
4930504O13Rik.T2.6/6	CCACATGCTTCACCGTGAAG	4930504O13Rik	403200	2
4930505A04Rik.T1.1/6	ATGACACCAAAAGTGTCCAG	4930505A04Rik	75087	1
4930505A04Rik.T1.2/6	CTGTTGGCATAGGCCTGGTG	4930505A04Rik	75087	1
4930505A04Rik.T1.3/6	GCTTCTGGAAGTCACTCCGC	4930505A04Rik	75087	1
4930505A04Rik.T1.4/6	ACTCCCAATGAACCCATCAA	4930505A04Rik	75087	1
4930505A04Rik.T1.5/6	CAATGAACCCATCAAAGGAA	4930505A04Rik	75087	1
4930505A04Rik.T1.6/6	TTATACATCAATATGATGCC	4930505A04Rik	75087	1
4930512M02Rik.T4.1/6	TACAGCCAATCATCCACATG	4930512M02Rik	102631730	4
4930512M02Rik.T4.2/6	TTATAGGCGAACATCTCACA	4930512M02Rik	102631730	4
4930512M02Rik.T4.3/6	GAAATTCTGCAGTATAAACA	4930512M02Rik	102631730	4
4930512M02Rik.T4.4/6	CTGCCTGCCCAGTAATACGC	4930512M02Rik	102631730	4
4930512M02Rik.T4.5/6	AGACCAGCGTATTACTGGGC	4930512M02Rik	102631730	4
4930512M02Rik.T4.6/6	CTGCTGAACATCTGGTTCAA	4930512M02Rik	102631730	4
4930513O06Rik.T2.1/6	CTATGGATGCATGCACAGTG	4930513O06Rik	75125	2
[truncated: 121,544 more rows]
