# Supplementary material for: PINCER: improved CRISPR/Cas9 screening by efficient cleavage at conserved residues
Source: Nucleic Acids Res. 2020 Aug 21;48(17):9462–77. doi: 10.1093/nar/gkaa645 (PMC7515706; doi:10.1093/nar/gkaa645)
Supplement: gkaa645_Supplemental_Files [file gkaa645_supplemental_files.zip › ST24.csv]

Name	Sequence	Gene	Entrez.ID	Tier
A1BG.T1.1/12	GCCAGGCTGATGGACTGGAA	A1BG	1	1
A1BG.T1.2/12	CAAGGTGACCCTCACCTGCG	A1BG	1	1
A1BG.T1.3/12	AAAACAACAGCAGTGTGCCG	A1BG	1	1
A1BG.T1.4/12	CAACCAAAACGGCTGGTCCG	A1BG	1	1
A1BG.T1.5/12	TCACACCCCGCAGCACACCT	A1BG	1	1
A1BG.T1.6/12	CTGGCACGTCAGCGTCACAT	A1BG	1	1
A1BG.T1.7/12	GGTCCTGCACCCTGGCAACA	A1BG	1	1
A1BG.T1.8/12	CCTGAACGCGGTGGCCCTGG	A1BG	1	1
A1BG.T1.9/12	GTGATTCGGACTCTGCCCAC	A1BG	1	1
A1BG.T1.10/12	CCAGTGTCCTGGATCACCCC	A1BG	1	1
A1BG.T1.11/12	GCAAGCTCCTGGAGCTGACA	A1BG	1	1
A1BG.T1.12/12	GTGGAGTGGACTTCCAGCTA	A1BG	1	1
A1CF.T1.1/12	AGTCACCCTAGCAAAACCAG	A1CF	29974	1
A1CF.T1.2/12	ATGACTCTCATACTCCACGA	A1CF	29974	1
A1CF.T1.3/12	TAATCGGCAGTTGTCCACAC	A1CF	29974	1
A1CF.T1.4/12	TAACCGAGAAGATGCAGTTG	A1CF	29974	1
A1CF.T1.5/12	TCAACAATATCAAACCAGGT	A1CF	29974	1
A1CF.T1.6/12	ACTCCACGAAGGCAAAGCCT	A1CF	29974	1
A1CF.T1.7/12	TGCTAGGGTGACTTCAATGG	A1CF	29974	1
A1CF.T1.8/12	GGTGCAGCATCCCAACCAGG	A1CF	29974	1
A1CF.T1.9/12	GAGCAGCTGCCATGGCGAGG	A1CF	29974	1
A1CF.T1.10/12	CAGCATCCCAACCAGGTGGA	A1CF	29974	1
A1CF.T1.11/12	GAATTCAACAATATCAAACC	A1CF	29974	1
A1CF.T1.12/12	GCGAGGAGGAAACTGCTACC	A1CF	29974	1
A2M.T1.1/12	CCAGGCAAAACAGGGCATTG	A2M	2	1
A2M.T1.2/12	ATGTCTCATGAACTACCCTG	A2M	2	1
A2M.T1.3/12	CTGTCTCTAACAGGACACAG	A2M	2	1
A2M.T1.4/12	TGAAATGAAACTTCACACTG	A2M	2	1
A2M.T1.5/12	AACTCACCAACTCATTCAGG	A2M	2	1
A2M.T1.6/12	GGTGTCAGAAGAACACGAAG	A2M	2	1
A2M.T1.7/12	CCCTCATATGGCTCTCCCAG	A2M	2	1
A2M.T1.8/12	CGCCCACCTGCGAGTCACAG	A2M	2	1
A2M.T1.9/12	ACAGGGCATTGCGGACAACA	A2M	2	1
A2M.T1.10/12	ACAAATCAATCTACAAACCA	A2M	2	1
A2M.T1.11/12	CATGAGACATGGGCTCAAGG	A2M	2	1
A2M.T1.12/12	TGTTGATAGAGAACTGTACA	A2M	2	1
A2ML1.T1.1/12	ATAGCAACAGGATTGCACAG	A2ML1	144568	1
A2ML1.T1.2/12	GCAGACAGTTACTCACAGAG	A2ML1	144568	1
A2ML1.T1.3/12	TAAGACGAAAGGATTCCCCA	A2ML1	144568	1
A2ML1.T1.4/12	AGAAATGTAGATATTCTGAG	A2ML1	144568	1
A2ML1.T1.5/12	GGTCTGGTGCAGATGCCCAG	A2ML1	144568	1
A2ML1.T1.6/12	CGTTGGCATAGCAGCCACTG	A2ML1	144568	1
A2ML1.T1.7/12	AGAGCAACTACAGTATCCTG	A2ML1	144568	1
A2ML1.T1.8/12	TTCCTGACGCCATCACCGAG	A2ML1	144568	1
A2ML1.T1.9/12	CTTCGTTCCAGTGAATGACA	A2ML1	144568	1
A2ML1.T1.10/12	TGGCGTCAGGAACTGTGACG	A2ML1	144568	1
A2ML1.T1.11/12	TGACAGCTGTGATGTTCCAG	A2ML1	144568	1
A2ML1.T1.12/12	AATGTCCACTGGGAGCTCCA	A2ML1	144568	1
A3GALT2.T1.1/12	GGGCGACTTCTATAACCACG	A3GALT2	127550	1
A3GALT2.T1.2/12	CGACTTCTATAACCACGCGG	A3GALT2	127550	1
A3GALT2.T1.3/12	AGAACATGAAGTGCGCCTCG	A3GALT2	127550	1
A3GALT2.T1.4/12	GCAGCCAGAAGAACTTGTTG	A3GALT2	127550	1
A3GALT2.T1.5/12	AGCAAAGATAGTCAGCCCAA	A3GALT2	127550	1
A3GALT2.T1.6/12	GAACTCGGGCGACAGCACCT	A3GALT2	127550	1
A3GALT2.T1.7/12	GACGTGGACCAGCACTTCAG	A3GALT2	127550	1
A3GALT2.T1.8/12	AGATAGTCAGCCCAATGGTG	A3GALT2	127550	1
A3GALT2.T1.9/12	GAATGCGCGTCGCGTTCGAA	A3GALT2	127550	1
A3GALT2.T1.10/12	GCCCTGGCCCCACGCCATCG	A3GALT2	127550	1
A3GALT2.T1.11/12	AACCACGCGGCGGTGTTCGG	A3GALT2	127550	1
A3GALT2.T1.12/12	TCCGGGCTCCAGCAGAACTC	A3GALT2	127550	1
A4GALT.T1.1/12	ACTTCTTCCAGTCCTGCCAG	A4GALT	53947	1
A4GALT.T1.2/12	ACGCGCCGTTGAGGACGTAG	A4GALT	53947	1
A4GALT.T1.3/12	GCACTCATGTGGAAGTTCGG	A4GALT	53947	1
A4GALT.T1.4/12	CCACATGAGTGCGATCCTGG	A4GALT	53947	1
A4GALT.T1.5/12	CCACCTATGCTGTCCACGTG	A4GALT	53947	1
A4GALT.T1.6/12	GGACCAGCACGTGGGATTCG	A4GALT	53947	1
A4GALT.T1.7/12	CTTCCTGTTCATGTGCTCGG	A4GALT	53947	1
A4GALT.T1.8/12	GTTCCACACGTGGACAGCAT	A4GALT	53947	1
A4GALT.T1.9/12	GGATTCGGGGTGAGTTCTGG	A4GALT	53947	1
A4GALT.T1.10/12	CCACACGTGGACAGCATAGG	A4GALT	53947	1
A4GALT.T1.11/12	CGGCGGCATCTACCTGGACA	A4GALT	53947	1
A4GALT.T1.12/12	GACTTCGTGGACCACTACAA	A4GALT	53947	1
A4GNT.T1.1/12	TAAACTTGAAGACTTCCAGG	A4GNT	51146	1
A4GNT.T1.2/12	ACGGAACAGGAGACCAAATG	A4GNT	51146	1
A4GNT.T1.3/12	AGGATATGTTCAGACACCTG	A4GNT	51146	1
A4GNT.T1.4/12	GGGCCTGATGGAGATGACAT	A4GNT	51146	1
A4GNT.T1.5/12	GCCATCATCTGGAAATACGG	A4GNT	51146	1
A4GNT.T1.6/12	CATGTGGTTCCACAAATGCA	A4GNT	51146	1
A4GNT.T1.7/12	AAACTGGCTCCACATCAGCT	A4GNT	51146	1
A4GNT.T1.8/12	CCATCTCCTATCGAGAGTGG	A4GNT	51146	1
A4GNT.T1.9/12	CCCTTCATAAAGAACACCAC	A4GNT	51146	1
A4GNT.T1.10/12	TGATTGTACCATGAAAACAA	A4GNT	51146	1
A4GNT.T1.11/12	CTCCATCAGGCCCATCCCTG	A4GNT	51146	1
A4GNT.T1.12/12	GTTGTCTATTGCTGACAGGA	A4GNT	51146	1
AAAS.T1.1/12	ACAACGTTCTGGAAAAGACA	AAAS	8086	1
AAAS.T1.2/12	ACGGACTGAGTCATCTAGCA	AAAS	8086	1
AAAS.T1.3/12	AACCTGCTCTGGTCCCCAGA	AAAS	8086	1
AAAS.T1.4/12	CCCAGATGTGGACTTGTGAG	AAAS	8086	1
AAAS.T1.5/12	GACTTACCGGGTAGACAAGG	AAAS	8086	1
AAAS.T1.6/12	ACCTGCTGGCATTATACACA	AAAS	8086	1
AAAS.T1.7/12	TGGTAACAGGTGTATGCCCA	AAAS	8086	1
AAAS.T1.8/12	CCGAAAGACAGCTGAAGGAG	AAAS	8086	1
AAAS.T1.9/12	AGACAAGGAGGTAGGGTCCA	AAAS	8086	1
AAAS.T1.10/12	TAGGACTTACCGGGTAGACA	AAAS	8086	1
AAAS.T1.11/12	AGAGGTGGCCTACTCTATCA	AAAS	8086	1
AAAS.T1.12/12	GCTGCTCTCAGCTTCACCCG	AAAS	8086	1
AACS.T1.1/12	AGTCATCCAGAAACACACTG	AACS	65985	1
AACS.T1.2/12	CATCCTCCTGTGCTACACCA	AACS	65985	1
AACS.T1.3/12	GATGAGAACATGATGAACAG	AACS	65985	1
AACS.T1.4/12	GTCGCGCAGACAAGCCCATG	AACS	65985	1
AACS.T1.5/12	CGGCACCCTCAACCCCAACG	AACS	65985	1
AACS.T1.6/12	GCAGATGGACCGCTTCCGGG	AACS	65985	1
AACS.T1.7/12	TCCCCAGAGACCTACCCCAG	AACS	65985	1
AACS.T1.8/12	ACCAGACTTGAAGAAAGTGG	AACS	65985	1
AACS.T1.9/12	CTCCTCGAAGGATTCCACTG	AACS	65985	1
AACS.T1.10/12	GAAGTCTGAATATGACTCAA	AACS	65985	1
AACS.T1.11/12	GTGCATGGTGCATTCCGCTG	AACS	65985	1
AACS.T1.12/12	ACTGTTGGGTAAATAACCTG	AACS	65985	1
AADAC.T1.1/12	CACCCGACTTCGCAACACTG	AADAC	13	1
AADAC.T1.2/12	CAGGTGATGACATAGGTCAG	AADAC	13	1
AADAC.T1.3/12	AGTCTGAAGCACTAAGAAGG	AADAC	13	1
AADAC.T1.4/12	GTTGTCATCAGCCAACAAAG	AADAC	13	1
AADAC.T1.5/12	GGTGACTCATAACCATGTTG	AADAC	13	1
AADAC.T1.6/12	AGGAGCCATGGAGAATGATG	AADAC	13	1
AADAC.T1.7/12	GCTGATGACAACAAATTACG	AADAC	13	1
AADAC.T1.8/12	GTTATGACTTGCTGTCAAGA	AADAC	13	1
AADAC.T1.9/12	ATGTATATAATGCCTTAAGG	AADAC	13	1
AADAC.T1.10/12	TTCCAGACAACATGTACCTG	AADAC	13	1
AADAC.T1.11/12	CCACGCACCAGCCTCCACCA	AADAC	13	1
AADAC.T1.12/12	TCTTGACATCTGGGTCATCA	AADAC	13	1
AADACL2.T1.1/12	TGAGCAGGAAAGTGGTGTTG	AADACL2	344752	1
AADACL2.T1.2/12	AATCTGTTATCTGTAAGCCA	AADACL2	344752	1
AADACL2.T1.3/12	AACAGATGTCTTGACTCCAG	AADACL2	344752	1
AADACL2.T1.4/12	CTTCAAACTGAGCAGGAAAG	AADACL2	344752	1
AADACL2.T1.5/12	TGAGAATCATTGGCCAACAA	AADACL2	344752	1
AADACL2.T1.6/12	AATTCTTACAAAATATGGAG	AADACL2	344752	1
AADACL2.T1.7/12	TGATGCTGTTGTTGTAGGCG	AADACL2	344752	1
AADACL2.T1.8/12	TGACTTCCTGAATAGATGGA	AADACL2	344752	1
AADACL2.T1.9/12	CAATATGTTCATGAACAACT	AADACL2	344752	1
AADACL2.T1.10/12	CAAGGATGAAGCACTTCCCT	AADACL2	344752	1
AADACL2.T1.11/12	AGGCCATCTTCAAACTGAGC	AADACL2	344752	1
AADACL2.T1.12/12	GTTCATGAACATATTGAGGA	AADACL2	344752	1
AADACL3.T1.1/12	AAGTTGTTGACAAACCACTG	AADACL3	126767	1
AADACL3.T1.2/12	TCACAGGGATTGTCCCAAAG	AADACL3	126767	1
AADACL3.T1.3/12	GGCATCGTGTACTACCACGG	AADACL3	126767	1
AADACL3.T1.4/12	ACAAACGAGAGCATATGCCA	AADACL3	126767	1
AADACL3.T1.5/12	TCACCCAACTGCCAGAACCA	AADACL3	126767	1
AADACL3.T1.6/12	GTGCAAGGAGAGTGACTCCG	AADACL3	126767	1
AADACL3.T1.7/12	GCCCAGAAAACATCCCTGAG	AADACL3	126767	1
AADACL3.T1.8/12	CATGATGACCTCTTGCCAGG	AADACL3	126767	1
AADACL3.T1.9/12	AACGAGAGCATATGCCATGG	AADACL3	126767	1
AADACL3.T1.10/12	GTCCCTGGATGCATATGGAG	AADACL3	126767	1
AADACL3.T1.11/12	CGTGACCTGGCACCATATGG	AADACL3	126767	1
AADACL3.T1.12/12	GCCAGTAAGAGACTGCTTGG	AADACL3	126767	1
AADACL4.T1.1/12	ACAGGTGGTACCATGTCACG	AADACL4	343066	1
AADACL4.T1.2/12	TAGAAGATGATGCCTCGCCG	AADACL4	343066	1
AADACL4.T1.3/12	GAAGCGCTTGGAGGACCAGG	AADACL4	343066	1
AADACL4.T1.4/12	GGCCTTCAGGAAGTGAATGG	AADACL4	343066	1
AADACL4.T1.5/12	CGTGAAAACCATCATACAGG	AADACL4	343066	1
AADACL4.T1.6/12	GTGGTCTGTGGAGAAAGCGT	AADACL4	343066	1
AADACL4.T1.7/12	TCCACAGACCACAACCCTGG	AADACL4	343066	1
AADACL4.T1.8/12	GGCATCATCTTCTACCATGG	AADACL4	343066	1
AADACL4.T1.9/12	TATCGTCCCAAAACGCAGGT	AADACL4	343066	1
AADACL4.T1.10/12	GGTCATCGCTCAGCTTCCTG	AADACL4	343066	1
AADACL4.T1.11/12	TATAGAGCAAGCTGTCATCA	AADACL4	343066	1
AADACL4.T1.12/12	AATGGTGGTCAGGAAGCTTG	AADACL4	343066	1
AADAT.T1.1/12	AGACACAGGGCCTTACCCAG	AADAT	51166	1
AADAT.T1.2/12	TTAATAATGTTGCAGCCCAG	AADAT	51166	1
AADAT.T1.3/12	TCACAGCTTCTACACGAATG	AADAT	51166	1
AADAT.T1.4/12	AATAAGCAGGTTCATCTAGG	AADAT	51166	1
AADAT.T1.5/12	AATGTTGCCAGTGATGAAAG	AADAT	51166	1
AADAT.T1.6/12	ATTGATACTTACCCAGCACT	AADAT	51166	1
AADAT.T1.7/12	TTACCTGGTTAAAAGTGCTG	AADAT	51166	1
AADAT.T1.8/12	TCGATGATCTCCTTGGCTGG	AADAT	51166	1
AADAT.T1.9/12	AAGAAAAGGCCGTTAAGATG	AADAT	51166	1
AADAT.T1.10/12	GCTCAACAGCTGCACCCACT	AADAT	51166	1
AADAT.T1.11/12	TACTGGCAGCTGCAGACAAG	AADAT	51166	1
AADAT.T1.12/12	GACACGTCCATCAACATCCA	AADAT	51166	1
AAED1.T1.1/12	CATCTGCAAGGAATACGTAG	AAED1	195827	1
AAED1.T1.2/12	CACCCGCACGAACACCACCA	AAED1	195827	1
AAED1.T1.3/12	GATCCAACCTATTCCTATCG	AAED1	195827	1
AAED1.T1.4/12	GAAGCCTTCAGAGCCTGTGG	AAED1	195827	1
AAED1.T1.5/12	GCACGAACACCACCACGGCG	AAED1	195827	1
AAED1.T1.6/12	GCTTACCTGGACCTAAAATG	AAED1	195827	1
AAED1.T1.7/12	GCGCCGTGGTGGTGTTCGTG	AAED1	195827	1
AAED1.T1.8/12	AGGATCTGGCCAAAATCCCC	AAED1	195827	1
AAED1.T1.9/12	TCCCGGAACAGCGCGCCGAA	AAED1	195827	1
AAED1.T1.10/12	GTCATCCTACCATCATATTG	AAED1	195827	1
AAED1.T1.11/12	GGGTTCCACCTTGCTGAGCT	AAED1	195827	1
AAED1.T1.12/12	AATGTCACCCTTATAGTGAT	AAED1	195827	1
AAGAB.T1.1/12	AAGCCCTGAATGCCAATGTG	AAGAB	79719	1
AAGAB.T1.2/12	CACTACATTGGACCACACAT	AAGAB	79719	1
AAGAB.T1.3/12	ACACATTGGCATTCAGGGCT	AAGAB	79719	1
AAGAB.T1.4/12	GATTGCCATCCAGAATGCTT	AAGAB	79719	1
AAGAB.T1.5/12	AAGCGTCGCAGCCTTGTCTA	AAGAB	79719	1
AAGAB.T1.6/12	GAAGCGTCGCAGCCTTGTCT	AAGAB	79719	1
AAGAB.T2.7/12	GCATTCTGGATGGCAATCGG	AAGAB	79719	2
AAGAB.T2.8/12	AGCAGACATCAATCTATGTG	AAGAB	79719	2
AAGAB.T2.9/12	GGTGGCCAAAGCATTCTGGA	AAGAB	79719	2
AAGAB.T2.10/12	GCCATGAGGAGACACTATCA	AAGAB	79719	2
AAGAB.T2.11/12	CAAAGTAAACCACAAATGCT	AAGAB	79719	2
AAGAB.T2.12/12	CAGACCAAGATCATCACCTC	AAGAB	79719	2
AAK1.T1.1/12	TCTGTACCTTCAGGTCCCGG	AAK1	22848	1
AAK1.T1.2/12	TGGCAAAATCATCACTACGA	AAK1	22848	1
AAK1.T1.3/12	GAAATGGTCAACCTGTACAG	AAK1	22848	1
AAK1.T1.4/12	CGGGCGACAGCAGGTCACAG	AAK1	22848	1
AAK1.T1.5/12	TGGCGCTTCCAAAGTCACAC	AAK1	22848	1
AAK1.T1.6/12	AACATCCTCTTGCATGACCG	AAK1	22848	1
AAK1.T1.7/12	GCAAAACTCCTATTATCCAC	AAK1	22848	1
AAK1.T1.8/12	AGTGGCCTCGGTCATGCAAG	AAK1	22848	1
AAK1.T1.9/12	TGGTTCCAACATATACCCTA	AAK1	22848	1
AAK1.T1.10/12	CAAAGTCACACAGGACATAG	AAK1	22848	1
AAK1.T1.11/12	ATTCCAGAATCCACAAACTG	AAK1	22848	1
AAK1.T1.12/12	ACCAGACCCTGACAAAAGGC	AAK1	22848	1
AAMDC.T1.1/12	GGACTGCAAAGTATGGCCAG	AAMDC	28971	1
AAMDC.T1.2/12	AGACTCTTGTGATTGGCCGA	AAMDC	28971	1
AAMDC.T1.3/12	AAATTGCTTCCTTATCATGG	AAMDC	28971	1
AAMDC.T1.4/12	CACAGTTGATGAAGGCACCT	AAMDC	28971	1
AAMDC.T1.5/12	ATAATGCCTTGGTTGCCCAA	AAMDC	28971	1
AAMDC.T1.6/12	TCAAGGCCTCACTCATCCCT	AAMDC	28971	1
AAMDC.T1.7/12	AGTGAAGGAGTATAATGCCT	AAMDC	28971	1
AAMDC.T1.8/12	GTGAAGGAAGTTGTTGAGAA	AAMDC	28971	1
AAMDC.T1.9/12	GGTGTACAGACTCTTGTGAT	AAMDC	28971	1
AAMDC.T1.10/12	GTGGAGTACCTCAAGAAACA	AAMDC	28971	1
AAMDC.T1.11/12	ATGAGTGAGGCCTTGAAGGT	AAMDC	28971	1
AAMDC.T1.12/12	GCGGGTCCTCCAGACAGAGC	AAMDC	28971	1
AAMP.T1.1/12	AGTCCAGGATCTCAGCCGTG	AAMP	14	1
AAMP.T1.2/12	AGGTGCTCTCACCATCAGGG	AAMP	14	1
AAMP.T1.3/12	CGCCTGCTTACTGACTACCG	AAMP	14	1
AAMP.T1.4/12	AATACCTTGGCAGTGACCGG	AAMP	14	1
AAMP.T1.5/12	CTAGGGACTGAGGGTCACCA	AAMP	14	1
AAMP.T1.6/12	GAGGCCACTCATGTCCCCTG	AAMP	14	1
AAMP.T1.7/12	TGGATGTGGAAAGTCCCGAA	AAMP	14	1
AAMP.T1.8/12	TGAGTGGCCTCTTGAAAGTG	AAMP	14	1
AAMP.T1.9/12	CCTCTTGAAAGTGTGGCAGG	AAMP	14	1
AAMP.T1.10/12	TACTGACTACCGGGGCCACA	AAMP	14	1
AAMP.T1.11/12	AGGTAGCCAACAGCTGCCAG	AAMP	14	1
AAMP.T1.12/12	AGCCAGGTCATAGATGGCCA	AAMP	14	1
AANAT.T1.1/12	CACGGCCAGCACATGCAGGT	AANAT	15	1
AANAT.T1.2/12	AGGAGAGACTCATGCAGGTG	AANAT	15	1
AANAT.T1.3/12	AGCCGATGATGAAGGCCACA	AANAT	15	1
AANAT.T1.4/12	GTTCGAGGAGGGCTGCCTTG	AANAT	15	1
AANAT.T1.5/12	GCCCTCCTCGAACCAGCCCA	AANAT	15	1
AANAT.T1.6/12	ACCTTCACGCTCGATCTCAA	AANAT	15	1
AANAT.T1.7/12	TGGCGCTACCTGCACCACCT	AANAT	15	1
AANAT.T1.8/12	CCAGGGACAGCTCTGGACAT	AANAT	15	1
AANAT.T1.9/12	CGCTGGTACCCTTCTATGAG	AANAT	15	1
AANAT.T1.10/12	GGTAGCGCCACAGCAGGATG	AANAT	15	1
AANAT.T1.11/12	AAGCTGAACCTCTCATAGAA	AANAT	15	1
AANAT.T1.12/12	CGCGTCCTCGCACATGAGCG	AANAT	15	1
AAR2.T1.1/12	CATGTTCAGGATGACCACAG	AAR2	25980	1
AAR2.T1.2/12	TGTCTACGAAGAAGTCAGCG	AAR2	25980	1
AAR2.T1.3/12	GATTGACTATAACTCCTGGG	AAR2	25980	1
AAR2.T1.4/12	GGGCTGTAGCTTCTCCACTG	AAR2	25980	1
AAR2.T1.5/12	TAAGGAAGAAACCCATACGA	AAR2	25980	1
AAR2.T1.6/12	GCCCACGCAGATGTTCCCAG	AAR2	25980	1
AAR2.T1.7/12	TGAGATCCACTTCTTCAGGG	AAR2	25980	1
AAR2.T1.8/12	CCTGACCAAGAAGTTCCGGT	AAR2	25980	1
AAR2.T1.9/12	CTTCATCAGCGAAGCCACAG	AAR2	25980	1
AAR2.T1.10/12	TGAGATAACCAAGCACAGCA	AAR2	25980	1
AAR2.T1.11/12	TGTCCACAGAGCTGTAGTGG	AAR2	25980	1
AAR2.T1.12/12	GTCATCCTGAACATGCCCAA	AAR2	25980	1
AARD.T2.1/12	CAGGAGCACGGACATCCAGG	AARD	441376	2
AARD.T2.2/12	TGCAGCGGCGGAAGTCCCCG	AARD	441376	2
AARD.T2.3/12	TGCTGGAGGACCTCAGACGA	AARD	441376	2
AARD.T2.4/12	GCGTGCGACTTCTTCGGGGA	AARD	441376	2
AARD.T2.5/12	CGTCTGAGGTCCTCCAGCAG	AARD	441376	2
AARD.T2.6/12	GTAAAGTTCTAGCCAGCTGG	AARD	441376	2
AARD.T2.7/12	CTTCGGGGACGGCAGGAGCA	AARD	441376	2
AARD.T2.8/12	TGGGAGTCCCTGGAGCCCCT	AARD	441376	2
AARD.T2.9/12	GACGCGCGCCTTCCAGTGGG	AARD	441376	2
AARD.T2.10/12	GAGCACGGACATCCAGGAGG	AARD	441376	2
AARD.T2.11/12	GCTGACGCGCGCCTTCCAGT	AARD	441376	2
AARD.T2.12/12	CCAGTAAAGTTCTAGCCAGC	AARD	441376	2
AARS.T1.1/12	CATTGGCAAAGAGCAAAGTG	AARS	16	1
AARS.T1.2/12	CCATTGCCAAGGGTATCCGG	AARS	16	1
AARS.T1.3/12	AGAATGCTCAGGTCCGAGGA	AARS	16	1
AARS.T1.4/12	TTGGTGCTGAGGATGCCGAT	AARS	16	1
AARS.T1.5/12	TCAGAATGTGCGTAGCTGTG	AARS	16	1
AARS.T1.6/12	GTCCTGGTTGACAAGATGTG	AARS	16	1
AARS.T1.7/12	GGGCGTATCGGACAGCTCGG	AARS	16	1
AARS.T1.8/12	GTCCACCCAACAGATCAAGA	AARS	16	1
AARS.T1.9/12	TGGCAGTAAAGTCAAATCTG	AARS	16	1
AARS.T1.10/12	TTCTGCCATGCTCTTCACGG	AARS	16	1
AARS.T1.11/12	GGATGCCGATGGGATTGACA	AARS	16	1
AARS.T1.12/12	CTACGGTGACCTGAAAGTGG	AARS	16	1
AARS2.T1.1/12	CCCACAGCATAGCTCCACAG	AARS2	57505	1
AARS2.T1.2/12	GGATGTGGTCAGCCACCACG	AARS2	57505	1
AARS2.T1.3/12	TCAGGTCTATGGGATCCCTG	AARS2	57505	1
AARS2.T1.4/12	AGGCTGCCTAGGAAGCCAGG	AARS2	57505	1
AARS2.T1.5/12	CACAGACACAGCGTACCGCG	AARS2	57505	1
AARS2.T1.6/12	CTCCACAGAGGTCTGCAGTG	AARS2	57505	1
AARS2.T1.7/12	CCGCTGCAGCATCTTCACTG	AARS2	57505	1
AARS2.T1.8/12	AACTTCTACGCAGAACAGGG	AARS2	57505	1
AARS2.T1.9/12	GGATGAGGCTGTGTACATGG	AARS2	57505	1
AARS2.T1.10/12	AAACTGCTGTGATGCCCCAG	AARS2	57505	1
AARS2.T1.11/12	TCAGCTCTACCATGTCCAAG	AARS2	57505	1
AARS2.T1.12/12	GTGGTCCAAAGGAAAGCACA	AARS2	57505	1
AARSD1.T1.1/12	AATGATCAGCCTGTTCCCCA	AARSD1	80755	1
AARSD1.T1.2/12	GCTGAGAGTGACTCGCCGTG	AARSD1	80755	1
AARSD1.T1.3/12	GCGTGACAGTTATGCCCGAG	AARSD1	80755	1
AARSD1.T1.4/12	AGATGTCATTGATTGTACCA	AARSD1	80755	1
AARSD1.T1.5/12	GTCACTGAGATTGCTCACAT	AARSD1	80755	1
AARSD1.T1.6/12	TTCCACCAGCCTGATGACCG	AARSD1	80755	1
AARSD1.T1.7/12	CCCAGACAGAAATATCAGGT	AARSD1	80755	1
AARSD1.T1.8/12	TTAAGCTGAAGACAACATCA	AARSD1	80755	1
AARSD1.T1.9/12	CTTAGGGCAGCATCTCATCA	AARSD1	80755	1
AARSD1.T1.10/12	CATGATCATCAGGCAAACCC	AARSD1	80755	1
AARSD1.T1.11/12	TTGCTCTGCAGTCATAGAGG	AARSD1	80755	1
AARSD1.T1.12/12	CATTCGGGTTGTTAACATCG	AARSD1	80755	1
AASDH.T1.1/12	AGTTGGTACAATAAGCAGAG	AASDH	132949	1
AASDH.T1.2/12	TGTGGAATCAGGTTCAAACA	AASDH	132949	1
AASDH.T1.3/12	CCTATGTTCTACATACATCA	AASDH	132949	1
AASDH.T1.4/12	GTATCACAGAGGTATCAAGT	AASDH	132949	1
AASDH.T1.5/12	TTCCACAACAGAAGGATCGA	AASDH	132949	1
AASDH.T1.6/12	ACAGAAGGATCGAAGGTCAG	AASDH	132949	1
AASDH.T1.7/12	AATCAGGTTCAAACACGGAG	AASDH	132949	1
AASDH.T1.8/12	AGGGTAAGTCTATCCCAGGT	AASDH	132949	1
AASDH.T1.9/12	TACATACATCAGGGACTACA	AASDH	132949	1
AASDH.T1.10/12	TGGAAACGCTTCACCACCAA	AASDH	132949	1
AASDH.T1.11/12	GTGAGGTGGAGGTCAGACAC	AASDH	132949	1
AASDH.T1.12/12	TGAAGATGCTGTCAAAAGCT	AASDH	132949	1
AASDHPPT.T1.1/12	AGTGCGATCGATTCAGCCCG	AASDHPPT	60496	1
AASDHPPT.T1.2/12	AAATCCTAGTCCAACACCAA	AASDHPPT	60496	1
AASDHPPT.T1.3/12	GCAAACGAATATGATTCCAA	AASDHPPT	60496	1
AASDHPPT.T1.4/12	CCGGGACGCTAAGGCAGCCA	AASDHPPT	60496	1
AASDHPPT.T1.5/12	TAAGGATGAGTGGACTCAGC	AASDHPPT	60496	1
AASDHPPT.T1.6/12	GCTGAACCTGAGCTGCAAGT	AASDHPPT	60496	1
AASDHPPT.T1.7/12	CCCGAGGAGAAGGAGCGCAT	AASDHPPT	60496	1
AASDHPPT.T1.8/12	GAAAGCTTCATAAAAGCCAT	AASDHPPT	60496	1
AASDHPPT.T1.9/12	AAAGCCATTGGTGTTGGACT	AASDHPPT	60496	1
AASDHPPT.T1.10/12	ATCGATTCAGCCCGAGGAGA	AASDHPPT	60496	1
AASDHPPT.T1.11/12	CATGGCTGCCTTAGCGTCCC	AASDHPPT	60496	1
AASDHPPT.T1.12/12	CGTCCCGGGCAAAGACGAAC	AASDHPPT	60496	1
AASS.T1.1/12	AAATCCCAACTAGGTCACAG	AASS	10157	1
AASS.T1.2/12	CTAACATGTGATCCAGACCA	AASS	10157	1
AASS.T1.3/12	CCTCAGAAAAGTGTATGGGA	AASS	10157	1
AASS.T1.4/12	TGGGGCTCCACATATTCACA	AASS	10157	1
AASS.T1.5/12	TAGGCAGTGATTACATCCAA	AASS	10157	1
AASS.T1.6/12	CCACACAATAAAAGCTCAGG	AASS	10157	1
AASS.T1.7/12	GTTCACATCCTCCCTCCGGA	AASS	10157	1
AASS.T1.8/12	GGAAACAATAGATAAAGCCA	AASS	10157	1
AASS.T1.9/12	ATCTGCTCGATGGAAAGGTG	AASS	10157	1
AASS.T1.10/12	CAGCCATGGCTAAAACCGTG	AASS	10157	1
AASS.T1.11/12	GGCAATATAGAAATAACAGT	AASS	10157	1
AASS.T1.12/12	TGAGGCCAACCCTCTCACCT	AASS	10157	1
AATF.T1.1/12	AGTGTAAAAGTCTCACCTGG	AATF	26574	1
AATF.T1.2/12	AGGCACTTAAAGCATTGTTG	AATF	26574	1
AATF.T1.3/12	ATCTGGTTGAGGAAGCTGGT	AATF	26574	1
AATF.T1.4/12	GCATTGTTGAGGTCATTGGT	AATF	26574	1
AATF.T1.5/12	GTATCTAAATTACCTTCCCA	AATF	26574	1
AATF.T1.6/12	GTTCCTGTAGACTGTAAAGT	AATF	26574	1
AATF.T1.7/12	AATGGGAAAACATCTGGTTG	AATF	26574	1
AATF.T1.8/12	GTAGATAGGAAAGCCAGCAA	AATF	26574	1
AATF.T1.9/12	TGAAACTCAGTAGCTTGCTA	AATF	26574	1
AATF.T1.10/12	CTACTAGATATCTAGTGTCT	AATF	26574	1
AATF.T1.11/12	CCCAACGATCAGGTGGCCAT	AATF	26574	1
AATF.T1.12/12	TCCGTTCTATGAGTTCTCGA	AATF	26574	1
AATK.T1.1/12	TGTCCCACAGGTGTTCCTGG	AATK	9625	1
AATK.T1.2/12	GTACCTTCCCGAACCAGCCA	AATK	9625	1
AATK.T1.3/12	GGGACCTCAAGGGCTACCTG	AATK	9625	1
AATK.T1.4/12	CAGCAGGTAGGGCGTCACCT	AATK	9625	1
AATK.T1.5/12	CCGGGCAGCAGCTCACCAGT	AATK	9625	1
AATK.T1.6/12	GCATAGCAACCTGCTCGTCG	AATK	9625	1
AATK.T1.7/12	CAGCTCAAAGAGCTCCCAGA	AATK	9625	1
AATK.T1.8/12	TCGTGGACCAGACCAAGAGC	AATK	9625	1
AATK.T1.9/12	GAACTCCATCACCAGCAGGT	AATK	9625	1
AATK.T1.10/12	GCACAGCCTCCTGTACCTGA	AATK	9625	1
AATK.T1.11/12	CAGAGGCACCCACAGCTGGT	AATK	9625	1
AATK.T1.12/12	AGACCAAGAGCGGGAATGTG	AATK	9625	1
ABAT.T1.1/12	GCATTACCTCTTCCAGACAG	ABAT	18	1
ABAT.T1.2/12	TTCTGGGCCCATGAGCACTG	ABAT	18	1
ABAT.T1.3/12	TGTGAAAGAGAACCAACAGG	ABAT	18	1
ABAT.T1.4/12	TAGGCCTGAACTCCTCCTTG	ABAT	18	1
ABAT.T1.5/12	GATGTCCCAGCTCATCACCA	ABAT	18	1
ABAT.T1.6/12	CAGCTCATCACCATGGCCTG	ABAT	18	1
ABAT.T1.7/12	AGGTCATCAACATCATCAAG	ABAT	18	1
ABAT.T1.8/12	CATCAACATCATCAAGCGGG	ABAT	18	1
ABAT.T1.9/12	CCTTAAAGACCATCTTCATG	ABAT	18	1
ABAT.T1.10/12	CAGCAAGAAGATGATGACTG	ABAT	18	1
ABAT.T1.11/12	AGGAGAGGATGCTGTAGTCG	ABAT	18	1
ABAT.T1.12/12	GACGGTGGCCGGGATCATCG	ABAT	18	1
ABCA1.T1.1/12	GCATGGATCCCAAAGCCCGG	ABCA1	19	1
ABCA1.T1.2/12	GTGTAGAGAGAATAATGGTG	ABCA1	19	1
ABCA1.T1.3/12	ATGTGGGAAGATCAAGAACA	ABCA1	19	1
ABCA1.T1.4/12	GGTGATGACCTGGTACATTG	ABCA1	19	1
ABCA1.T1.5/12	CGTACCGCATGTCCTCAAAG	ABCA1	19	1
ABCA1.T1.6/12	GGAGATACCACTGTTACCAG	ABCA1	19	1
ABCA1.T1.7/12	CACGCTGGTGAGCACCACAT	ABCA1	19	1
ABCA1.T1.8/12	GTTCTTCGACAGTCAGCCTG	ABCA1	19	1
ABCA1.T1.9/12	CTGGTTCTTCAGAAACAGGG	ABCA1	19	1
ABCA1.T1.10/12	GCCCTACAGTGATCCCAGCG	ABCA1	19	1
ABCA1.T1.11/12	CACGGCTGAAAGAGACCATG	ABCA1	19	1
ABCA1.T1.12/12	CTCATGAAAGAGTTCCACAA	ABCA1	19	1
ABCA10.T1.1/12	GCCCTCAGGAGAACTCACTG	ABCA10	10349	1
ABCA10.T1.2/12	TGAATGAAAGCACATATGTG	ABCA10	10349	1
ABCA10.T1.3/12	GGTGTCAGGAACGCTAAGGT	ABCA10	10349	1
ABCA10.T1.4/12	TGTGTGGAGAGCTTCCACCT	ABCA10	10349	1
ABCA10.T1.5/12	GGAAAAGTAGAAGCATTGCA	ABCA10	10349	1
ABCA10.T1.6/12	TCAAATTGAAAATTGAACTG	ABCA10	10349	1
ABCA10.T1.7/12	TTCTACTATAGGCTCTCCTG	ABCA10	10349	1
ABCA10.T1.8/12	ACTCTCTGAAATAACTGACA	ABCA10	10349	1
ABCA10.T1.9/12	GGGTACTGAAGAGGATAAGT	ABCA10	10349	1
ABCA10.T1.10/12	CCGAGTGTGGAGCCTCCTGA	ABCA10	10349	1
ABCA10.T1.11/12	AACAAATCATTCTGTAATGG	ABCA10	10349	1
ABCA10.T1.12/12	GACATACCCCAGCAAAGTGA	ABCA10	10349	1
ABCA12.T1.1/12	TATCAAAACAGACCTACACA	ABCA12	26154	1
ABCA12.T1.2/12	GGTGGTGTCATCCTGAACCG	ABCA12	26154	1
ABCA12.T1.3/12	CATCGCCAAAGGCTTCCTTG	ABCA12	26154	1
ABCA12.T1.4/12	AACATAGGTGACAAAGCTGG	ABCA12	26154	1
ABCA12.T1.5/12	AACATACCTCATGAAGCCGG	ABCA12	26154	1
ABCA12.T1.6/12	TTCTACAGTGAAAACAACCT	ABCA12	26154	1
ABCA12.T1.7/12	AGAGTTGGAACACTGTCAGG	ABCA12	26154	1
ABCA12.T1.8/12	ATTGCACGATACGAAGAACA	ABCA12	26154	1
ABCA12.T1.9/12	GGCAGCTATAAATACAACCC	ABCA12	26154	1
ABCA12.T1.10/12	CCTGCTCCAGGAAGGCGATG	ABCA12	26154	1
ABCA12.T1.11/12	CTTAGATGACCTGGTAACTG	ABCA12	26154	1
ABCA12.T1.12/12	TATAATGATGAGGATCACGA	ABCA12	26154	1
ABCA13.T1.1/12	CCTACAGACAGACCTGTCGA	ABCA13	154664	1
ABCA13.T1.2/12	GCTGACCTACACCATTCCAA	ABCA13	154664	1
ABCA13.T1.3/12	ATGATGGTTCCAGAAGTGGG	ABCA13	154664	1
ABCA13.T1.4/12	AAATAGTAAAGACCCACTTG	ABCA13	154664	1
ABCA13.T1.5/12	GGTGGGCTCATCCAGAACCA	ABCA13	154664	1
ABCA13.T1.6/12	CATGCTGGAGGACGGCCACG	ABCA13	154664	1
ABCA13.T1.7/12	GAATATCACCAAGTTGACTG	ABCA13	154664	1
ABCA13.T1.8/12	TGAAGATGATCGTACGACCT	ABCA13	154664	1
ABCA13.T1.9/12	CCTTGACCAAGACAGAATTG	ABCA13	154664	1
ABCA13.T1.10/12	AACTTCCTATATGACATGGT	ABCA13	154664	1
ABCA13.T1.11/12	CGGATTGTGTATGAGACATG	ABCA13	154664	1
ABCA13.T1.12/12	CCCGAAAAGTGACAGCAGGA	ABCA13	154664	1
ABCA2.T1.1/12	CAGGAGATCACCATGCACAG	ABCA2	20	1
ABCA2.T1.2/12	GGCCTTCGAGAAGTGCATCG	ABCA2	20	1
ABCA2.T1.3/12	GGATCTCATCCATCTCCGTG	ABCA2	20	1
ABCA2.T1.4/12	CATGGGAGATGATGGCAATG	ABCA2	20	1
ABCA2.T1.5/12	GAACCTCTACGAGAACCAGG	ABCA2	20	1
ABCA2.T1.6/12	GATGACAATGAGGAACACGT	ABCA2	20	1
ABCA2.T1.7/12	AGAGCCAGATGATGACCACG	ABCA2	20	1
ABCA2.T1.8/12	TGAGCCGTGAGTAGAACCAG	ABCA2	20	1
ABCA2.T1.9/12	GAGTGGGACATTGTCACCCG	ABCA2	20	1
ABCA2.T1.10/12	GCAGGTCAGCCTCATCCATG	ABCA2	20	1
ABCA2.T1.11/12	TCAGTCCCTCATGTCCACGA	ABCA2	20	1
ABCA2.T1.12/12	GGTGCTTATGCACAGCCACG	ABCA2	20	1
ABCA3.T1.1/12	GGGAACTGAGAAGGGCACGA	ABCA3	21	1
ABCA3.T1.2/12	GAACAGAAGGTTGTCCACGA	ABCA3	21	1
ABCA3.T1.3/12	CTGAACCTCAACCTGTACGA	ABCA3	21	1
ABCA3.T1.4/12	AGTCATCCAGTTGTACCGAG	ABCA3	21	1
ABCA3.T1.5/12	GGCATCCATCACCACCATGG	ABCA3	21	1
ABCA3.T1.6/12	AAGGCCTTAAACACCACCTG	ABCA3	21	1
ABCA3.T1.7/12	CACCTTGACACAGAAGAGCA	ABCA3	21	1
ABCA3.T1.8/12	GCATCGCCATCATGGCCAAG	ABCA3	21	1
ABCA3.T1.9/12	CAGCACGTTCTCCATCCTGG	ABCA3	21	1
ABCA3.T1.10/12	AGTGGACGGGCATACATCAG	ABCA3	21	1
ABCA3.T1.11/12	AAGTTCATCAGGTACATGAG	ABCA3	21	1
ABCA3.T1.12/12	AGAGCCAGAAACTGGCCACG	ABCA3	21	1
ABCA4.T1.1/12	AATTCCAGGAGATTCTCCTG	ABCA4	24	1
ABCA4.T1.2/12	TCCATGAGGGAGTACCCCTG	ABCA4	24	1
ABCA4.T1.3/12	TGTGCTGTGGACACATGCCA	ABCA4	24	1
ABCA4.T1.4/12	TGACACTTACGATGTCCCAG	ABCA4	24	1
ABCA4.T1.5/12	CACATTCAAGATGCTCACTG	ABCA4	24	1
ABCA4.T1.6/12	TGCAGGACATGGTTGAACAG	ABCA4	24	1
ABCA4.T1.7/12	AATTCTGGGTCAATGAACAG	ABCA4	24	1
ABCA4.T1.8/12	GCAGTTCTTCAGGAAGAGTG	ABCA4	24	1
ABCA4.T1.9/12	CCTGGGCAATGATGGCAATG	ABCA4	24	1
ABCA4.T1.10/12	GGCATCCCCTGAGGTCACTG	ABCA4	24	1
ABCA4.T1.11/12	CTGCTGGAAGACTCACAAGG	ABCA4	24	1
ABCA4.T1.12/12	CGGCACCATTCACTCCCAGG	ABCA4	24	1
ABCA5.T1.1/12	AAAATGAATGATACCTCAGG	ABCA5	23461	1
ABCA5.T1.2/12	GATCAAGATAGACAGCCAAG	ABCA5	23461	1
ABCA5.T1.3/12	ATACAATATGTCGAGAACAG	ABCA5	23461	1
ABCA5.T1.4/12	TCAAAGTGTATATCTAACTG	ABCA5	23461	1
ABCA5.T1.5/12	TCATCTAGCAAAGTAATCTG	ABCA5	23461	1
ABCA5.T1.6/12	TGTTCCTCAAAAGTAAATGG	ABCA5	23461	1
ABCA5.T1.7/12	ACTGCCTTACTTGGCCACAG	ABCA5	23461	1
ABCA5.T1.8/12	TAAGTGAACAGAATAACTGA	ABCA5	23461	1
ABCA5.T1.9/12	AAAACTCACCATCAGAAGGT	ABCA5	23461	1
ABCA5.T1.10/12	AGGAAAGCTGTGATATCACA	ABCA5	23461	1
ABCA5.T1.11/12	TGGGGTACTCCAGATCTGGA	ABCA5	23461	1
ABCA5.T1.12/12	ACTTGTATATAGAAGAACCC	ABCA5	23461	1
ABCA6.T1.1/12	GACGTTGAGGGAACACCTGG	ABCA6	23460	1
ABCA6.T1.2/12	AAAGCTTCAGAATCTCAGTG	ABCA6	23460	1
ABCA6.T1.3/12	ACAGTCCTAGAAGTATTGAG	ABCA6	23460	1
ABCA6.T1.4/12	ATGATCAACAGGCTGGTACG	ABCA6	23460	1
ABCA6.T1.5/12	ACGGCAATCCTGGGTCACAG	ABCA6	23460	1
ABCA6.T1.6/12	CACAGGAACAAGTGTCATTG	ABCA6	23460	1
ABCA6.T1.7/12	CTACGGGCATAGACCCCACA	ABCA6	23460	1
ABCA6.T1.8/12	ACATCAACTCCTCCATCACA	ABCA6	23460	1
ABCA6.T1.9/12	GGAAGCCTTGTGTGACCGTG	ABCA6	23460	1
ABCA6.T1.10/12	GAAACACAACCAAATTGGTG	ABCA6	23460	1
ABCA6.T1.11/12	CTGTTGATCATCAATAACAC	ABCA6	23460	1
ABCA6.T1.12/12	AAGCCTTCCAGACACCATGA	ABCA6	23460	1
ABCA7.T1.1/12	TCTTCCGAGAGCTAGACACG	ABCA7	10347	1
ABCA7.T1.2/12	CTTGGTGCCAGCATGCATCG	ABCA7	10347	1
ABCA7.T1.3/12	CCACCCCTTGAACCTCACCA	ABCA7	10347	1
ABCA7.T1.4/12	TGACCACGTCAATGTCCATG	ABCA7	10347	1
ABCA7.T1.5/12	CACAGCTTCCAGGTACCAGG	ABCA7	10347	1
ABCA7.T1.6/12	GCAGCAGCTCCCAAATACCG	ABCA7	10347	1
ABCA7.T1.7/12	CATGAACGACAGTTCCAATG	ABCA7	10347	1
ABCA7.T1.8/12	CCTGGACTCACCTCACCAGG	ABCA7	10347	1
ABCA7.T1.9/12	TCGGGCACTACCCGGCTCTG	ABCA7	10347	1
ABCA7.T1.10/12	ACACAGTGAGGACGCCCCAG	ABCA7	10347	1
ABCA7.T1.11/12	GGCACGTCCAGGGTCCCCTG	ABCA7	10347	1
ABCA7.T1.12/12	CCCACGCACCAGAAACACCA	ABCA7	10347	1
ABCA8.T1.1/12	GGGTACTGAAGAGGATCACG	ABCA8	10351	1
ABCA8.T1.2/12	AACGAAGACCAAGAAGTACA	ABCA8	10351	1
ABCA8.T1.3/12	ACTGCAATACTTGGTCACAG	ABCA8	10351	1
ABCA8.T1.4/12	TGGCCATCATGGTATCTGGG	ABCA8	10351	1
ABCA8.T1.5/12	AATTCAATGTGACTCACCTG	ABCA8	10351	1
ABCA8.T1.6/12	CAACCTCCCAGATACCATGA	ABCA8	10351	1
ABCA8.T1.7/12	GCCCAAACCAGTAAGCAGAA	ABCA8	10351	1
ABCA8.T1.8/12	ATGCTGAGGTTGCCATCACA	ABCA8	10351	1
ABCA8.T1.9/12	TCCACTCCAAGGATGCAGGA	ABCA8	10351	1
ABCA8.T1.10/12	GGATGAGGCCGACATCCTGG	ABCA8	10351	1
ABCA8.T1.11/12	CTGTTAATGTCACAAGAGAG	ABCA8	10351	1
ABCA8.T1.12/12	AGATGCATAGTAAATGAATG	ABCA8	10351	1
ABCA9.T1.1/12	TGGCAGGAAGAACAATCATG	ABCA9	10350	1
ABCA9.T1.2/12	GGCCAAACCAGTATGCAGAA	ABCA9	10350	1
ABCA9.T1.3/12	CAGCTCCACTGTGACCAAGG	ABCA9	10350	1
ABCA9.T1.4/12	TCCCAACAGTGAAGGCAAAG	ABCA9	10350	1
ABCA9.T1.5/12	GAGCCAATCAATGTGAAGGG	ABCA9	10350	1
ABCA9.T1.6/12	ACGCAATGATCGCCATCACA	ABCA9	10350	1
ABCA9.T1.7/12	ATAGGACTGTTAGGACACAA	ABCA9	10350	1
ABCA9.T1.8/12	AGATGAGGCTGACATTCTGG	ABCA9	10350	1
ABCA9.T1.9/12	AGACATAGCCAATACTACAC	ABCA9	10350	1
ABCA9.T1.10/12	ACTGCCCTCCTTGGTCACAG	ABCA9	10350	1
ABCA9.T1.11/12	CGTGAAAGGTCTCAGGAAAG	ABCA9	10350	1
ABCA9.T1.12/12	CTTGATAGATGTTCTAACCA	ABCA9	10350	1
ABCB1.T1.1/12	CTATGGAGACAACAGCCGGG	ABCB1	5243	1
ABCB1.T1.2/12	GAGGCTCTATGACCCCACAG	ABCB1	5243	1
ABCB1.T1.3/12	CTGGAGAGATCCTCACCAAG	ABCB1	5243	1
ABCB1.T1.4/12	TTCCCCTGAGAGGACCAAGG	ABCB1	5243	1
ABCB1.T1.5/12	ACTGATGGCCAAAATCACAA	ABCB1	5243	1
ABCB1.T1.6/12	CAAACGATGAGCTATCACAA	ABCB1	5243	1
ABCB1.T1.7/12	ATATTCCCCTGAGAGGACCA	ABCB1	5243	1
ABCB1.T1.8/12	GGGCAAGGACAACTTACATG	ABCB1	5243	1
ABCB1.T1.9/12	ACGATGAGCTATCACAATGG	ABCB1	5243	1
ABCB1.T1.10/12	TAAAGCGACTGAATGTTCAG	ABCB1	5243	1
ABCB1.T1.11/12	GCTGTAGCTGTCAATCAAAG	ABCB1	5243	1
ABCB1.T1.12/12	TGGTTGGAAACAGTGGCTGT	ABCB1	5243	1
ABCB10.T1.1/12	ACAGCAATGATTGACACTGG	ABCB10	23456	1
ABCB10.T1.2/12	TGCCTATCCAGCTCGCCCAG	ABCB10	23456	1
ABCB10.T1.3/12	CGAGAAATATGCCAGCAAAG	ABCB10	23456	1
ABCB10.T1.4/12	TGAACTGCTTACCAGAAGCA	ABCB10	23456	1
ABCB10.T1.5/12	GTAGAAAGAGCTCAGACCTG	ABCB10	23456	1
ABCB10.T1.6/12	AGTAAAGAAATGCACCTGAG	ABCB10	23456	1
ABCB10.T1.7/12	TTCTCCTAGATGAAGCAACC	ABCB10	23456	1
ABCB10.T1.8/12	ACCATGTAATGCAGTTAGCA	ABCB10	23456	1
ABCB10.T1.9/12	CGCTGAGGAAATCCAGAGAG	ABCB10	23456	1
ABCB10.T1.10/12	AGGCACCACGCTCAAAACAA	ABCB10	23456	1
ABCB10.T1.11/12	CTAGATGAAGCAACCAGGTG	ABCB10	23456	1
ABCB10.T1.12/12	TGACATCAATGATCTTCCCC	ABCB10	23456	1
ABCB11.T1.1/12	CACCCACCATTCCTTCACAG	ABCB11	8647	1
ABCB11.T1.2/12	TCCCAACAGGAAACCACAGA	ABCB11	8647	1
ABCB11.T1.3/12	GTATTGTATACACTGATTGG	ABCB11	8647	1
ABCB11.T1.4/12	AAACTAACGTTGGGTCCCAG	ABCB11	8647	1
ABCB11.T1.5/12	AGTCCAAGGTACCTGGACAA	ABCB11	8647	1
ABCB11.T1.6/12	AAGCTCCTACTATGACACTG	ABCB11	8647	1
ABCB11.T1.7/12	GCTGACAGAAATAATAACCA	ABCB11	8647	1
ABCB11.T1.8/12	ACAGCTCTGGTAGGACCCAG	ABCB11	8647	1
ABCB11.T1.9/12	TAATGAGAATGGAAATAGGG	ABCB11	8647	1
ABCB11.T1.10/12	TGTATGGCTAGGGGTACCTG	ABCB11	8647	1
ABCB11.T1.11/12	TTCCTTCACTAACGTCACTG	ABCB11	8647	1
ABCB11.T1.12/12	ATCCACAGGACAACTTCCAG	ABCB11	8647	1
ABCB4.T1.1/12	ACACCACTGAACTCAATACG	ABCB4	5244	1
ABCB4.T1.2/12	AGATCCTCACCAGAAGACTG	ABCB4	5244	1
ABCB4.T1.3/12	ACAGCCACTACTTCCAACCA	ABCB4	5244	1
ABCB4.T1.4/12	TTGACAGCTACAGTGAAGAG	ABCB4	5244	1
ABCB4.T1.5/12	GCTGATGGCCATTATCACAA	ABCB4	5244	1
ABCB4.T1.6/12	CATATTCTCAGAGATCATAG	ABCB4	5244	1
ABCB4.T1.7/12	TCGGTGTGCTATCACAATGG	ABCB4	5244	1
ABCB4.T1.8/12	TGGCCGTGGAAATGTAACCA	ABCB4	5244	1
ABCB4.T1.9/12	ATGTAGCTTCATCCAACAGG	ABCB4	5244	1
ABCB4.T1.10/12	CAAAGAAACTCAATGTCCAG	ABCB4	5244	1
ABCB4.T1.11/12	ATTGTGGTGGAAAACAGCAC	ABCB4	5244	1
ABCB4.T1.12/12	TCTGAGGGAAATCATTGGTG	ABCB4	5244	1
ABCB5.T1.1/12	CTATGGTGACAACAGCCGTG	ABCB5	340273	1
ABCB5.T1.2/12	AGATGCTTCAGACTCAACAC	ABCB5	340273	1
ABCB5.T1.3/12	ACTGCCATTGAGACCGACCA	ABCB5	340273	1
ABCB5.T1.4/12	GCTGAACTAATGGCAAAACG	ABCB5	340273	1
ABCB5.T1.5/12	ATATTCCAAAGCCAAATCGG	ABCB5	340273	1
ABCB5.T1.6/12	TTACATGAACATGCCCTCTG	ABCB5	340273	1
ABCB5.T1.7/12	TACTGAGGGATAAGCCACGG	ABCB5	340273	1
ABCB5.T1.8/12	TTATCCCTCAGTATTGAGCG	ABCB5	340273	1
ABCB5.T1.9/12	TTCTCCATTAAGAATCAAGG	ABCB5	340273	1
ABCB5.T1.10/12	TGCTGCAGTTATAATCCACA	ABCB5	340273	1
ABCB5.T1.11/12	CAAAGGTCGGACTACAATCG	ABCB5	340273	1
ABCB5.T1.12/12	TGAATCCATAGAAGGAACTG	ABCB5	340273	1
ABCB6.T1.1/12	TGACCATTGTGGTCACTGAG	ABCB6	10058	1
ABCB6.T1.2/12	TGGGCTGTTCCAAGACACCA	ABCB6	10058	1
ABCB6.T1.3/12	TCGTCGTGCTATGAACACAC	ABCB6	10058	1
ABCB6.T1.4/12	CTCAGTCAGCAAGTTCACTG	ABCB6	10058	1
ABCB6.T1.5/12	TCATGCACAGGAACACAATG	ABCB6	10058	1
ABCB6.T1.6/12	ACAGGGTACAGGACACAGGT	ABCB6	10058	1
ABCB6.T1.7/12	GTGCCACTACGATGGTGGTG	ABCB6	10058	1
ABCB6.T1.8/12	TAGGTGCCAAACCAATTGAG	ABCB6	10058	1
ABCB6.T1.9/12	CCTGTGTGCCACTACGATGG	ABCB6	10058	1
ABCB6.T1.10/12	CGAAGTGGAACGCTATCGAG	ABCB6	10058	1
ABCB6.T1.11/12	TTCCTCAAGTTCCTCCAGGG	ABCB6	10058	1
ABCB6.T1.12/12	CGGCCCTTCTGAAAGCGAAG	ABCB6	10058	1
ABCB7.T1.1/12	TCACAGTTGCAGTCACACGG	ABCB7	22	1
ABCB7.T1.2/12	ACAGTTCCCAGAAAGTTCAG	ABCB7	22	1
ABCB7.T1.3/12	CATCATAGAGTATGACTGGG	ABCB7	22	1
ABCB7.T1.4/12	ACTTGGGTGTCATATCCATG	ABCB7	22	1
ABCB7.T1.5/12	CATGGATATGACACCCAAGT	ABCB7	22	1
ABCB7.T1.6/12	CACACCACAGACAGCTACCG	ABCB7	22	1
ABCB7.T1.7/12	CATTCACAGTTGCAGTCACA	ABCB7	22	1
ABCB7.T1.8/12	GACACCCAAGTAGGGGAACG	ABCB7	22	1
ABCB7.T1.9/12	GAGCCTGGAAAGCCTTCGGA	ABCB7	22	1
ABCB7.T1.10/12	TGCACACAGATTGTCAACAG	ABCB7	22	1
ABCB7.T1.11/12	CAGTTGCAGTCACACGGTGG	ABCB7	22	1
ABCB7.T1.12/12	GTATGTACCAAGTGTTCCAA	ABCB7	22	1
ABCB8.T1.1/12	TTCCCCAGGAAAGACCACCG	ABCB8	11194	1
ABCB8.T1.2/12	GTGAGCATTCGCTTCCCGGG	ABCB8	11194	1
ABCB8.T1.3/12	AGGGCCACGATCTTGCCAGG	ABCB8	11194	1
ABCB8.T1.4/12	GGGCAATTACCAGCACCGTG	ABCB8	11194	1
ABCB8.T1.5/12	TTCATCACCAGCTTCCCCGA	ABCB8	11194	1
ABCB8.T1.6/12	CTTCCCCGAGGGCTACAACA	ABCB8	11194	1
ABCB8.T1.7/12	CCTGCCCAAACAGGACAGAG	ABCB8	11194	1
ABCB8.T1.8/12	TTCATCCAGTATCAGCACCG	ABCB8	11194	1
ABCB8.T1.9/12	CCTGCACGTCAGTTGTCAAG	ABCB8	11194	1
ABCB8.T1.10/12	GTCCCCAAAGAGCAGCTGCG	ABCB8	11194	1
ABCB8.T1.11/12	CGACCGTGTTGTAGCCCTCG	ABCB8	11194	1
ABCB8.T1.12/12	GGAGCGCTTCTACGACCCCA	ABCB8	11194	1
ABCB9.T1.1/12	TGTCCTGGGAGATTGTATGG	ABCB9	23457	1
ABCB9.T1.2/12	TCTGGCCTGAGATGACAAGG	ABCB9	23457	1
ABCB9.T1.3/12	CACCATCTCGAAAGGCACAG	ABCB9	23457	1
ABCB9.T1.4/12	AGAACATCAATGTCTTCCTG	ABCB9	23457	1
ABCB9.T1.5/12	CCACAAGTACTTGCACCGTG	ABCB9	23457	1
ABCB9.T1.6/12	AAGCATGGATCAGTTCAGCA	ABCB9	23457	1
ABCB9.T1.7/12	GTACTACGTCTGGGGCAGCG	ABCB9	23457	1
ABCB9.T1.8/12	ACTGGAAGGACCAACCTGTG	ABCB9	23457	1
ABCB9.T1.9/12	CGAACAGGGCCCAAAACCAG	ABCB9	23457	1
ABCB9.T1.10/12	GCCCCAGACGTAGTACATGT	ABCB9	23457	1
ABCB9.T1.11/12	CCTTGTCCAGCACCACAATG	ABCB9	23457	1
ABCB9.T1.12/12	GAAGCCCATGAAGGTGACCA	ABCB9	23457	1
ABCC1.T1.1/12	TGGGCTGACCAGAAACACTG	ABCC1	4363	1
ABCC1.T1.2/12	AGTGGACTCCATGATCCCGG	ABCC1	4363	1
ABCC1.T1.3/12	CCTCTGGTCCTTAAACAAGG	ABCC1	4363	1
ABCC1.T1.4/12	AGCAAGGATGACTTGCAGGG	ABCC1	4363	1
ABCC1.T1.5/12	ACCATGGGGAGAATGTTCAG	ABCC1	4363	1
ABCC1.T1.6/12	ATAGACAGCCCCAATGACAG	ABCC1	4363	1
ABCC1.T1.7/12	AAGAAGTAGATGAGGCCAAG	ABCC1	4363	1
ABCC1.T1.8/12	TGAAATGGAAACCAACATCG	ABCC1	4363	1
ABCC1.T1.9/12	CATCAATGTCACGATCAATG	ABCC1	4363	1
ABCC1.T1.10/12	ACGATGATGACGTCCACCTG	ABCC1	4363	1
ABCC1.T1.11/12	TCTACCCCAGAGGTTCTACG	ABCC1	4363	1
ABCC1.T1.12/12	CTTAAACAAGGAGGACACGT	ABCC1	4363	1
ABCC10.T1.1/12	GACTCCTTGAGCTAAACCAG	ABCC10	89845	1
ABCC10.T1.2/12	TGATGCACAGCTGTACAAGG	ABCC10	89845	1
ABCC10.T1.3/12	GGCCACATCTGCATCCACAG	ABCC10	89845	1
ABCC10.T1.4/12	GCATGCTGAGCTACACCACA	ABCC10	89845	1
ABCC10.T1.5/12	CTTGTGACAGAGCTGCTGAG	ABCC10	89845	1
ABCC10.T1.6/12	GAGCAGCTTCACACAGACAG	ABCC10	89845	1
ABCC10.T1.7/12	GGGCCCTGAGAATCCCAACA	ABCC10	89845	1
ABCC10.T1.8/12	GGAGACCATTGATCACCCAA	ABCC10	89845	1
ABCC10.T1.9/12	CGTGTACCAAGCTTACTGGA	ABCC10	89845	1
ABCC10.T1.10/12	CCTGTCCCCACCCAGCCACG	ABCC10	89845	1
ABCC10.T1.11/12	CTGGTGCCCCATGAGGACAT	ABCC10	89845	1
ABCC10.T1.12/12	AGGTAACACTTCAGGCACGG	ABCC10	89845	1
ABCC11.T1.1/12	GTTGCACAAGATCAACCTGG	ABCC11	85320	1
ABCC11.T1.2/12	GCATTAAGAAGACACTCAGG	ABCC11	85320	1
ABCC11.T1.3/12	CTTGTTCATCATCCCCACAG	ABCC11	85320	1
ABCC11.T1.4/12	AAGGCACAAGTTGTCCCCAG	ABCC11	85320	1
ABCC11.T1.5/12	TGGTGTCAAAGAAACTCATG	ABCC11	85320	1
ABCC11.T1.6/12	CAGCCGAAGGAGATTCAAGG	ABCC11	85320	1
ABCC11.T1.7/12	GGTCTGTTGCCATGACAAGG	ABCC11	85320	1
ABCC11.T1.8/12	GCACAACAAGCTCTTCAACA	ABCC11	85320	1
ABCC11.T1.9/12	CCTGTTGTCAGCCATCCTGG	ABCC11	85320	1
ABCC11.T1.10/12	GTTGATGCCGTGAAGCACGG	ABCC11	85320	1
ABCC11.T1.11/12	ACAGATGTGGTGGAAAACGG	ABCC11	85320	1
ABCC11.T1.12/12	AATGCCAAAAGCCACGAACA	ABCC11	85320	1
ABCC12.T1.1/12	AAACACCGTGTCATGCAGAG	ABCC12	94160	1
ABCC12.T1.2/12	TCAGGCTGTCGAGAACAAGG	ABCC12	94160	1
ABCC12.T1.3/12	GAAGGCCTCTCTGAGCCACG	ABCC12	94160	1
ABCC12.T1.4/12	CCCCTATGGAGACCTGACTG	ABCC12	94160	1
ABCC12.T1.5/12	TTCCCTGAGCAGCTCCACGG	ABCC12	94160	1
ABCC12.T1.6/12	ACATTCATGAGAGACACAGT	ABCC12	94160	1
ABCC12.T1.7/12	GACGGTCGGAGTAGACAGCG	ABCC12	94160	1
ABCC12.T1.8/12	AACCCACAAGGAGTTAATGG	ABCC12	94160	1
ABCC12.T1.9/12	AAAGACGTGCTTCCCCACGT	ABCC12	94160	1
ABCC12.T1.10/12	CAGGTTAGCACCCAACCCGG	ABCC12	94160	1
ABCC12.T1.11/12	GAGGTGATGTGGGTGAACCA	ABCC12	94160	1
ABCC12.T1.12/12	CGGTTCATTAGCCTGCCAGT	ABCC12	94160	1
ABCC2.T1.1/12	AAGTTCTAGAGCTCACCTGG	ABCC2	1244	1
ABCC2.T1.2/12	ATCATGGGAAGCATGCTCAG	ABCC2	1244	1
ABCC2.T1.3/12	AGGCAGGGTGTCATCCACTG	ABCC2	1244	1
ABCC2.T1.4/12	CACGTGGAGAAGCTGCCAGG	ABCC2	1244	1
ABCC2.T1.5/12	CAGCATGGCTGATATCAAGG	ABCC2	1244	1
ABCC2.T1.6/12	GCTGAAGTGAGAGTAGATTG	ABCC2	1244	1
ABCC2.T1.7/12	GTTATCCCACGAAGTGACAG	ABCC2	1244	1
ABCC2.T1.8/12	CCGACCTACCTGGAGCATGG	ABCC2	1244	1
ABCC2.T1.9/12	GGACCAGATCCAGCTCAGGT	ABCC2	1244	1
ABCC2.T1.10/12	TGTCACAAGTGATCCCTCTG	ABCC2	1244	1
ABCC2.T1.11/12	AGAATCTTAGAGGCTGCCGG	ABCC2	1244	1
ABCC2.T1.12/12	GACTTGGAAATGCTGCCTGG	ABCC2	1244	1
ABCC3.T1.1/12	GGCCACATGAGAGTCCACCG	ABCC3	8714	1
ABCC3.T1.2/12	TATGCCATCACCATACACAG	ABCC3	8714	1
ABCC3.T1.3/12	GTGGTGTCAAAGAAGGACTG	ABCC3	8714	1
ABCC3.T1.4/12	CCTGCTACTTGCTCTACCTG	ABCC3	8714	1
ABCC3.T1.5/12	GTCAGGTTGCTGATTAACTG	ABCC3	8714	1
ABCC3.T1.6/12	CTCATACTGTATCAGCAGGG	ABCC3	8714	1
ABCC3.T1.7/12	AGTGGGAGTAGATAGGTGAG	ABCC3	8714	1
ABCC3.T1.8/12	ACAATGATGAAGTCTGTCTG	ABCC3	8714	1
ABCC3.T1.9/12	AAGGTGTAGAGCACAGCCAG	ABCC3	8714	1
ABCC3.T1.10/12	CCAGCAATTCCTGAGCCAAG	ABCC3	8714	1
ABCC3.T1.11/12	CCACATTGAGGCCATCAATG	ABCC3	8714	1
ABCC3.T1.12/12	GCGACCCACAGGTAGATGCA	ABCC3	8714	1
ABCC4.T1.1/12	GCGTCACTGCCACGAACACG	ABCC4	10257	1
ABCC4.T1.2/12	TGACGCTGTATGGGGCTGTG	ABCC4	10257	1
ABCC4.T1.3/12	AGAGTTCCCGAGAACACCCA	ABCC4	10257	1
ABCC4.T1.4/12	GGAAGTTGTTCTCATCACTG	ABCC4	10257	1
ABCC4.T1.5/12	TCACCTTCCCTGCTCCCACG	ABCC4	10257	1
ABCC4.T1.6/12	TGGCACAGATGGCATCCAGA	ABCC4	10257	1
ABCC4.T1.7/12	AGCATCCGAAGAATCCAGGT	ABCC4	10257	1
ABCC4.T1.8/12	ACTGTGGAATGCCTTACAAG	ABCC4	10257	1
ABCC4.T1.9/12	CCACCAATCTTGAAGCACAT	ABCC4	10257	1
ABCC4.T1.10/12	CCTCTCCAAGGTGCTGTGAG	ABCC4	10257	1
ABCC4.T1.11/12	ACACCCTCTCAATGGCTGAG	ABCC4	10257	1
ABCC4.T1.12/12	AGCACACGGATGAGGAACTG	ABCC4	10257	1
ABCC5.T1.1/12	GTGATTGATCCTCTCCACCG	ABCC5	10057	1
ABCC5.T1.2/12	TACGGAAAGAGGCACCCATG	ABCC5	10057	1
ABCC5.T1.3/12	CATGGGCATCTAAGGCACTG	ABCC5	10057	1
ABCC5.T1.4/12	TAATAACCAGGAATGCCAAG	ABCC5	10057	1
ABCC5.T1.5/12	AAGCTCGTCATGCAGCCGGG	ABCC5	10057	1
ABCC5.T1.6/12	CCTTAGACACCAGCACCCAG	ABCC5	10057	1
ABCC5.T1.7/12	GGGCATCTAAGGCACTGAGG	ABCC5	10057	1
ABCC5.T1.8/12	TAGACACCATATACTGACCA	ABCC5	10057	1
ABCC5.T1.9/12	TGTCTCTCAGAGTAGCATTG	ABCC5	10057	1
ABCC5.T1.10/12	GAAGATGTGGTTGCCCACAT	ABCC5	10057	1
ABCC5.T1.11/12	CATCGATCTGGAGATCCAAG	ABCC5	10057	1
ABCC5.T1.12/12	ATATCCGACGCTCCTCCTCG	ABCC5	10057	1
ABCC6.T1.1/12	GCACACATTCTCTACCACAG	ABCC6	368	1
ABCC6.T1.2/12	ACTATGATCCAATCAGCCTG	ABCC6	368	1
ABCC6.T1.3/12	GGTGACCCAGACACTGCAGT	ABCC6	368	1
ABCC6.T1.4/12	CTTCTCCAAGGAGACAGACA	ABCC6	368	1
ABCC6.T1.5/12	GGAGGGGTTCGTGAGCATCG	ABCC6	368	1
ABCC6.T1.6/12	CTGGGTGCAGAACACCTCTG	ABCC6	368	1
ABCC6.T1.7/12	GACGTTCCAGGGCAGCACAG	ABCC6	368	1
ABCC6.T1.8/12	GGGTGGGATCTGGATCGACG	ABCC6	368	1
ABCC6.T1.9/12	GTACCTGAAACCCAGCGTAG	ABCC6	368	1
ABCC6.T1.10/12	CATTGTTCTGAGCCACAAAG	ABCC6	368	1
ABCC6.T1.11/12	GATGTGGACAGCTTCCCTGA	ABCC6	368	1
ABCC6.T1.12/12	GAGAACTGTGAGAGTCACAA	ABCC6	368	1
ABCC8.T1.1/12	CCTGTACTGGCATAGCCCAG	ABCC8	6833	1
ABCC8.T1.2/12	GATGATGTTCTCCTCCACAG	ABCC8	6833	1
ABCC8.T1.3/12	GATGCTGGTCTTCCTCACGA	ABCC8	6833	1
ABCC8.T1.4/12	AGTGCTCAGATAGCACACTG	ABCC8	6833	1
ABCC8.T1.5/12	ACTCACCAAGAAGACAACGT	ABCC8	6833	1
ABCC8.T1.6/12	CAGACCAACGAGATGCTCCG	ABCC8	6833	1
ABCC8.T1.7/12	CATGCACCGATGTACTCCTG	ABCC8	6833	1
ABCC8.T1.8/12	CCGGGACGACAAGAGGACAG	ABCC8	6833	1
ABCC8.T1.9/12	AACCGAGGCAGAGAGCTACG	ABCC8	6833	1
ABCC8.T1.10/12	CTTCGAACGTGTCCACCATG	ABCC8	6833	1
ABCC8.T1.11/12	CTGGATGAAGTAGCACACGA	ABCC8	6833	1
ABCC8.T1.12/12	TCAACGCCAGCGAATCAGTG	ABCC8	6833	1
ABCC9.T1.1/12	ATACCAGCAGAGCTCCACGG	ABCC9	10060	1
ABCC9.T1.2/12	GACTGCAAATCTGACCACCG	ABCC9	10060	1
ABCC9.T1.3/12	CGATTGAGAATCAGTCCCAG	ABCC9	10060	1
ABCC9.T1.4/12	TGTCAAAAGCAACATACTGG	ABCC9	10060	1
ABCC9.T1.5/12	ACAGAGGCAGAGAATCTGTG	ABCC9	10060	1
ABCC9.T1.6/12	GCGACCACATATGCCCACCT	ABCC9	10060	1
ABCC9.T1.7/12	CCAATGTCTGCATCTCACCG	ABCC9	10060	1
ABCC9.T1.8/12	ACCGTGGAGAGCAGGAACAG	ABCC9	10060	1
ABCC9.T1.9/12	ACTGTTCCTGCTCTCCACGG	ABCC9	10060	1
ABCC9.T1.10/12	ACTGTACTCCGATGTCCATG	ABCC9	10060	1
ABCC9.T1.11/12	CTAGAACGTAGTGTGTGCAG	ABCC9	10060	1
ABCC9.T1.12/12	ATGGTCAAATCTCTACCTGG	ABCC9	10060	1
ABCD1.T1.1/12	TGGCCGTGAGGAACACCACG	ABCD1	215	1
ABCD1.T1.2/12	TGTTGACGAAGGTAGCAGGG	ABCD1	215	1
ABCD1.T1.3/12	GATCATGTCGTCGTACAAGG	ABCD1	215	1
ABCD1.T1.4/12	TAGAGCACACCACCGTACGT	ABCD1	215	1
ABCD1.T1.5/12	GGGTCAGCAACATGGACGGG	ABCD1	215	1
ABCD1.T1.6/12	AGTTCCTCATGAAGTATGTG	ABCD1	215	1
ABCD1.T1.7/12	TGCCCGCAACCTCCTGACAG	ABCD1	215	1
ABCD1.T1.8/12	GCATGTTCTACATCCCGCAG	ABCD1	215	1
ABCD1.T1.9/12	ACGGATGGCACTGTTGACGA	ABCD1	215	1
ABCD1.T1.10/12	GGTGGCCAGCCTCAACATCA	ABCD1	215	1
ABCD1.T1.11/12	TCTGCTGGGAGAAGTAGAGG	ABCD1	215	1
ABCD1.T1.12/12	CGGCTGCAGATGCCATTGAG	ABCD1	215	1
ABCD2.T1.1/12	TTGTGACCACTGAAACAGGG	ABCD2	225	1
ABCD2.T1.2/12	AAGTGATCAATATGGATGGG	ABCD2	225	1
ABCD2.T1.3/12	ACTGGTACATTCATCCAGCA	ABCD2	225	1
ABCD2.T1.4/12	CCCTGACCAATCTCTTACGG	ABCD2	225	1
ABCD2.T1.5/12	CAGCAGTGGACTAATTATGG	ABCD2	225	1
ABCD2.T1.6/12	CCTTATTGCACTGTTGACGA	ABCD2	225	1
ABCD2.T1.7/12	GATTATGTCTTCATACAAAG	ABCD2	225	1
ABCD2.T1.8/12	GAAAGATGTCCTGTCAGGAG	ABCD2	225	1
ABCD2.T1.9/12	GCATTGTGGAAAAGAAGCCT	ABCD2	225	1
ABCD2.T1.10/12	CAAACTGTAATAAATGTGTG	ABCD2	225	1
ABCD2.T1.11/12	GCTGTCAGCATTGATGTCGA	ABCD2	225	1
ABCD2.T1.12/12	AACTTGTGACCACTGAAACA	ABCD2	225	1
ABCD3.T1.1/12	GATTGGATGGACGTACTCAG	ABCD3	5825	1
ABCD3.T1.2/12	CTCAAGCTAGGTCTTACCTG	ABCD3	5825	1
ABCD3.T1.3/12	TCATCCAAAATGGCAAACTG	ABCD3	5825	1
ABCD3.T1.4/12	TGGCAAATATGAGCGCACAA	ABCD3	5825	1
ABCD3.T1.5/12	GGTAACCAACAACAGTGGCA	ABCD3	5825	1
ABCD3.T1.6/12	CATATCCTTGAACGTGAAGG	ABCD3	5825	1
ABCD3.T1.7/12	AGAAAGGGCGACTGACAACT	ABCD3	5825	1
ABCD3.T1.8/12	TACTTACTTCACCAAGAACA	ABCD3	5825	1
ABCD3.T1.9/12	TAGCCCAGAAACAACCAAGT	ABCD3	5825	1
ABCD3.T1.10/12	TTGATCTCGAAGTGTTCCAA	ABCD3	5825	1
ABCD3.T1.11/12	TGGATGGACGTACTCAGTGG	ABCD3	5825	1
ABCD3.T1.12/12	AAGTGCAGTTAGTGTCGACG	ABCD3	5825	1
ABCD4.T1.1/12	GGACCCCATAGTACTGACTG	ABCD4	5826	1
ABCD4.T1.2/12	GCACCAGCTTCATCACAATG	ABCD4	5826	1
ABCD4.T1.3/12	GTATGATGTTCTGTCCCCGG	ABCD4	5826	1
ABCD4.T1.4/12	AGAGACTCCTTCAGACCCAG	ABCD4	5826	1
ABCD4.T1.5/12	GGGACAGAACATCATACCTG	ABCD4	5826	1
ABCD4.T1.6/12	CTGGTAAGTGTAGTAGACGA	ABCD4	5826	1
ABCD4.T1.7/12	GTAGTAGACGAGGGTGAACG	ABCD4	5826	1
ABCD4.T1.8/12	TCTGAGCCTAAAGATCTCCG	ABCD4	5826	1
ABCD4.T1.9/12	GCTCATTGTTCTGAACTCCA	ABCD4	5826	1
ABCD4.T1.10/12	GGTGGCTTCATCAAGCACTG	ABCD4	5826	1
ABCD4.T1.11/12	GGATGACATCGATAACCCGT	ABCD4	5826	1
ABCD4.T1.12/12	GGCGGTGAAGGTGCTCAGTG	ABCD4	5826	1
ABCE1.T1.1/12	AAAATCTCCTGCCAGTCAGG	ABCE1	6059	1
ABCE1.T1.2/12	TTGACATCTAGGTAACTAGA	ABCE1	6059	1
ABCE1.T1.3/12	CCAATGCCTTCAAACTTCAC	ABCE1	6059	1
ABCE1.T1.4/12	ATTCCTAAGGCTGCAAAGGT	ABCE1	6059	1
ABCE1.T1.5/12	TGTCAATCTACCAAGCAACT	ABCE1	6059	1
ABCE1.T1.6/12	GATCTCTAATAAATCCAGAT	ABCE1	6059	1
ABCE1.T1.7/12	ACAATTGATAAGGCGCCAAA	ABCE1	6059	1
ABCE1.T1.8/12	ACCAGGAAAATTATGCATAG	ABCE1	6059	1
ABCE1.T1.9/12	ATATTGTGGCAGGGGACAGT	ABCE1	6059	1
ABCE1.T1.10/12	ATATGTTGTGTTGCCAGGAA	ABCE1	6059	1
ABCE1.T1.11/12	TGGCAGCTCGAGTTGTCAAA	ABCE1	6059	1
ABCE1.T1.12/12	ATATGTAGACCAGATTCCTA	ABCE1	6059	1
ABCF1.T1.1/12	TCATCCACCTCGATGCCCAG	ABCF1	23	1
ABCF1.T1.2/12	ACCCACACAGAAGTTCTCAG	ABCF1	23	1
ABCF1.T1.3/12	TGACAGCGTTGAGGTCCAGG	ABCF1	23	1
ABCF1.T1.4/12	AATGTTGGGAGGGATGCTCA	ABCF1	23	1
ABCF1.T1.5/12	CCCACTGAGTACCTGCAGCG	ABCF1	23	1
ABCF1.T1.6/12	GCCATCAATGAATACAAGGG	ABCF1	23	1
ABCF1.T1.7/12	AATGCCAACTTACCAGCCGG	ABCF1	23	1
ABCF1.T1.8/12	AGCAACACATCAATGTTGGG	ABCF1	23	1
ABCF1.T1.9/12	CCGCAATTCCTCATACACCT	ABCF1	23	1
ABCF1.T1.10/12	TGGGTCCTACCAGCCCGTAG	ABCF1	23	1
ABCF1.T1.11/12	TGCAGAGCAGCTGCGCATGG	ABCF1	23	1
ABCF1.T1.12/12	CCAGCTCACTCACCAAGATG	ABCF1	23	1
ABCF2.T1.1/12	CAGTCCATGCAAGATCCGCG	ABCF2	10061	1
ABCF2.T1.2/12	TGATGGAAGTCGACACAGAG	ABCF2	10061	1
ABCF2.T1.3/12	AGGCAGAGATGAGGGCCTCG	ABCF2	10061	1
ABCF2.T1.4/12	CGCAAGCATCTAGGTCCAGG	ABCF2	10061	1
ABCF2.T1.5/12	ACTTCCATCACACAATGCAA	ABCF2	10061	1
ABCF2.T1.6/12	AACCAATGAGGCCATAACGA	ABCF2	10061	1
ABCF2.T1.7/12	TGGACCTAGATGCTTGCGTG	ABCF2	10061	1
ABCF2.T1.8/12	GGAGCTCTACGAGCGCCTGG	ABCF2	10061	1
ABCF2.T1.9/12	AGGGTCGTGAGCGATAAGGT	ABCF2	10061	1
ABCF2.T1.10/12	TGGTAGGGCCCAATGGAGCA	ABCF2	10061	1
ABCF2.T1.11/12	AGATCAGATTGCACACATGA	ABCF2	10061	1
ABCF2.T1.12/12	CACTTCATCATGTACTCCAA	ABCF2	10061	1
ABCF3.T1.1/12	CAGCGGCTAGATGGTTACCG	ABCF3	55324	1
ABCF3.T1.2/12	CGAGATCAGCAGACACAGAG	ABCF3	55324	1
ABCF3.T1.3/12	GCCTGATAAAGCGCTCATCG	ABCF3	55324	1
ABCF3.T1.4/12	AGGAGACTCACCTAGCAAAG	ABCF3	55324	1
ABCF3.T1.5/12	TCATCCACCTGCACAGCCAG	ABCF3	55324	1
ABCF3.T1.6/12	AGAAATCTATGCCAAACTGG	ABCF3	55324	1
ABCF3.T1.7/12	ACTCTCCAGCACACTCTGCA	ABCF3	55324	1
ABCF3.T1.8/12	CGATGGCATTCAAGAAGTTG	ABCF3	55324	1
ABCF3.T1.9/12	CAATGGTCTCCATGTCCAGG	ABCF3	55324	1
ABCF3.T1.10/12	GGAGAGTGACAGTGTGCGAG	ABCF3	55324	1
ABCF3.T1.11/12	CATACCGACCCAGCTGGTGA	ABCF3	55324	1
ABCF3.T1.12/12	CAGATGACTATGCCCTGGTG	ABCF3	55324	1
ABCG1.T1.1/12	CAAGGACAATGTGTGTACCG	ABCG1	9619	1
ABCG1.T1.2/12	AGAAAGACTCCCATCTCCAG	ABCG1	9619	1
ABCG1.T1.3/12	CGGACCGGGAGCCTGTCAGG	ABCG1	9619	1
ABCG1.T1.4/12	TGTGTCTCCTGCAGTCATGG	ABCG1	9619	1
ABCG1.T1.5/12	AGCCAGGATGTTCATCAGCG	ABCG1	9619	1
ABCG1.T1.6/12	GGGCACCATGACCTCCCTGG	ABCG1	9619	1
ABCG1.T1.7/12	ATGAAAGGGCTCGCTCAAGG	ABCG1	9619	1
ABCG1.T1.8/12	GTGCCACTTCCAGAAGTCGG	ABCG1	9619	1
ABCG1.T1.9/12	AGAAGTCGGAGGCCATCCTG	ABCG1	9619	1
ABCG1.T1.10/12	TCCTAGGTATGGGTTCGAAG	ABCG1	9619	1
ABCG1.T1.11/12	GACATCCACTGTAGGTACGT	ABCG1	9619	1
ABCG1.T1.12/12	CATCGAAGAACATGACTGGA	ABCG1	9619	1
ABCG2.T1.1/12	AACTTGAAGATGGAATATCG	ABCG2	9429	1
ABCG2.T1.2/12	GCTGCAAGGAAAGATCCAAG	ABCG2	9429	1
ABCG2.T1.3/12	TATAGACATGAATACATCAG	ABCG2	9429	1
ABCG2.T1.4/12	TGTCCAAGAAGAAGTCTGCA	ABCG2	9429	1
ABCG2.T1.5/12	TCTGAGTTGATGACAGAAGG	ABCG2	9429	1
ABCG2.T1.6/12	CATACCGTAAATCCATATCG	ABCG2	9429	1
ABCG2.T1.7/12	ACCTGAGCTATAGAGGCCTG	ABCG2	9429	1
ABCG2.T1.8/12	AGCTGATTCAAAGTATCCCA	ABCG2	9429	1
ABCG2.T1.9/12	AACACTGCTGAAACACTGGT	ABCG2	9429	1
ABCG2.T1.10/12	TTCCTGAGGCCAATAAGGTG	ABCG2	9429	1
ABCG2.T1.11/12	CATAGCAGCAGGTCAGAGTG	ABCG2	9429	1
ABCG2.T1.12/12	CTCTACCACAAAGAGTTCCA	ABCG2	9429	1
ABCG4.T1.1/12	GAGCACGCCAATAACCACGT	ABCG4	64137	1
ABCG4.T1.2/12	GAGGATGCAGAACTGTGTGA	ABCG4	64137	1
ABCG4.T1.3/12	TGATGCCAATCAGCTCCCGG	ABCG4	64137	1
ABCG4.T1.4/12	CCAGGTGACAGAGATCCTGA	ABCG4	64137	1
ABCG4.T1.5/12	CCTACGGTTCATGTCCCACG	ABCG4	64137	1
ABCG4.T1.6/12	TCATGGCTTCCAACACCGTG	ABCG4	64137	1
ABCG4.T1.7/12	CAGGGGTACTGACCTGACAT	ABCG4	64137	1
ABCG4.T1.8/12	TGTGTCCCCAGTCATCGAGG	ABCG4	64137	1
ABCG4.T1.9/12	TTCAGGTTAGCAGAGACCTG	ABCG4	64137	1
ABCG4.T1.10/12	AGAGGCCACCTCGATGACTG	ABCG4	64137	1
ABCG4.T1.11/12	CTCCACGAACTCGATGTCCA	ABCG4	64137	1
ABCG4.T1.12/12	TGGAGCTGTCCTATTCCGTG	ABCG4	64137	1
ABCG5.T1.1/12	ACTGGTAAAGGAGACCTACG	ABCG5	64240	1
ABCG5.T1.2/12	AGAGCTGAGTCTGAGCCATG	ABCG5	64240	1
ABCG5.T1.3/12	CACACTGCTGAAAATCATGG	ABCG5	64240	1
ABCG5.T1.4/12	TGCGAGCCAGTTCCACCAGG	ABCG5	64240	1
ABCG5.T1.5/12	GGACATGGCGTCCAGCAGCG	ABCG5	64240	1
ABCG5.T1.6/12	ACTAGGATCCTGGAGCAGCT	ABCG5	64240	1
ABCG5.T1.7/12	CAGACTCAGCTCTGCCATGA	ABCG5	64240	1
ABCG5.T1.8/12	GTTCAGCATGCCTGTGTACG	ABCG5	64240	1
ABCG5.T1.9/12	GGTGCTATCCAGGACCGCGT	ABCG5	64240	1
ABCG5.T1.10/12	GTCAGTGGATACCCAAAGCA	ABCG5	64240	1
ABCG5.T1.11/12	CTAAACTGGGTGTTCTCCTG	ABCG5	64240	1
ABCG5.T1.12/12	CGCGCCCACCTGCAGGACGT	ABCG5	64240	1
ABCG8.T1.1/12	GCGCAGGAGAGTCAGCATTG	ABCG8	64241	1
ABCG8.T1.2/12	AGTGATCACATCTAGCAAGG	ABCG8	64241	1
ABCG8.T1.3/12	GCACGTACATGTTGCCCACG	ABCG8	64241	1
ABCG8.T1.4/12	GATTGCTGTAGCGAGGACAG	ABCG8	64241	1
ABCG8.T1.5/12	TGGGCAACATGTACGTGCGG	ABCG8	64241	1
ABCG8.T1.6/12	AGTGCTCCGGAAGCTCCCCG	ABCG8	64241	1
ABCG8.T1.7/12	GGCAAAGAAATATGGACCAG	ABCG8	64241	1
ABCG8.T1.8/12	TCAGCAGGATTGCTGTAGCG	ABCG8	64241	1
ABCG8.T1.9/12	CATCCCGTAGATGATGATGT	ABCG8	64241	1
ABCG8.T1.10/12	TGTGAAGCTGTCGAGCCCAG	ABCG8	64241	1
ABCG8.T1.11/12	AGCCTGAAGATGTCAGAGCG	ABCG8	64241	1
ABCG8.T1.12/12	CAGTGCGCTGACACCCGCGT	ABCG8	64241	1
ABHD1.T1.1/12	TCGGTGGTGATGGAACAGTG	ABHD1	84696	1
ABHD1.T1.2/12	TGTTAAACACGACAGCCCTG	ABHD1	84696	1
ABHD1.T1.3/12	AGAGTACTCACCACAGACGG	ABHD1	84696	1
ABHD1.T1.4/12	CGTTGGGTAGAAAGTCTCGG	ABHD1	84696	1
ABHD1.T1.5/12	ATCCTCCAAACACCAGATGG	ABHD1	84696	1
ABHD1.T1.6/12	GATTCAGCACCAGTATCCTG	ABHD1	84696	1
ABHD1.T1.7/12	TGTAGCGCTCATCAAACTGG	ABHD1	84696	1
ABHD1.T1.8/12	ACCTAGTTAACCAAGCTCTG	ABHD1	84696	1
ABHD1.T1.9/12	CCCTCCAAAAGAGATGCCCA	ABHD1	84696	1
ABHD1.T1.10/12	TCACCCGCAGTTCCTCCCCA	ABHD1	84696	1
ABHD1.T1.11/12	ATAGAGCACAGGGATCCGGA	ABHD1	84696	1
ABHD1.T1.12/12	AACACAGTCTTGATATCCAA	ABHD1	84696	1
ABHD10.T1.1/12	ACTCAGAGGAAAGCACACTG	ABHD10	55347	1
ABHD10.T1.2/12	TCATATAAGAAAGATAGCCA	ABHD10	55347	1
ABHD10.T1.3/12	AAGTTCAGATGGTAACTCAG	ABHD10	55347	1
ABHD10.T1.4/12	ACCTGCATTGATGTATGCCA	ABHD10	55347	1
ABHD10.T1.5/12	ATCTGTGCTGAGTACTCGAT	ABHD10	55347	1
ABHD10.T1.6/12	TGCCCCATAAGATTGCTCCA	ABHD10	55347	1
ABHD10.T1.7/12	TGCACGACCAGAGAAGGTCG	ABHD10	55347	1
ABHD10.T1.8/12	ACACAGTGATCACCGAATGA	ABHD10	55347	1
ABHD10.T1.9/12	AAGATTGCTCCATGGCATGA	ABHD10	55347	1
ABHD10.T1.10/12	TCGAGTACTCAGCACAGATG	ABHD10	55347	1
ABHD10.T1.11/12	AGGTCACGCCTGCATAAGGT	ABHD10	55347	1
ABHD10.T1.12/12	TGAAGGATGACATTGTACCT	ABHD10	55347	1
ABHD11.T1.1/12	AGAGCCGCATAATCTCAGGG	ABHD11	83451	1
ABHD11.T1.2/12	CCACTCGAAAGCTCACCCTA	ABHD11	83451	1
ABHD11.T1.3/12	ACGGTGGATGCTCGTAACCA	ABHD11	83451	1
ABHD11.T1.4/12	TGCTGTAGATATCAGCCCAG	ABHD11	83451	1
ABHD11.T1.5/12	CCACCAAGGAGAAAGAGTGT	ABHD11	83451	1
ABHD11.T1.6/12	CCCCACAGGACATGGCCGTG	ABHD11	83451	1
ABHD11.T1.7/12	GCATCCACCGTCAGCACCTG	ABHD11	83451	1
ABHD11.T1.8/12	GGAGAAAGAGTGTTGGCCCG	ABHD11	83451	1
ABHD11.T1.9/12	GGAAAGCCAAGATCTTGTCT	ABHD11	83451	1
ABHD11.T1.10/12	CTGTGGCCAACGACGACGCA	ABHD11	83451	1
ABHD11.T1.11/12	GGAAGAGCCGCATAATCTCA	ABHD11	83451	1
ABHD11.T1.12/12	GCTAGCTTACTGCACGAACT	ABHD11	83451	1
ABHD12.T1.1/12	TCACCTTGTAAAGCTCCACG	ABHD12	26090	1
ABHD12.T1.2/12	GGAAGAACCAGTCAAACCCA	ABHD12	26090	1
ABHD12.T1.3/12	GAGTTCCCTTGGTTACCATG	ABHD12	26090	1
ABHD12.T1.4/12	GGTGACCACATGGTAACCAA	ABHD12	26090	1
ABHD12.T1.5/12	AGTGGCCCCAGATGTACACG	ABHD12	26090	1
ABHD12.T1.6/12	TCCAATATAAGGGCATCTGG	ABHD12	26090	1
ABHD12.T1.7/12	TGTAGTCAAAGGTGACCACA	ABHD12	26090	1
ABHD12.T1.8/12	GCACGCTGAGGACGACCCGG	ABHD12	26090	1
ABHD12.T1.9/12	GGCACTCACCTCGCTCACAG	ABHD12	26090	1
ABHD12.T1.10/12	CAGTGGGAACGCCATCTGAG	ABHD12	26090	1
ABHD12.T1.11/12	GCAGGTACAGAATGATAGGG	ABHD12	26090	1
ABHD12.T1.12/12	GCGGCGATGCTATAGAGCTG	ABHD12	26090	1
ABHD12B.T1.1/12	CTCTACAGGTAAGCCCACAG	ABHD12B	145447	1
ABHD12B.T1.2/12	TTGTGTCTATGAGTGGACCA	ABHD12B	145447	1
ABHD12B.T1.3/12	TTCATGGCAGTGCAGAACAC	ABHD12B	145447	1
ABHD12B.T1.4/12	ACAGGTAAGCCCACAGAGGA	ABHD12B	145447	1
ABHD12B.T1.5/12	GAGTGGCCCCAGAGACACAC	ABHD12B	145447	1
ABHD12B.T1.6/12	GTCTTGTCTGTTGACTACAG	ABHD12B	145447	1
ABHD12B.T1.7/12	GCACAGACTGAAGCTGGTAA	ABHD12B	145447	1
ABHD12B.T1.8/12	TCTTCTCATCTTACATGGAG	ABHD12B	145447	1
ABHD12B.T1.9/12	TCTTACATGGAGAGGATGAC	ABHD12B	145447	1
ABHD12B.T1.10/12	GATACTTGCAACCCACATGT	ABHD12B	145447	1
ABHD12B.T1.11/12	GAGTGGACCAAGGCAAGAAG	ABHD12B	145447	1
ABHD12B.T1.12/12	GGTCCACTCATAGACACAAA	ABHD12B	145447	1
ABHD13.T1.1/12	TAATCTCTTAGTCCGAGATG	ABHD13	84945	1
ABHD13.T1.2/12	AATAGCCACTGCTCCACCCA	ABHD13	84945	1
ABHD13.T1.3/12	AATAAAGTGCTGGCCATATG	ABHD13	84945	1
ABHD13.T1.4/12	ATGCAGGCAACATAGGTCAC	ABHD13	84945	1
ABHD13.T1.5/12	CATGGGAATGCAGGCAACAT	ABHD13	84945	1
ABHD13.T1.6/12	GTGTCATTGTGAGTCCCATC	ABHD13	84945	1
ABHD13.T1.7/12	CTCGATAATCAACCAGCAAA	ABHD13	84945	1
ABHD13.T1.8/12	CTAATCTCTTAGTCCGAGAT	ABHD13	84945	1
ABHD13.T1.9/12	AAATGTGTTCTCCACCATAA	ABHD13	84945	1
ABHD13.T2.10/12	AATGACACATGGCAGTGCCA	ABHD13	84945	2
ABHD13.T2.11/12	CAAGTGCAGTGAAATAGCCT	ABHD13	84945	2
ABHD13.T2.12/12	ACATAAAGACGTGAAGAGGA	ABHD13	84945	2
ABHD14A.T1.1/12	TCCTGGCTCGAGAGTCACTG	ABHD14A	25864	1
ABHD14A.T1.2/12	TGCGTAGCTTCACCACAGAG	ABHD14A	25864	1
ABHD14A.T1.3/12	TTGGTGAGCCCCTCGCTGAG	ABHD14A	25864	1
ABHD14A.T1.4/12	GCACAAATCCATGTAGCTGG	ABHD14A	25864	1
ABHD14A.T1.5/12	CTCCACCCAGAACTACACCC	ABHD14A	25864	1
ABHD14A.T1.6/12	GTGCCGAGTTCCCAAAACCT	ABHD14A	25864	1
ABHD14A.T1.7/12	AGGACAAGGTGGAAGTCTTG	ABHD14A	25864	1
ABHD14A.T1.8/12	CAGCGAGGGGCTCACCAACA	ABHD14A	25864	1
ABHD14A.T1.9/12	CTCCTGGGTGTAGTTCTGGG	ABHD14A	25864	1
ABHD14A.T1.10/12	CATAGTGGCCACTCAGCGAG	ABHD14A	25864	1
ABHD14A.T1.11/12	GGAGGTACAGAATGCCGTGT	ABHD14A	25864	1
ABHD14A.T1.12/12	GGAAGTCTTGCGGCTTGTGG	ABHD14A	25864	1
ABHD14B.T1.1/12	ATGGACTGATCACAACCGGG	ABHD14B	84836	1
ABHD14B.T1.2/12	CTGTTACCTGGACAAACCAG	ABHD14B	84836	1
ABHD14B.T1.3/12	GTGATCAGTCCATCACTGAG	ABHD14B	84836	1
ABHD14B.T1.4/12	CCTTCATGATCAGCACCCGG	ABHD14B	84836	1
ABHD14B.T1.5/12	ACACAAGGGTACCTTCACAC	ABHD14B	84836	1
ABHD14B.T1.6/12	CCGGGTGCTGATCATGAAGG	ABHD14B	84836	1
ABHD14B.T1.7/12	CCAGGCCCTCTTCTTCCGAG	ABHD14B	84836	1
ABHD14B.T1.8/12	CAGGTTCTGCCAGGTCTCGG	ABHD14B	84836	1
ABHD14B.T1.9/12	ACCTGGACAAACCAGAGGAG	ABHD14B	84836	1
ABHD14B.T1.10/12	TCCGAGACCTGGCAGAACCT	ABHD14B	84836	1
ABHD14B.T1.11/12	CCACCGGGTGCTGATCATGA	ABHD14B	84836	1
ABHD14B.T1.12/12	GTGATGGACTGATCACAACC	ABHD14B	84836	1
ABHD15.T1.1/12	CATCCGCTTCCGACACCCGG	ABHD15	116236	1
ABHD15.T1.2/12	GGACCCGTCCGACCTCAAGG	ABHD15	116236	1
ABHD15.T1.3/12	CCGGTCATCTTCCATCGCCG	ABHD15	116236	1
ABHD15.T1.4/12	GCACTGCAGATACACAGCAC	ABHD15	116236	1
ABHD15.T1.5/12	GCAGATACACAGCACAGGCA	ABHD15	116236	1
ABHD15.T1.6/12	CCTGGCGCAGGAAGCCACAG	ABHD15	116236	1
ABHD15.T1.7/12	CTCCTGCTCAGTCGCCACGG	ABHD15	116236	1
ABHD15.T1.8/12	GGAAGCCACAGTGGCCTCCG	ABHD15	116236	1
ABHD15.T1.9/12	CCTCAAACTCTCGAAGGGAA	ABHD15	116236	1
ABHD15.T1.10/12	AGGTCCTACCACCCAGTCCA	ABHD15	116236	1
ABHD15.T1.11/12	CCGGGAGTACCTGCAGTTGG	ABHD15	116236	1
ABHD15.T1.12/12	TGTGACCGCCTCCTTGAGGT	ABHD15	116236	1
ABHD16A.T1.1/12	GCGTAGATGATGATGTCCTG	ABHD16A	7920	1
ABHD16A.T1.2/12	CCCCTCACAGCAGATCACCT	ABHD16A	7920	1
ABHD16A.T1.3/12	ATCTACGCCTGGTCCATCGG	ABHD16A	7920	1
ABHD16A.T1.4/12	GTCACCGTCCTACCTTCCAG	ABHD16A	7920	1
ABHD16A.T1.5/12	GGGCACCAGGTCATCAAAGG	ABHD16A	7920	1
ABHD16A.T1.6/12	GTAGGACATGGCTGCCCACG	ABHD16A	7920	1
ABHD16A.T1.7/12	CATGGCACTAACATCTGGGT	ABHD16A	7920	1
ABHD16A.T1.8/12	TAGATTGAGATGCTGCCTCA	ABHD16A	7920	1
ABHD16A.T1.9/12	ACTAACATCTGGGTAGGACA	ABHD16A	7920	1
ABHD16A.T1.10/12	ATGGCATTAGCCTCATTCTG	ABHD16A	7920	1
ABHD16A.T1.11/12	TTCCTAGGTGATCTGCTGTG	ABHD16A	7920	1
ABHD16A.T1.12/12	GGCTAATGCCATGGATGTGG	ABHD16A	7920	1
ABHD16B.T1.1/12	CAGCTCCGGGTAGGTCATGG	ABHD16B	140701	1
ABHD16B.T1.2/12	GTGCTGGGCTGGAACCACCC	ABHD16B	140701	1
ABHD16B.T1.3/12	CTTCCCGCCCGCGCACCTGG	ABHD16B	140701	1
ABHD16B.T1.4/12	GTACTCGACCACCACGTCCA	ABHD16B	140701	1
ABHD16B.T1.5/12	ACGGAGTAGCCGGCCTCGAG	ABHD16B	140701	1
ABHD16B.T1.6/12	CGCCAACGCCATGGACGTGG	ABHD16B	140701	1
ABHD16B.T1.7/12	GGCATGACCTTCAGCGCCAG	ABHD16B	140701	1
ABHD16B.T1.8/12	CAGTGCACCCAGCTCCGGGT	ABHD16B	140701	1
ABHD16B.T1.9/12	CGGCACAAGGTCGTCGAAGG	ABHD16B	140701	1
ABHD16B.T1.10/12	CAGCGGCACAAGGTCGTCGA	ABHD16B	140701	1
ABHD16B.T1.11/12	GCCGTAGACCACCAGGTGCG	ABHD16B	140701	1
ABHD16B.T1.12/12	TCAGCACGACGCCAACGCCA	ABHD16B	140701	1
ABHD17A.T2.1/12	GAGAAGAGGACCGTGTACCT	ABHD17A	81926	2
ABHD17A.T2.2/12	CTCGGCCTGTCCCAGGTACA	ABHD17A	81926	2
ABHD17A.T4.3/12	ACAGCTGCTCACCTGGCACC	ABHD17A	81926	4
ABHD17A.T7.1.4/12	GCTCATCATCCACGGCACGG	ABHD17A	81926	7.1
ABHD17A.T7.1.5/12	TACACGGTCCTCTTCTCGCA	ABHD17A	81926	7.1
ABHD17A.T7.1.6/12	AGTAGGTCTTCTTGGTGTCG	ABHD17A	81926	7.1
ABHD17A.T7.1.7/12	ACCCTCCCGCAGCATCGAGA	ABHD17A	81926	7.1
ABHD17A.T7.1.8/12	CCGGGCCGCTCACTTAGGGA	ABHD17A	81926	7.1
ABHD17A.T7.1.9/12	CTTCTCGCACGGCAATGCCG	ABHD17A	81926	7.1
ABHD17A.T7.1.10/12	GGTCTTCTTGGTGTCGGGGA	ABHD17A	81926	7.1
ABHD17A.T7.1.11/12	TGGACACCTTCTCGATGCTG	ABHD17A	81926	7.1
ABHD17A.T7.1.12/12	CGGCATTGCCGTGCGAGAAG	ABHD17A	81926	7.1
ABHD17B.T1.1/12	CCTGCTCCTTCAACCCAGAG	ABHD17B	51104	1
ABHD17B.T1.2/12	CGAGCAGCAAGATCCACAGA	ABHD17B	51104	1
ABHD17B.T1.3/12	TGAACGTTGCCAAAGACCTG	ABHD17B	51104	1
ABHD17B.T1.4/12	ACTCGCATTCCCGAAGTCAG	ABHD17B	51104	1
ABHD17B.T1.5/12	TGGGAATGCATCAAAACAGT	ABHD17B	51104	1
ABHD17B.T1.6/12	CAGCTTCAATGTCTGCATAG	ABHD17B	51104	1
ABHD17B.T1.7/12	AGGAGCAGGTCACAATGATG	ABHD17B	51104	1
ABHD17B.T1.8/12	GGCAACGTTCAAACAATGCG	ABHD17B	51104	1
ABHD17B.T1.9/12	ATGAATTATTAATACTGGAG	ABHD17B	51104	1
ABHD17B.T1.10/12	GGTCTTCTTGGTATCAGGAA	ABHD17B	51104	1
ABHD17B.T1.11/12	CTTGGCTTGCTCTTAGGACA	ABHD17B	51104	1
ABHD17B.T1.12/12	ATGCAGACATTGAAGCTGCT	ABHD17B	51104	1
ABHD17C.T1.1/12	ACGCAAACCAGACATCAGAG	ABHD17C	58489	1
ABHD17C.T1.2/12	TCGAGGCCAAGTCTACCGTG	ABHD17C	58489	1
ABHD17C.T1.3/12	GACAAGCATGAACTTACCTG	ABHD17C	58489	1
ABHD17C.T1.4/12	CGCTGCGCATTCATACCTCG	ABHD17C	58489	1
ABHD17C.T1.5/12	GTTGGTCATTCATGGTACAG	ABHD17C	58489	1
ABHD17C.T1.6/12	CTCGAGGTATGAATGCGCAG	ABHD17C	58489	1
ABHD17C.T1.7/12	ATGAATGACCAACACAGGAG	ABHD17C	58489	1
ABHD17C.T1.8/12	GAGCATTGGGACTGTCCCCA	ABHD17C	58489	1
ABHD17C.T1.9/12	GCCGTATCCCGAGTAGTCGT	ABHD17C	58489	1
ABHD17C.T1.10/12	CCAGCCCCTTCAACCCAAAG	ABHD17C	58489	1
ABHD17C.T1.11/12	CCACGGTAGACTTGGCCTCG	ABHD17C	58489	1
ABHD17C.T1.12/12	TACACGCTGCTCTTCTCGCA	ABHD17C	58489	1
ABHD18.T1.1/12	GAAATCCGATACTTAGAAGG	ABHD18	80167	1
ABHD18.T1.2/12	ATGACTGGAATATCCATGGG	ABHD18	80167	1
ABHD18.T1.3/12	TAATGAGGCTTGGATCAACT	ABHD18	80167	1
ABHD18.T1.4/12	TTGCACTGGCTAGAGAGGGA	ABHD18	80167	1
ABHD18.T1.5/12	AAGTGATATATACTTACACT	ABHD18	80167	1
ABHD18.T1.6/12	GCTGTGGACCAAGACAGGCA	ABHD18	80167	1
ABHD18.T1.7/12	AAATGGCTGCAGGAAACCCA	ABHD18	80167	1
ABHD18.T1.8/12	AGGCCAGTTGGATACCGCTA	ABHD18	80167	1
ABHD18.T1.9/12	AGGCATGGAATCAATGGCAT	ABHD18	80167	1
ABHD18.T1.10/12	GGAATGACTGGAATATCCAT	ABHD18	80167	1
ABHD18.T1.11/12	AGTGAAGACCCCAGATGCTG	ABHD18	80167	1
ABHD18.T1.12/12	TGGCTAGAGAGGGAAGGTTA	ABHD18	80167	1
ABHD2.T1.1/12	AGATTGATGACAATGTGATG	ABHD2	11057	1
ABHD2.T1.2/12	CATTGTGTGCAAATACTTGG	ABHD2	11057	1
ABHD2.T1.3/12	ATGAGGAAGAAAGTTGCATG	ABHD2	11057	1
ABHD2.T1.4/12	TCTTCATGTTGTCAGCCATG	ABHD2	11057	1
ABHD2.T1.5/12	GGGCGTAGTCAACGAAAGTG	ABHD2	11057	1
ABHD2.T1.6/12	GACATGGATGGATAAGCTGG	ABHD2	11057	1
ABHD2.T1.7/12	AGCCCTCAAAGAAGCCCAAG	ABHD2	11057	1
ABHD2.T1.8/12	AGCTTATCCATCCATGTCAG	ABHD2	11057	1
ABHD2.T1.9/12	GCTCAGCCAAGGGCTCGAAG	ABHD2	11057	1
ABHD2.T1.10/12	TGCGCCGTGCTGAACCACCT	ABHD2	11057	1
ABHD2.T1.11/12	CTTGTATGGGAAGATGGGAA	ABHD2	11057	1
ABHD2.T1.12/12	GCTGCATTAACCAGCATGAG	ABHD2	11057	1
ABHD3.T1.1/12	TACAGAAACGTACTACCCGA	ABHD3	171586	1
ABHD3.T1.2/12	AGTGATGAAAGGTCTAAGCA	ABHD3	171586	1
ABHD3.T1.3/12	ACTGACTTCAGTCTAGGACT	ABHD3	171586	1
ABHD3.T1.4/12	TTACTTCCTGTACTGCACCG	ABHD3	171586	1
ABHD3.T1.5/12	TTAACAACAGAGGAGTGGCG	ABHD3	171586	1
ABHD3.T1.6/12	CTTATTAAAACTGCAGATGG	ABHD3	171586	1
ABHD3.T1.7/12	CCTTCAAGACCACTGTCCCG	ABHD3	171586	1
ABHD3.T1.8/12	TGATATGGATCATGTCATGA	ABHD3	171586	1
ABHD3.T1.9/12	AGTATTGTGTCTAAATTCTG	ABHD3	171586	1
ABHD3.T1.10/12	CTTCAGTCTAGGACTCGGAC	ABHD3	171586	1
ABHD3.T1.11/12	ACTTATTAACTGAAGACTGA	ABHD3	171586	1
ABHD3.T1.12/12	CAATGACTCTGAGCAAGCGA	ABHD3	171586	1
ABHD4.T1.1/12	ACCATGCACCATCACCAAGG	ABHD4	63874	1
ABHD4.T1.2/12	ACTACAGGCTACTCACCCCA	ABHD4	63874	1
ABHD4.T1.3/12	TGACATCGATAGAGACATGG	ABHD4	63874	1
ABHD4.T1.4/12	AGTTAAACACCTCATCCTGG	ABHD4	63874	1
ABHD4.T1.5/12	AAACCAGAATAAGATCTGGA	ABHD4	63874	1
ABHD4.T1.6/12	GCTGGTCAGCATAGACATGG	ABHD4	63874	1
ABHD4.T1.7/12	TCAGCTGAGACATGGAAGTG	ABHD4	63874	1
ABHD4.T1.8/12	GAACTTATTCTGGAGACCTG	ABHD4	63874	1
ABHD4.T1.9/12	GTCAGCATAGACATGGTGGG	ABHD4	63874	1
ABHD4.T1.10/12	ACGTCCTAGGACAGATGCCA	ABHD4	63874	1
ABHD4.T1.11/12	GTGGCTGGTCAGCATAGACA	ABHD4	63874	1
ABHD4.T1.12/12	AAAACCATGCACCATCACCA	ABHD4	63874	1
ABHD5.T1.1/12	TATAGACGTAGGGCACCATG	ABHD5	51099	1
ABHD5.T1.2/12	ATTGTCTTCACATATGAATG	ABHD5	51099	1
ABHD5.T1.3/12	CAGCAGCCAAGAATCCACCT	ABHD5	51099	1
ABHD5.T1.4/12	AATGTGCAGACTCCAAGGTG	ABHD5	51099	1
ABHD5.T1.5/12	TTGGAGTCTGCACATTACAG	ABHD5	51099	1
ABHD5.T1.6/12	GGTCGTTCAGGGAAACCCCA	ABHD5	51099	1
ABHD5.T1.7/12	TCACTGAAACTGGAATGTCA	ABHD5	51099	1
ABHD5.T1.8/12	AGAACATAAGCACTCACCAA	ABHD5	51099	1
ABHD5.T1.9/12	CTCCTCCAAAACCATGGAGA	ABHD5	51099	1
ABHD5.T1.10/12	TAAGGTGTGATATAGACGTA	ABHD5	51099	1
ABHD5.T1.11/12	AAACCATGGAGAAGGACAAG	ABHD5	51099	1
ABHD5.T1.12/12	GCAATCCTTAGGCCAGCTAA	ABHD5	51099	1
ABHD6.T1.1/12	TTCCGACGCAGATCATCTGG	ABHD6	57406	1
ABHD6.T1.2/12	ACAGGCTGGAGACATCCGAT	ABHD6	57406	1
ABHD6.T1.3/12	CCATGGAGGTGCCTACCAGG	ABHD6	57406	1
ABHD6.T1.4/12	GTGGACATGCCAGGACATGA	ABHD6	57406	1
ABHD6.T1.5/12	CAAGGATATGTGGCTCAGTG	ABHD6	57406	1
ABHD6.T1.6/12	GTATGCTGCTTACTACCCAT	ABHD6	57406	1
ABHD6.T1.7/12	GTCAATTGCCAACTGCCAGG	ABHD6	57406	1
ABHD6.T1.8/12	TGGAGCTTCTGGAAAACTGT	ABHD6	57406	1
ABHD6.T1.9/12	GAACCTGCACTTGGTCTGCG	ABHD6	57406	1
ABHD6.T1.10/12	ATACTCTCTCCATCAGAACA	ABHD6	57406	1
ABHD6.T1.11/12	GAGGGATGCGGACATCGACA	ABHD6	57406	1
ABHD6.T1.12/12	AGGACACACGAGACACAGGC	ABHD6	57406	1
ABHD8.T1.1/12	TGTGCGCCTAGGCTATGAGG	ABHD8	79575	1
ABHD8.T1.2/12	GGCATTCCAGCATCACCATG	ABHD8	79575	1
ABHD8.T1.3/12	GCCAGGGTTCACTTACCCGT	ABHD8	79575	1
ABHD8.T1.4/12	CATGCCGTGGACAAGCAGGA	ABHD8	79575	1
ABHD8.T1.5/12	AGCCAGCGCATAGAAGGTGT	ABHD8	79575	1
ABHD8.T1.6/12	GTACCCAGACCTAGTGCACA	ABHD8	79575	1
ABHD8.T1.7/12	TTCCTGAAGCTCATCGACGA	ABHD8	79575	1
ABHD8.T1.8/12	GTGGACAAGCAGGACGGGCA	ABHD8	79575	1
ABHD8.T1.9/12	GTACTGGCCCGAGGGCGACG	ABHD8	79575	1
ABHD8.T1.10/12	GATGCTGGAATGCCCTGAGA	ABHD8	79575	1
ABHD8.T1.11/12	GGTGATCATGATCAATGGCG	ABHD8	79575	1
ABHD8.T1.12/12	CATCGACGAGGGCAGCCACA	ABHD8	79575	1
ABI1.T1.1/12	AAATGCTTACCTTGACACCA	ABI1	10006	1
ABI1.T1.2/12	TACACAGTTCTGGATGATGT	ABI1	10006	1
ABI1.T1.3/12	TCAAATTAAAATATAGACTG	ABI1	10006	1
ABI1.T1.4/12	TCCAGAACTGTGTAATCGAT	ABI1	10006	1
ABI1.T1.5/12	GTTCTGGATGATGTGGGCCA	ABI1	10006	1
ABI1.T1.6/12	ACAGGGCGCTCCATATTCGC	ABI1	10006	1
ABI1.T1.7/12	TTCCATCAATCATATCTCAC	ABI1	10006	1
ABI1.T1.8/12	GAATTATATTGAGAAAGGTA	ABI1	10006	1
ABI1.T1.9/12	ATCATATATTGCAACAACTA	ABI1	10006	1
ABI1.T1.10/12	CGAATATGGAGCGCCCTGTA	ABI1	10006	1
ABI1.T1.11/12	ATAGACTGTGGATATTCATA	ABI1	10006	1
ABI1.T2.12/12	AGTGGAAGTCGAGAAAACAG	ABI1	10006	2
ABI2.T1.1/12	TTATGACTATACAAAAGACA	ABI2	10152	1
ABI2.T1.2/12	GTCATCAAGAAGAATGACGA	ABI2	10152	1
ABI2.T1.3/12	AGTCATAAATTGCCACAACT	ABI2	10152	1
ABI2.T1.4/12	ATTCTAGATGATATTGGACA	ABI2	10152	1
ABI2.T1.5/12	ACGAACTGGTCGTTCAAGGT	ABI2	10152	1
ABI2.T1.6/12	AATAATGGCTCCTTCCTGAA	ABI2	10152	1
ABI2.T1.7/12	TCAAGAAGAATGACGATGGT	ABI2	10152	1
ABI2.T1.8/12	GAATGACGATGGTTGGTATG	ABI2	10152	1
ABI2.T1.9/12	ACTGGTCGTTCAAGGTTGGC	ABI2	10152	1
ABI2.T1.10/12	TGATATTGGACATGGAGTAA	ABI2	10152	1
ABI2.T1.11/12	CCACGTTCTTACTTGGAAAA	ABI2	10152	1
ABI2.T1.12/12	TATAACGAACTGGTCGTTCA	ABI2	10152	1
ABI3.T1.1/12	GTACCCATACACCAGCCAGA	ABI3	51225	1
ABI3.T1.2/12	TCCAGGCAGCCAAAGTTGAG	ABI3	51225	1
ABI3.T1.3/12	TATGGAGAAGGTGGCCCGAA	ABI3	51225	1
ABI3.T1.4/12	CAATGAGCTCTCCTTCTCTG	ABI3	51225	1
ABI3.T1.5/12	GGTGAACATGCATATGGAGA	ABI3	51225	1
ABI3.T1.6/12	GCAGATGGTGAACATGCATA	ABI3	51225	1
ABI3.T1.7/12	CGCACCAGCCATCGGAGTAG	ABI3	51225	1
ABI3.T1.8/12	CTACTCCGATGGCTGGTGCG	ABI3	51225	1
ABI3.T1.9/12	GACGCCCTCGCACCAGCCAT	ABI3	51225	1
ABI3.T1.10/12	TCCCATGGCCAATGTCGTCC	ABI3	51225	1
ABI3.T1.11/12	GCCTGGACGACATTGGCCAT	ABI3	51225	1
ABI3.T1.12/12	CGACATTGGCCATGGGATCA	ABI3	51225	1
ABI3BP.T1.1/12	AGGCCCGGTCAGCAACACAG	ABI3BP	25890	1
ABI3BP.T1.2/12	AAAATCTGAAACCAAACACG	ABI3BP	25890	1
ABI3BP.T1.3/12	CTTCCACGGTGACCACAGTG	ABI3BP	25890	1
ABI3BP.T1.4/12	TGCCGAATCTAAAACACCAG	ABI3BP	25890	1
ABI3BP.T1.5/12	AGTCCAAGATGACAAATGAG	ABI3BP	25890	1
ABI3BP.T1.6/12	CAACCTCACTGTGGTCACCG	ABI3BP	25890	1
ABI3BP.T1.7/12	GGTGACCACAGTGAGGTTGG	ABI3BP	25890	1
ABI3BP.T1.8/12	TCACTGTGGTCACCGTGGAA	ABI3BP	25890	1
ABI3BP.T1.9/12	TTGAATCTTGGCTTCCCAAG	ABI3BP	25890	1
ABI3BP.T1.10/12	CCACTAAATGACACTGTCAC	ABI3BP	25890	1
ABI3BP.T1.11/12	ACCACAGTGAGGTTGGTGGG	ABI3BP	25890	1
ABI3BP.T1.12/12	CACGGTGACCACAGTGAGGT	ABI3BP	25890	1
ABL1.T1.1/12	TCAGTGATGATATAGAACGG	ABL1	25	1
ABL1.T1.2/12	GCTGCTCAGCAGATACTCAG	ABL1	25	1
ABL1.T1.3/12	TCTGCAGGAGGACACCATGG	ABL1	25	1
ABL1.T1.4/12	GCAGCCCTTACCCCAGACGT	ABL1	25	1
ABL1.T1.5/12	CCTGAGCAGGTTGATGACAG	ABL1	25	1
ABL1.T1.6/12	CTTAGGCTATAATCACAATG	ABL1	25	1
ABL1.T1.7/12	GGCCATGTACAGCAGCACCA	ABL1	25	1
ABL1.T1.8/12	GTGGAAGAAATACAGCCTGA	ABL1	25	1
ABL1.T1.9/12	CAGTACGGGGAGGTGTACGA	ABL1	25	1
ABL1.T1.10/12	CATGGCTGACGAGATCTGAG	ABL1	25	1
ABL1.T1.11/12	GTAGTCCAGGAGGTTCCCGT	ABL1	25	1
ABL1.T1.12/12	GGTTCATCATCATTCAACGG	ABL1	25	1
ABL2.T1.1/12	TGTACACCATCACTCCACAG	ABL2	27	1
ABL2.T1.2/12	CCTAGTGGGAGAAAACCATG	ABL2	27	1
ABL2.T1.3/12	CATTGCAGAAGAAATCTGAG	ABL2	27	1
ABL2.T1.4/12	TATCGAATGGAACAGCCTGA	ABL2	27	1
ABL2.T1.5/12	CTTCTCGGTTGCATTCTCGG	ABL2	27	1
ABL2.T1.6/12	GTTACAACCAGAATGGTGAG	ABL2	27	1
ABL2.T1.7/12	TAAGTTCATAAACCTTAGGG	ABL2	27	1
ABL2.T1.8/12	ATGGTGTACAAGCTCTGCCA	ABL2	27	1
ABL2.T1.9/12	ACTCAGCATCACTAAAGGTG	ABL2	27	1
ABL2.T1.10/12	GCTGTGAAAACATTGAAGGT	ABL2	27	1
ABL2.T1.11/12	TGCAGCTCGTAACTGCCTAG	ABL2	27	1
ABL2.T1.12/12	GTCCTTGGTTACAACCAGAA	ABL2	27	1
ABLIM1.T2.1/12	GCTGTGCACAGAGTTGACAA	ABLIM1	3983	2
ABLIM1.T2.2/12	ACAGTCGGGATGCCAAACGG	ABLIM1	3983	2
ABLIM1.T2.3/12	CTGCGGGAAGGTCCTCACCG	ABLIM1	3983	2
ABLIM1.T2.4/12	AATGTGACTCGGTCTCCGGG	ABLIM1	3983	2
ABLIM1.T2.5/12	TGGTTGGAGTGTAGCTGTGG	ABLIM1	3983	2
ABLIM1.T2.6/12	CATTCACTGCCATAAATGTG	ABLIM1	3983	2
ABLIM1.T2.7/12	CGAAGACCGAGGAAAAGCTG	ABLIM1	3983	2
ABLIM1.T2.8/12	TAAGCAATCTACGAAGACCG	ABLIM1	3983	2
ABLIM1.T2.9/12	AAATGTGGGGAGCCTTGCAA	ABLIM1	3983	2
ABLIM1.T2.10/12	CCACCCATCTACAAACAGCA	ABLIM1	3983	2
ABLIM1.T2.11/12	CCAGGTCTGTGGAAATGCTG	ABLIM1	3983	2
ABLIM1.T2.12/12	CGGAGAGTATCTCTGCACCC	ABLIM1	3983	2
ABLIM2.T1.1/12	GTAGTGCTGTGGTGACCGTG	ABLIM2	84448	1
ABLIM2.T1.2/12	ACGTGTGGGAATGTGTGCAA	ABLIM2	84448	1
ABLIM2.T1.3/12	CCTGACTTACATAAATCACA	ABLIM2	84448	1
ABLIM2.T1.4/12	GTGAGTAGGAGATCATGTCG	ABLIM2	84448	1
ABLIM2.T1.5/12	CAGCTGGCTGATGCTCAAGG	ABLIM2	84448	1
ABLIM2.T1.6/12	GGACAGGCAGAGCTACGGCG	ABLIM2	84448	1
ABLIM2.T1.7/12	CGTGGACCGGACGAGACTGG	ABLIM2	84448	1
ABLIM2.T1.8/12	GAAGAGACACTTGTCGCCCG	ABLIM2	84448	1
ABLIM2.T1.9/12	CCCGAGGCTAACCGACCCAG	ABLIM2	84448	1
ABLIM2.T1.10/12	GACAGAAATGATGCTCTCTG	ABLIM2	84448	1
ABLIM2.T1.11/12	CGGCACACACGAAGCAGTCG	ABLIM2	84448	1
ABLIM2.T1.12/12	ACACGCCGGATGCCAGATGG	ABLIM2	84448	1
ABLIM3.T1.1/12	CTGCAGCGTCATCCTCACCG	ABLIM3	22885	1
ABLIM3.T1.2/12	AGGTCACCTTGTCTCCAATG	ABLIM3	22885	1
ABLIM3.T1.3/12	TCTTCGGTAGGCAGGCAGGG	ABLIM3	22885	1
ABLIM3.T1.4/12	CCTTAATTACAAAGACCTGG	ABLIM3	22885	1
ABLIM3.T1.5/12	CCAGGAGTACATCTGCACCC	ABLIM3	22885	1
ABLIM3.T1.6/12	CTGTGGAGACACCTGCAAAG	ABLIM3	22885	1
ABLIM3.T1.7/12	CAAGGTTAAGTCTATCTACG	ABLIM3	22885	1
ABLIM3.T1.8/12	AGACTGTGCCGGGTGCAAGG	ABLIM3	22885	1
ABLIM3.T1.9/12	GGAAGTGGTTGTTGTGCACG	ABLIM3	22885	1
ABLIM3.T1.10/12	ACTTGTGACCGATACATCAG	ABLIM3	22885	1
ABLIM3.T1.11/12	CGTAGATAGACTTAACCTTG	ABLIM3	22885	1
ABLIM3.T1.12/12	GACCCAATGCTGGATCCAGG	ABLIM3	22885	1
ABO.T1.1/12	AGACATAGTAGTGGACACGG	ABO	28	1
ABO.T1.2/12	AGTCACTGATCATCTCCATG	ABO	28	1
ABO.T1.3/12	AAACACAGTTAACCCAATGG	ABO	28	1
ABO.T1.4/12	TGAAGACATAGTAGTGGACA	ABO	28	1
ABO.T1.5/12	CTGGTCCCACAAGTACTCGG	ABO	28	1
ABO.T1.6/12	CAGTAGGAAGGATGTCCTCG	ABO	28	1
ABO.T1.7/12	CTTCTACGGAAGCAGCCGGG	ABO	28	1
ABO.T1.8/12	CCAGGTAATCCACCTCGCTG	ABO	28	1
ABO.T1.9/12	CGACCAGGCCAACGGCATCG	ABO	28	1
ABO.T1.10/12	GGTCGACCATCATGGCCTGG	ABO	28	1
ABO.T1.11/12	CCGGTCCCCAGCGTCACGCG	ABO	28	1
ABO.T1.12/12	CCAACGGCATCGAGGCCGTG	ABO	28	1
ABR.T1.1/12	CTTCGGTGTGAAGATCAGCG	ABR	29	1
ABR.T1.2/12	AGACCTGTACTGTACCCTGG	ABR	29	1
ABR.T1.3/12	TGTCAGCAAAGCCAAAACCA	ABR	29	1
ABR.T1.4/12	GGACATCTATGAGATCCACA	ABR	29	1
ABR.T1.5/12	CCAGTTCCAGAAGATCTCAG	ABR	29	1
ABR.T1.6/12	CAGGGTGTTCCGGGACACAG	ABR	29	1
ABR.T1.7/12	CGGACTACGAGAGGTCAGAG	ABR	29	1
ABR.T1.8/12	GGTTGTCATAGAACTCCTTG	ABR	29	1
ABR.T1.9/12	TGTGCCCCAAGGTGCAACAG	ABR	29	1
ABR.T1.10/12	TCTGAGGGTCTCAGTAACGT	ABR	29	1
ABR.T1.11/12	CCAGCCCATGAAACCCCTGA	ABR	29	1
ABR.T1.12/12	GATCCTGAACGGGATTGTGG	ABR	29	1
ABRA.T1.1/12	GTGCTTCATTATCTGCACAA	ABRA	137735	1
ABRA.T1.2/12	TGCTGAGGAGCACATCTACA	ABRA	137735	1
ABRA.T1.3/12	GCGTGCCAGGAAACATGGAC	ABRA	137735	1
ABRA.T1.4/12	GCACATCTACAGGGAAATGA	ABRA	137735	1
ABRA.T1.5/12	AGAGATCTCCAAAAGTAACC	ABRA	137735	1
ABRA.T1.6/12	TGGGCATTCTCATGCGTGCC	ABRA	137735	1
ABRA.T1.7/12	CTCATGCGTGCCAGGAAACA	ABRA	137735	1
ABRA.T1.8/12	GTGCTGAGGAGCACATCTAC	ABRA	137735	1
ABRA.T2.9/12	AAGGAACCAAAACTGCTGAA	ABRA	137735	2
ABRA.T2.10/12	TGAAAGGGCCAAGCGTGCTG	ABRA	137735	2
ABRA.T2.11/12	CCGCCTACACAAAGGAGATG	ABRA	137735	2
ABRA.T2.12/12	TAATCAAACTCTTCACTGAA	ABRA	137735	2
ABRACL.T1.1/12	CGAGGTTAACCTCTTAGTGG	ABRACL	58527	1
ABRACL.T1.2/12	CTCTTAAAGCTGCAAAACGA	ABRACL	58527	1
ABRACL.T1.3/12	CCAGGAGAGCTGCTTCTGCA	ABRACL	58527	1
ABRACL.T1.4/12	TACCAATGCTTCAAAGAGGT	ABRACL	58527	1
ABRACL.T1.5/12	TCACGAGGTTAACCTCTTAG	ABRACL	58527	1
ABRACL.T1.6/12	AGGAAGATTGTAACATATCC	ABRACL	58527	1
ABRACL.T1.7/12	CCTTGCAGAAGCAGCTCTCC	ABRACL	58527	1
ABRACL.T3.8/12	AGTGGAGGAAATTCATCGTT	ABRACL	58527	3
ABRACL.T3.9/12	GGAAAGTTAAGCGTGAAATT	ABRACL	58527	3
ABRACL.T4.10/12	CTCCCAGGCAGCAATGAATG	ABRACL	58527	4
ABRACL.T5.11/12	ATATTACTGCAAGATTAATG	ABRACL	58527	5
ABRACL.T6.12/12	GGTTGGCACATTTATCATCA	ABRACL	58527	6
ABT1.T1.1/12	CAAGCGCATAGCCAAGCGCG	ABT1	29777	1
ABT1.T1.2/12	CCTTCTCAGCGCCTATGGCG	ABT1	29777	1
ABT1.T1.3/12	CCAAGGACTACACCGAGGGA	ABT1	29777	1
ABT1.T1.4/12	TTCCAAAGATCATAACGGAA	ABT1	29777	1
ABT1.T1.5/12	AGATCTATCTTCTCACCTTG	ABT1	29777	1
ABT1.T1.6/12	CTCAGCGCCTATGGCGAGGT	ABT1	29777	1
ABT1.T1.7/12	AGAAGGTTGCGGACGTGCAG	ABT1	29777	1
ABT1.T1.8/12	TGAGGTTCCAAAGATCATAA	ABT1	29777	1
ABT1.T1.9/12	GTGAAACGGTGCAAGTACTG	ABT1	29777	1
ABT1.T1.10/12	ACACGCCTATGGGTGCCCGC	ABT1	29777	1
ABT1.T1.11/12	GCGCATAGCCAAGCGCGTGG	ABT1	29777	1
ABT1.T1.12/12	CCTCGCCATAGGCGCTGAGA	ABT1	29777	1
ABTB1.T1.1/12	GGGCTCGGAAGTAGTCACTG	ABTB1	80325	1
ABTB1.T1.2/12	GAGCACGTGAGTGAAGACGT	ABTB1	80325	1
ABTB1.T1.3/12	CATGTACAGCGACCACACTG	ABTB1	80325	1
ABTB1.T1.4/12	GCACATCATAGGCTGCCTCG	ABTB1	80325	1
ABTB1.T1.5/12	CTGCCCACAGATCAACCCCG	ABTB1	80325	1
ABTB1.T1.6/12	GCAGGGCATCCACAGTGACG	ABTB1	80325	1
ABTB1.T1.7/12	ATGCTGGACACCAAATGGAA	ABTB1	80325	1
ABTB1.T1.8/12	TGTGTACAGGTACTGCAGCA	ABTB1	80325	1
ABTB1.T1.9/12	AGTAGGCACTACGTGCACCC	ABTB1	80325	1
ABTB1.T1.10/12	CTGCTGCAGTACCTGTACAC	ABTB1	80325	1
ABTB1.T1.11/12	GTACAGCGACCACACTGAGG	ABTB1	80325	1
ABTB1.T1.12/12	AGGAGGGCACAGGCACCTTG	ABTB1	80325	1
ABTB2.T1.1/12	ATGCAGTATCTGTACTACGG	ABTB2	25841	1
ABTB2.T1.2/12	CAGCACAGCGAATGTCAGTG	ABTB2	25841	1
ABTB2.T1.3/12	CCCCACCACTGACATCCTGG	ABTB2	25841	1
ABTB2.T1.4/12	GCTGCATGGACACATCTCTG	ABTB2	25841	1
ABTB2.T1.5/12	CCTCATCAACCAAGCCATCG	ABTB2	25841	1
ABTB2.T1.6/12	GAACACCTACAAATATGCCA	ABTB2	25841	1
ABTB2.T1.7/12	CGCCTGCATGGAGAACCTGG	ABTB2	25841	1
ABTB2.T1.8/12	GGTGACAGCTTCTAACAGGT	ABTB2	25841	1
ABTB2.T1.9/12	TTCGGGTGTCCACCATCCAG	ABTB2	25841	1
ABTB2.T1.10/12	CAAACTTGGACATCCAGGTG	ABTB2	25841	1
ABTB2.T1.11/12	CCAGATGTTGATTGATGCTG	ABTB2	25841	1
ABTB2.T1.12/12	AGATACTGCATCATCATCTG	ABTB2	25841	1
ACAA1.T1.1/12	AGGGCTGACAGTGAGTGACG	ACAA1	30	1
ACAA1.T1.2/12	ATTCACGTCCTTGAGAACCG	ACAA1	30	1
ACAA1.T1.3/12	GATTGTGCCTGTGACCACCA	ACAA1	30	1
ACAA1.T1.4/12	GGACATCTTCGAGATCAATG	ACAA1	30	1
ACAA1.T1.5/12	TCAATAGACAGTGTTCGTCG	ACAA1	30	1
ACAA1.T1.6/12	CCTCTGAGAATGTGGCTGAG	ACAA1	30	1
ACAA1.T1.7/12	CGTGCCCCAGTGCAGCCCAG	ACAA1	30	1
ACAA1.T1.8/12	TGTCTATTGACAGTGGACAA	ACAA1	30	1
ACAA1.T1.9/12	CTTGTCATCATGGACCGTGG	ACAA1	30	1
ACAA1.T1.10/12	CCGCTCAGCCACATTCTCAG	ACAA1	30	1
ACAA1.T1.11/12	GGGACATGGACTCCACCCTG	ACAA1	30	1
ACAA1.T1.12/12	CGAACACTGTCTATTGACAG	ACAA1	30	1
ACAA2.T1.1/12	CTTGATCCAGATCCTCCCAG	ACAA2	10449	1
ACAA2.T1.2/12	AAGATGGAACTGTTACTGCA	ACAA2	10449	1
ACAA2.T1.3/12	ACTGCAGGGAATGCATCGGT	ACAA2	10449	1
ACAA2.T1.4/12	AGGCCTCCGTAAGCTCCAAA	ACAA2	10449	1
ACAA2.T1.5/12	GAAACATAACTTCACACCAC	ACAA2	10449	1
ACAA2.T1.6/12	AATACCTTAATTCGTGAACC	ACAA2	10449	1
ACAA2.T1.7/12	TGCTCGGCCCCAAACCACCC	ACAA2	10449	1
ACAA2.T1.8/12	CTTACCAATACCCATGATAG	ACAA2	10449	1
ACAA2.T1.9/12	ATCAAGAATTACTGCACACC	ACAA2	10449	1
ACAA2.T1.10/12	CCCAGTACTTGGCTGTTGAG	ACAA2	10449	1
ACAA2.T1.11/12	TTGTGAATGGATGTCAGGTA	ACAA2	10449	1
ACAA2.T1.12/12	GATTATGGGCAATGTCCTGC	ACAA2	10449	1
ACACA.T1.1/12	GTCAGATTGAGGAATCCGTG	ACACA	31	1
ACACA.T1.2/12	GCCATTCATGATCACCACAT	ACACA	31	1
ACACA.T1.3/12	TAGCACATGGAATGGCAGTG	ACACA	31	1
ACACA.T1.4/12	TCAATGGGAGAATCACCCCA	ACACA	31	1
ACACA.T1.5/12	ATGTATGGGGTATCTCCCTG	ACACA	31	1
ACACA.T1.6/12	GCTTAAGGACAACACCTGTG	ACACA	31	1
ACACA.T1.7/12	AGATGTGGTTACAGTCAGTG	ACACA	31	1
ACACA.T1.8/12	ACCTCCAATAACCAGCTGGG	ACACA	31	1
ACACA.T1.9/12	GCTGGCTGGGAAACTGACAG	ACACA	31	1
ACACA.T1.10/12	ATCTATGTATCAGCCAACAG	ACACA	31	1
ACACA.T1.11/12	CGGCCTGCTAGCATCCATCG	ACACA	31	1
ACACA.T1.12/12	AAAAGGTTATGTGAAAGATG	ACACA	31	1
ACACB.T1.1/12	CTGTATGGAGAGTCACCATG	ACACB	32	1
ACACB.T1.2/12	GCGGACAGACTTCTCCACAG	ACACB	32	1
ACACB.T1.3/12	GTATGCCAGCAACATCACCT	ACACB	32	1
ACACB.T1.4/12	CATACTGGGCCATCACCCTG	ACACB	32	1
ACACB.T1.5/12	GATCAAACACATGTTCCACG	ACACB	32	1
ACACB.T1.6/12	ACATCTCATAGGCCCACCTG	ACACB	32	1
ACACB.T1.7/12	GTTGGCCTTAAGGTCCTCGG	ACACB	32	1
ACACB.T1.8/12	ACATCCAACAACCAGCTGGG	ACACB	32	1
ACACB.T1.9/12	TGCAGACAAAGAGAGCAGGT	ACACB	32	1
ACACB.T1.10/12	CGTGTGGGGTTACTTCAGCG	ACACB	32	1
ACACB.T1.11/12	GCACTCTGACCTGATCACAA	ACACB	32	1
ACACB.T1.12/12	TGCTGTGGAGACACGGACTG	ACACB	32	1
ACAD10.T1.1/12	CCGTCAGCAGAGGACCACAG	ACAD10	80724	1
ACAD10.T1.2/12	TGTAGGCCACATCAGCAAGG	ACAD10	80724	1
ACAD10.T1.3/12	CAGATGTGCATATTCCACAT	ACAD10	80724	1
ACAD10.T1.4/12	CGGAGCAGGACTGACCAATG	ACAD10	80724	1
ACAD10.T1.5/12	AACACACAGAGTTGGCAACG	ACAD10	80724	1
ACAD10.T1.6/12	GTACTCCATCACATAGAAGG	ACAD10	80724	1
ACAD10.T1.7/12	CCTGTGCAAAATTCACAGTG	ACAD10	80724	1
ACAD10.T1.8/12	GCTCAAATCGGACTTCACCA	ACAD10	80724	1
ACAD10.T1.9/12	CTTGAGGTCTTCGATCAGTG	ACAD10	80724	1
ACAD10.T1.10/12	CCTGTAGGATTGCAGCCACA	ACAD10	80724	1
ACAD10.T1.11/12	TGGTTCCCATGGATACCCCA	ACAD10	80724	1
ACAD10.T1.12/12	GCGTGGAATATAGTCCCCTG	ACAD10	80724	1
ACAD11.T1.1/12	TTAGGAAGAAGTGAACCTGG	ACAD11	84129	1
ACAD11.T1.2/12	TGTCAGCGGACTCAGCCACG	ACAD11	84129	1
ACAD11.T1.3/12	GGATCTTCTCAATGGCAATG	ACAD11	84129	1
ACAD11.T1.4/12	ATAGATTGCAATGATCAAAG	ACAD11	84129	1
ACAD11.T1.5/12	GTTCGACAGCAAGTCCCTGG	ACAD11	84129	1
ACAD11.T1.6/12	TGTAGACACAGGGAATATGG	ACAD11	84129	1
ACAD11.T1.7/12	CAATCAAGGCATAGTCCACG	ACAD11	84129	1
ACAD11.T1.8/12	CTGGCGCTAAGAAAGAGGTG	ACAD11	84129	1
ACAD11.T1.9/12	TCTACTCACATGTTAGCCAG	ACAD11	84129	1
ACAD11.T1.10/12	CCATGCAACAGCTATCGGAG	ACAD11	84129	1
ACAD11.T1.11/12	GGATTCTGCCAGGTCCAAGG	ACAD11	84129	1
ACAD11.T1.12/12	AGAAGTTGTATGCACATGTG	ACAD11	84129	1
ACAD8.T1.1/12	CAGGCCTTGCAGATGCACGG	ACAD8	27034	1
ACAD8.T1.2/12	AACTTCTCCATGGTACAGAG	ACAD8	27034	1
ACAD8.T1.3/12	GCCGTGAGAGGACTGAACGG	ACAD8	27034	1
ACAD8.T1.4/12	CAAATTCACCTGGTTCAGTG	ACAD8	27034	1
ACAD8.T1.5/12	GCTTCGGAAATGAGGAACAG	ACAD8	27034	1
ACAD8.T1.6/12	TCAGTCCTCTCACGGCAATG	ACAD8	27034	1
ACAD8.T1.7/12	ACGCTGTTCAGCAGTACGTG	ACAD8	27034	1
ACAD8.T1.8/12	ATTGCCGTGAGAGGACTGAA	ACAD8	27034	1
ACAD8.T1.9/12	TGGCTCCAAATATGGCAGAG	ACAD8	27034	1
ACAD8.T1.10/12	CGAAGACTGTGCTGTCCCTG	ACAD8	27034	1
ACAD8.T1.11/12	AGCCCAGCTAGGCTTCGGAG	ACAD8	27034	1
ACAD8.T1.12/12	TACATACAAACAGATGTGGG	ACAD8	27034	1
ACAD9.T1.1/12	GCCATGAACATCCTCAACAG	ACAD9	28976	1
ACAD9.T1.2/12	CCATTAGTAATCCAGACCTG	ACAD9	28976	1
ACAD9.T1.3/12	CTCACTCACACACTGCCAGG	ACAD9	28976	1
ACAD9.T1.4/12	GTATGACCTACCTCACAGCA	ACAD9	28976	1
ACAD9.T1.5/12	CAGGTCTGGATTACTAATGG	ACAD9	28976	1
ACAD9.T1.6/12	TGCCAGGGTTACCTTCACCA	ACAD9	28976	1
ACAD9.T1.7/12	CCCACAGGTGTTCAGCTCCG	ACAD9	28976	1
ACAD9.T1.8/12	TGTGGAAAACATCCTTGGAG	ACAD9	28976	1
ACAD9.T1.9/12	CTGCTGAGTACGCCTGCACA	ACAD9	28976	1
ACAD9.T1.10/12	TGAAAACACCAAGATACCTG	ACAD9	28976	1
ACAD9.T1.11/12	GAAGATAAATTAGGCATTCG	ACAD9	28976	1
ACAD9.T1.12/12	GCACAGGAGCTACTTACTGT	ACAD9	28976	1
ACADL.T1.1/12	GACTGTGTACAGCTCCATGG	ACADL	33	1
ACADL.T1.2/12	ATCTTCAAAGAATAGTTCTG	ACADL	33	1
ACADL.T1.3/12	ACAGTGACAAGCTTACCTGT	ACADL	33	1
ACADL.T1.4/12	GCATCTTGGTGGAATTGGAG	ACADL	33	1
ACADL.T1.5/12	AGCTGGAGAAGTAAGTAGGG	ACADL	33	1
ACADL.T1.6/12	GCCACTTACTCTGAGTGATG	ACADL	33	1
ACADL.T1.7/12	CATCATGAAAGAGCTTCCAC	ACADL	33	1
ACADL.T1.8/12	TGGAGGTTGGGGATACATGT	ACADL	33	1
ACADL.T1.9/12	TGATGTTGTGATTGTAGTTG	ACADL	33	1
ACADL.T1.10/12	CTGGATTCTCAATGGAAGCA	ACADL	33	1
ACADL.T1.11/12	GGAAGTGACTGGATTCTCAA	ACADL	33	1
ACADL.T1.12/12	ATGTCCTATATTACAAACCA	ACADL	33	1
ACADM.T1.1/12	ACACACATTCCAGAGAACTG	ACADM	34	1
ACADM.T1.2/12	AAGATGTGGATAACCAACGG	ACADM	34	1
ACADM.T1.3/12	CAGAGAGGAAATCATCCCAG	ACADM	34	1
ACADM.T1.4/12	CAGAAGATGTGGATAACCAA	ACADM	34	1
ACADM.T1.5/12	CAGCGATGTTCAGATACTAG	ACADM	34	1
ACADM.T1.6/12	ATTGGCTTATGGATGTACAG	ACADM	34	1
ACADM.T1.7/12	TGAGTTACCAGAGAGCAGCT	ACADM	34	1
ACADM.T1.8/12	ATTGTGGAAGCAGATACCCC	ACADM	34	1
ACADM.T1.9/12	TTATTAATGGTCAGAAGATG	ACADM	34	1
ACADM.T1.10/12	CCCAGGCTCTTCTAATTAGG	ACADM	34	1
ACADM.T1.11/12	TATCATATTCTGCAGCCACT	ACADM	34	1
ACADM.T1.12/12	GATGCTGTGCAGATACTTGG	ACADM	34	1
ACADS.T1.1/12	TAAGGAACATCTCTTCCCAG	ACADS	35	1
ACADS.T1.2/12	CGCATCACTGAGATCTACGA	ACADS	35	1
ACADS.T1.3/12	GTTCACAGCACAATCGAGGG	ACADS	35	1
ACADS.T1.4/12	GTAGTTCACAGCACAATCGA	ACADS	35	1
ACADS.T1.5/12	TGACAGAGATGCCGGCAGAG	ACADS	35	1
ACADS.T1.6/12	GACACTCATGATGACTCCGG	ACADS	35	1
ACADS.T1.7/12	GAGATGTTCCTTATCCACCT	ACADS	35	1
ACADS.T1.8/12	CAGGCCATCCAGATCCTGGG	ACADS	35	1
ACADS.T1.9/12	GTTGACACTCATGATGACTC	ACADS	35	1
ACADS.T1.10/12	ACAGTCCTCAAAGATGAGGT	ACADS	35	1
ACADS.T1.11/12	GTCCGTGCTGGCAAAGACCA	ACADS	35	1
ACADS.T1.12/12	TGAGTCGCCCTCGGCCCGGG	ACADS	35	1
ACADSB.T1.1/12	CTACACCAAAGATTACCCTG	ACADSB	36	1
ACADSB.T1.2/12	TTCCTCTATCACGAGCACAG	ACADSB	36	1
ACADSB.T1.3/12	GAAGTTGACCCAGAATATGG	ACADSB	36	1
ACADSB.T1.4/12	AGTGAGCTGAGGCAAATAGG	ACADSB	36	1
ACADSB.T1.5/12	ACAGGGCCTCCAACACCAAG	ACADSB	36	1
ACADSB.T1.6/12	ATCTTGGGACAAATTGGACA	ACADSB	36	1
ACADSB.T1.7/12	ATCACGATCTACTAAGAAGG	ACADSB	36	1
ACADSB.T1.8/12	AGCCAAAGTTGATGCATCTG	ACADSB	36	1
ACADSB.T1.9/12	GGAAACCTGAAAACAAATTG	ACADSB	36	1
ACADSB.T1.10/12	CCAACACCAAGTGGCTCACG	ACADSB	36	1
ACADSB.T1.11/12	TAAATGTATCGAGTGGATGG	ACADSB	36	1
ACADSB.T1.12/12	TACTAACATACAATGCTGCT	ACADSB	36	1
ACADVL.T1.1/12	TATGCTGCAGTATGTAACTG	ACADVL	37	1
ACADVL.T1.2/12	CAAGTGCCCAGTGAGCTGGG	ACADVL	37	1
ACADVL.T1.3/12	TGAATGCATCCAAATCATGG	ACADVL	37	1
ACADVL.T1.4/12	GTGAGTGCTAACATGGACCA	ACADVL	37	1
ACADVL.T1.5/12	ACCATGTAAGCCATGGACTG	ACADVL	37	1
ACADVL.T1.6/12	GGGCTCGGTTAGACAGAAAG	ACADVL	37	1
ACADVL.T1.7/12	GTATGGGAACACCTGATCTG	ACADVL	37	1
ACADVL.T1.8/12	CAAGGCTTCAAACACAGCAG	ACADVL	37	1
ACADVL.T1.9/12	TGGCGTGGGCATTACCCTGG	ACADVL	37	1
ACADVL.T1.10/12	TAACATGGACCAGGGAGCCA	ACADVL	37	1
ACADVL.T1.11/12	AGCACTCACCATGTAAGCCA	ACADVL	37	1
ACADVL.T1.12/12	GCCATGCACATCCTCAACAA	ACADVL	37	1
ACAN.T1.1/12	CTACAGCAGAACTCACCATG	ACAN	176	1
ACAN.T1.2/12	TGACAAGGACAGCAGCCCAG	ACAN	176	1
ACAN.T1.3/12	TGGGGTGTCCATCTGACCAG	ACAN	176	1
ACAN.T1.4/12	AGTAGCGGGTGGGTCCCGGG	ACAN	176	1
ACAN.T1.5/12	TACAAAGCAGTAGACATCGT	ACAN	176	1
ACAN.T1.6/12	GAACGACAGGACCATCGAAG	ACAN	176	1
ACAN.T1.7/12	TGGGGTCGATGAAATAGCAG	ACAN	176	1
ACAN.T1.8/12	CAGGCTCTGGACTTCCAAGG	ACAN	176	1
ACAN.T1.9/12	AGATGGGGTAGCGCACGCTG	ACAN	176	1
ACAN.T1.10/12	GCATGGCATCGAGGACAGCG	ACAN	176	1
ACAN.T1.11/12	CGAGGTGATGCATGGCATCG	ACAN	176	1
ACAN.T1.12/12	GTGGAAGCCGTCTTCGTAGG	ACAN	176	1
ACAP1.T1.1/12	CCACAAGCTGGACAGCCATG	ACAP1	9744	1
ACAP1.T1.2/12	TGCCGGAACACTGAATGCAG	ACAP1	9744	1
ACAP1.T1.3/12	TCTGCCCTGACTCAGAAAGG	ACAP1	9744	1
ACAP1.T1.4/12	CAACCATTCTTGGCCACACG	ACAP1	9744	1
ACAP1.T1.5/12	ACGGCTCGAGCTGGGTACCG	ACAP1	9744	1
ACAP1.T1.6/12	TGTGGCCTGGATCAGCGGTG	ACAP1	9744	1
ACAP1.T1.7/12	CATCATCAACCAGATCTATG	ACAP1	9744	1
ACAP1.T1.8/12	GAATGCAGAGGGTGACACCA	ACAP1	9744	1
ACAP1.T1.9/12	CTGGATTCACGCTAAATACG	ACAP1	9744	1
ACAP1.T1.10/12	ATGGGAGCCAGAACTAGTGA	ACAP1	9744	1
ACAP1.T1.11/12	TGTGGCCAAGAATGGTTGCG	ACAP1	9744	1
ACAP1.T1.12/12	CCAGATCTATGAGGCCCGCG	ACAP1	9744	1
ACAP2.T1.1/12	TCAACCAAAGAGATGTCCAA	ACAP2	23527	1
ACAP2.T1.2/12	TCCGGAGCACTCGATACACA	ACAP2	23527	1
ACAP2.T1.3/12	TGAACTTGGACCCTACATGA	ACAP2	23527	1
ACAP2.T1.4/12	ACTATAGGATAATCCGACTG	ACAP2	23527	1
ACAP2.T1.5/12	TGTGAGTTCCTCCTACAGAA	ACAP2	23527	1
ACAP2.T1.6/12	GTGCTCCGGAATTCACCGGT	ACAP2	23527	1
ACAP2.T1.7/12	CCACCGTCTTAGGGCACACA	ACAP2	23527	1
ACAP2.T1.8/12	CATAATCGAGGGCTATGTGT	ACAP2	23527	1
ACAP2.T1.9/12	TGGCCTGGCAGATCCACGGT	ACAP2	23527	1
ACAP2.T1.10/12	ACCAAAGAGATGTCCAAGGG	ACAP2	23527	1
ACAP2.T1.11/12	CACAACAGCTGGCATTGCCA	ACAP2	23527	1
ACAP2.T1.12/12	CGTGAACTGGGCCAATTCAG	ACAP2	23527	1
ACAP3.T1.1/12	GCGGAGGTCATCCACCACCA	ACAP3	116983	1
ACAP3.T1.2/12	CAGACGATCAAGGAGCCCTG	ACAP3	116983	1
ACAP3.T1.3/12	GTGAACCAAAGAGACAGCCG	ACAP3	116983	1
ACAP3.T1.4/12	AGCCGTGTGAGGACATCGAG	ACAP3	116983	1
ACAP3.T1.5/12	CTGGATCAAGGACAAATACG	ACAP3	116983	1
ACAP3.T1.6/12	GGAGGTGGTGAACTACCACA	ACAP3	116983	1
ACAP3.T1.7/12	GCACATAGTCCAGTGCCAGG	ACAP3	116983	1
ACAP3.T1.8/12	GAAGCTGTGCAGTGGCATGG	ACAP3	116983	1
ACAP3.T1.9/12	TGGAGGGCTACCTCTTCAAG	ACAP3	116983	1
ACAP3.T1.10/12	GTTCCTGCTGCAAAACGGAG	ACAP3	116983	1
ACAP3.T1.11/12	TGAGGAACGCCCAGGCCCCG	ACAP3	116983	1
ACAP3.T1.12/12	AGGCTGACTCCGAGAAGCTG	ACAP3	116983	1
ACAT1.T1.1/12	ATGGGTAATGTTCTACAAGG	ACAT1	38	1
ACAT1.T1.2/12	AGGATCAACACCATATGGTG	ACAT1	38	1
ACAT1.T1.3/12	TGACGGCAGATGCAGCGAAG	ACAT1	38	1
ACAT1.T1.4/12	AGGAATGAAAGCCATCATGA	ACAT1	38	1
ACAT1.T1.5/12	GCCTCTCAAAGTCTTATGTG	ACAT1	38	1
ACAT1.T1.6/12	TTCTGCGCAGGATGTGATGG	ACAT1	38	1
ACAT1.T1.7/12	AGTGCTACAAGAACACCCAT	ACAT1	38	1
ACAT1.T1.8/12	TACATGGGTAATGTTCTACA	ACAT1	38	1
ACAT1.T1.9/12	AATGTTCTACAAGGAGGTGA	ACAT1	38	1
ACAT1.T1.10/12	ATACCAGAAGTAAAGCAGCA	ACAT1	38	1
ACAT1.T1.11/12	GAAGTGAAAGAAGCATACAT	ACAT1	38	1
ACAT1.T1.12/12	TCTGGGACATCCAATTGGGT	ACAT1	38	1
ACAT2.T1.1/12	GGAGCTGCCAGATGATCTGT	ACAT2	39	1
ACAT2.T1.2/12	CGACAGCCAGATGCTCCAAG	ACAT2	39	1
ACAT2.T1.3/12	GTTCTCAAGTAAGCCAAGTG	ACAT2	39	1
ACAT2.T1.4/12	GATAGGAGACTCCAGCATTG	ACAT2	39	1
ACAT2.T1.5/12	AGTCTTGAAGAGGGCCACTG	ACAT2	39	1
ACAT2.T1.6/12	CACATCTTCCGGAGCCACAG	ACAT2	39	1
ACAT2.T1.7/12	ACTGACAGTATACTCTGTGA	ACAT2	39	1
ACAT2.T1.8/12	CAGAGTATACTGTCAGTCAG	ACAT2	39	1
ACAT2.T1.9/12	GGCTCCGGAAGATGTGTCTG	ACAT2	39	1
ACAT2.T1.10/12	GAGTAGAGAAGATCAGGACA	ACAT2	39	1
ACAT2.T1.11/12	CATCAAAGAAGTCTTGAAGA	ACAT2	39	1
ACAT2.T1.12/12	AGGCATGGAAAATATGAGCA	ACAT2	39	1
ACBD3.T1.1/12	TAATCCAGACACTTGTCCTG	ACBD3	64746	1
ACBD3.T1.2/12	CCTCCTCATGACAGTCCCGT	ACBD3	64746	1
ACBD3.T1.3/12	CCGACGGGACTGTCATGAGG	ACBD3	64746	1
ACBD3.T1.4/12	GTACCGACGGGACTGTCATG	ACBD3	64746	1
ACBD3.T1.5/12	GATTGTGCCTGTGTACCGAC	ACBD3	64746	1
ACBD3.T1.6/12	GAACAGTGACCACTTCTCCT	ACBD3	64746	1
ACBD3.T1.7/12	ATGTGTTGGGGAATGACAGG	ACBD3	64746	1
ACBD3.T1.8/12	ATATGATCCTTCTTCATGGG	ACBD3	64746	1
ACBD3.T1.9/12	GTCTAAAGAGGATGCCATGG	ACBD3	64746	1
ACBD3.T1.10/12	CATGTCTAAAGAGGATGCCA	ACBD3	64746	1
ACBD3.T1.11/12	CTGGCAGCCATCAATATCCA	ACBD3	64746	1
ACBD3.T1.12/12	TGACAGTCCCGTCGGTACAC	ACBD3	64746	1
ACBD4.T1.1/12	TCTGGGCAAGATGAGCAGGG	ACBD4	79777	1
ACBD4.T1.2/12	ACTACAAGCAGGCCACCATG	ACBD4	79777	1
ACBD4.T1.3/12	GAACCTGCCCAAGAACGGTG	ACBD4	79777	1
ACBD4.T1.4/12	ACCACTTATATCGTCCAATG	ACBD4	79777	1
ACBD4.T1.5/12	GCAGCATCTCTTCATAGGAG	ACBD4	79777	1
ACBD4.T1.6/12	AGGAGGGGCGGTAAGAACCT	ACBD4	79777	1
ACBD4.T1.7/12	GACTGTTCCAGGCGTCCCTG	ACBD4	79777	1
ACBD4.T1.8/12	CCAATGGGGTCCCAGAACCC	ACBD4	79777	1
ACBD4.T1.9/12	ATTCTACAGTTACTACAAGC	ACBD4	79777	1
ACBD4.T1.10/12	TTCAGTGATGTAGGCAGACA	ACBD4	79777	1
ACBD4.T1.11/12	ACCCCATTGGACGATATAAG	ACBD4	79777	1
ACBD4.T1.12/12	AGGGACGCCTGGAACAGTCT	ACBD4	79777	1
ACBD5.T1.1/12	ACTGGGTGATATGACCAAAG	ACBD5	91452	1
ACBD5.T1.2/12	CAAACTCTGGATCACCTTCA	ACBD5	91452	1
ACBD5.T1.3/12	AGGGATGCTTGGAGTTCACT	ACBD5	91452	1
ACBD5.T1.4/12	TTCTATAAGCAGGCAACTGA	ACBD5	91452	1
ACBD5.T1.5/12	CCAATAGGATCCCAAAATCC	ACBD5	91452	1
ACBD5.T1.6/12	TACCATTCTTCGGCAAACTC	ACBD5	91452	1
ACBD5.T1.7/12	CCAGCGCACGTACCATTCTT	ACBD5	91452	1
ACBD5.T1.8/12	TTCTTCAACATATGCAATCA	ACBD5	91452	1
ACBD5.T2.9/12	CGTGCTGATGAGACTGCAGG	ACBD5	91452	2
ACBD5.T2.10/12	CCTCGTGCTGATGAGACTGC	ACBD5	91452	2
ACBD5.T2.11/12	ATCTCGAAGGGCCACCAAGA	ACBD5	91452	2
ACBD5.T2.12/12	GAAGAATTGCTGCGTGTCAT	ACBD5	91452	2
ACBD6.T1.1/12	CATCCTGGTCTCGGAGAGTG	ACBD6	84320	1
ACBD6.T1.2/12	CCCACTCTCCGAGACCAGGA	ACBD6	84320	1
ACBD6.T1.3/12	TGACCCCACTCTCCGAGACC	ACBD6	84320	1
ACBD6.T1.4/12	AATCAGGCCTTGCAGGTGCG	ACBD6	84320	1
ACBD6.T1.5/12	TACAATATCCAGAAACTCAC	ACBD6	84320	1
ACBD6.T1.6/12	CTTCACTGGGCCTGTGATCG	ACBD6	84320	1
ACBD6.T1.7/12	CCAGGATGGCTGCCTGCCAG	ACBD6	84320	1
ACBD6.T1.8/12	AGGGAAGCTTGGAAAGCACT	ACBD6	84320	1
ACBD6.T1.9/12	AGCTCTTGTACCTGTATGCC	ACBD6	84320	1
ACBD6.T1.10/12	GAGTGGGGTCAGCACCAGAC	ACBD6	84320	1
ACBD6.T1.11/12	AAGCCCCAGCCAAGCAATGC	ACBD6	84320	1
ACBD6.T1.12/12	GGGTAGGGCTCTACTTCACT	ACBD6	84320	1
ACBD7.T1.1/12	ACAGGGCTGCAGAAGATGTG	ACBD7	414149	1
ACBD7.T1.2/12	TCTAGCATTCCTGGACACGC	ACBD7	414149	1
ACBD7.T1.3/12	CTGAAAGCAAGACCAGATGA	ACBD7	414149	1
ACBD7.T1.4/12	GAGGTTCCATGCTTCCCATT	ACBD7	414149	1
ACBD7.T1.5/12	GGAGAACTGAAAGAACTCTA	ACBD7	414149	1
ACBD7.T3.6/12	ATAGTTGGAGACATTAATAT	ACBD7	414149	3
ACBD7.T4.7/12	CCGCGCCCCGGGTACCTGCA	ACBD7	414149	4
ACBD7.T4.8/12	AGCCGCCACCATGGCCCTGC	ACBD7	414149	4
ACBD7.T4.9/12	CCCGGGTACCTGCAGGGCCA	ACBD7	414149	4
ACBD7.T4.10/12	CCCGCGCCCCGGGTACCTGC	ACBD7	414149	4
ACBD7.T6.11/12	TATCTTTCTAGGGTTGTCGA	ACBD7	414149	6
ACBD7.T6.12/12	CCTTTAGGCTGATTTTGACA	ACBD7	414149	6
ACCS.T1.1/12	CCCGGCCTCACACAGCACCG	ACCS	84680	1
ACCS.T1.2/12	ACGCCCCTTCCAGCTCACAG	ACCS	84680	1
ACCS.T1.3/12	GGTACTGGACCAAGCCACTG	ACCS	84680	1
ACCS.T1.4/12	CCTGAGAGAAGCTCACTCTG	ACCS	84680	1
ACCS.T1.5/12	CCTCATCATACTCATCCATG	ACCS	84680	1
ACCS.T1.6/12	CCAGTCAGCATACTGCAGCA	ACCS	84680	1
ACCS.T1.7/12	CCACATGGATGAGTATGATG	ACCS	84680	1
ACCS.T1.8/12	TCTTATCTTCAGCCTCCGGG	ACCS	84680	1
ACCS.T1.9/12	CTCACTGTCCAGGTAGACAT	ACCS	84680	1
ACCS.T1.10/12	CTATGTCTACCTGGACAGTG	ACCS	84680	1
ACCS.T1.11/12	GGGAGTATACATCACCCAGA	ACCS	84680	1
ACCS.T1.12/12	CATCACCCAGAGGGTTCTGG	ACCS	84680	1
ACCSL.T1.1/12	TCTGTATACCCACAACAAGG	ACCSL	390110	1
ACCSL.T1.2/12	ATGGTTCTGTGTGATCCAGG	ACCSL	390110	1
ACCSL.T1.3/12	ACTGGTACCCCAGATCACAT	ACCSL	390110	1
ACCSL.T1.4/12	GGGTATACAGAGCACCAAAG	ACCSL	390110	1
ACCSL.T1.5/12	TTCAGACCTCACTCTCCAGG	ACCSL	390110	1
ACCSL.T1.6/12	TGCTCTGTATACCCACAACA	ACCSL	390110	1
ACCSL.T1.7/12	TCATAAGGACAAGAACACCT	ACCSL	390110	1
ACCSL.T1.8/12	AACAAGCTATTGTTATCCCG	ACCSL	390110	1
ACCSL.T1.9/12	GGGTGATGCCAGAAATACTG	ACCSL	390110	1
ACCSL.T1.10/12	ATCACACAGAACCATGGCCA	ACCSL	390110	1
ACCSL.T1.11/12	AACAGGACCCATGTGATCTG	ACCSL	390110	1
ACCSL.T1.12/12	TGTCAACTGCTCCAGAACAC	ACCSL	390110	1
ACD.T1.1/12	TGTCCGATGCCTGGTGACGC	ACD	65057	1
ACD.T1.2/12	CCGATGCCTGGTGACGCGGG	ACD	65057	1
ACD.T1.3/12	GTGTCCGATGCCTGGTGACG	ACD	65057	1
ACD.T1.4/12	CCTCCCGCGTCACCAGGCAT	ACD	65057	1
ACD.T1.5/12	GCCCGCAGAGTTCTATCTCC	ACD	65057	1
ACD.T1.6/12	AGAATCAGCTCCCGAATCCA	ACD	65057	1
ACD.T1.7/12	GACCCACAGTGTCCGATGCC	ACD	65057	1
ACD.T1.8/12	GCTTCCGCGGGACAGAGGGC	ACD	65057	1
ACD.T1.9/12	CCACGCTGCTTGTGTCTGAC	ACD	65057	1
ACD.T1.10/12	CCAGGGCCTCCCGCGTCACC	ACD	65057	1
ACD.T1.11/12	GCCACGCTGCTTGTGTCTGA	ACD	65057	1
ACD.T2.12/12	TGCATCGTGAGGCAGCCCAG	ACD	65057	2
ACE.T1.1/12	TGACATCTACCAGTCCAAGG	ACE	1636	1
ACE.T1.2/12	CATCCAGTTCCAGTTCCACG	ACE	1636	1
ACE.T1.3/12	ATATGACCGGACATCCCAGG	ACE	1636	1
ACE.T1.4/12	CAGGTCCTCCAAGTTCACGG	ACE	1636	1
ACE.T1.5/12	GCAGTACAAAGACTTACCTG	ACE	1636	1
ACE.T1.6/12	CCCCTCGATGGACACCACAG	ACE	1636	1
ACE.T1.7/12	TATGGAAACCACCTACAGCG	ACE	1636	1
ACE.T1.8/12	ATACTCGTTCCACACCACCT	ACE	1636	1
ACE.T1.9/12	ACTGAAGCCCAGCTTCATGG	ACE	1636	1
ACE.T1.10/12	TGGACCGGTAGATGTCACAC	ACE	1636	1
ACE.T1.11/12	GCATAGTACTGGTGACATCG	ACE	1636	1
ACE.T1.12/12	CGTGAACTTGGAGGACCTGG	ACE	1636	1
ACE2.T1.1/12	TACCAAGCAAATGAGCAGGG	ACE2	59272	1
ACE2.T1.2/12	AAACATGGAACAGAGATGCG	ACE2	59272	1
ACE2.T1.3/12	TGCACAGAGAATATTCAAGG	ACE2	59272	1
ACE2.T1.4/12	CCAAAGGCGAGAGATAGTTG	ACE2	59272	1
ACE2.T1.5/12	CAGGATCCTTATGTGCACAA	ACE2	59272	1
ACE2.T1.6/12	TTAAATATAGGTGATATGTG	ACE2	59272	1
ACE2.T1.7/12	TCCTGTGCAGATATTACACA	ACE2	59272	1
ACE2.T1.8/12	GGGAAATTCCCAAAGACCAG	ACE2	59272	1
ACE2.T1.9/12	TGTCAAGCAGCTAAACATGA	ACE2	59272	1
ACE2.T1.10/12	AGATGTTACTGATGCAATGG	ACE2	59272	1
ACE2.T1.11/12	TATGTGCACAAAGGTGACAA	ACE2	59272	1
ACE2.T1.12/12	ACATCTTCATGCCTATGTGA	ACE2	59272	1
ACER1.T1.1/12	AAGGAGGGGAAATAGCAGCG	ACER1	125981	1
ACER1.T1.2/12	GCACCCTTCTGTCCTTCCTG	ACER1	125981	1
ACER1.T1.3/12	GCTCTCACACCAGTCCACCT	ACER1	125981	1
ACER1.T1.4/12	TGCTGATGAGCACATGCCTG	ACER1	125981	1
ACER1.T1.5/12	CCAGGAAGCTGAGCGTCATG	ACER1	125981	1
ACER1.T1.6/12	TGCATCAGGAGCATCATCAG	ACER1	125981	1
ACER1.T1.7/12	CCCACGGGCCAACTGTCCCG	ACER1	125981	1
ACER1.T1.8/12	GATGCCAACTATGAGATGCC	ACER1	125981	1
ACER1.T1.9/12	GTGGCCCGAAGATGAAGAAG	ACER1	125981	1
ACER1.T1.10/12	TGGACGAGATCGCCATCCTG	ACER1	125981	1
ACER1.T1.11/12	CGCCTATCAGAGCTCCGAGG	ACER1	125981	1
ACER1.T1.12/12	CCCTACCTATGATCATGAAG	ACER1	125981	1
ACER2.T1.1/12	TATCGCCGAGTTCTACAACA	ACER2	340485	1
ACER2.T1.2/12	CCGAGTTCTACAACACGGTG	ACER2	340485	1
ACER2.T1.3/12	ATACCTTCTGGGGAACCACA	ACER2	340485	1
ACER2.T1.4/12	TTACCACATGCAGTGCAGGT	ACER2	340485	1
ACER2.T1.5/12	CCGCACCGTGTTGTAGAACT	ACER2	340485	1
ACER2.T1.6/12	TTGGGCCAGAACTTGATGAC	ACER2	340485	1
ACER2.T1.7/12	GGGCTTACCACATGCAGTGC	ACER2	340485	1
ACER2.T1.8/12	TTGTAGAACTCGGCGATAGC	ACER2	340485	1
ACER2.T1.9/12	GTCTGCGGTTACGACGTGCC	ACER2	340485	1
ACER2.T1.10/12	TGGCCATGTGGTTCCCCAGA	ACER2	340485	1
ACER2.T1.11/12	TGGATTCAGGGGTAGGTTCA	ACER2	340485	1
ACER2.T3.12/12	TTGTAATTGATTCTAGGAAT	ACER2	340485	3
ACER3.T1.1/12	GGATGTGAAGATAGGAACCA	ACER3	55331	1
ACER3.T1.2/12	CCACCATGCATGAAATTGTG	ACER3	55331	1
ACER3.T1.3/12	CTCCTCGCACCAGTCCAGCG	ACER3	55331	1
ACER3.T1.4/12	CTCGCACCAGTCCAGCGTGG	ACER3	55331	1
ACER3.T1.5/12	CAGGCCACACTCACAGAACT	ACER3	55331	1
ACER3.T1.6/12	CTCGGCGATGTACCAGGTCA	ACER3	55331	1
ACER3.T1.7/12	CTCCACGCTGGACTGGTGCG	ACER3	55331	1
ACER3.T1.8/12	GCGGACCGAGAGGGCTACTG	ACER3	55331	1
ACER3.T1.9/12	ACAGAACTCGGCGATGTACC	ACER3	55331	1
ACER3.T1.10/12	GACTCTGAAATATGAAATGC	ACER3	55331	1
ACER3.T1.11/12	ATGCAACAGCTGTATATCAT	ACER3	55331	1
ACER3.T1.12/12	TTAGGTCATGTATGGAATGT	ACER3	55331	1
ACHE.T1.1/12	CTTCCTCAGTGACACCCCAG	ACHE	43	1
ACHE.T1.2/12	GCCATCGTACACGTCCAAGG	ACHE	43	1
ACHE.T1.3/12	AAAGACGTAGGCGTAGACCC	ACHE	43	1
ACHE.T1.4/12	TCCGGTGGCAGAAAGCGACG	ACHE	43	1
ACHE.T1.5/12	AGCACGGTGTTCAAAGACGT	ACHE	43	1
ACHE.T1.6/12	TTGGTAGCAGACACTCTGGA	ACHE	43	1
ACHE.T1.7/12	CCACAATGTCGTGTGCCCCG	ACHE	43	1
ACHE.T1.8/12	GTAATGCAGGACCACAGCCT	ACHE	43	1
ACHE.T1.9/12	AGTACGTTAGTCTGGACCTG	ACHE	43	1
ACHE.T1.10/12	CTGGAGGACAGCCCACAAGG	ACHE	43	1
ACHE.T1.11/12	GCTGCCAGGTCACTTACCTG	ACHE	43	1
ACHE.T1.12/12	GGTGTCCATGAACTACCGGG	ACHE	43	1
ACIN1.T1.1/12	GCTCGGCATAGTCAGCACAA	ACIN1	22985	1
ACIN1.T1.2/12	CCACAGCTGGATTATCACCG	ACIN1	22985	1
ACIN1.T1.3/12	TGACCCCGTGCAGAGCTGTG	ACIN1	22985	1
ACIN1.T1.4/12	GCCAGCTAAAGGAGTTGTTG	ACIN1	22985	1
ACIN1.T1.5/12	AGTGGGAGCCAATAGATGCA	ACIN1	22985	1
ACIN1.T1.6/12	TCATCCAGCAGCTTGGCAGG	ACIN1	22985	1
ACIN1.T1.7/12	TGACTATGCCGAGCAAGATG	ACIN1	22985	1
ACIN1.T1.8/12	CACCCGCACAGCTCTGCACG	ACIN1	22985	1
ACIN1.T1.9/12	GCTGGCCTAAAGTGAAAGGA	ACIN1	22985	1
ACIN1.T1.10/12	CCAGAAGGCCTCTTCCACCA	ACIN1	22985	1
ACIN1.T1.11/12	CCCGTGCAGAGCTGTGCGGG	ACIN1	22985	1
ACIN1.T1.12/12	GAAAAGGTCATCCAGCAGCT	ACIN1	22985	1
ACKR1.T1.1/12	AGTCCTAGAACCACCCCATG	ACKR1	2532	1
ACKR1.T1.2/12	ACAGTAGCCCAGGCTACACA	ACKR1	2532	1
ACKR1.T1.3/12	ACACTGGTGAGGATGAAGAA	ACKR1	2532	1
ACKR1.T1.4/12	TGCTGCTAGCTAGGATACCC	ACKR1	2532	1
ACKR1.T1.5/12	AGCTAGGATACCCAGGACAC	ACKR1	2532	1
ACKR1.T1.6/12	CAGTGCCCTCTTCAGCATTG	ACKR1	2532	1
ACKR1.T1.7/12	GGGCACCACAATGCTGAAGA	ACKR1	2532	1
ACKR1.T1.8/12	AGGCCACCAGAAAATAAACC	ACKR1	2532	1
ACKR1.T1.9/12	CCACACAGTGCAAAATTGCC	ACKR1	2532	1
ACKR1.T1.10/12	GGGTGACAGGCAGTGTCAGT	ACKR1	2532	1
ACKR1.T1.11/12	CTTCTGCCAGGTTCAGCAGC	ACKR1	2532	1
ACKR1.T1.12/12	AAATTGCCAGGGCTTCTGCC	ACKR1	2532	1
ACKR2.T1.1/12	GTGGAAGGAGAAACCCTAGG	ACKR2	1238	1
ACKR2.T1.2/12	GCAAGTATTCGGGAACTGTG	ACKR2	1238	1
ACKR2.T1.3/12	GGAAAGCCTTCAGGTACTGG	ACKR2	1238	1
ACKR2.T1.4/12	TCTGTACAAAGACCATATCA	ACKR2	1238	1
ACKR2.T1.5/12	TCAGGCTATAGAAGACTGGG	ACKR2	1238	1
ACKR2.T1.6/12	AGTAGAAGAAGATCATGGCA	ACKR2	1238	1
ACKR2.T1.7/12	GGAGAAGGCATACAGGATGG	ACKR2	1238	1
ACKR2.T1.8/12	CACGAAGAAGGCCACCACCA	ACKR2	1238	1
ACKR2.T1.9/12	GGAGTGCGTAGTCTAGATGC	ACKR2	1238	1
ACKR2.T1.10/12	GTATTGGTTGTGTCTTGGTG	ACKR2	1238	1
ACKR2.T1.11/12	GAAGAAGGAGGTTCCCGCTG	ACKR2	1238	1
ACKR2.T1.12/12	ATCTCAACCATCCGCCTGCG	ACKR2	1238	1
ACKR3.T1.1/12	GACAAGGAAGACCACCACGT	ACKR3	57007	1
ACKR3.T1.2/12	CCAACAATGAGACCTACTGC	ACKR3	57007	1
ACKR3.T1.3/12	GAAGATCATCTTCTCCTACG	ACKR3	57007	1
ACKR3.T1.4/12	GGTGAGGACAACCCACAGGT	ACKR3	57007	1
ACKR3.T1.5/12	CATGATTGCCAACTCCGTGG	ACKR3	57007	1
ACKR3.T1.6/12	CGGCATGATTGCCAACTCCG	ACKR3	57007	1
ACKR3.T1.7/12	ACACCAGGATGCAGACGACA	ACKR3	57007	1
ACKR3.T1.8/12	GGATGGTGAGGACAACCCAC	ACKR3	57007	1
ACKR3.T1.9/12	ACTGACCACCCAGACTGGGA	ACKR3	57007	1
ACKR3.T1.10/12	AAGACAGCGATAATGGAGAA	ACKR3	57007	1
ACKR3.T1.11/12	CAGGCACTGTGTGACATGCA	ACKR3	57007	1
ACKR3.T1.12/12	TTGCACGTGAGCTCGCCCAT	ACKR3	57007	1
ACKR4.T4.1/12	CTAGATTGGAGCCATGGCTT	ACKR4	51554	4
ACKR4.T7.1.2/12	CTATTGTGAGGAATACAGGG	ACKR4	51554	7.1
ACKR4.T7.1.3/12	TATCAGCATAGACAGATATG	ACKR4	51554	7.1
ACKR4.T7.1.4/12	AAACTATTGTGAGGAATACA	ACKR4	51554	7.1
ACKR4.T7.1.5/12	AGTAGATGATGTCTATGGCT	ACKR4	51554	7.1
ACKR4.T7.1.6/12	CTGCAACATGAGCAAACGCA	ACKR4	51554	7.1
ACKR4.T7.1.7/12	CTGGGGTATGCTCAGCAAGA	ACKR4	51554	7.1
ACKR4.T7.1.8/12	TGCAGGCAATTCCATGGTAG	ACKR4	51554	7.1
ACKR4.T7.1.9/12	TGGACTTGCAGGCAATTCCA	ACKR4	51554	7.1
ACKR4.T7.1.10/12	AAACATAAAGGATTGGGTTG	ACKR4	51554	7.1
ACKR4.T7.1.11/12	GGGCTGTTAATGCAGTTCAT	ACKR4	51554	7.1
ACKR4.T7.1.12/12	ACTGCATTAACAGCCCAAAA	ACKR4	51554	7.1
ACLY.T1.1/12	GATACCATCTGTGATCTAGG	ACLY	47	1
ACLY.T1.2/12	TACCTCAGAGGAGAACATGG	ACLY	47	1
ACLY.T1.3/12	TGGTGCTGTCATAGGCAGAG	ACLY	47	1
ACLY.T1.4/12	TGGCACAGAGACTCACATGA	ACLY	47	1
ACLY.T1.5/12	TCACGTGAAAGGGTAGACCA	ACLY	47	1
ACLY.T1.6/12	AAGCACACCCAGTTACCAAG	ACLY	47	1
ACLY.T1.7/12	CGGTCACCTGTACACGACAG	ACLY	47	1
ACLY.T1.8/12	GACATGGATGGGGATCCCAG	ACLY	47	1
ACLY.T1.9/12	AGGGAGGATCTGGACCATGG	ACLY	47	1
ACLY.T1.10/12	AGACCTCGATGCCAAAAGTG	ACLY	47	1
ACLY.T1.11/12	CATAGCTGAAGGCATCCCTG	ACLY	47	1
ACLY.T1.12/12	GAGAAAGCTGATCAAGAAGG	ACLY	47	1
ACMSD.T1.1/12	CCGTTGTGAGCTACCCCAGG	ACMSD	130013	1
ACMSD.T1.2/12	CCTCCTGGGGTAGCTCACAA	ACMSD	130013	1
ACMSD.T1.3/12	TGGTGCCTTCCCCTTCACAG	ACMSD	130013	1
ACMSD.T1.4/12	AGTGGTGCGAGAGAATTGCT	ACMSD	130013	1
ACMSD.T1.5/12	GCTAAACATGACAGGAACTG	ACMSD	130013	1
ACMSD.T1.6/12	ACAGTGGGAAGAATCTCCCA	ACMSD	130013	1
ACMSD.T1.7/12	CAGGTCCCACTCGTTGACGT	ACMSD	130013	1
ACMSD.T1.8/12	GTCCCAGGGATGCACGAACA	ACMSD	130013	1
ACMSD.T1.9/12	CCAGGTTCCAGCTCACCTAG	ACMSD	130013	1
ACMSD.T1.10/12	CATCTGTGTAAAAGGAACCA	ACMSD	130013	1
ACMSD.T1.11/12	GACACAAACCTACAAGCCAA	ACMSD	130013	1
ACMSD.T1.12/12	CCAGCTCACCTAGTGGAAAG	ACMSD	130013	1
ACO1.T1.1/12	TGGATGATTCCTGAGCCAGG	ACO1	48	1
ACO1.T1.2/12	TTATTACCCAGACAGCCTCG	ACO1	48	1
ACO1.T1.3/12	TGCAGCAAAGTCAACCACAG	ACO1	48	1
ACO1.T1.4/12	TGCCCACTACCCCAACCTGG	ACO1	48	1
ACO1.T1.5/12	TGTGGTAGAAGCCATCACAC	ACO1	48	1
ACO1.T1.6/12	TGTCAGTGGATGTTACCAGA	ACO1	48	1
ACO1.T1.7/12	TAATCCGTCTGTGATGTTAG	ACO1	48	1
ACO1.T1.8/12	GGGCATCTGCATTCTCACCA	ACO1	48	1
ACO1.T1.9/12	TCAAGACCCAGACTTCACCC	ACO1	48	1
ACO1.T1.10/12	GCTCGCTACTTAACTAACAG	ACO1	48	1
ACO1.T1.11/12	TCACCAGGGAGATATTCAAG	ACO1	48	1
ACO1.T1.12/12	GTGAGAATGCAGATGCCCTG	ACO1	48	1
ACO2.T1.1/12	ATTGTCTCCTCACCTCACTG	ACO2	50	1
ACO2.T1.2/12	AGCGAGGCAAGTCGTACCTG	ACO2	50	1
ACO2.T1.3/12	GTCTCAATAGGACATCAACC	ACO2	50	1
ACO2.T1.4/12	ACAGAAACATGGCATCAGGT	ACO2	50	1
ACO2.T1.5/12	GCTGGGCAGTCTCACCTCTG	ACO2	50	1
ACO2.T1.6/12	GGACCTGCAGATCCTCATCA	ACO2	50	1
ACO2.T1.7/12	AGATGTTATCCAAGTGCCCA	ACO2	50	1
ACO2.T1.8/12	CTGATTGAAGCCCAGGTTGG	ACO2	50	1
ACO2.T1.9/12	GAAGGTGGCAGGCATCCTCA	ACO2	50	1
ACO2.T1.10/12	GCAGATTGTCGCCATGCCTG	ACO2	50	1
ACO2.T1.11/12	TCGCATCCTGCATGGCCACA	ACO2	50	1
ACO2.T1.12/12	TCACCCACTCGGATGTCCAG	ACO2	50	1
ACOD1.T1.1/12	ACTGAGCCAGGAGGACCTAG	ACOD1	730249	1
ACOD1.T1.2/12	GAGAAAACCACTGAGCCAGG	ACOD1	730249	1
ACOD1.T1.3/12	TGACAGATCGTGTTATTCAG	ACOD1	730249	1
ACOD1.T1.4/12	AGGCCAATGACATGCCAAAG	ACOD1	730249	1
ACOD1.T1.5/12	GTGTTATTCAGAGGAGCAAG	ACOD1	730249	1
ACOD1.T1.6/12	CCAACGTTCCTACCACGGAA	ACOD1	730249	1
ACOD1.T1.7/12	GCTTGGCAGCATTGCCAATG	ACOD1	730249	1
ACOD1.T1.8/12	TCTGGCATTCATGGAATGAG	ACOD1	730249	1
ACOD1.T1.9/12	ACAAAAGCAGCATATGTGGG	ACOD1	730249	1
ACOD1.T1.10/12	GGGTCTCCAAGGAAACAAGC	ACOD1	730249	1
ACOD1.T1.11/12	CAGACCAAGCCCCTCCACAT	ACOD1	730249	1
ACOD1.T1.12/12	TGAAATAAGTGTCACCCTCA	ACOD1	730249	1
ACOT1.T1.1/12	CTCCAGGTCCAGCTCGCCAA	ACOT1	641371	1
ACOT1.T1.2/12	CCCGGCACAGCAGCCGCCCG	ACOT1	641371	1
ACOT1.T1.3/12	CTGAGAGAAGAACTCACCTC	ACOT1	641371	1
ACOT1.T3.4/12	GGCGGCTGCTGTGCCGGGTG	ACOT1	641371	3
ACOT1.T3.5/12	ACCCGGCACAGCAGCCGCCC	ACOT1	641371	3
ACOT1.T3.6/12	ACCCCGGGCGGCTGCTGTGC	ACOT1	641371	3
ACOT1.T3.7/12	CACCCGGCACAGCAGCCGCC	ACOT1	641371	3
ACOT1.T4.8/12	AGTAGCGCTCGTGCCGCACC	ACOT1	641371	4
ACOT1.T7.1.9/12	AGCGGAGGTGAGTCACCTGG	ACOT1	641371	7.1
ACOT1.T7.1.10/12	TCATCTGTTACCCAGAGACA	ACOT1	641371	7.1
ACOT1.T7.1.11/12	CTGACCTACCAGGAACAGGA	ACOT1	641371	7.1
ACOT1.T7.1.12/12	GTGGACATGTTCGGAACTGG	ACOT1	641371	7.1
ACOT11.T1.1/12	TCACCACTTGTCCAACACTG	ACOT11	26027	1
ACOT11.T1.2/12	GCTCAAGTGGATTGACACCA	ACOT11	26027	1
ACOT11.T1.3/12	CCATGGAAGCTGTGACACAG	ACOT11	26027	1
ACOT11.T1.4/12	CATGCACCACCATCTCCATG	ACOT11	26027	1
ACOT11.T1.5/12	GGCCACAAGCATCTTCAAGG	ACOT11	26027	1
ACOT11.T1.6/12	GCCGGCTGAGAAGACCCGTG	ACOT11	26027	1
ACOT11.T1.7/12	GGCCTTCAACTCCAGCATGG	ACOT11	26027	1
ACOT11.T1.8/12	CATCCTCCAGAGTGTACAGG	ACOT11	26027	1
ACOT11.T1.9/12	GGCACACACCCATTGTCACA	ACOT11	26027	1
ACOT11.T1.10/12	CCTCCCCACGCCAATCACCA	ACOT11	26027	1
ACOT11.T1.11/12	ACCTGCGTCAGAGGCCAGAG	ACOT11	26027	1
ACOT11.T1.12/12	TTCCTCCCCAGGATGGTGAG	ACOT11	26027	1
ACOT12.T1.1/12	AGCATTCAGCACAAGCATGG	ACOT12	134526	1
ACOT12.T1.2/12	AAACTGTATGTCATCCACTG	ACOT12	134526	1
ACOT12.T1.3/12	CAGTTCAATGCTCTGAACGG	ACOT12	134526	1
ACOT12.T1.4/12	TTGGTGGCCAGATTATGGCG	ACOT12	134526	1
ACOT12.T1.5/12	TATGGCGTGGATGGAGACAG	ACOT12	134526	1
ACOT12.T1.6/12	TTACACAGTGGCAGTGAAGT	ACOT12	134526	1
ACOT12.T1.7/12	CCACCCCATGCAAACCATCA	ACOT12	134526	1
ACOT12.T1.8/12	CCTGAGTGACAGCAATGTGG	ACOT12	134526	1
ACOT12.T1.9/12	AGGGATGAGCCCAACACAGG	ACOT12	134526	1
ACOT12.T1.10/12	CGACACCACCGCCTGCCTGG	ACOT12	134526	1
ACOT12.T1.11/12	GAAAGGGATGAGCCCAACAC	ACOT12	134526	1
ACOT12.T1.12/12	GGCAGCCAAAAGGGGTTGGG	ACOT12	134526	1
ACOT13.T1.1/12	CTTGTTGGTCAGATCCACAG	ACOT13	55856	1
ACOT13.T1.2/12	GCAATAGGCACTCTCCACGG	ACOT13	55856	1
ACOT13.T1.3/12	AATGCAATAGGCACTCTCCA	ACOT13	55856	1
ACOT13.T1.4/12	CTCTGTGGATCTGACCAACA	ACOT13	55856	1
ACOT13.T1.5/12	ACAGGAAAATTAATAGCACA	ACOT13	55856	1
ACOT13.T1.6/12	ACAGCACATGTTCTGAAGCA	ACOT13	55856	1
ACOT13.T1.7/12	AGTAGATAACATATCAACAA	ACOT13	55856	1
ACOT13.T1.8/12	TTCATATCGACACTGACTCC	ACOT13	55856	1
ACOT13.T1.9/12	GTGGAGAGTGCCTATTGCAT	ACOT13	55856	1
ACOT13.T1.10/12	GAAGAGCATACCAATGCAAT	ACOT13	55856	1
ACOT13.T3.11/12	GTCTCTGCGGGAGGTGATAA	ACOT13	55856	3
ACOT13.T3.12/12	TACATGTCACCTGCAAAATT	ACOT13	55856	3
ACOT2.T1.1/12	TCTGGCACAGCAGCCGCCCG	ACOT2	10965	1
ACOT2.T1.2/12	CTGAAAGAAGAACTAACCTC	ACOT2	10965	1
ACOT2.T1.3/12	ATGACTGAGCAAGTAGTTCA	ACOT2	10965	1
ACOT2.T3.4/12	GTCTGGCACAGCAGCCGCCC	ACOT2	10965	3
ACOT2.T3.5/12	CGTCTGGCACAGCAGCCGCC	ACOT2	10965	3
ACOT2.T4.6/12	ACCTGAGAACAACTGAATGG	ACOT2	10965	4
ACOT2.T4.7/12	AGATCATTAGGGTTCCTGCT	ACOT2	10965	4
ACOT2.T4.8/12	AGAGTTCGGCGCAGTTCCTG	ACOT2	10965	4
ACOT2.T4.9/12	GGTACAGCCGGGACGCTCGA	ACOT2	10965	4
ACOT2.T4.10/12	CAGGCTCCATTGGTACAGCC	ACOT2	10965	4
ACOT2.T4.11/12	TCCTGGGGTCTCCACAGCTG	ACOT2	10965	4
ACOT2.T4.12/12	CTGCTGTCCTTCGAGCGTCC	ACOT2	10965	4
ACOT4.T1.1/12	TTCCAATAGAGAAGGCCCAG	ACOT4	122970	1
ACOT4.T1.2/12	AAGGACATGAGGAGAACCTG	ACOT4	122970	1
ACOT4.T1.3/12	ATGCCCAAACAGTCTCTGAA	ACOT4	122970	1
ACOT4.T1.4/12	TCGCGGGACTCGAGCCCATG	ACOT4	122970	1
ACOT4.T1.5/12	CTGAACAAACATGTTATATG	ACOT4	122970	1
ACOT4.T1.6/12	GCGCCACTTCCTCCCGCCAG	ACOT4	122970	1
ACOT4.T1.7/12	CTGACCAACAATGAGCAGGA	ACOT4	122970	1
ACOT4.T1.8/12	CGATGTAATGCCCAGTCCCA	ACOT4	122970	1
ACOT4.T1.9/12	AAAAGGCTTCTCGGGTTCCA	ACOT4	122970	1
ACOT4.T1.10/12	CAGCGTAACCCGCTGCTCCG	ACOT4	122970	1
ACOT4.T1.11/12	TAACATGGACAACATATCCC	ACOT4	122970	1
ACOT4.T1.12/12	CATCCTGACCAACAATGAGC	ACOT4	122970	1
ACOT6.T1.1/12	CACTTGGAGCAATCCACTGG	ACOT6	641372	1
ACOT6.T1.2/12	ACAGGCATTGATAAGTACAG	ACOT6	641372	1
ACOT6.T1.3/12	ATGTAGAGGAGCTACTGTGT	ACOT6	641372	1
ACOT6.T1.4/12	TGAGCCAAAGGCTCACTCAA	ACOT6	641372	1
ACOT6.T1.5/12	GGTGAGGCAATATTCTATGG	ACOT6	641372	1
ACOT6.T1.6/12	ATGCTCAGATAGCCTCTGAA	ACOT6	641372	1
ACOT6.T1.7/12	ATTCTATGGAGGTGAGCCAA	ACOT6	641372	1
ACOT6.T1.8/12	CATGCCAACAATAAACAAGA	ACOT6	641372	1
ACOT6.T1.9/12	TGCACAGAAGCTCTAGAAGG	ACOT6	641372	1
ACOT6.T1.10/12	CAAAGGCACAGGTAGATGCC	ACOT6	641372	1
ACOT6.T1.11/12	AGGTGACCTGTGTCTCTCAA	ACOT6	641372	1
ACOT6.T1.12/12	GGACACTTGGAGCAATCCAC	ACOT6	641372	1
ACOT7.T1.1/12	CAGGGGCACATACCACAGGG	ACOT7	11332	1
ACOT7.T1.2/12	CGACAGGGGCACATACCACA	ACOT7	11332	1
ACOT7.T1.3/12	GTGGCCGGCAATGTCCACGG	ACOT7	11332	1
ACOT7.T1.4/12	GCGGCCAGATGATGCCAACG	ACOT7	11332	1
ACOT7.T1.5/12	GAGCTTCATGGTCACACCTG	ACOT7	11332	1
ACOT7.T1.6/12	GACCATCCTGAAGATGATCG	ACOT7	11332	1
ACOT7.T1.7/12	CATCCTGAAGATGATCGAGG	ACOT7	11332	1
ACOT7.T1.8/12	AGGTGTGACCATGAAGCTCA	ACOT7	11332	1
ACOT7.T1.9/12	GTCTCCCATGTGCATCGGTG	ACOT7	11332	1
ACOT7.T1.10/12	GATGGTGATGACGCAGCCTG	ACOT7	11332	1
ACOT7.T1.11/12	TCCGTGCACAAAGCCGTGCA	ACOT7	11332	1
ACOT7.T1.12/12	CATGGACTTATTGCTCGTGA	ACOT7	11332	1
ACOT8.T1.1/12	CTGAAGAGATCCTCGTCCAG	ACOT8	10005	1
ACOT8.T1.2/12	CAGTACTGTACCAAGTGGAG	ACOT8	10005	1
ACOT8.T1.3/12	AAGTGGAGCGGACACGAACA	ACOT8	10005	1
ACOT8.T1.4/12	CGCATTCATAGAGCATCCAG	ACOT8	10005	1
ACOT8.T1.5/12	GCTGCCAGTACTGTACCAAG	ACOT8	10005	1
ACOT8.T1.6/12	CATGAAGATGCACTGCTGCG	ACOT8	10005	1
ACOT8.T1.7/12	GGCATAGTCGGAGATATAGG	ACOT8	10005	1
ACOT8.T1.8/12	CCAGTGGTCAGCTCGGAAGG	ACOT8	10005	1
ACOT8.T1.9/12	CCGAACAAAGTAGCAGTGCA	ACOT8	10005	1
ACOT8.T1.10/12	GATGGGCTTCCCATGTTGCA	ACOT8	10005	1
ACOT8.T1.11/12	AGTGCCCAAGAAGGCATAGT	ACOT8	10005	1
ACOT8.T1.12/12	GATCCTCGTCCAGCGGCTCG	ACOT8	10005	1
ACOT9.T1.1/12	ATGCTGCTTCTCCTGCAGGG	ACOT9	23597	1
ACOT9.T1.2/12	CTTACCAATCTTATCCACCA	ACOT9	23597	1
ACOT9.T1.3/12	GAACGTGAAATGAAAGACAT	ACOT9	23597	1
ACOT9.T1.4/12	GAACAGGACATTAAGTTCAG	ACOT9	23597	1
ACOT9.T1.5/12	GAAGGCATATGAACTTGCGT	ACOT9	23597	1
ACOT9.T1.6/12	CGTGAAATGAAAGACATTGG	ACOT9	23597	1
ACOT9.T1.7/12	AATTCAGGCTCACTGCCCAA	ACOT9	23597	1
ACOT9.T1.8/12	AGTCAGAGTACACAGTGAAG	ACOT9	23597	1
ACOT9.T1.9/12	CACTAAATTATAATACCTGA	ACOT9	23597	1
ACOT9.T1.10/12	GAGGATCTTGACAGCTTGGG	ACOT9	23597	1
ACOT9.T1.11/12	ATCGATAGTTACAGCCCTGG	ACOT9	23597	1
ACOT9.T1.12/12	CTGGGTCGGGAAGACATCCA	ACOT9	23597	1
ACOX1.T1.1/12	GGTGAAAGCCTTCAGTCCAG	ACOX1	51	1
ACOX1.T1.2/12	TGGAATCAGTCAGAACGCGG	ACOX1	51	1
ACOX1.T1.3/12	GAAGGACCTGACAAACACCA	ACOX1	51	1
ACOX1.T1.4/12	CCATCCGATACAGCGCTGTG	ACOX1	51	1
ACOX1.T1.5/12	CTGCTTACACACATCCTGGA	ACOX1	51	1
ACOX1.T1.6/12	CGCCCTCACCGATCTCTCGG	ACOX1	51	1
ACOX1.T1.7/12	TCTGTGGTAGGAATTACCGT	ACOX1	51	1
[truncated: 228,164 more rows]
