# Supplementary material for: PINCER: improved CRISPR/Cas9 screening by efficient cleavage at conserved residues
Source: Nucleic Acids Res. 2020 Aug 21;48(17):9462–77. doi: 10.1093/nar/gkaa645 (PMC7515706; doi:10.1093/nar/gkaa645)
Supplement: gkaa645_Supplemental_Files [file gkaa645_supplemental_files.zip › ST25.csv]

Name	Sequence	Gene	Entrez.ID	Tier
0610007P14Rik.T1.1/12	TGTGGATGTCAATGGCACAG	0610007P14Rik	58520	1
0610007P14Rik.T1.2/12	TGGTGTCCATTATAGCCATG	0610007P14Rik	58520	1
0610007P14Rik.T1.3/12	GAGCAGCGTCCAGATCCCAA	0610007P14Rik	58520	1
0610007P14Rik.T1.4/12	GACTCTATCACATCACACTG	0610007P14Rik	58520	1
0610007P14Rik.T1.5/12	CTCTGAGAGGAAGTGTCCCA	0610007P14Rik	58520	1
0610007P14Rik.T1.6/12	TGCTTACTTGCTACCATCAG	0610007P14Rik	58520	1
0610007P14Rik.T1.7/12	GCTCTGGAGTGTGTTCCCCA	0610007P14Rik	58520	1
0610007P14Rik.T1.8/12	CTCTACGAGAAGCTCTACAC	0610007P14Rik	58520	1
0610007P14Rik.T1.9/12	GGAAGTGTCCCAGGGCGAGG	0610007P14Rik	58520	1
0610007P14Rik.T1.10/12	GAATGTGTTACGAAGCTGGC	0610007P14Rik	58520	1
0610007P14Rik.T1.11/12	TGGACATTCCTCCTCGCCCT	0610007P14Rik	58520	1
0610007P14Rik.T1.12/12	TCCCAAAGGTCCGGGCTTGG	0610007P14Rik	58520	1
0610009B22Rik.T1.1/12	GCTGCATGACGTGAGGCACG	0610009B22Rik	66050	1
0610009B22Rik.T1.2/12	TCATCATGCTGCATGACGTG	0610009B22Rik	66050	1
0610009B22Rik.T1.3/12	CATGACGTGAGGCACGAGGA	0610009B22Rik	66050	1
0610009B22Rik.T1.4/12	ATTCAATGAGTGGTTCGTCT	0610009B22Rik	66050	1
0610009B22Rik.T1.5/12	ACCTCGTCGACGAAAACATG	0610009B22Rik	66050	1
0610009B22Rik.T1.6/12	CTGTGGACAAATTCAATGAG	0610009B22Rik	66050	1
0610009B22Rik.T1.7/12	TCGTCACGGCTGGGCACATG	0610009B22Rik	66050	1
0610009B22Rik.T1.8/12	TGTTGGCCACCATGATAATC	0610009B22Rik	66050	1
0610009B22Rik.T3.9/12	GTCTCGGCGTTCGTCACGGC	0610009B22Rik	66050	3
0610009B22Rik.T3.10/12	AGGAGAATTGGGTTCATAAA	0610009B22Rik	66050	3
0610009B22Rik.T4.11/12	ATAGACAGAAGACAATGTCT	0610009B22Rik	66050	4
0610009B22Rik.T4.12/12	TATAGACAGAAGACAATGTC	0610009B22Rik	66050	4
0610009O20Rik.T1.1/12	TGGTAAAAGAGGATAGCCTG	0610009O20Rik	66839	1
0610009O20Rik.T1.2/12	AGAAGGGCCTTGGTGCACAG	0610009O20Rik	66839	1
0610009O20Rik.T1.3/12	CCTTAGTAAAGAGCACCCCA	0610009O20Rik	66839	1
0610009O20Rik.T1.4/12	TGCAGACTCTGGCTTGACAG	0610009O20Rik	66839	1
0610009O20Rik.T1.5/12	AGTAAAATACCTCTGGCTGG	0610009O20Rik	66839	1
0610009O20Rik.T1.6/12	TACCTTGCTGAGGTCCCTGG	0610009O20Rik	66839	1
0610009O20Rik.T1.7/12	GCAACAGACACCTGGCATAG	0610009O20Rik	66839	1
0610009O20Rik.T1.8/12	GATGAAACGGTACCTTGCTG	0610009O20Rik	66839	1
0610009O20Rik.T1.9/12	CTAGATTCCTCTGTGCACCA	0610009O20Rik	66839	1
0610009O20Rik.T1.10/12	GTGGGCTTGTGTCTCGAGCA	0610009O20Rik	66839	1
0610009O20Rik.T1.11/12	TTCCAGAAAGCCGCAGACCG	0610009O20Rik	66839	1
0610009O20Rik.T1.12/12	CTGGCTGGCGGCCAGCAATG	0610009O20Rik	66839	1
0610010B08Rik.T8.4.1/12	GGAAAAGCCTTTGCAAGTAG	0610010B08Rik	100039060	8.4
0610010B08Rik.T8.4.2/12	GAGTTCACCACTACTTGCAA	0610010B08Rik	100039060	8.4
0610010B08Rik.T8.4.3/12	GAGAGAACTGCTTTGTGCAA	0610010B08Rik	100039060	8.4
0610010B08Rik.T8.4.4/12	GTGGTAAAGCTTTTATAACA	0610010B08Rik	100039060	8.4
0610010B08Rik.T8.4.5/12	AGGCATCAAATTAAACATAA	0610010B08Rik	100039060	8.4
0610010B08Rik.T8.4.6/12	CAATATGAATGTAACTAGTA	0610010B08Rik	100039060	8.4
0610010B08Rik.T8.5.7/12	CGTGCATGTGAACTTCACTC	0610010B08Rik	100039060	8.5
0610010B08Rik.T8.5.8/12	ACCACATTGAATAAACTCAG	0610010B08Rik	100039060	8.5
0610010B08Rik.T8.5.9/12	CAGTATGAATGTAACCAATG	0610010B08Rik	100039060	8.5
0610010B08Rik.T8.5.10/12	CATATGAGAGTGGTAGACAA	0610010B08Rik	100039060	8.5
0610010B08Rik.T8.5.11/12	TCTCAGAAGAGTCTCTACAA	0610010B08Rik	100039060	8.5
0610010B08Rik.T8.5.12/12	GTGGTAAGGACTTTAGAACA	0610010B08Rik	100039060	8.5
0610010F05Rik.T1.1/12	AGAACCTTCTGGTTACAGCA	0610010F05Rik	71675	1
0610010F05Rik.T1.2/12	ATCTACATCCACATAAGGTG	0610010F05Rik	71675	1
0610010F05Rik.T1.3/12	ACAATGCAGCAACACTCTAT	0610010F05Rik	71675	1
0610010F05Rik.T1.4/12	CTGATATCAAAAGATCTCGT	0610010F05Rik	71675	1
0610010F05Rik.T1.5/12	TTATCCCTGCTGTAACCAGA	0610010F05Rik	71675	1
0610010F05Rik.T1.6/12	TTGTCAGTATCACTCAGAAG	0610010F05Rik	71675	1
0610010F05Rik.T1.7/12	GTTCAAGGTGTTACCAGGTG	0610010F05Rik	71675	1
0610010F05Rik.T1.8/12	TTGATACAGTTCATGTTGCA	0610010F05Rik	71675	1
0610010F05Rik.T1.9/12	ATATTATCTACATCCACATA	0610010F05Rik	71675	1
0610010F05Rik.T1.10/12	GATCAGCTATGCGTGTAAGA	0610010F05Rik	71675	1
0610010F05Rik.T1.11/12	ATCCATGGATGCGCAGCGCT	0610010F05Rik	71675	1
0610010F05Rik.T1.12/12	TGCGCAGCGCTGGGAAGAAG	0610010F05Rik	71675	1
0610010K14Rik.T2.1/12	GGTTGGAGAGATCTTCTCCG	0610010K14Rik	104457	2
0610010K14Rik.T2.2/12	GTGACCTGGTGGATGTCGAA	0610010K14Rik	104457	2
0610010K14Rik.T2.3/12	GAGAAGATCTCTCCAACCTG	0610010K14Rik	104457	2
0610010K14Rik.T2.4/12	CGAAAAGTGTATGAAGACTC	0610010K14Rik	104457	2
0610010K14Rik.T2.5/12	CAACTCCCCGAGCTTCGTGA	0610010K14Rik	104457	2
0610010K14Rik.T2.6/12	CGCCGCCTTCACGAAGCTCG	0610010K14Rik	104457	2
0610010K14Rik.T2.7/12	CTCCCCGAGCTTCGTGAAGG	0610010K14Rik	104457	2
0610010K14Rik.T2.8/12	GGAGAGATCTTCTCCGCGGC	0610010K14Rik	104457	2
0610010K14Rik.T2.9/12	GAGCTTCGTGAAGGCGGCGC	0610010K14Rik	104457	2
0610010K14Rik.T2.10/12	CTGGTGGATGTCGAAGGGCT	0610010K14Rik	104457	2
0610010K14Rik.T4.11/12	CATGACGTCAGCGTCCACCA	0610010K14Rik	104457	4
0610010K14Rik.T4.12/12	CGACGCCAACAGTGACCTGG	0610010K14Rik	104457	4
0610011F06Rik.T1.1/12	GTACAGCGGAGCCTTCACAT	0610011F06Rik	68347	1
0610011F06Rik.T1.2/12	GGCTGTGCTGATCACCTACG	0610011F06Rik	68347	1
0610011F06Rik.T1.3/12	TCAAAGTCCACGTTGCTCTG	0610011F06Rik	68347	1
0610011F06Rik.T1.4/12	GATCTCTCCCCAGAGCAACG	0610011F06Rik	68347	1
0610011F06Rik.T1.5/12	AGGCCTTCCCGAATGCCGAG	0610011F06Rik	68347	1
0610011F06Rik.T1.6/12	AGGACACCTGCTCAAAACCA	0610011F06Rik	68347	1
0610011F06Rik.T1.7/12	GGTAGGGTCACTCACCCCGT	0610011F06Rik	68347	1
0610011F06Rik.T1.8/12	ACTGCAGGAACCCAGAGTGG	0610011F06Rik	68347	1
0610011F06Rik.T1.9/12	CTCGGGCTCTGGACAGCACG	0610011F06Rik	68347	1
0610011F06Rik.T1.10/12	CAACGCTGCCTGGACAGGTG	0610011F06Rik	68347	1
0610011F06Rik.T1.11/12	CCTGGACGTGACCTGGGAGT	0610011F06Rik	68347	1
0610011F06Rik.T1.12/12	GAATGCCGAGTGGCAGCCGT	0610011F06Rik	68347	1
0610030E20Rik.T1.1/12	GCTTCGTACACCACATCCGT	0610030E20Rik	68364	1
0610030E20Rik.T1.2/12	TCTTGTCGTAGTCGTCCCTG	0610030E20Rik	68364	1
0610030E20Rik.T1.3/12	TTAGACTATGAGGCGGACAG	0610030E20Rik	68364	1
0610030E20Rik.T1.4/12	CTATGAGGCGGACAGTGGCG	0610030E20Rik	68364	1
0610030E20Rik.T1.5/12	GGGCGTCTGGACATGAGCCA	0610030E20Rik	68364	1
0610030E20Rik.T1.6/12	GGATGTGGTGTACGAAGCCG	0610030E20Rik	68364	1
0610030E20Rik.T1.7/12	TCCGTCGGAACCAGCTCGAT	0610030E20Rik	68364	1
0610030E20Rik.T1.8/12	ACCGATCGAGCTGGTTCCGA	0610030E20Rik	68364	1
0610030E20Rik.T1.9/12	ACTTGTAGGTCTGGCTTGCG	0610030E20Rik	68364	1
0610030E20Rik.T1.10/12	CATAGTCTAAACAGAAGAGC	0610030E20Rik	68364	1
0610030E20Rik.T1.11/12	GGCGCGGCAGGTACACTTGT	0610030E20Rik	68364	1
0610030E20Rik.T1.12/12	GTCTGGCTTGCGGGGCCGCG	0610030E20Rik	68364	1
0610037L13Rik.T1.1/12	CTTGCACTTCTGGACCATGG	0610037L13Rik	74098	1
0610037L13Rik.T1.2/12	AAAAGGCTCAGGAGTCTGTG	0610037L13Rik	74098	1
0610037L13Rik.T1.3/12	AAGATGAAATGTGGCAACTG	0610037L13Rik	74098	1
0610037L13Rik.T1.4/12	GCCTTAAAGCCACATACCTG	0610037L13Rik	74098	1
0610037L13Rik.T1.5/12	CACGGGAAAACTCTATTGGT	0610037L13Rik	74098	1
0610037L13Rik.T1.6/12	TAGCTTGCACTTCTGGACCA	0610037L13Rik	74098	1
0610037L13Rik.T1.7/12	AGAAGTGCAAGCTATGTGCA	0610037L13Rik	74098	1
0610037L13Rik.T1.8/12	TGCTTCTTGTCAGGACAGCG	0610037L13Rik	74098	1
0610037L13Rik.T1.9/12	GTTCGTGACGTTCTCCAGCG	0610037L13Rik	74098	1
0610037L13Rik.T1.10/12	GTCGCACCTTCAGGTACCAC	0610037L13Rik	74098	1
0610037L13Rik.T1.11/12	ACTGCAGCTCAAAGCCACGC	0610037L13Rik	74098	1
0610037L13Rik.T1.12/12	GACAGCGTGGCGCTGAAAGG	0610037L13Rik	74098	1
0610040J01Rik.T1.1/12	ACAACTGGTCTACCTCACCA	0610040J01Rik	76261	1
0610040J01Rik.T1.2/12	CTCAGAAGAGAGACCCTGTG	0610040J01Rik	76261	1
0610040J01Rik.T1.3/12	AGGAGCTATTGTCAACCTGG	0610040J01Rik	76261	1
0610040J01Rik.T1.4/12	GAAGGGGCTCCACCTCAGAG	0610040J01Rik	76261	1
0610040J01Rik.T1.5/12	TCCCACTCACCCTACGCCAG	0610040J01Rik	76261	1
0610040J01Rik.T1.6/12	TCATTGACAAAACCAGGCGA	0610040J01Rik	76261	1
0610040J01Rik.T1.7/12	CTGGATCAAAGAGATAGCTG	0610040J01Rik	76261	1
0610040J01Rik.T1.8/12	TCTGAGTGACTACTTCAAAG	0610040J01Rik	76261	1
0610040J01Rik.T1.9/12	AGTGACTACTTCAAAGAGGA	0610040J01Rik	76261	1
0610040J01Rik.T1.10/12	GGGACTCACTGAATGAGGCA	0610040J01Rik	76261	1
0610040J01Rik.T1.11/12	CCACACCTACAACGGGGACA	0610040J01Rik	76261	1
0610040J01Rik.T1.12/12	GTAGTCACTCAGAACTTCTG	0610040J01Rik	76261	1
1110001J03Rik.T2.1/12	GCGGCCATATCGCGACACAG	1110001J03Rik	66117	2
1110001J03Rik.T2.2/12	GTGCTCGGAAAGCCTTAACG	1110001J03Rik	66117	2
1110001J03Rik.T2.3/12	AGCCTTAACGAGGTACCGGT	1110001J03Rik	66117	2
1110001J03Rik.T2.4/12	TGGCAAGGGTGAGCGTTCAG	1110001J03Rik	66117	2
1110001J03Rik.T2.5/12	GATGCCGTACCCGATGTGCT	1110001J03Rik	66117	2
1110001J03Rik.T2.6/12	GGAAAGCCTTAACGAGGTAC	1110001J03Rik	66117	2
1110001J03Rik.T2.7/12	CAGTTGCCCCGTCAGCCTGG	1110001J03Rik	66117	2
1110001J03Rik.T2.8/12	GGTAGCGCAGCTCCCTCAGA	1110001J03Rik	66117	2
1110001J03Rik.T2.9/12	GGTCCCCGGCGCGCACTCTG	1110001J03Rik	66117	2
1110001J03Rik.T2.10/12	GGCTCTACACAACTTCTCAC	1110001J03Rik	66117	2
1110001J03Rik.T2.11/12	CAGGCTGACGGGGCAACTGG	1110001J03Rik	66117	2
1110001J03Rik.T2.12/12	CGTTCAGTGGAGGAGTCTGC	1110001J03Rik	66117	2
1110004E09Rik.T1.1/12	GTTCTACCACAGAAGACAGG	1110004E09Rik	68001	1
1110004E09Rik.T1.2/12	AGCCGTGTTGTCAGCCCACG	1110004E09Rik	68001	1
1110004E09Rik.T1.3/12	AATCATCGTCAAGATCCAGC	1110004E09Rik	68001	1
1110004E09Rik.T1.4/12	AGGAGTCGGAGGCACAGCTG	1110004E09Rik	68001	1
1110004E09Rik.T1.5/12	ACTCCTGTCTGAACTCCCCG	1110004E09Rik	68001	1
1110004E09Rik.T1.6/12	GTCGGAGGCACAGCTGTGGT	1110004E09Rik	68001	1
1110004E09Rik.T1.7/12	AGCCCACGGGGAGTTCAGAC	1110004E09Rik	68001	1
1110004E09Rik.T1.8/12	TGTTCTTCTCAGCTCCTTGG	1110004E09Rik	68001	1
1110004E09Rik.T1.9/12	ACAGCTGTGGTGGGCCGCCA	1110004E09Rik	68001	1
1110004E09Rik.T1.10/12	ACTGCTGATGACAGGCTCCC	1110004E09Rik	68001	1
1110004E09Rik.T1.11/12	TGTTCTTCACTGCTGATGAC	1110004E09Rik	68001	1
1110004E09Rik.T1.12/12	AAGCAGAGGTGCTCACCTGC	1110004E09Rik	68001	1
1110004F10Rik.T1.1/12	TGGACAGCAAACTGTCAGGA	1110004F10Rik	56372	1
1110004F10Rik.T1.2/12	GGACGGTACCGGCGGCACTG	1110004F10Rik	56372	1
1110004F10Rik.T1.3/12	AACTGTCAGGACGGTACCGG	1110004F10Rik	56372	1
1110004F10Rik.T1.4/12	GTCTCACCTCACTGAAGCCG	1110004F10Rik	56372	1
1110004F10Rik.T1.5/12	GCAAACTGTCAGGACGGTAC	1110004F10Rik	56372	1
1110004F10Rik.T1.6/12	AGCCGAGGCCGCAGTGCCGC	1110004F10Rik	56372	1
1110004F10Rik.T1.7/12	TACCGGCGGCACTGCGGCCT	1110004F10Rik	56372	1
1110004F10Rik.T4.8/12	TTCTTACAGAAAGAACACAC	1110004F10Rik	56372	4
1110004F10Rik.T4.9/12	GAGACTCATGGGTGCAGGAA	1110004F10Rik	56372	4
1110004F10Rik.T4.10/12	GCAGCTTGGATCTAGCAATT	1110004F10Rik	56372	4
1110004F10Rik.T4.11/12	TGCAGCTTGGATCTAGCAAT	1110004F10Rik	56372	4
1110004F10Rik.T4.12/12	CCCCGTGCGGGTGAGACTCC	1110004F10Rik	56372	4
1110008F13Rik.T1.1/12	TAACTACCTACAAATCGACG	1110008F13Rik	67388	1
1110008F13Rik.T1.2/12	ATCGACGAGGAAGAATATGG	1110008F13Rik	67388	1
1110008F13Rik.T1.3/12	AGCCACACATACCATGAACA	1110008F13Rik	67388	1
1110008F13Rik.T1.4/12	GAGGCTTCTTGGGAATAGCA	1110008F13Rik	67388	1
1110008F13Rik.T1.5/12	ATTCCCAAGAAGCCTCGCAA	1110008F13Rik	67388	1
1110008F13Rik.T1.6/12	AAACCAGAGCGATGATCTGT	1110008F13Rik	67388	1
1110008F13Rik.T1.7/12	AAGATGATCCAAATGACCTA	1110008F13Rik	67388	1
1110008F13Rik.T1.8/12	AGATTCTGCCTGATCAATGC	1110008F13Rik	67388	1
1110008F13Rik.T1.9/12	GTTCCGACAGATCATCGCTC	1110008F13Rik	67388	1
1110008F13Rik.T1.10/12	ACGTGGGAGCTCACCAAAGA	1110008F13Rik	67388	1
1110008F13Rik.T1.11/12	ACAGAACTCCTGCATTGATC	1110008F13Rik	67388	1
1110008F13Rik.T2.12/12	CGACGCGGCCTGGGACGACA	1110008F13Rik	67388	2
1110008L16Rik.T1.1/12	TATCCTCAGCTATGACACAG	1110008L16Rik	66132	1
1110008L16Rik.T1.2/12	GTGATTGCCTGAGTTCAGTG	1110008L16Rik	66132	1
1110008L16Rik.T1.3/12	TCAATAACGATATCAAAAGG	1110008L16Rik	66132	1
1110008L16Rik.T1.4/12	GTTATCAGCAAAGAAACAGT	1110008L16Rik	66132	1
1110008L16Rik.T1.5/12	ATGAGGGATGTGATAGATGG	1110008L16Rik	66132	1
1110008L16Rik.T1.6/12	TTATGTCTGCTGCAGCTCAG	1110008L16Rik	66132	1
1110008L16Rik.T1.7/12	TTATCACCAAAGACCTGTTG	1110008L16Rik	66132	1
1110008L16Rik.T1.8/12	CAGCAACTGTAGATTCTGCT	1110008L16Rik	66132	1
1110008L16Rik.T1.9/12	GTATAAGAAGACGACACCTC	1110008L16Rik	66132	1
1110008L16Rik.T1.10/12	AGTGTGGCGTACAGAAGGAA	1110008L16Rik	66132	1
1110008L16Rik.T1.11/12	AGACCTGTTGCGGGACCACA	1110008L16Rik	66132	1
1110008L16Rik.T1.12/12	TTCATCATAAGGAATGTGCC	1110008L16Rik	66132	1
1110008P14Rik.T1.1/12	GGTCATTCTTCTCCTCCAGG	1110008P14Rik	73737	1
1110008P14Rik.T1.2/12	TCGACTCCAGCAGCTCCTGG	1110008P14Rik	73737	1
1110008P14Rik.T1.3/12	AGAGTTGATCTGATCCAACA	1110008P14Rik	73737	1
1110008P14Rik.T1.4/12	CTCTTGTCTGGACCACCTGG	1110008P14Rik	73737	1
1110008P14Rik.T1.5/12	TGCTGCCATCAACTCCATGT	1110008P14Rik	73737	1
1110008P14Rik.T1.6/12	AGGAGCTGCTGGAGTCGAAC	1110008P14Rik	73737	1
1110008P14Rik.T1.7/12	CTGATCCAACATGGAGTTGA	1110008P14Rik	73737	1
1110008P14Rik.T1.8/12	GGAATTCCAGGCGCGTCTGC	1110008P14Rik	73737	1
1110008P14Rik.T1.9/12	CAACTCTTGTCTGGACCACC	1110008P14Rik	73737	1
1110008P14Rik.T1.10/12	CCACCTCCATGCCCGCCTCC	1110008P14Rik	73737	1
1110008P14Rik.T1.11/12	GGATCAGATCAACTCTTGTC	1110008P14Rik	73737	1
1110008P14Rik.T1.12/12	GGTGGTCATTCTTCTCCTCC	1110008P14Rik	73737	1
1110012L19Rik.T1.1/12	TTCTGAACGCTGCTCAACAG	1110012L19Rik	68618	1
1110012L19Rik.T1.2/12	TGAATGGCAGGAAGTGCTCA	1110012L19Rik	68618	1
1110012L19Rik.T1.3/12	TGCCATCCACATTGCTCACA	1110012L19Rik	68618	1
1110012L19Rik.T1.4/12	GTGAGCAATGTGGATGGCAA	1110012L19Rik	68618	1
1110012L19Rik.T1.5/12	CTGGGAAGATGATGAATGGC	1110012L19Rik	68618	1
1110012L19Rik.T1.6/12	CGTAGGGCTGCCGGAAGGAT	1110012L19Rik	68618	1
1110012L19Rik.T2.7/12	AGAGACCTTAACTGCTGAGG	1110012L19Rik	68618	2
1110012L19Rik.T2.8/12	CTACAGGCAGGAGAAAAGTA	1110012L19Rik	68618	2
1110012L19Rik.T2.9/12	CTCCAATGTCAATAAGTCCT	1110012L19Rik	68618	2
1110012L19Rik.T2.10/12	GCAGGAGAAAAGTACGGCAG	1110012L19Rik	68618	2
1110012L19Rik.T2.11/12	TGCCCAGGACTTATTGACAT	1110012L19Rik	68618	2
1110012L19Rik.T4.12/12	TCCAGAGACCTTAACTGCTG	1110012L19Rik	68618	4
1110017D15Rik.T1.1/12	AGCCCTGTAGGAGTCACTGT	1110017D15Rik	73721	1
1110017D15Rik.T1.2/12	GGCTCCTACCTCCATCAAGG	1110017D15Rik	73721	1
1110017D15Rik.T1.3/12	CTTATAGGTGTAGTCCTGTG	1110017D15Rik	73721	1
1110017D15Rik.T1.4/12	TCCCGCGCAGACAGTAGTGG	1110017D15Rik	73721	1
1110017D15Rik.T1.5/12	TGCTTAGGAGGATATTCCAA	1110017D15Rik	73721	1
1110017D15Rik.T1.6/12	TAAGGTACCTTGGACAGTCG	1110017D15Rik	73721	1
1110017D15Rik.T1.7/12	CTTCCGGGAGAAGAGGAACA	1110017D15Rik	73721	1
1110017D15Rik.T1.8/12	CTTATAGACCTCCTTGATGG	1110017D15Rik	73721	1
1110017D15Rik.T1.9/12	CATAGTCTGAGTCAGACCCT	1110017D15Rik	73721	1
1110017D15Rik.T1.10/12	GGACAGTCGAGGAAGACAGC	1110017D15Rik	73721	1
1110017D15Rik.T1.11/12	GTCACTGTAGGTGCTGATGG	1110017D15Rik	73721	1
1110017D15Rik.T1.12/12	ACAATGACCGGTACAACACG	1110017D15Rik	73721	1
1110025L11Rik.T7.2.1/12	TATGGATGTGGTTCTGGCTA	1110025L11Rik	68637	7.2
1110025L11Rik.T7.3.2/12	TGTGGTTCTGGCTATGGATC	1110025L11Rik	68637	7.3
1110025L11Rik.T7.3.3/12	TGTGGCTATGGATGTGGTTC	1110025L11Rik	68637	7.3
1110025L11Rik.T8.1.4/12	TCAACAACCAGCACCATGTG	1110025L11Rik	68637	8.1
1110025L11Rik.T8.1.5/12	AGGAGCCATAGCCACAGCCC	1110025L11Rik	68637	8.1
1110025L11Rik.T8.1.6/12	TGTGGCTATGGCTCCTACTA	1110025L11Rik	68637	8.1
1110025L11Rik.T8.1.7/12	TCTGGCTATGGATCTGGATT	1110025L11Rik	68637	8.1
1110025L11Rik.T8.2.8/12	TACTACGGAAACTACTATGG	1110025L11Rik	68637	8.2
1110025L11Rik.T8.2.9/12	CATAGCCACAGCCCAGTCCA	1110025L11Rik	68637	8.2
1110025L11Rik.T8.2.10/12	TACTATGGCTGTGGCTACCG	1110025L11Rik	68637	8.2
1110025L11Rik.T8.2.11/12	TCACGCTCTCTCTATGGCTG	1110025L11Rik	68637	8.2
1110025L11Rik.T8.2.12/12	GGAAACTACTATGGCGGCAG	1110025L11Rik	68637	8.2
1110032A03Rik.T1.1/12	TGATGTCCAGGAAACCAGTG	1110032A03Rik	68721	1
1110032A03Rik.T1.2/12	CTGATGGTCATGGAGAAGTG	1110032A03Rik	68721	1
1110032A03Rik.T1.3/12	TATATTACCTGGGAAGGCAA	1110032A03Rik	68721	1
1110032A03Rik.T1.4/12	CTCCTATTCGAACCGTACCC	1110032A03Rik	68721	1
1110032A03Rik.T1.5/12	CCTGGTAGGAAACTGGAACC	1110032A03Rik	68721	1
1110032A03Rik.T1.6/12	GGAAGCTATATTACCTGGGA	1110032A03Rik	68721	1
1110032A03Rik.T1.7/12	TATTCGAACCGTACCCTGGT	1110032A03Rik	68721	1
1110032A03Rik.T1.8/12	TACCAGGGTACGGTTCGAAT	1110032A03Rik	68721	1
1110032A03Rik.T1.9/12	TAGTGAGGAGGATCCAGCTC	1110032A03Rik	68721	1
1110032A03Rik.T1.10/12	ACCGTACCCTGGTAGGAAAC	1110032A03Rik	68721	1
1110032A03Rik.T1.11/12	TCCAGCTCAGGCTGATGTCC	1110032A03Rik	68721	1
1110032A03Rik.T1.12/12	CGAATAGGAGTTCTCATTAG	1110032A03Rik	68721	1
1110032F04Rik.T1.1/12	CCACCTATGAGGAGTCCATG	1110032F04Rik	68725	1
1110032F04Rik.T1.2/12	CCAGCTGCCCAGCTACGAGG	1110032F04Rik	68725	1
1110032F04Rik.T1.3/12	GCTGCAGCAGCTCAGCCCAG	1110032F04Rik	68725	1
1110032F04Rik.T1.4/12	GGGCGGCCGAGCACCGACAC	1110032F04Rik	68725	1
1110032F04Rik.T1.5/12	TGGACTCCTCATAGGTGGGC	1110032F04Rik	68725	1
1110032F04Rik.T1.6/12	TCCCCGGCACTGCCGCCTCG	1110032F04Rik	68725	1
1110032F04Rik.T1.7/12	CAAGTACCTGCCCACCTATG	1110032F04Rik	68725	1
1110032F04Rik.T1.8/12	TCGGTGCTCGGCCGCCCGCG	1110032F04Rik	68725	1
1110032F04Rik.T1.9/12	TACTTGACCTCCTCGTAGCT	1110032F04Rik	68725	1
1110032F04Rik.T1.10/12	CAGCCGCATGGACTCCTCAT	1110032F04Rik	68725	1
1110032F04Rik.T1.11/12	GTGCTGCCCGTGTCGGTGCT	1110032F04Rik	68725	1
1110032F04Rik.T1.12/12	CCTCCTCGTAGCTGGGCAGC	1110032F04Rik	68725	1
1110034G24Rik.T1.1/12	CTGTACCTTGGATCTACCCG	1110034G24Rik	73747	1
1110034G24Rik.T1.2/12	ATCCCGGCTGAAGATGACCT	1110034G24Rik	73747	1
1110034G24Rik.T1.3/12	TGCTTCATAGAATCTATCCA	1110034G24Rik	73747	1
1110034G24Rik.T1.4/12	CAGACAATCTCTGAGCTCGA	1110034G24Rik	73747	1
1110034G24Rik.T1.5/12	CTGCTGGTGTCACACACCGC	1110034G24Rik	73747	1
1110034G24Rik.T1.6/12	GACCTCTCTTGACAGTCCTG	1110034G24Rik	73747	1
1110034G24Rik.T1.7/12	CACCCCAGGACTGTCAAGAG	1110034G24Rik	73747	1
1110034G24Rik.T1.8/12	GGCCCAGGTCATCTTCAGCC	1110034G24Rik	73747	1
1110034G24Rik.T1.9/12	ACACACCGCGGGTAGATCCA	1110034G24Rik	73747	1
1110034G24Rik.T1.10/12	TATCTTACAGCGACATTCCA	1110034G24Rik	73747	1
1110034G24Rik.T1.11/12	GTAAGATAGAGCAGCCATCC	1110034G24Rik	73747	1
1110034G24Rik.T1.12/12	TCCTTCTTCGAAAGGCCAGT	1110034G24Rik	73747	1
1110037F02Rik.T1.1/12	CTATGGGCTCGTACTCCCGG	1110037F02Rik	66185	1
1110037F02Rik.T1.2/12	TACCGATCCATATATTGCCA	1110037F02Rik	66185	1
1110037F02Rik.T1.3/12	CTGGTACAACTGTCTGACCC	1110037F02Rik	66185	1
1110037F02Rik.T1.4/12	ACTATGGGCTCGTACTCCCG	1110037F02Rik	66185	1
1110037F02Rik.T1.5/12	ACTGATGGTCTGGTACTAAG	1110037F02Rik	66185	1
1110037F02Rik.T1.6/12	CCGGGAGTACGAGCCCATAG	1110037F02Rik	66185	1
1110037F02Rik.T1.7/12	ATGGTCTGGTACTAAGAGGC	1110037F02Rik	66185	1
1110037F02Rik.T1.8/12	GAAAATCAGGTAAATACTGA	1110037F02Rik	66185	1
1110037F02Rik.T1.9/12	GACCCTGGCAATATATGGAT	1110037F02Rik	66185	1
1110037F02Rik.T1.10/12	CTACCGATCCATATATTGCC	1110037F02Rik	66185	1
1110037F02Rik.T1.11/12	TCAGGTAAATACTGATGGTC	1110037F02Rik	66185	1
1110037F02Rik.T1.12/12	CACTATGGGCTCGTACTCCC	1110037F02Rik	66185	1
1110038F14Rik.T1.1/12	GGGTCCCTCACTCTGCTTCG	1110038F14Rik	117171	1
1110038F14Rik.T1.2/12	AGCCCTGTAGTCCCCAAACA	1110038F14Rik	117171	1
1110038F14Rik.T1.3/12	ACCTACCCCGAAGCAGAGTG	1110038F14Rik	117171	1
1110038F14Rik.T1.4/12	CTGTCTCTTCCGGGGCAAGG	1110038F14Rik	117171	1
1110038F14Rik.T1.5/12	CGCATCAGCTGTCTCTTCCG	1110038F14Rik	117171	1
1110038F14Rik.T1.6/12	CTCCAGCTGTTCCACACACC	1110038F14Rik	117171	1
1110038F14Rik.T1.7/12	GCGGGAGCTGGCCTGGTGTG	1110038F14Rik	117171	1
1110038F14Rik.T1.8/12	CCCTCACTCTGCTTCGGGGT	1110038F14Rik	117171	1
1110038F14Rik.T1.9/12	TGCAGAAGAGCAGGCTGTTG	1110038F14Rik	117171	1
1110038F14Rik.T1.10/12	GCTGTCTCTTCCGGGGCAAG	1110038F14Rik	117171	1
1110038F14Rik.T1.11/12	TGGGGACTACAGGGCTCAGA	1110038F14Rik	117171	1
1110038F14Rik.T3.12/12	AGCTGGCGCGGGAGCTGGCC	1110038F14Rik	117171	3
1110051M20Rik.T2.1/12	ACATGTCCTCACGTACATGG	1110051M20Rik	228356	2
1110051M20Rik.T2.2/12	ACTTGGACATACATACCTGG	1110051M20Rik	228356	2
1110051M20Rik.T2.3/12	CCAGCTGCTGGAGAACAGGG	1110051M20Rik	228356	2
1110051M20Rik.T2.4/12	TCACTAGTCAGTGAAGAACC	1110051M20Rik	228356	2
1110051M20Rik.T2.5/12	CATCCATGAGCACAATCCTG	1110051M20Rik	228356	2
1110051M20Rik.T2.6/12	ACAATAACTGCAGCAGACAG	1110051M20Rik	228356	2
1110051M20Rik.T2.7/12	CTGCATCCTCCATGTACGTG	1110051M20Rik	228356	2
1110051M20Rik.T2.8/12	ACCAGAATTCCTGGAGAGTG	1110051M20Rik	228356	2
1110051M20Rik.T2.9/12	CAGTGAGCTCTGCTTACCCA	1110051M20Rik	228356	2
1110051M20Rik.T2.10/12	AGTTCGGAAGCATCTCCAGA	1110051M20Rik	228356	2
1110051M20Rik.T2.11/12	AGCATCTCCAGAAGGCCCGA	1110051M20Rik	228356	2
1110051M20Rik.T2.12/12	CAGACAGTGGTACTCCCTCA	1110051M20Rik	228356	2
1110059E24Rik.T1.1/12	CACTGTCAAAGCCTAAGAAG	1110059E24Rik	66206	1
1110059E24Rik.T1.2/12	AAGAGTGTTCAGACCAAGGT	1110059E24Rik	66206	1
1110059E24Rik.T1.3/12	TGATAAGAGTGTTCAGACCA	1110059E24Rik	66206	1
1110059E24Rik.T1.4/12	ACTGGGACTCACCACTTCTT	1110059E24Rik	66206	1
1110059E24Rik.T4.5/12	TCTGGCCATAGAAGACGCTG	1110059E24Rik	66206	4
1110059E24Rik.T4.6/12	GCCATAGAAGACGCTGCGGA	1110059E24Rik	66206	4
1110059E24Rik.T4.7/12	GACGCTGAGTCTGACTCGGA	1110059E24Rik	66206	4
1110059E24Rik.T4.8/12	TAGAAGACGCTGCGGACGGA	1110059E24Rik	66206	4
1110059E24Rik.T4.9/12	TCCGTCCGCAGCGTCTTCTA	1110059E24Rik	66206	4
1110059E24Rik.T6.10/12	TCAGTGTTTTCTGGAGCGTC	1110059E24Rik	66206	6
1110059E24Rik.T7.1.11/12	GCTGCAAAGAAGTTCTTGAG	1110059E24Rik	66206	7.1
1110059E24Rik.T7.1.12/12	ACTTCAAGTTCACAGGCACA	1110059E24Rik	66206	7.1
1110059G10Rik.T1.1/12	GGAACCAAGTGTCCTATGTG	1110059G10Rik	66202	1
1110059G10Rik.T1.2/12	TCCCGCTTCAAAGAGAGAGT	1110059G10Rik	66202	1
1110059G10Rik.T1.3/12	AGAGAGAGTCGGCTACAAGG	1110059G10Rik	66202	1
1110059G10Rik.T1.4/12	CCTCACCTTGGTCTCTACGG	1110059G10Rik	66202	1
1110059G10Rik.T1.5/12	AGATGAACAGCCTCAAGTAG	1110059G10Rik	66202	1
1110059G10Rik.T1.6/12	GGGAGACCTAACAGCTGAAG	1110059G10Rik	66202	1
1110059G10Rik.T1.7/12	TTGAAGCGGGACAGGAAGGC	1110059G10Rik	66202	1
1110059G10Rik.T1.8/12	CAAAGAGAGAGTCGGCTACA	1110059G10Rik	66202	1
1110059G10Rik.T1.9/12	CATCTTCACTGTCAAAAGAA	1110059G10Rik	66202	1
1110059G10Rik.T1.10/12	CGGCCTCACCTTGGTCTCTA	1110059G10Rik	66202	1
1110059G10Rik.T1.11/12	GACAGGAAGGCGGGCTCTGC	1110059G10Rik	66202	1
1110059G10Rik.T3.12/12	TCATGACCTCTTCAGCTGTT	1110059G10Rik	66202	3
1110065P20Rik.T1.1/12	CCATCTGTATCGGCCAGAGG	1110065P20Rik	68920	1
1110065P20Rik.T1.2/12	GGCCAGAGGTGGCCTTCCAA	1110065P20Rik	68920	1
1110065P20Rik.T1.3/12	CAGCCATCTGTATCGGCCAG	1110065P20Rik	68920	1
1110065P20Rik.T1.4/12	CCACCTCTGGCCGATACAGA	1110065P20Rik	68920	1
1110065P20Rik.T1.5/12	CGGCGCCCAGAACCGGCTGG	1110065P20Rik	68920	1
1110065P20Rik.T1.6/12	CTGGCCGATACAGATGGCTG	1110065P20Rik	68920	1
1110065P20Rik.T1.7/12	GGTGGCCTTCCAAAGGATGC	1110065P20Rik	68920	1
1110065P20Rik.T1.8/12	CTTCCAAAGGATGCTGGCGA	1110065P20Rik	68920	1
1110065P20Rik.T1.9/12	CCCAGAACCGGCTGGTGGCG	1110065P20Rik	68920	1
1110065P20Rik.T1.10/12	CAGCCGGTTCTGGGCGCCGG	1110065P20Rik	68920	1
1110065P20Rik.T1.11/12	TAGAACGGTTCAGCCAAGTC	1110065P20Rik	68920	1
1110065P20Rik.T1.12/12	GAGGAGATGCTGCGGCAGCT	1110065P20Rik	68920	1
1190002N15Rik.T1.1/12	CCACAGTGACACGAGCACAG	1190002N15Rik	68861	1
1190002N15Rik.T1.2/12	TGTCAAAGCTGACGTCCAGG	1190002N15Rik	68861	1
1190002N15Rik.T1.3/12	GCGCCTACCTGTAGCACCAG	1190002N15Rik	68861	1
1190002N15Rik.T1.4/12	GTTGGTGCACTCATCCAGCA	1190002N15Rik	68861	1
1190002N15Rik.T1.5/12	GAGCCGCTGGTGCTACAGGT	1190002N15Rik	68861	1
1190002N15Rik.T1.6/12	ATGGTGGCTGTAAATTATGT	1190002N15Rik	68861	1
1190002N15Rik.T1.7/12	GACAAACGGCATAGTAATTG	1190002N15Rik	68861	1
1190002N15Rik.T1.8/12	CCTGTAGCACCAGCGGCTCG	1190002N15Rik	68861	1
1190002N15Rik.T1.9/12	AGTTGTCAAAGCTGACGTCC	1190002N15Rik	68861	1
1190002N15Rik.T1.10/12	AGAAGAGAGTTGACCTTGCT	1190002N15Rik	68861	1
1190002N15Rik.T1.11/12	TCTTGGAGCTTGTGGAAGAA	1190002N15Rik	68861	1
1190002N15Rik.T1.12/12	AGGTGGCATGTCTGGATAAG	1190002N15Rik	68861	1
1190003K10Rik.T2.1/12	GAACTGGAAGAAGATCGCCA	1190003K10Rik	68880	2
1190003K10Rik.T2.2/12	AACTGGAAGAAGATCGCCAG	1190003K10Rik	68880	2
1190003K10Rik.T2.3/12	GAACAGCCAGTACATGCGCA	1190003K10Rik	68880	2
1190003K10Rik.T2.4/12	TCCATTCTTCTCTAAGCCTG	1190003K10Rik	68880	2
1190003K10Rik.T2.5/12	TGAACAGCCAGTACATGCGC	1190003K10Rik	68880	2
1190003K10Rik.T2.6/12	AGAACTGGAAGAAGATCGCC	1190003K10Rik	68880	2
1190003K10Rik.T2.7/12	AGACTTCCCTGCGCATGTAC	1190003K10Rik	68880	2
1190003K10Rik.T2.8/12	AGAAGCGCTCTGAGAAAGTA	1190003K10Rik	68880	2
1190003K10Rik.T2.9/12	TTCTCAGAGCGCTTCTCCCC	1190003K10Rik	68880	2
1190003K10Rik.T2.10/12	ACAGACTTGTTACCGAGAAC	1190003K10Rik	68880	2
1190003K10Rik.T3.11/12	CGATGAGCTCAAAAGCTTCT	1190003K10Rik	68880	3
1190003K10Rik.T4.12/12	GCTGGATAATCCTGATGACA	1190003K10Rik	68880	4
1190005I06Rik.T1.1/12	GTGCTTGTCATTCAGGACGG	1190005I06Rik	68918	1
1190005I06Rik.T1.2/12	GGAAAGCCCCATGCCCGTCG	1190005I06Rik	68918	1
1190005I06Rik.T1.3/12	CAGGTGCTTGTCATTCAGGA	1190005I06Rik	68918	1
1190005I06Rik.T1.4/12	CCCCAACCCCGACGGGCATG	1190005I06Rik	68918	1
1190005I06Rik.T1.5/12	CCCATGCCCGTCGGGGTTGG	1190005I06Rik	68918	1
1190005I06Rik.T1.6/12	CGGGAAAGCCCCATGCCCGT	1190005I06Rik	68918	1
1190005I06Rik.T1.7/12	GGTGCTTGTCATTCAGGACG	1190005I06Rik	68918	1
1190005I06Rik.T1.8/12	AGGTGCTTGTCATTCAGGAC	1190005I06Rik	68918	1
1190005I06Rik.T3.9/12	GGGAAAGCCCCATGCCCGTC	1190005I06Rik	68918	3
1190005I06Rik.T3.10/12	AGCCCCATGCCCGTCGGGGT	1190005I06Rik	68918	3
1190005I06Rik.T3.11/12	CCCCATGCCCGTCGGGGTTG	1190005I06Rik	68918	3
1190005I06Rik.T3.12/12	GCCCCATGCCCGTCGGGGTT	1190005I06Rik	68918	3
1190007I07Rik.T6.1/12	AGCTCCGTTTTGAGTTCTCC	1190007I07Rik	544717	6
1190007I07Rik.T6.2/12	AGAACTCAAAACGGAGCTTT	1190007I07Rik	544717	6
1190007I07Rik.T6.3/12	GAACTCAAAACGGAGCTTTT	1190007I07Rik	544717	6
1190007I07Rik.T7.1.4/12	ATAGTACCAATGCACCACCT	1190007I07Rik	544717	7.1
1190007I07Rik.T7.1.5/12	CAGCTCTCCACCATGCCCGG	1190007I07Rik	544717	7.1
1190007I07Rik.T7.1.6/12	CCCCGGCGCACATGGCCAGG	1190007I07Rik	544717	7.1
1190007I07Rik.T7.1.7/12	GCACATGGCCAGGAGGCTGG	1190007I07Rik	544717	7.1
1190007I07Rik.T7.1.8/12	TTGGTACTATCGGCCTGACC	1190007I07Rik	544717	7.1
1190007I07Rik.T7.1.9/12	CCAATGCACCACCTGGGCCC	1190007I07Rik	544717	7.1
1190007I07Rik.T7.1.10/12	AGGTGGTGCATTGGTACTAT	1190007I07Rik	544717	7.1
1190007I07Rik.T7.1.11/12	GGCGGACCAGGGTACGCCCC	1190007I07Rik	544717	7.1
1190007I07Rik.T7.1.12/12	CCGGGGCCCAGGTGGTGCAT	1190007I07Rik	544717	7.1
1300017J02Rik.T1.1/12	GTGCTGCCAACAACGCTGAG	1300017J02Rik	71775	1
1300017J02Rik.T1.2/12	TTCCTGAGAAGACCATACGA	1300017J02Rik	71775	1
1300017J02Rik.T1.3/12	CCAACACACAGAGCGCAGAG	1300017J02Rik	71775	1
1300017J02Rik.T1.4/12	ACAGCTGCTGGAGAAGAACG	1300017J02Rik	71775	1
1300017J02Rik.T1.5/12	AGGCAAGAAGTCCTGCCACA	1300017J02Rik	71775	1
1300017J02Rik.T1.6/12	AGAGTCAGGGTCAGACCCTG	1300017J02Rik	71775	1
1300017J02Rik.T1.7/12	GGTTGTATATTAAACCCATG	1300017J02Rik	71775	1
1300017J02Rik.T1.8/12	GGCAGCGATGCAGTCCTCAG	1300017J02Rik	71775	1
1300017J02Rik.T1.9/12	CAGCTCGTATTGGTCCCTGT	1300017J02Rik	71775	1
1300017J02Rik.T1.10/12	TCGAAGTGTGGATGGCAAGG	1300017J02Rik	71775	1
1300017J02Rik.T1.11/12	GTGCGTTGTGTCAGATCATG	1300017J02Rik	71775	1
1300017J02Rik.T1.12/12	TTCCAACTGAACCAGCTCCG	1300017J02Rik	71775	1
1500009L16Rik.T1.1/12	TAACGGAAGACGACAAGAGG	1500009L16Rik	69784	1
1500009L16Rik.T1.2/12	TAGAACAGAAGACTCGATAA	1500009L16Rik	69784	1
1500009L16Rik.T1.3/12	TGTTGACAGCTTCAGAGGGC	1500009L16Rik	69784	1
1500009L16Rik.T4.4/12	GCTCTGCTTACCTCGGCCCG	1500009L16Rik	69784	4
1500009L16Rik.T4.5/12	GATGGGTTGCGGGAACTCCA	1500009L16Rik	69784	4
1500009L16Rik.T4.6/12	GAACTCCACGGCCACCAGCG	1500009L16Rik	69784	4
1500009L16Rik.T4.7/12	AACTGCTCCTGTTGGACCTA	1500009L16Rik	69784	4
1500009L16Rik.T4.8/12	CACGGCCACCAGCGCGGCCG	1500009L16Rik	69784	4
1500009L16Rik.T4.9/12	CGGGTGGCGCGATGGGTTGC	1500009L16Rik	69784	4
1500009L16Rik.T4.10/12	ACCTCGGCCCGCGGCCGCGC	1500009L16Rik	69784	4
1500009L16Rik.T4.11/12	CGCGGCCGCGCTGGTGGCCG	1500009L16Rik	69784	4
1500009L16Rik.T6.12/12	TTTTCTTAAAGAAACTATGG	1500009L16Rik	69784	6
1500015O10Rik.T1.1/12	ACAGCAAAGGAATTCCTAGG	1500015O10Rik	78896	1
1500015O10Rik.T1.2/12	GCGTCATTATGATGAAGATG	1500015O10Rik	78896	1
1500015O10Rik.T1.3/12	TGTAGCCGAGAACACAGCAA	1500015O10Rik	78896	1
1500015O10Rik.T1.4/12	CGCGGCCTGAGGTACAGCAG	1500015O10Rik	78896	1
1500015O10Rik.T1.5/12	TGGCACGCTTCAGGCCACCT	1500015O10Rik	78896	1
1500015O10Rik.T1.6/12	AAGATGCTCCAGAAACGAGA	1500015O10Rik	78896	1
1500015O10Rik.T1.7/12	GACAGCTGTGGGACCGTACG	1500015O10Rik	78896	1
1500015O10Rik.T1.8/12	GCGTGCCAAACGACAGCTGT	1500015O10Rik	78896	1
1500015O10Rik.T1.9/12	CCTCATCAAAGCCCATGTAG	1500015O10Rik	78896	1
1500015O10Rik.T1.10/12	CATCTTCATCATAATGACGC	1500015O10Rik	78896	1
1500015O10Rik.T1.11/12	AGCCGGGAAAGCTTCAGGCA	1500015O10Rik	78896	1
1500015O10Rik.T1.12/12	TATGATGAAGATGCGGCCAT	1500015O10Rik	78896	1
1600002H07Rik.T1.1/12	CCTTCTCTATGCTAGCACCG	1600002H07Rik	72016	1
1600002H07Rik.T1.2/12	ATAAACACCCAGGATCCTGG	1600002H07Rik	72016	1
1600002H07Rik.T1.3/12	AGTTCAGCCATCAGAACCTG	1600002H07Rik	72016	1
1600002H07Rik.T1.4/12	GGCCACCTGAAGCTTCAAGG	1600002H07Rik	72016	1
1600002H07Rik.T1.5/12	ACTGTACGCAGCCCGACACA	1600002H07Rik	72016	1
1600002H07Rik.T1.6/12	GCTACCTGAGGACTTCAGGA	1600002H07Rik	72016	1
1600002H07Rik.T1.7/12	TTGTAGGACAGTGTCTCCAC	1600002H07Rik	72016	1
1600002H07Rik.T1.8/12	GTGGAGACACTGTCCTACAA	1600002H07Rik	72016	1
1600002H07Rik.T1.9/12	GTACTCCTGCATCCAGTCAG	1600002H07Rik	72016	1
1600002H07Rik.T1.10/12	CAGATCCATCTAGAAAAGGT	1600002H07Rik	72016	1
1600002H07Rik.T1.11/12	CTTGCAGCACCTGTATCCTG	1600002H07Rik	72016	1
1600002H07Rik.T1.12/12	GACTCTCCTGCAGCTACCTG	1600002H07Rik	72016	1
1600002K03Rik.T1.1/12	GTATGGGCTCCTGACCAACA	1600002K03Rik	69770	1
1600002K03Rik.T1.2/12	TACGTAATCACTGGGCTCTG	1600002K03Rik	69770	1
1600002K03Rik.T1.3/12	GATGGCCTCTCAGGACAGCG	1600002K03Rik	69770	1
1600002K03Rik.T1.4/12	GCTTGTTCTACGTAATCACT	1600002K03Rik	69770	1
1600002K03Rik.T1.5/12	CGCTAACGCACCTAAAAGCC	1600002K03Rik	69770	1
1600002K03Rik.T1.6/12	TGAGGAAGTAAAGCGAGATC	1600002K03Rik	69770	1
1600002K03Rik.T1.7/12	AGTCACAGCGAAGGAGGTAT	1600002K03Rik	69770	1
1600002K03Rik.T1.8/12	CGCACCTAAAAGCCCGGATG	1600002K03Rik	69770	1
1600002K03Rik.T3.9/12	CGCTTGTTCTACGTAATCAC	1600002K03Rik	69770	3
1600002K03Rik.T4.10/12	GTAGAACAAGCGGAGCACCG	1600002K03Rik	69770	4
1600002K03Rik.T4.11/12	TGGGCTCCTGACCAACACGG	1600002K03Rik	69770	4
1600002K03Rik.T4.12/12	AACCAGGGTTGCTACACCAG	1600002K03Rik	69770	4
1600012H06Rik.T1.1/12	GAGCTGCAGTCTGTCACTTG	1600012H06Rik	67912	1
1600012H06Rik.T1.2/12	GGATGCGGACCTGTACGTGT	1600012H06Rik	67912	1
1600012H06Rik.T1.3/12	CTACTTGCGGTTGAACCATG	1600012H06Rik	67912	1
1600012H06Rik.T1.4/12	CAGGATGCAGAGCCTGAGAG	1600012H06Rik	67912	1
1600012H06Rik.T1.5/12	AGTCGCTCTCATGGTGAGAG	1600012H06Rik	67912	1
1600012H06Rik.T1.6/12	CCGGTATAGAGACCACATCC	1600012H06Rik	67912	1
1600012H06Rik.T1.7/12	CCGGGAATTACAGCTACTTG	1600012H06Rik	67912	1
1600012H06Rik.T1.8/12	CCATAAATTCCTATCCCGAC	1600012H06Rik	67912	1
1600012H06Rik.T1.9/12	GCACACTTCCAGCGACCGGT	1600012H06Rik	67912	1
1600012H06Rik.T1.10/12	TAGTCGTCGAAGCTCGGGTG	1600012H06Rik	67912	1
1600012H06Rik.T1.11/12	TCCAGGGCCAAATAGGAGCC	1600012H06Rik	67912	1
1600012H06Rik.T1.12/12	ACCGGCACACTTCCAGCGAC	1600012H06Rik	67912	1
1600014C10Rik.T2.1/12	GCTAACGACCTATGTCACCA	1600014C10Rik	72244	2
1600014C10Rik.T2.2/12	TTAGGTGCCTGGATGACGAG	1600014C10Rik	72244	2
1600014C10Rik.T2.3/12	GGTGACATAGGTCGTTAGCA	1600014C10Rik	72244	2
1600014C10Rik.T2.4/12	GGCCCACCAGGAATAGCTGT	1600014C10Rik	72244	2
1600014C10Rik.T2.5/12	CACCAACAGCTATTCCTGGT	1600014C10Rik	72244	2
1600014C10Rik.T2.6/12	GGCAGCTCCATTAAGATCTG	1600014C10Rik	72244	2
1600014C10Rik.T2.7/12	TGCTCTGGTCATGAGCAACC	1600014C10Rik	72244	2
1600014C10Rik.T2.8/12	GTCTGCTGAGATGCCCATCA	1600014C10Rik	72244	2
1600014C10Rik.T2.9/12	GAAACTTGTTAACGAAGCCA	1600014C10Rik	72244	2
1600014C10Rik.T2.10/12	CTGCAGCTCCTTGGTGACAT	1600014C10Rik	72244	2
1600014C10Rik.T2.11/12	CAAGTTCCCGATGATGGCCA	1600014C10Rik	72244	2
1600014C10Rik.T2.12/12	AAAGGGTGCCATGGTTGCGG	1600014C10Rik	72244	2
1600014C23Rik.T2.1/12	AGTTCGACCCATCTACAGAG	1600014C23Rik	72240	2
1600014C23Rik.T2.2/12	GACTCCCAGTGGGTAGACTG	1600014C23Rik	72240	2
1600014C23Rik.T2.3/12	GGTTAGAGCCAGCTCACCTG	1600014C23Rik	72240	2
1600014C23Rik.T2.4/12	CTACAGAGTGGGACAGAAGG	1600014C23Rik	72240	2
1600014C23Rik.T2.5/12	GACTTGCCCTGGCCAGACAG	1600014C23Rik	72240	2
1600014C23Rik.T2.6/12	ACTGGGCACAGTATGCCTGA	1600014C23Rik	72240	2
1600014C23Rik.T2.7/12	TGGCAGAGCACCCACCAGCA	1600014C23Rik	72240	2
1600014C23Rik.T2.8/12	ACAGTGGGAATTCAGTGACC	1600014C23Rik	72240	2
1600014C23Rik.T2.9/12	GAATTCCCACTGTCTGGCCA	1600014C23Rik	72240	2
1600014C23Rik.T2.10/12	AGTATGCCTGATGGATAGAG	1600014C23Rik	72240	2
1600014C23Rik.T2.11/12	CATCTACAGAGTGGGACAGA	1600014C23Rik	72240	2
1600014C23Rik.T2.12/12	GAGAGGACAGTTCTCTGTTG	1600014C23Rik	72240	2
1600015I10Rik.T1.1/12	AAAATCCTCGAAGACCACAG	1600015I10Rik	69761	1
1600015I10Rik.T1.2/12	CTATAACGTAGAGGACAACA	1600015I10Rik	69761	1
1600015I10Rik.T1.3/12	GTCTGGACAATCAATGCCAG	1600015I10Rik	69761	1
1600015I10Rik.T1.4/12	AAGGAGAAAGGAGTCCTGTG	1600015I10Rik	69761	1
1600015I10Rik.T1.5/12	GTGATGAATGACTTCCAGGA	1600015I10Rik	69761	1
1600015I10Rik.T1.6/12	ATTCAGGATCTGCAGACCAG	1600015I10Rik	69761	1
1600015I10Rik.T1.7/12	AGGATCTGCAGACCAGAGGA	1600015I10Rik	69761	1
1600015I10Rik.T1.8/12	TGAAGTCAGTGTACAAGAGG	1600015I10Rik	69761	1
1600015I10Rik.T1.9/12	ACCAAAGAAGATGACGACAC	1600015I10Rik	69761	1
1600015I10Rik.T1.10/12	ACTGGCGAGTAGCACTGCCA	1600015I10Rik	69761	1
1600015I10Rik.T1.11/12	CAATGCGGTAATGTACTAGG	1600015I10Rik	69761	1
1600015I10Rik.T1.12/12	ATATGAAGTCAGTGTACAAG	1600015I10Rik	69761	1
1700001C02Rik.T1.1/12	GTTATCAGTCAGAACCAGGG	1700001C02Rik	75434	1
1700001C02Rik.T1.2/12	TGAGTTATCAGTCAGAACCA	1700001C02Rik	75434	1
1700001C02Rik.T1.3/12	GTCCTGGAAGTACTTGAAGG	1700001C02Rik	75434	1
1700001C02Rik.T1.4/12	TCTTCTCCAAGCCTGTGTTG	1700001C02Rik	75434	1
1700001C02Rik.T1.5/12	GCCATAAGAAGAGCCAAAGG	1700001C02Rik	75434	1
1700001C02Rik.T1.6/12	GTTGCCATAAGAAGAGCCAA	1700001C02Rik	75434	1
1700001C02Rik.T1.7/12	TTACCCGGGCATGAGAGCTG	1700001C02Rik	75434	1
1700001C02Rik.T1.8/12	CAAAGGCCATGTTCCCGGTG	1700001C02Rik	75434	1
1700001C02Rik.T1.9/12	AGGAAGCCACACCGGGAACA	1700001C02Rik	75434	1
1700001C02Rik.T1.10/12	GAGGTCCTGGAAGTACTTGA	1700001C02Rik	75434	1
1700001C02Rik.T1.11/12	TGCCGTCCCTACAGGTACAA	1700001C02Rik	75434	1
1700001C02Rik.T1.12/12	GCCAAAGGAGGAAGCCACAC	1700001C02Rik	75434	1
1700001C19Rik.T2.1/12	GGCAGCTTATGTACCAGTGG	1700001C19Rik	75462	2
1700001C19Rik.T2.2/12	ACCCTGCAGAAGCCCACCTG	1700001C19Rik	75462	2
1700001C19Rik.T2.3/12	TGGTACAGGTAGCCACAGGT	1700001C19Rik	75462	2
1700001C19Rik.T2.4/12	GGAGGCAGCTTATGTACCAG	1700001C19Rik	75462	2
1700001C19Rik.T2.5/12	CCAGTGGTGGTGGATCCTCG	1700001C19Rik	75462	2
1700001C19Rik.T2.6/12	CATTGTCCCAGAAATGGAAA	1700001C19Rik	75462	2
1700001C19Rik.T2.7/12	ATTGTCCCAGAAATGGAAAC	1700001C19Rik	75462	2
1700001C19Rik.T2.8/12	AGCTTATGTACCAGTGGTGG	1700001C19Rik	75462	2
1700001C19Rik.T2.9/12	TTGGTACAGGTAGCCACAGG	1700001C19Rik	75462	2
1700001C19Rik.T2.10/12	CCCCGAGGATCCACCACCAC	1700001C19Rik	75462	2
1700001C19Rik.T2.11/12	GCCACAGGTGGGCTTCTGCA	1700001C19Rik	75462	2
1700001C19Rik.T2.12/12	GGCTTCTGCAGGGTGTAGAA	1700001C19Rik	75462	2
1700001F09Rik.T8.1.1/12	GGTACCTGGAAGTAAAGAAG	1700001F09Rik	71826	8.1
1700001F09Rik.T8.1.2/12	GCAGCCTCTTCTTTACTTCC	1700001F09Rik	71826	8.1
1700001F09Rik.T8.3.3/12	AAGCATGAATGTCTCAAAGT	1700001F09Rik	71826	8.3
1700001F09Rik.T8.3.4/12	AAATGAGAGAGACATTCTCC	1700001F09Rik	71826	8.3
1700001F09Rik.T8.3.5/12	GAATATAGCAGGCAAGCAGC	1700001F09Rik	71826	8.3
1700001F09Rik.T8.3.6/12	AGACATTCTCCAGGGAATCC	1700001F09Rik	71826	8.3
1700001F09Rik.T8.3.7/12	TTTCTCGTTCTCATCGATGT	1700001F09Rik	71826	8.3
1700001F09Rik.T8.3.8/12	TTCTCGTTCTCATCGATGTT	1700001F09Rik	71826	8.3
1700001F09Rik.T8.4.9/12	ATAGCAGGCAAGCAGCAGGT	1700001F09Rik	71826	8.4
1700001F09Rik.T8.4.10/12	CAAATGCTGGCACTTGTACA	1700001F09Rik	71826	8.4
1700001F09Rik.T8.4.11/12	GGGAATCCTGGCCAAGTACA	1700001F09Rik	71826	8.4
1700001F09Rik.T8.4.12/12	TGTAGGAAAACAAATAATTG	1700001F09Rik	71826	8.4
1700001J03Rik.T1.1/12	CCTTACAACATCCAGGTCTG	1700001J03Rik	69282	1
1700001J03Rik.T1.2/12	TGGGTATCTTCATCTGCAGA	1700001J03Rik	69282	1
1700001J03Rik.T1.3/12	GGTCTTCTACACAGTCAGGC	1700001J03Rik	69282	1
1700001J03Rik.T1.4/12	TTCTACACAGTCAGGCCGGA	1700001J03Rik	69282	1
1700001J03Rik.T1.5/12	GCCTTACAACATCCAGGTCT	1700001J03Rik	69282	1
1700001J03Rik.T1.6/12	CCCCAGACCTGGATGTTGTA	1700001J03Rik	69282	1
1700001J03Rik.T1.7/12	TGCTGGTCTTCTACACAGTC	1700001J03Rik	69282	1
1700001J03Rik.T3.8/12	TGCCTTACAACATCCAGGTC	1700001J03Rik	69282	3
1700001J03Rik.T4.9/12	GAAAGCTGAATACGTCACTG	1700001J03Rik	69282	4
1700001J03Rik.T4.10/12	TAGAAGACCAGCAAACCAAG	1700001J03Rik	69282	4
1700001J03Rik.T4.11/12	GGCCATCGCGCTAAACACTG	1700001J03Rik	69282	4
1700001J03Rik.T4.12/12	ATCGCGCTAAACACTGAGGA	1700001J03Rik	69282	4
1700001K19Rik.T2.1/12	GCGATAGTTGGAATGACCTG	1700001K19Rik	66323	2
1700001K19Rik.T2.2/12	TGCCTTCAGCAAGGTCCATG	1700001K19Rik	66323	2
1700001K19Rik.T2.3/12	CAGACTGTCCCCATCACCAG	1700001K19Rik	66323	2
1700001K19Rik.T2.4/12	GTCGACGTCATGGACTTCGA	1700001K19Rik	66323	2
1700001K19Rik.T2.5/12	CAGCCGACCCACCTGCATCA	1700001K19Rik	66323	2
1700001K19Rik.T2.6/12	GACGTCGACATGCAGCCTGA	1700001K19Rik	66323	2
1700001K19Rik.T2.7/12	AGATCCTTATGATGGTGACT	1700001K19Rik	66323	2
1700001K19Rik.T2.8/12	AGTTGCGGTTCCTATCACCC	1700001K19Rik	66323	2
1700001K19Rik.T2.9/12	GAGTCTGGGTGGTGACCGGG	1700001K19Rik	66323	2
1700001K19Rik.T2.10/12	CAGTCTGCCAGGACACCCGT	1700001K19Rik	66323	2
1700001K19Rik.T2.11/12	AACCTCATGGACCTTGCTGA	1700001K19Rik	66323	2
1700001K19Rik.T2.12/12	CTGTCACTCCCGAGTCTGGG	1700001K19Rik	66323	2
1700001L19Rik.T1.1/12	TGTAGAAGTCGGTCTTCACG	1700001L19Rik	69315	1
1700001L19Rik.T1.2/12	TAGACAGAGGACATCAGCAC	1700001L19Rik	69315	1
1700001L19Rik.T1.3/12	GAGGGAGACAATCCCTGTCT	1700001L19Rik	69315	1
1700001L19Rik.T1.4/12	CCTGGGGCTCCATATTAATG	1700001L19Rik	69315	1
1700001L19Rik.T1.5/12	CTCGTTCTTCCTGTAGAAGT	1700001L19Rik	69315	1
1700001L19Rik.T1.6/12	CGGTCTTCACGTGGCTCACA	1700001L19Rik	69315	1
1700001L19Rik.T1.7/12	CCTCATTAATATGGAGCCCC	1700001L19Rik	69315	1
1700001L19Rik.T1.8/12	GAGCCCCTAAACAGAGACTA	1700001L19Rik	69315	1
1700001L19Rik.T1.9/12	TTGCATGTTCTCTGTCATCT	1700001L19Rik	69315	1
1700001L19Rik.T1.10/12	ACGTGAAGACCGACTTCTAC	1700001L19Rik	69315	1
1700001L19Rik.T1.11/12	TGCTGATGTCCTCTGTCTAT	1700001L19Rik	69315	1
1700001L19Rik.T1.12/12	AGAGGGAGACAATCCCTGTC	1700001L19Rik	69315	1
1700001O22Rik.T1.1/12	GTCTTGAGCCTTCTCCAGCG	1700001O22Rik	73598	1
1700001O22Rik.T1.2/12	CCCTGCAGGACACAGCACTC	1700001O22Rik	73598	1
1700001O22Rik.T1.3/12	AACAGCTACTACTCACGGAT	1700001O22Rik	73598	1
1700001O22Rik.T1.4/12	GTCTGCGAATCGTACCCGGA	1700001O22Rik	73598	1
1700001O22Rik.T1.5/12	ATTCGCAGACGAGACCCTGC	1700001O22Rik	73598	1
1700001O22Rik.T1.6/12	CACTCGGAAAGATATTCTGC	1700001O22Rik	73598	1
1700001O22Rik.T1.7/12	CCGGAGTGCTGTGTCCTGCA	1700001O22Rik	73598	1
1700001O22Rik.T1.8/12	TACTGGGAACGCAACCGTGC	1700001O22Rik	73598	1
1700001O22Rik.T1.9/12	GGACACAGCACTCCGGTACT	1700001O22Rik	73598	1
1700001O22Rik.T1.10/12	AAAACGCTATTGTCCCTTCC	1700001O22Rik	73598	1
1700001O22Rik.T2.11/12	GCAGCTGGTAGCCCTTAGGG	1700001O22Rik	73598	2
1700001O22Rik.T2.12/12	TCACGGAGGAGTCCTCAGAA	1700001O22Rik	73598	2
1700001P01Rik.T1.1/12	TGGGGTAGCTGTGAGCACAA	1700001P01Rik	72215	1
1700001P01Rik.T1.2/12	TCGGTACTTCCGGAGCCGCG	1700001P01Rik	72215	1
1700001P01Rik.T1.3/12	GGAAGTACCGACGACTGTGG	1700001P01Rik	72215	1
1700001P01Rik.T1.4/12	GCAAAATGGGCGGAACCACG	1700001P01Rik	72215	1
1700001P01Rik.T1.5/12	TCCAGTTGAGGATTATAAGG	1700001P01Rik	72215	1
1700001P01Rik.T1.6/12	TCCGGAAGTACCGACGACTG	1700001P01Rik	72215	1
1700001P01Rik.T1.7/12	GACAGCGATATCTCAATAGG	1700001P01Rik	72215	1
1700001P01Rik.T1.8/12	TTGCGGAAAACTGATCAGGT	1700001P01Rik	72215	1
1700001P01Rik.T1.9/12	CATTCTCTCCAGCAGGTGAG	1700001P01Rik	72215	1
1700001P01Rik.T1.10/12	ATATCTCAATAGGAGGAACT	1700001P01Rik	72215	1
1700001P01Rik.T1.11/12	GCATCATGAGGCCCAAGCTG	1700001P01Rik	72215	1
1700001P01Rik.T1.12/12	GGAGGGCTGGAGTGTTCCGG	1700001P01Rik	72215	1
1700003E16Rik.T1.1/12	CGTGCCTGGGAGACTCAATG	1700003E16Rik	71837	1
1700003E16Rik.T1.2/12	AGATGAGGGAGAATCTGCAG	1700003E16Rik	71837	1
1700003E16Rik.T1.3/12	ATGGTGAATGGAACGCACTG	1700003E16Rik	71837	1
1700003E16Rik.T1.4/12	GAATCCGTAGTGCATGCCAG	1700003E16Rik	71837	1
1700003E16Rik.T1.5/12	GAGGTCTGGGATCAGGACCT	1700003E16Rik	71837	1
1700003E16Rik.T1.6/12	CCATGCTGCAGATCACTGAG	1700003E16Rik	71837	1
1700003E16Rik.T1.7/12	CAGTGGCTGAGGACCCCACG	1700003E16Rik	71837	1
1700003E16Rik.T1.8/12	CGGTGTGTGCAGAACAGGCA	1700003E16Rik	71837	1
1700003E16Rik.T1.9/12	CCACTCAGTGATCTGCAGCA	1700003E16Rik	71837	1
1700003E16Rik.T1.10/12	CGGTTCCACATACTCACACC	1700003E16Rik	71837	1
1700003E16Rik.T1.11/12	ACTACGGATTCCTGGGCCCA	1700003E16Rik	71837	1
1700003E16Rik.T1.12/12	CACCATTAGCCAGGCCCGAG	1700003E16Rik	71837	1
1700003F12Rik.T1.1/12	CGCCCCAACGTGCTTCCCAG	1700003F12Rik	75480	1
1700003F12Rik.T1.2/12	GGTGGCGCCTATGCTACGTG	1700003F12Rik	75480	1
1700003F12Rik.T1.3/12	GAAACAGCAGTTCCCACAAG	1700003F12Rik	75480	1
1700003F12Rik.T1.4/12	AAGCACGTTGGGGCGCCGAG	1700003F12Rik	75480	1
1700003F12Rik.T1.5/12	GAGGCCGGTGCGGCCAACTG	1700003F12Rik	75480	1
1700003F12Rik.T1.6/12	AGTTCTTCAGCCATCTCAAG	1700003F12Rik	75480	1
1700003F12Rik.T1.7/12	ACGTGGGGCTGGCGACGGCG	1700003F12Rik	75480	1
1700003F12Rik.T1.8/12	ACGCACGGCTGCAGGAGGAG	1700003F12Rik	75480	1
1700003F12Rik.T1.9/12	AGCACCCAATCAGGCCAACA	1700003F12Rik	75480	1
1700003F12Rik.T1.10/12	GTCAGCACGTGCGCATACAG	1700003F12Rik	75480	1
1700003F12Rik.T1.11/12	CGGCCAACTGAGGACCCGCT	1700003F12Rik	75480	1
1700003F12Rik.T1.12/12	ATGCTACGTGGGGCTGGCGA	1700003F12Rik	75480	1
1700006A11Rik.T1.1/12	AGGCAGACATAGGATACATG	1700006A11Rik	71824	1
1700006A11Rik.T1.2/12	AGCAAATGATATCTCCAATG	1700006A11Rik	71824	1
1700006A11Rik.T1.3/12	AATCCCGAGTTGCAGGAACG	1700006A11Rik	71824	1
1700006A11Rik.T1.4/12	CCTTGACCAAGAAAATGAAG	1700006A11Rik	71824	1
1700006A11Rik.T1.5/12	CATGCCACGCCCTAAAAGAA	1700006A11Rik	71824	1
1700006A11Rik.T1.6/12	TCTGCCTCGTTCCTGCAACT	1700006A11Rik	71824	1
1700006A11Rik.T1.7/12	TGGCATCTGTCTTAAAGGTA	1700006A11Rik	71824	1
1700006A11Rik.T1.8/12	CTTCTAGACTGTATGATATA	1700006A11Rik	71824	1
1700006A11Rik.T1.9/12	TATGTGTCTTATTACCTCAT	1700006A11Rik	71824	1
1700006A11Rik.T1.10/12	CTCTCCATTCTCAACGAAAA	1700006A11Rik	71824	1
1700006A11Rik.T1.11/12	GAAGGCATCTTCAGGATATC	1700006A11Rik	71824	1
1700006A11Rik.T2.12/12	GTGCAAACTTGGTCCTGGTG	1700006A11Rik	71824	2
1700006E09Rik.T1.1/12	AGAATCACCATGGAAAACCA	1700006E09Rik	75437	1
1700006E09Rik.T1.2/12	AGAGCTAGTAAGAATCACCA	1700006E09Rik	75437	1
1700006E09Rik.T1.3/12	CTCATTCCAGCAGTCCACCT	1700006E09Rik	75437	1
1700006E09Rik.T1.4/12	AAAACCAGGGCATCCTAAGG	1700006E09Rik	75437	1
1700006E09Rik.T1.5/12	CGTCGATACCAAACCTCCAA	1700006E09Rik	75437	1
1700006E09Rik.T1.6/12	TCAGCTTAAACAGAGAATCA	1700006E09Rik	75437	1
1700006E09Rik.T1.7/12	TGGTGATTCTTACTAGCTCT	1700006E09Rik	75437	1
1700006E09Rik.T1.8/12	CACCTTGGCAGGGCCTCGAT	1700006E09Rik	75437	1
1700006E09Rik.T1.9/12	TCAACCTCCTTAGGATGCCC	1700006E09Rik	75437	1
1700006E09Rik.T1.10/12	TGGAAAACCAGGGCATCCTA	1700006E09Rik	75437	1
1700006E09Rik.T1.11/12	GCCCTGCCAAGGTGGACTGC	1700006E09Rik	75437	1
1700006E09Rik.T1.12/12	TGTGTGTGCCATTGGAGGTT	1700006E09Rik	75437	1
1700007B14Rik.T2.1/12	TTGTCCTCCAAAGACCAAGT	1700007B14Rik	71831	2
1700007B14Rik.T2.2/12	CACCAAGGGTCTCAGCCATG	1700007B14Rik	71831	2
1700007B14Rik.T2.3/12	CAAGTCGGTGTCTAACACGG	1700007B14Rik	71831	2
1700007B14Rik.T2.4/12	CACATGGCTGAGACCCTTGG	1700007B14Rik	71831	2
1700007B14Rik.T2.5/12	GCCAAGAGAGAAGACTGGCA	1700007B14Rik	71831	2
1700007B14Rik.T2.6/12	CTGAAATACTTCAACGACTG	1700007B14Rik	71831	2
1700007B14Rik.T2.7/12	TCACTCTGGCACCTTGAGGA	1700007B14Rik	71831	2
1700007B14Rik.T2.8/12	GCCTTCTTCCCCATCCACCA	1700007B14Rik	71831	2
1700007B14Rik.T2.9/12	ATGTTCACTCTGGCACCTTG	1700007B14Rik	71831	2
1700007B14Rik.T2.10/12	CACCGTGTTAGACACCGACT	1700007B14Rik	71831	2
1700007B14Rik.T2.11/12	ACCTTGGAGAGTTAGAAGAA	1700007B14Rik	71831	2
1700007B14Rik.T2.12/12	CTCATCGATCTGGGTCTGGG	1700007B14Rik	71831	2
1700007G11Rik.T1.1/12	GGTCGACCTGTACTACCTGG	1700007G11Rik	75784	1
1700007G11Rik.T1.2/12	TTGGTGGAGCTAGGCTACCG	1700007G11Rik	75784	1
1700007G11Rik.T1.3/12	CTAGGACACTGACAAGCGCG	1700007G11Rik	75784	1
1700007G11Rik.T1.4/12	TTCCAAGGACCACAGACATG	1700007G11Rik	75784	1
1700007G11Rik.T1.5/12	CACCAGGATCCCCATCCAGA	1700007G11Rik	75784	1
1700007G11Rik.T1.6/12	CGTCTGGATGGGGATCCTGG	1700007G11Rik	75784	1
1700007G11Rik.T1.7/12	GGGAAGAGGATAATCGTGCT	1700007G11Rik	75784	1
1700007G11Rik.T1.8/12	CCTGGACTCTCAGATCACTA	1700007G11Rik	75784	1
1700007G11Rik.T1.9/12	CCTGACACTTCCTGCCCATG	1700007G11Rik	75784	1
1700007G11Rik.T1.10/12	ATCCAGGTGACAACTCCACC	1700007G11Rik	75784	1
1700007G11Rik.T1.11/12	AATTCTCAATGTGGACCCAA	1700007G11Rik	75784	1
1700007G11Rik.T1.12/12	GACGGATCTCTACGCACATG	1700007G11Rik	75784	1
1700007K09Rik.T1.1/12	CTTATGCTACAAAGGCAGGG	1700007K09Rik	69318	1
1700007K09Rik.T1.2/12	CATACATTACAACACTGGAG	1700007K09Rik	69318	1
1700007K09Rik.T1.3/12	CACATACATTACAACACTGG	1700007K09Rik	69318	1
1700007K09Rik.T1.4/12	ACATACATTACAACACTGGA	1700007K09Rik	69318	1
1700007K09Rik.T1.5/12	CACCACATACATTACAACAC	1700007K09Rik	69318	1
1700007K09Rik.T1.6/12	TCCCTTATGCTACAAAGGCA	1700007K09Rik	69318	1
1700007K09Rik.T1.7/12	GCTACAAAGGCAGGGTGGCA	1700007K09Rik	69318	1
1700007K09Rik.T1.8/12	GTCCTTCCCTTATGCTACAA	1700007K09Rik	69318	1
1700007K09Rik.T1.9/12	CCCAGGGGACTTCAGAGCCT	1700007K09Rik	69318	1
1700007K09Rik.T1.10/12	TTCCCTTATGCTACAAAGGC	1700007K09Rik	69318	1
1700007K09Rik.T2.11/12	TGATCGTGATTATTGTCCGG	1700007K09Rik	69318	2
1700007K09Rik.T2.12/12	AAGTCCTATCAGTAGAAACA	1700007K09Rik	69318	2
1700007K13Rik.T1.1/12	CCGTAGCCATGAAACCACCC	1700007K13Rik	69327	1
1700007K13Rik.T1.2/12	CAGTCAGGTTCAACAACCCG	1700007K13Rik	69327	1
1700007K13Rik.T1.3/12	TGGCATCTCATGCACCGTGG	1700007K13Rik	69327	1
1700007K13Rik.T1.4/12	TACTGGCATCTCATGCACCG	1700007K13Rik	69327	1
1700007K13Rik.T1.5/12	AGGACCAGTAACCAAACCTA	1700007K13Rik	69327	1
1700007K13Rik.T1.6/12	CTGGCATCTCATGCACCGTG	1700007K13Rik	69327	1
1700007K13Rik.T1.7/12	CCAGTCAGGTTCAACAACCC	1700007K13Rik	69327	1
1700007K13Rik.T1.8/12	TTGGTTACTGGTCCTGTACA	1700007K13Rik	69327	1
1700007K13Rik.T1.9/12	ACTGGCATCTCATGCACCGT	1700007K13Rik	69327	1
1700007K13Rik.T1.10/12	GCTAATGCGGTAGTAGTCGC	1700007K13Rik	69327	1
1700007K13Rik.T1.11/12	CCCAGTCAGGTTCAACAACC	1700007K13Rik	69327	1
1700007K13Rik.T3.12/12	GGGCTCTGCTTCCGTAGGTT	1700007K13Rik	69327	3
1700008O03Rik.T1.1/12	GAGAATATGAATGTCATCTG	1700008O03Rik	69349	1
1700008O03Rik.T1.2/12	CATGGTCTCACCTGTCCCTG	1700008O03Rik	69349	1
1700008O03Rik.T1.3/12	CCGCGTCTGGAAGTCTGTGA	1700008O03Rik	69349	1
1700008O03Rik.T1.4/12	CCGTCACAGACTTCCAGACG	1700008O03Rik	69349	1
1700008O03Rik.T1.5/12	GTCTCCATGCAAAGGCAGAG	1700008O03Rik	69349	1
1700008O03Rik.T1.6/12	CACACAGGAAGCAGTACCTG	1700008O03Rik	69349	1
1700008O03Rik.T1.7/12	TCACCGAAGTCTCCATGCAA	1700008O03Rik	69349	1
1700008O03Rik.T1.8/12	TGACATTCATATTCTCGTAG	1700008O03Rik	69349	1
1700008O03Rik.T1.9/12	GTGGCGCACCAGTGGGTACG	1700008O03Rik	69349	1
1700008O03Rik.T1.10/12	GTGGGTACGCGGTTCCACGG	1700008O03Rik	69349	1
1700008O03Rik.T1.11/12	GCAGGTCATCTCGGAATATG	1700008O03Rik	69349	1
1700008O03Rik.T1.12/12	AGTACTCACGAGGACTTGGC	1700008O03Rik	69349	1
1700008P02Rik.T2.1/12	GAATGAAGTATTCTTCAGAG	1700008P02Rik	69347	2
1700008P02Rik.T2.2/12	GGCATGGAAATCATTAAGGT	1700008P02Rik	69347	2
1700008P02Rik.T2.3/12	AATGAAGTATTCTTCAGAGG	1700008P02Rik	69347	2
1700008P02Rik.T2.4/12	TAGAATGAAGTATTCTTCAG	1700008P02Rik	69347	2
1700008P02Rik.T2.5/12	AGAATGAAGTATTCTTCAGA	1700008P02Rik	69347	2
1700008P02Rik.T2.6/12	GAAGGGAATATGGTGCTTCA	1700008P02Rik	69347	2
1700008P02Rik.T2.7/12	CTACGTTCAGGCTTGTCACC	1700008P02Rik	69347	2
1700008P02Rik.T2.8/12	AAGCAGAAAGAGGGTTGGCC	1700008P02Rik	69347	2
1700008P02Rik.T2.9/12	TGAACGTAGGCAGGCTGAGA	1700008P02Rik	69347	2
1700008P02Rik.T2.10/12	GCCCAGAACTCAATTCCATC	1700008P02Rik	69347	2
1700008P02Rik.T2.11/12	GCAGGGCATGGAAATCATTA	1700008P02Rik	69347	2
1700008P02Rik.T4.12/12	CTGGTGACAAGCCTGAACGT	1700008P02Rik	69347	4
1700009N14Rik.T1.1/12	TGTTACCACACAGCACAATG	1700009N14Rik	75471	1
1700009N14Rik.T1.2/12	ATGTACCTCTACGCCCAGAG	1700009N14Rik	75471	1
1700009N14Rik.T1.3/12	CAGTACCACCATCGCCCACG	1700009N14Rik	75471	1
1700009N14Rik.T1.4/12	TGTGGCCACTCTGGGCGTAG	1700009N14Rik	75471	1
1700009N14Rik.T1.5/12	AACATCCCCATTGTGCTGTG	1700009N14Rik	75471	1
1700009N14Rik.T1.6/12	CTGCTGGTGTGGAACATCAG	1700009N14Rik	75471	1
1700009N14Rik.T1.7/12	GCCGGCTCTAGCCCCACCTG	1700009N14Rik	75471	1
1700009N14Rik.T1.8/12	TGATGTTCCACACCAGCAGA	1700009N14Rik	75471	1
1700009N14Rik.T1.9/12	GGCTATTACATCCAAGCCCA	1700009N14Rik	75471	1
1700009N14Rik.T1.10/12	TGAGTCTTCTGGAGAGCCAG	1700009N14Rik	75471	1
1700009N14Rik.T1.11/12	CAATTCAAGCTTGTCCTCGT	1700009N14Rik	75471	1
1700009N14Rik.T1.12/12	AAAGAAATACGAGCATGACT	1700009N14Rik	75471	1
1700010B08Rik.T4.1/12	AGGGTAACCTCATCAAACCA	1700010B08Rik	75485	4
1700010B08Rik.T4.2/12	CAGATTGAGAGAGCAAACAA	1700010B08Rik	75485	4
1700010B08Rik.T4.3/12	CACATCGTGGACAACTGGAG	1700010B08Rik	75485	4
1700010B08Rik.T4.4/12	CCACAATATAGAAATACCGC	1700010B08Rik	75485	4
1700010B08Rik.T4.5/12	AGAAATACCGCAGGAGAAAG	1700010B08Rik	75485	4
1700010B08Rik.T4.6/12	AAGATGGCCCAGAATCATAC	1700010B08Rik	75485	4
1700010B08Rik.T4.7/12	AACTCAGCTGCTGTCTCCAC	1700010B08Rik	75485	4
1700010B08Rik.T4.8/12	GGACTCACCTGTATGATTCT	1700010B08Rik	75485	4
1700010B08Rik.T4.9/12	CTGCTGGATGCTGTAAGCCC	1700010B08Rik	75485	4
1700010B08Rik.T4.10/12	CAACACACATCGTGGACAAC	1700010B08Rik	75485	4
1700010B08Rik.T4.11/12	CTGTCTCCACAGGCTTCTCC	1700010B08Rik	75485	4
1700010B08Rik.T4.12/12	CTTCTCCAGGCTGCTTCTGC	1700010B08Rik	75485	4
1700010D01Rik.T2.1/12	ATGAAGAACAAGAAAACGCT	1700010D01Rik	76386	2
1700010D01Rik.T2.2/12	CATGAAGAACAAGAAAACGC	1700010D01Rik	76386	2
1700010D01Rik.T4.3/12	AGTGTCCACTGTCTTGGGTT	1700010D01Rik	76386	4
1700010D01Rik.T4.4/12	AGAACAATATAGCACCTAAA	1700010D01Rik	76386	4
1700010D01Rik.T6.5/12	CAGCGTTTTCTTGTTCTTCA	1700010D01Rik	76386	6
1700010D01Rik.T7.2.6/12	TGGTGAAAGCAACTAAGAAG	1700010D01Rik	76386	7.2
1700010D01Rik.T7.2.7/12	AGAACAAGAAAACGCTGGGA	1700010D01Rik	76386	7.2
1700010D01Rik.T7.2.8/12	CAAGAAGATTAGAAGGCCCA	1700010D01Rik	76386	7.2
1700010D01Rik.T7.2.9/12	GAAAAGACTGTGCTTACCTT	1700010D01Rik	76386	7.2
1700010D01Rik.T7.2.10/12	AATGTAGCAAGAAGATTAGA	1700010D01Rik	76386	7.2
1700010D01Rik.T7.2.11/12	GAAGAGGCACAATCTGATAC	1700010D01Rik	76386	7.2
1700010D01Rik.T7.4.12/12	ATGGCTCAACATCAGGTGTG	1700010D01Rik	76386	7.4
1700010I14Rik.T1.1/12	GGCCCATGAGAACAGACTGA	1700010I14Rik	66931	1
1700010I14Rik.T1.2/12	CTGTGACATTGACCAAGCCA	1700010I14Rik	66931	1
1700010I14Rik.T1.3/12	CCATGAGAACAGACTGAAGG	1700010I14Rik	66931	1
1700010I14Rik.T1.4/12	AGCCAAGGAGCACCTGAGGA	1700010I14Rik	66931	1
1700010I14Rik.T1.5/12	AAAGAAAACATGGTGCACTC	1700010I14Rik	66931	1
1700010I14Rik.T1.6/12	GGCTCTTGGCTGAAGTCAGG	1700010I14Rik	66931	1
1700010I14Rik.T1.7/12	GCAACCTGTTGAACTGCTGA	1700010I14Rik	66931	1
1700010I14Rik.T1.8/12	TGGTCGAAAAGGTGGAGAAG	1700010I14Rik	66931	1
1700010I14Rik.T1.9/12	TATTACCTGATACTGCGCTG	1700010I14Rik	66931	1
1700010I14Rik.T1.10/12	ACCAAGCCAAGGAGCACCTG	1700010I14Rik	66931	1
1700010I14Rik.T1.11/12	GGATGAATATGAACTCTACA	1700010I14Rik	66931	1
1700010I14Rik.T1.12/12	ACTGACTCTGGTCGAAAAGG	1700010I14Rik	66931	1
1700011E24Rik.T2.1/12	GAACTGACAGGTAAGAATCG	1700011E24Rik	75467	2
1700011E24Rik.T2.2/12	CCAGGTATCGGAGTATCCTG	1700011E24Rik	75467	2
1700011E24Rik.T2.3/12	GTCCTGAAATGGTAAGTACC	1700011E24Rik	75467	2
1700011E24Rik.T2.4/12	AGCAGCTCCAAGAAGTCAGG	1700011E24Rik	75467	2
1700011E24Rik.T2.5/12	GCTCATAGTCACCTGGTCCA	1700011E24Rik	75467	2
1700011E24Rik.T2.6/12	TCGAAGATGTGTATGCTCCT	1700011E24Rik	75467	2
1700011E24Rik.T2.7/12	CCACAGGATACTCCGATACC	1700011E24Rik	75467	2
1700011E24Rik.T2.8/12	GAAGTACCTCGTACTGTCCC	1700011E24Rik	75467	2
1700011E24Rik.T2.9/12	GCCTTCAGCTCATAGTCACC	1700011E24Rik	75467	2
1700011E24Rik.T2.10/12	ATGGTGGAGGCTCACAATAA	1700011E24Rik	75467	2
1700011E24Rik.T2.11/12	GATGTGTATGCTCCTGGGCC	1700011E24Rik	75467	2
1700011E24Rik.T2.12/12	CGTACTGTCCCGGGCAAAGA	1700011E24Rik	75467	2
1700011H14Rik.T1.1/12	GATGAACCATAAAAGACAAG	1700011H14Rik	67082	1
1700011H14Rik.T1.2/12	GGAGACCACAAGCACTGGTG	1700011H14Rik	67082	1
1700011H14Rik.T1.3/12	TTCAGGCCCAAATGGAGTTG	1700011H14Rik	67082	1
1700011H14Rik.T1.4/12	CCCGAGGGTGAGCCTTGGAG	1700011H14Rik	67082	1
1700011H14Rik.T1.5/12	CACAAGCAATTACCTCTGAA	1700011H14Rik	67082	1
1700011H14Rik.T1.6/12	CATCTTACTTGAATTCTTCG	1700011H14Rik	67082	1
1700011H14Rik.T1.7/12	GATCACCCGAGGGTGAGCCT	1700011H14Rik	67082	1
1700011H14Rik.T1.8/12	TTGGTCCTCACCAGTGCTTG	1700011H14Rik	67082	1
1700011H14Rik.T1.9/12	AAATTGGCAAAATGGAAACA	1700011H14Rik	67082	1
1700011H14Rik.T1.10/12	GATGTCAAGATACATGGCCC	1700011H14Rik	67082	1
1700011H14Rik.T1.11/12	CCGCTTCGAGAAACTTGGTA	1700011H14Rik	67082	1
1700011H14Rik.T1.12/12	CAGTGGGATGTCAAGATACA	1700011H14Rik	67082	1
1700011I03Rik.T2.1/12	CGTCTGAAGGGAAAGTTGGG	1700011I03Rik	75444	2
1700011I03Rik.T2.2/12	GAGAAGGTCTCCATGCTGGA	1700011I03Rik	75444	2
1700011I03Rik.T2.3/12	AGTGATCTTCTCCGTCTGAA	1700011I03Rik	75444	2
1700011I03Rik.T2.4/12	TGAGAAGGTCTCCATGCTGG	1700011I03Rik	75444	2
1700011I03Rik.T2.5/12	TCAGCTCGAAGACACCTTAG	1700011I03Rik	75444	2
1700011I03Rik.T2.6/12	CTCTAGCCTTCCCTCCAGCA	1700011I03Rik	75444	2
1700011I03Rik.T2.7/12	CCAGCATGGAGACCTTCTCA	1700011I03Rik	75444	2
1700011I03Rik.T2.8/12	GAGTGATCTTCTCCGTCTGA	1700011I03Rik	75444	2
1700011I03Rik.T2.9/12	AGCTGAAGTCAAAGCCTCCC	1700011I03Rik	75444	2
1700011I03Rik.T2.10/12	CTTGCAACTTCTCAATGCAC	1700011I03Rik	75444	2
1700011I03Rik.T2.11/12	CGAAGACACCTTAGCGGAAA	1700011I03Rik	75444	2
1700011I03Rik.T3.12/12	CTCCGTCTGAAGGGAAAGTT	1700011I03Rik	75444	3
1700011L22Rik.T1.1/12	TGTGGCAGGATGAGACACGG	1700011L22Rik	67687	1
1700011L22Rik.T1.2/12	ACTGAACATCAAGCACAAAG	1700011L22Rik	67687	1
1700011L22Rik.T1.3/12	AACTGTGGCAGGATGAGACA	1700011L22Rik	67687	1
1700011L22Rik.T1.4/12	GACGCAAGGCCCAACAACTG	1700011L22Rik	67687	1
1700011L22Rik.T1.5/12	CTTCCATGACAACCTACTCA	1700011L22Rik	67687	1
1700011L22Rik.T1.6/12	GTTCGAACTGATCAGACGCA	1700011L22Rik	67687	1
1700011L22Rik.T1.7/12	CAAGTACAAGAAGTGTGTCA	1700011L22Rik	67687	1
1700011L22Rik.T1.8/12	CGGCCACGCTGGTTCCCAAG	1700011L22Rik	67687	1
1700011L22Rik.T1.9/12	CGAACTCTGTAGAAGTGAGA	1700011L22Rik	67687	1
1700011L22Rik.T1.10/12	AACCTACTCAGGGAGTTACC	1700011L22Rik	67687	1
1700011L22Rik.T1.11/12	ACTCCCTGAGTAGGTTGTCA	1700011L22Rik	67687	1
1700011L22Rik.T1.12/12	CCGGGAAAAGCAACTGGACG	1700011L22Rik	67687	1
1700012A03Rik.T2.1/12	CTGCAGAAATGACTGCAGAG	1700012A03Rik	76382	2
1700012A03Rik.T2.2/12	GTCAACGCACCCTTGCCAGG	1700012A03Rik	76382	2
1700012A03Rik.T2.3/12	GGAAACAGGAAGTACCTCAG	1700012A03Rik	76382	2
1700012A03Rik.T2.4/12	TGCTACACTTGTCTCTACAG	1700012A03Rik	76382	2
1700012A03Rik.T2.5/12	CTGGAGTCACTCTAGAGGAG	1700012A03Rik	76382	2
1700012A03Rik.T2.6/12	ACAAGTGTAGCACCTTATCA	1700012A03Rik	76382	2
1700012A03Rik.T2.7/12	CCTCAGTGGAAAGCTCCTGA	1700012A03Rik	76382	2
1700012A03Rik.T2.8/12	AAGATCTGGAGTCACTCTAG	1700012A03Rik	76382	2
1700012A03Rik.T2.9/12	AGCAGGCTTCTCTGGCCAGG	1700012A03Rik	76382	2
1700012A03Rik.T2.10/12	ATTCACGTGTCCATGCCTCC	1700012A03Rik	76382	2
1700012A03Rik.T2.11/12	AACAAGCCTGCTGCAGAAGA	1700012A03Rik	76382	2
1700012A03Rik.T2.12/12	AAGGTCAACGCACCCTTGCC	1700012A03Rik	76382	2
1700012B07Rik.T2.1/12	GCACGTTGATGTCACCAAAG	1700012B07Rik	69324	2
1700012B07Rik.T2.2/12	GAGACAGGGGTGAATCCTGG	1700012B07Rik	69324	2
1700012B07Rik.T2.3/12	GTGGTGGCCAGAGCCTGGAA	1700012B07Rik	69324	2
1700012B07Rik.T2.4/12	TAATCTGAAACTTACTGTGG	1700012B07Rik	69324	2
1700012B07Rik.T2.5/12	CCGGCACCTTATGGACATGA	1700012B07Rik	69324	2
1700012B07Rik.T2.6/12	TGATGTCACCAAAGCGGCTA	1700012B07Rik	69324	2
1700012B07Rik.T2.7/12	ATGTCCATAAGGTGCCGGAA	1700012B07Rik	69324	2
1700012B07Rik.T2.8/12	CTGCTTCACAGGAGATGCGA	1700012B07Rik	69324	2
1700012B07Rik.T2.9/12	CCTTCATGTCCATAAGGTGC	1700012B07Rik	69324	2
1700012B07Rik.T2.10/12	TTCACAGGAGATGCGAAGGC	1700012B07Rik	69324	2
1700012B07Rik.T2.11/12	AGAAGACCCGGCTGCAGAGG	1700012B07Rik	69324	2
1700012B07Rik.T2.12/12	GAACTCATGGGCAAGTCTCT	1700012B07Rik	69324	2
1700012B09Rik.T2.1/12	ACCGCATAAGAGAATCAAGG	1700012B09Rik	69325	2
1700012B09Rik.T2.2/12	AAGTACTACTCGAGGCACGG	1700012B09Rik	69325	2
1700012B09Rik.T2.3/12	CATTAGAAGGAATCTCCCTG	1700012B09Rik	69325	2
1700012B09Rik.T2.4/12	ATTGTTGGCGAGACTCTTGG	1700012B09Rik	69325	2
1700012B09Rik.T2.5/12	CGCACCCGTGCTGAGCCTGG	1700012B09Rik	69325	2
1700012B09Rik.T2.6/12	CACAAGCCAAGTACTACTCG	1700012B09Rik	69325	2
1700012B09Rik.T2.7/12	AGAAGGAATCTCCCTGTGGG	1700012B09Rik	69325	2
1700012B09Rik.T2.8/12	GCCAAGTACTACTCGAGGCA	1700012B09Rik	69325	2
1700012B09Rik.T2.9/12	TGAACCGCATAAGAGAATCA	1700012B09Rik	69325	2
1700012B09Rik.T2.10/12	CATGTGAAAAGCCCACCTAC	1700012B09Rik	69325	2
1700012B09Rik.T2.11/12	AATGCTCCAGATTCCATCCA	1700012B09Rik	69325	2
1700012B09Rik.T2.12/12	CTCGAGTAGTACTTGGCTTG	1700012B09Rik	69325	2
1700012L04Rik.T1.1/12	CAGGAAGCGCGTAACTCCAG	1700012L04Rik	76383	1
1700012L04Rik.T4.2/12	AGTTACGCGCTTCCTGCCAG	1700012L04Rik	76383	4
1700012L04Rik.T8.2.3/12	CGCGCTTCCTGCCAGTGGTG	1700012L04Rik	76383	8.2
1700012L04Rik.T8.3.4/12	AAACGATCTACAAGGCTAAG	1700012L04Rik	76383	8.3
1700012L04Rik.T8.3.5/12	GCGCTTCCTGCCAGTGGTGT	1700012L04Rik	76383	8.3
1700012L04Rik.T8.3.6/12	GGTGAGGTGGCCCACACCAC	1700012L04Rik	76383	8.3
1700012L04Rik.T8.3.7/12	AAGAGGAAGCTCACCTCTCT	1700012L04Rik	76383	8.3
1700012L04Rik.T8.3.8/12	TAAGAGGAAGCTCACCTCTC	1700012L04Rik	76383	8.3
1700012L04Rik.T8.4.9/12	CGCCAACTCTTCAAACCAGG	1700012L04Rik	76383	8.4
1700012L04Rik.T8.4.10/12	ACTCGTGAGGAATGAAAGTG	1700012L04Rik	76383	8.4
1700012L04Rik.T8.4.11/12	TCATGGCCAAGAAAATGCAA	1700012L04Rik	76383	8.4
1700012L04Rik.T8.4.12/12	TCCAGAGGATGTACGTCTGG	1700012L04Rik	76383	8.4
1700012P22Rik.T2.1/12	GGAATGGACAGAAACTGCTG	1700012P22Rik	69364	2
1700012P22Rik.T2.2/12	TAGAAACGAAGTCTGGTCTG	1700012P22Rik	69364	2
1700012P22Rik.T2.3/12	AACAGGCACAATTATAACCC	1700012P22Rik	69364	2
1700012P22Rik.T2.4/12	GCACCTGATCACCCATCACC	1700012P22Rik	69364	2
1700012P22Rik.T2.5/12	ATTATAAATGTACCAACAAG	1700012P22Rik	69364	2
1700012P22Rik.T2.6/12	CTGATCAGATAGCGATGCGA	1700012P22Rik	69364	2
1700012P22Rik.T2.7/12	GGGTGATCAGGTGCTTGTAC	1700012P22Rik	69364	2
1700012P22Rik.T2.8/12	TACCACCTAGAAACGAAGTC	1700012P22Rik	69364	2
1700012P22Rik.T2.9/12	CCTGTTGTAGTGGTCATCAT	1700012P22Rik	69364	2
1700012P22Rik.T2.10/12	GGTGCTTGTACGGGAGACCC	1700012P22Rik	69364	2
1700012P22Rik.T2.11/12	TATTCAACGAAAGTGCTCCT	1700012P22Rik	69364	2
1700012P22Rik.T2.12/12	CCAGCTCTGCGTACCTGGAA	1700012P22Rik	69364	2
1700013D24Rik.T2.1/12	GCAAACACCACATAGAGCCA	1700013D24Rik	76921	2
1700013D24Rik.T2.2/12	ATGAAGATGAACCATCTGGG	1700013D24Rik	76921	2
1700013D24Rik.T2.3/12	AATGGCAGAGATTGATCCAG	1700013D24Rik	76921	2
1700013D24Rik.T2.4/12	GAGAGAAGCTCCAAGAAGAG	1700013D24Rik	76921	2
1700013D24Rik.T2.5/12	AGAGCCAAGGTATGCCACTT	1700013D24Rik	76921	2
1700013D24Rik.T2.6/12	AAGATGAAGATGAACCATCT	1700013D24Rik	76921	2
1700013D24Rik.T2.7/12	AGGAGACAGCTCAGTTCTGG	1700013D24Rik	76921	2
1700013D24Rik.T2.8/12	TGGCATACCTTGGCTCTATG	1700013D24Rik	76921	2
1700013D24Rik.T2.9/12	CTTGGGAACAGACTGACCCC	1700013D24Rik	76921	2
1700013D24Rik.T2.10/12	CCAGCACACCAAGAAATGTA	1700013D24Rik	76921	2
1700013D24Rik.T2.11/12	TCTTGGAGCTTCTCTCCCAC	1700013D24Rik	76921	2
1700013D24Rik.T2.12/12	TGTTCCCAAGTGGCATACCT	1700013D24Rik	76921	2
1700013F07Rik.T1.1/12	GGTTATACAAGGTTGCTAAG	1700013F07Rik	75504	1
1700013F07Rik.T1.2/12	GATTCCTCTCTAGATACCAA	1700013F07Rik	75504	1
1700013F07Rik.T1.3/12	TGTTCTTGAATGCCCCAGTG	1700013F07Rik	75504	1
1700013F07Rik.T1.4/12	GTTACACCAGGAGACCATTG	1700013F07Rik	75504	1
1700013F07Rik.T1.5/12	GTTGAGCTGAGCCGACTCCA	1700013F07Rik	75504	1
1700013F07Rik.T1.6/12	ACCTTGTATAACCACCACAC	1700013F07Rik	75504	1
1700013F07Rik.T1.7/12	AACTGAGATATTGTTACACC	1700013F07Rik	75504	1
1700013F07Rik.T1.8/12	ACTTCTGGACGTGGCTGTGG	1700013F07Rik	75504	1
1700013F07Rik.T1.9/12	AGGTTGCTAAGCGGAAGTCC	1700013F07Rik	75504	1
1700013F07Rik.T1.10/12	CCCAGTGTGGTGGTTATACA	1700013F07Rik	75504	1
1700013F07Rik.T1.11/12	TTGCGCAACAGCAGGATCCC	1700013F07Rik	75504	1
1700013F07Rik.T1.12/12	CTAGATACCAAAGGATGACC	1700013F07Rik	75504	1
1700013G24Rik.T1.1/12	CGAGACACCTCAGAGGCCCG	1700013G24Rik	69380	1
1700013G24Rik.T1.2/12	AAGAACCCGTTGCCGAACAG	1700013G24Rik	69380	1
1700013G24Rik.T1.3/12	GAAGAACCCGTTGCCGAACA	1700013G24Rik	69380	1
1700013G24Rik.T1.4/12	CTGCCAGAGATTCCCCTGTT	1700013G24Rik	69380	1
1700013G24Rik.T1.5/12	GTCGAGACACCTCAGAGGCC	1700013G24Rik	69380	1
1700013G24Rik.T1.6/12	GAGATTCCCCTGTTCGGCAA	1700013G24Rik	69380	1
1700013G24Rik.T1.7/12	TCGAGACACCTCAGAGGCCC	1700013G24Rik	69380	1
1700013G24Rik.T1.8/12	GAACTTGGGCAGACGACCTA	1700013G24Rik	69380	1
1700013G24Rik.T1.9/12	TTGCCGAACAGGGGAATCTC	1700013G24Rik	69380	1
1700013G24Rik.T1.10/12	AGATTCCCCTGTTCGGCAAC	1700013G24Rik	69380	1
1700013G24Rik.T1.11/12	GGCAACGGGTTCTTCTCCTT	1700013G24Rik	69380	1
1700013G24Rik.T2.12/12	CTGGGAGTGGAATAGCTTCG	1700013G24Rik	69380	2
1700013H16Rik.T1.1/12	AGAACAACATGAGAAACTTG	1700013H16Rik	75514	1
1700013H16Rik.T1.2/12	CAACATGAGAAACTTGTGGT	1700013H16Rik	75514	1
1700013H16Rik.T1.3/12	TAGAACACAAAATGAACTTA	1700013H16Rik	75514	1
1700013H16Rik.T1.4/12	AATACATGAACAATTCTTAC	1700013H16Rik	75514	1
1700013H16Rik.T2.5/12	GTCTCTTAGCACTAAGAGCA	1700013H16Rik	75514	2
1700013H16Rik.T4.6/12	AGAACCTGAAAGCACCACAA	1700013H16Rik	75514	4
1700013H16Rik.T4.7/12	AGCACCACAAGGGACCCTGG	1700013H16Rik	75514	4
1700013H16Rik.T4.8/12	GAGGACTTGAAAGCACCCCA	1700013H16Rik	75514	4
1700013H16Rik.T4.9/12	GTTCAACATCTGATTCATGT	1700013H16Rik	75514	4
1700013H16Rik.T4.10/12	TCACTCCTCTGCAAAACCCT	1700013H16Rik	75514	4
1700013H16Rik.T4.11/12	AAGTCCTCCAGGGTCCCTTG	1700013H16Rik	75514	4
1700013H16Rik.T4.12/12	ATGCTGAAAGTCATCATCAA	1700013H16Rik	75514	4
1700015E13Rik.T2.1/12	CCTCAAGAGCCACATCAAGG	1700015E13Rik	76925	2
1700015E13Rik.T2.2/12	TCTTGAGGGAGTGCAGAGTG	1700015E13Rik	76925	2
1700015E13Rik.T2.3/12	CTCAAGAGCCACATCAAGGG	1700015E13Rik	76925	2
1700015E13Rik.T2.4/12	GCTCTTGAGGGAGTGCAGAG	1700015E13Rik	76925	2
1700015E13Rik.T2.5/12	CTCCCTCAAGAGCCACATCA	1700015E13Rik	76925	2
1700015E13Rik.T2.6/12	TCCCTCAAGAGCCACATCAA	1700015E13Rik	76925	2
1700015E13Rik.T2.7/12	CCCTCAAGAGCCACATCAAG	1700015E13Rik	76925	2
1700015E13Rik.T2.8/12	AGTGGGGTACATGCGACAAC	1700015E13Rik	76925	2
1700015E13Rik.T2.9/12	CTGCTGGGCTGGGTGCCACT	1700015E13Rik	76925	2
1700015E13Rik.T3.10/12	TGTAGCCATTCTGCTGGGCT	1700015E13Rik	76925	3
1700015E13Rik.T3.11/12	CCCCTTGATGTGGCTCTTGA	1700015E13Rik	76925	3
1700015E13Rik.T4.12/12	TAGCTGTAAGGGGAAAACCA	1700015E13Rik	76925	4
1700015F17Rik.T2.1/12	AATAGGCGAGGCAATACCAG	1700015F17Rik	381716	2
1700015F17Rik.T2.2/12	GCATGTAGAAGTAATAGGCG	1700015F17Rik	381716	2
1700015F17Rik.T2.3/12	ACAAGTTCCCGTCTACAACT	1700015F17Rik	381716	2
1700015F17Rik.T2.4/12	CTCTTATCTCGAGTACACAC	1700015F17Rik	381716	2
1700015F17Rik.T2.5/12	TCAGCATCACGATTCCAAAC	1700015F17Rik	381716	2
1700015F17Rik.T2.6/12	GGAGCATCCCAGTTGTAGAC	1700015F17Rik	381716	2
1700015F17Rik.T2.7/12	TGGAGCATCCCAGTTGTAGA	1700015F17Rik	381716	2
1700015F17Rik.T2.8/12	TATTAGCACTAGCATTCCTC	1700015F17Rik	381716	2
1700015F17Rik.T2.9/12	CTTGTCCATGTCTTGCATAA	1700015F17Rik	381716	2
1700015F17Rik.T2.10/12	CTGTTGCATGTAGAAGTAAT	1700015F17Rik	381716	2
1700015F17Rik.T3.11/12	TCTTGTAGAATGTGCTCAAA	1700015F17Rik	381716	3
1700015F17Rik.T4.12/12	GCTGGATGAGAGCTACAGAG	1700015F17Rik	381716	4
1700015G11Rik.T2.1/12	CTATGTAGGAAGGACCACGA	1700015G11Rik	100503036	2
1700015G11Rik.T2.2/12	TGCCTGGTAGAAACATCTGA	1700015G11Rik	100503036	2
1700015G11Rik.T2.3/12	TGGTAGAAACATCTGAAGGA	1700015G11Rik	100503036	2
1700015G11Rik.T2.4/12	AATTGGGGAAAAGGTTCGCA	1700015G11Rik	100503036	2
1700015G11Rik.T2.5/12	GTGCCTTCGAGTTAAGGATG	1700015G11Rik	100503036	2
1700015G11Rik.T2.6/12	GCTCCTCATCCTTAACTCGA	1700015G11Rik	100503036	2
1700015G11Rik.T2.7/12	TCTGAAGGATGGTGCCTTCG	1700015G11Rik	100503036	2
1700015G11Rik.T2.8/12	GATTCCGGATACAGGCATCT	1700015G11Rik	100503036	2
1700015G11Rik.T2.9/12	CTCACTGGGTAGACTTGTGC	1700015G11Rik	100503036	2
1700015G11Rik.T2.10/12	AGATGCCTGTATCCGGAATC	1700015G11Rik	100503036	2
1700015G11Rik.T2.11/12	CCTGTATCCGGAATCGGGTT	1700015G11Rik	100503036	2
1700015G11Rik.T2.12/12	CTTACCAAGATGCCTGTATC	1700015G11Rik	100503036	2
1700016C15Rik.T2.1/12	GTCGCCCATCGATTCCACCT	1700016C15Rik	69428	2
1700016C15Rik.T2.2/12	CCAAGAGAACCTTACCTAGG	1700016C15Rik	69428	2
1700016C15Rik.T2.3/12	AGGCTATATATCACTCACCA	1700016C15Rik	69428	2
1700016C15Rik.T2.4/12	GGAGTCTTGCCAGTTGTCCA	1700016C15Rik	69428	2
1700016C15Rik.T2.5/12	ATATATCACTCACCAAGGAA	1700016C15Rik	69428	2
1700016C15Rik.T2.6/12	ACCACTCTCATAAAATGGCA	1700016C15Rik	69428	2
1700016C15Rik.T2.7/12	CACCAAGGAAGGGACATCAA	1700016C15Rik	69428	2
1700016C15Rik.T2.8/12	TACAAATTCTCGTAGTCGGA	1700016C15Rik	69428	2
1700016C15Rik.T2.9/12	GCTCTACAAATTCTCGTAGT	1700016C15Rik	69428	2
1700016C15Rik.T2.10/12	GACATCAAAGGCTATTACCC	1700016C15Rik	69428	2
1700016C15Rik.T2.11/12	GGAATTGTCAAGTCTATAAG	1700016C15Rik	69428	2
1700016C15Rik.T2.12/12	TCATTATGCCACAAGTCTGT	1700016C15Rik	69428	2
1700016D06Rik.T1.1/12	TCCGGGATATTCTGGAGCCA	1700016D06Rik	76413	1
1700016D06Rik.T1.2/12	TCCCTGGCTCCAGAATATCC	1700016D06Rik	76413	1
1700016D06Rik.T1.3/12	GTCCGGGATATTCTGGAGCC	1700016D06Rik	76413	1
1700016D06Rik.T2.4/12	CGTCTTGCCAACAGCACAGC	1700016D06Rik	76413	2
1700016D06Rik.T3.5/12	TCCAAGATGAAATTCTAGTC	1700016D06Rik	76413	3
1700016D06Rik.T3.6/12	AATTCTAGTCCGGGATATTC	1700016D06Rik	76413	3
1700016D06Rik.T4.7/12	GAAAGCTCTCTATTCGGCCA	1700016D06Rik	76413	4
1700016D06Rik.T4.8/12	CAGGTTCAAGTGGTAAGCAA	1700016D06Rik	76413	4
1700016D06Rik.T4.9/12	GTCAAAGGAAGGGGTGTGCA	1700016D06Rik	76413	4
1700016D06Rik.T4.10/12	GTTGGCAAGACGTACAGCCC	1700016D06Rik	76413	4
1700016D06Rik.T4.11/12	TGATATGTCTTAGAAGGTAT	1700016D06Rik	76413	4
1700016D06Rik.T4.12/12	TGCTCCTCTATTCGCTGTCA	1700016D06Rik	76413	4
1700016H13Rik.T1.1/12	ACAGGAGCCATGGGACCTTG	1700016H13Rik	74218	1
1700016H13Rik.T1.2/12	TTGCCTCAGACAGGAGCCAT	1700016H13Rik	74218	1
1700016H13Rik.T1.3/12	GGTCCCATGGCTCCTGTCTG	1700016H13Rik	74218	1
1700016H13Rik.T1.4/12	TTGCGGAACTCACAAAGACC	1700016H13Rik	74218	1
1700016H13Rik.T1.5/12	TGGCGTATGGCTTGCCAAGA	1700016H13Rik	74218	1
1700016H13Rik.T1.6/12	GTGAGTTCCGCAAGGTCCCA	1700016H13Rik	74218	1
1700016H13Rik.T1.7/12	CCTAACAAAACTGAAGTGTC	1700016H13Rik	74218	1
1700016H13Rik.T1.8/12	ACACAAACTTGACGAACATC	1700016H13Rik	74218	1
1700016H13Rik.T1.9/12	TGGCTTGCCAAGAGATTCAT	1700016H13Rik	74218	1
1700016H13Rik.T1.10/12	TGGGCTGAAGTGGTCTTCTC	1700016H13Rik	74218	1
1700016H13Rik.T3.11/12	AACATCAGGCTGCCATTCTT	1700016H13Rik	74218	3
1700016H13Rik.T3.12/12	ATTAGCCATGGCACTTGAAA	1700016H13Rik	74218	3
1700016K19Rik.T2.1/12	TGGGATTCTCACCGACCCTG	1700016K19Rik	74230	2
1700016K19Rik.T2.2/12	GCATCTACAAGCTCAACCGA	1700016K19Rik	74230	2
1700016K19Rik.T2.3/12	CAGATAAACATCACAGTCGA	1700016K19Rik	74230	2
1700016K19Rik.T2.4/12	GTCGGAATGGAAGCACTTGA	1700016K19Rik	74230	2
1700016K19Rik.T2.5/12	AAGACTAAAGGATCGGGCAA	1700016K19Rik	74230	2
1700016K19Rik.T2.6/12	GAGGCGGTGCCCACGATGGG	1700016K19Rik	74230	2
1700016K19Rik.T2.7/12	ACAAGCTCAACCGAAGGAAG	1700016K19Rik	74230	2
1700016K19Rik.T2.8/12	AGATCAACGAGAGTCTGCGT	1700016K19Rik	74230	2
1700016K19Rik.T2.9/12	GCTCTCCTCCACGCAGGGGT	1700016K19Rik	74230	2
1700016K19Rik.T2.10/12	GGGAGGCAGCTTGGACCCCG	1700016K19Rik	74230	2
1700016K19Rik.T2.11/12	ACGAGAGTCTGCGTTGGGAT	1700016K19Rik	74230	2
1700016K19Rik.T2.12/12	TTCGGTTGAGCTTGTAGATG	1700016K19Rik	74230	2
1700017B05Rik.T1.1/12	TCTGCACATCCAGGTAGTCA	1700017B05Rik	74211	1
1700017B05Rik.T1.2/12	GGCCACAGAGCTATGGAAGT	1700017B05Rik	74211	1
1700017B05Rik.T1.3/12	ATCCAGGTAGTCACGGTAAG	1700017B05Rik	74211	1
1700017B05Rik.T1.4/12	CATCCAGGTAGTCACGGTAA	1700017B05Rik	74211	1
1700017B05Rik.T1.5/12	TGTCAATCACGGGCATTGGT	1700017B05Rik	74211	1
1700017B05Rik.T1.6/12	GAGAGGTCATCCCTGGCATA	1700017B05Rik	74211	1
1700017B05Rik.T1.7/12	GTCAATCACGGGCATTGGTG	1700017B05Rik	74211	1
1700017B05Rik.T1.8/12	ACATCCAGGTAGTCACGGTA	1700017B05Rik	74211	1
1700017B05Rik.T1.9/12	ACGTTGTCAATCACGGGCAT	1700017B05Rik	74211	1
1700017B05Rik.T1.10/12	GGCCCCTTACCGTGACTACC	1700017B05Rik	74211	1
1700017B05Rik.T1.11/12	TTGTCAATCACGGGCATTGG	1700017B05Rik	74211	1
1700017B05Rik.T1.12/12	ACATGAAGGCCACAGAGCTA	1700017B05Rik	74211	1
1700017D01Rik.T2.1/12	GCCTAATTCACAATGCACTG	1700017D01Rik	69369	2
1700017D01Rik.T2.2/12	GGATCCAGCAGTATAACTCA	1700017D01Rik	69369	2
1700017D01Rik.T2.3/12	GATCCTGAGTTGATGAACTG	1700017D01Rik	69369	2
1700017D01Rik.T2.4/12	CATGTGTGCCATCACAGAGC	1700017D01Rik	69369	2
1700017D01Rik.T2.5/12	CAGGGTGCACAAATAATGCT	1700017D01Rik	69369	2
1700017D01Rik.T2.6/12	TGCAATAACCAGCTCTGTGA	1700017D01Rik	69369	2
1700017D01Rik.T2.7/12	AATACCCTGAGTTATACTGC	1700017D01Rik	69369	2
1700017D01Rik.T2.8/12	AAACATCATAAGTATCTTCG	1700017D01Rik	69369	2
1700017D01Rik.T2.9/12	AAAGAAGATACAATTGCAAT	1700017D01Rik	69369	2
1700017D01Rik.T2.10/12	TTCCCACAGTTCATCAACTC	1700017D01Rik	69369	2
1700017D01Rik.T2.11/12	CAAATGTTCCAGACACAAAC	1700017D01Rik	69369	2
1700017D01Rik.T2.12/12	ACAATGCACTGGGGACTCTC	1700017D01Rik	69369	2
1700017N19Rik.T1.1/12	CTGATCTTCACACAACCCAG	1700017N19Rik	66605	1
1700017N19Rik.T1.2/12	TTCTGGGAAACCCAACCTCT	1700017N19Rik	66605	1
1700017N19Rik.T1.3/12	AGCAAACCCCGAAATATCAA	1700017N19Rik	66605	1
1700017N19Rik.T1.4/12	CTTCTGGGAAACCCAACCTC	1700017N19Rik	66605	1
1700017N19Rik.T2.5/12	GGGTCTTGATACGTTCTCCA	1700017N19Rik	66605	2
1700017N19Rik.T4.6/12	GTGACTGCTATGCTCCACAG	1700017N19Rik	66605	4
1700017N19Rik.T4.7/12	CTTCATGCTGATATTCTCAG	1700017N19Rik	66605	4
1700017N19Rik.T4.8/12	AAAGAGGCTCACCTGGACAG	1700017N19Rik	66605	4
1700017N19Rik.T4.9/12	CATCATTGGATAGGAAACCA	1700017N19Rik	66605	4
1700017N19Rik.T4.10/12	ATGGGATGTCTGGAGGAGCG	1700017N19Rik	66605	4
1700017N19Rik.T4.11/12	ACTGGCAGTGAATTACAAGA	1700017N19Rik	66605	4
1700017N19Rik.T4.12/12	AGACTGTCTTACTTGAAGAG	1700017N19Rik	66605	4
1700018B08Rik.T1.1/12	GGTAGGTCTCGAAGATGATG	1700018B08Rik	76405	1
1700018B08Rik.T1.2/12	GGCAGGACTTCATGGCTCTG	1700018B08Rik	76405	1
1700018B08Rik.T1.3/12	CAGGGACAAAGGCACCCAGT	1700018B08Rik	76405	1
1700018B08Rik.T1.4/12	TGTCCCTGGGCATCGGAAGG	1700018B08Rik	76405	1
1700018B08Rik.T1.5/12	ACCAACATCTCCTCCTCAAG	1700018B08Rik	76405	1
1700018B08Rik.T1.6/12	GCAGATGGTATGGCTGCTGG	1700018B08Rik	76405	1
1700018B08Rik.T1.7/12	CCAGAGCCATGAAGTCCTGC	1700018B08Rik	76405	1
1700018B08Rik.T1.8/12	GGCAGCAGTGCATCAGCCCG	1700018B08Rik	76405	1
1700018B08Rik.T1.9/12	GCCACTTGAGGAGGAGATGT	1700018B08Rik	76405	1
1700018B08Rik.T1.10/12	CCTTCCGATGCCCAGGGACA	1700018B08Rik	76405	1
1700018B08Rik.T1.11/12	GGGCCGCCTTCCGATGCCCA	1700018B08Rik	76405	1
1700018B08Rik.T1.12/12	AAATGGCTATGATGGCCCTC	1700018B08Rik	76405	1
1700018C11Rik.T2.1/12	GTCTCCCGATGAGACACGGT	1700018C11Rik	75524	2
1700018C11Rik.T2.2/12	CAGGGTCTCCCGATGAGACA	1700018C11Rik	75524	2
1700018C11Rik.T2.3/12	ACTGTGCGGTAGCTCTCTTG	1700018C11Rik	75524	2
1700018C11Rik.T2.4/12	TCCCGATGAGACACGGTCGG	1700018C11Rik	75524	2
1700018C11Rik.T2.5/12	GAATCTAAACCGCTACTACC	1700018C11Rik	75524	2
1700018C11Rik.T2.6/12	CCGCTACTACCAGGAACACT	1700018C11Rik	75524	2
1700018C11Rik.T2.7/12	CCCGATGAGACACGGTCGGA	1700018C11Rik	75524	2
1700018C11Rik.T2.8/12	ACTGCCAGCAGTGATTATGA	1700018C11Rik	75524	2
1700018C11Rik.T2.9/12	ACCGCTACTACCAGGAACAC	1700018C11Rik	75524	2
1700018C11Rik.T2.10/12	CCCAGTGTTCCTGGTAGTAG	1700018C11Rik	75524	2
1700018C11Rik.T2.11/12	ACTGCATACAATATACAAAC	1700018C11Rik	75524	2
1700018C11Rik.T2.12/12	TACAAACAGGATACCCTAAA	1700018C11Rik	75524	2
1700018F24Rik.T4.1/12	GCTGGAAAGACGGATACCTG	1700018F24Rik	69396	4
1700018F24Rik.T4.2/12	TGCTTCAGACAGGAATCCCA	1700018F24Rik	69396	4
1700018F24Rik.T4.3/12	ACTTCTGGCATGCTTCAGAC	1700018F24Rik	69396	4
1700018F24Rik.T4.4/12	TGCAGACATGGTTGCAGATG	1700018F24Rik	69396	4
1700018F24Rik.T4.5/12	CTATCTTACACAGTGCAGTT	1700018F24Rik	69396	4
1700018F24Rik.T4.6/12	GACGAGGCTGCAGATGAGGC	1700018F24Rik	69396	4
1700018F24Rik.T7.1.7/12	TAGGTACTGTAGCACCTGGG	1700018F24Rik	69396	7.1
1700018F24Rik.T7.1.8/12	CCATAGGTACTGTAGCACCT	1700018F24Rik	69396	7.1
1700018F24Rik.T7.1.9/12	AGGGAATGTGTCAAGCCAGT	1700018F24Rik	69396	7.1
1700018F24Rik.T7.1.10/12	AGGCAGTTGATGGACTACGC	1700018F24Rik	69396	7.1
1700018F24Rik.T7.1.11/12	AGAATTCGATAAAGAATCCA	1700018F24Rik	69396	7.1
1700018F24Rik.T7.1.12/12	TATTCCTGGCTGTCTACCAT	1700018F24Rik	69396	7.1
1700019A02Rik.T2.1/12	CAGAACATACCAGTTGACAG	1700019A02Rik	69397	2
1700019A02Rik.T2.2/12	AGAATTCAGAAAATCACCAG	1700019A02Rik	69397	2
1700019A02Rik.T2.3/12	TCATTGATGCAATACTCCTG	1700019A02Rik	69397	2
1700019A02Rik.T2.4/12	GACCTTGGCTACCCGGATGG	1700019A02Rik	69397	2
1700019A02Rik.T2.5/12	AGGCAGCAACGGAGAGACCT	1700019A02Rik	69397	2
1700019A02Rik.T2.6/12	TGCATCAATGACAGATGAAG	1700019A02Rik	69397	2
1700019A02Rik.T2.7/12	CATCTCATAAAGTATCCCTC	1700019A02Rik	69397	2
1700019A02Rik.T2.8/12	AACAGGCAAGAAATTGTGAA	1700019A02Rik	69397	2
1700019A02Rik.T2.9/12	AGAGACCTTGGCTACCCGGA	1700019A02Rik	69397	2
1700019A02Rik.T2.10/12	ATGGCTGGAGCAGGCAGCAA	1700019A02Rik	69397	2
1700019A02Rik.T2.11/12	ACGGAGAGACCTTGGCTACC	1700019A02Rik	69397	2
1700019A02Rik.T2.12/12	CAATGACAGATGAAGAGGTT	1700019A02Rik	69397	2
1700019B03Rik.T1.1/12	GAGGCTCGAACTATTCCATG	1700019B03Rik	76406	1
1700019B03Rik.T1.2/12	AGCAGACCTACACACCTCAG	1700019B03Rik	76406	1
1700019B03Rik.T1.3/12	GCAATAGTCTGAGCTCATGG	1700019B03Rik	76406	1
1700019B03Rik.T1.4/12	AAGCAATCTGCACTTGCACG	1700019B03Rik	76406	1
1700019B03Rik.T1.5/12	CACATCCACCAGGTGAACGT	1700019B03Rik	76406	1
1700019B03Rik.T1.6/12	GGTGTCCCATGAGAAACTGA	1700019B03Rik	76406	1
1700019B03Rik.T1.7/12	GAAACGTTGTCTGCCCAGTG	1700019B03Rik	76406	1
1700019B03Rik.T1.8/12	TGTGCCTGGTACGAGGTGAG	1700019B03Rik	76406	1
1700019B03Rik.T1.9/12	GCCTCCTCCAGTGTAAACCT	1700019B03Rik	76406	1
1700019B03Rik.T1.10/12	GTTGGAGAGTAACCTCCCTG	1700019B03Rik	76406	1
1700019B03Rik.T1.11/12	CTGCTTCACGAGGGAACACA	1700019B03Rik	76406	1
1700019B03Rik.T1.12/12	CCGGGATTCAATGCCCTCGG	1700019B03Rik	76406	1
1700019D03Rik.T1.1/12	TCTGGCCAGTGAAATTGTGG	1700019D03Rik	67080	1
1700019D03Rik.T1.2/12	CATGGGCTGCATGAAGTCAA	1700019D03Rik	67080	1
1700019D03Rik.T1.3/12	TTGTCAATGTCCAATGTGGT	1700019D03Rik	67080	1
1700019D03Rik.T1.4/12	TTCACATGCCCACTGCTGCA	1700019D03Rik	67080	1
1700019D03Rik.T1.5/12	GGAGGATGCCTTGCAGCAGT	1700019D03Rik	67080	1
1700019D03Rik.T1.6/12	TGGAGGATGCCTTGCAGCAG	1700019D03Rik	67080	1
1700019D03Rik.T1.7/12	AGCCCTCACTCTCGATGTAT	1700019D03Rik	67080	1
1700019D03Rik.T1.8/12	TGTATGGGATGTTGTAGTAC	1700019D03Rik	67080	1
1700019D03Rik.T1.9/12	CCGTCTGGCCAGTGAAATTG	1700019D03Rik	67080	1
1700019D03Rik.T1.10/12	CCTTGAATTCGCAGACCGTC	1700019D03Rik	67080	1
1700019D03Rik.T1.11/12	TGTCCAATGTGGTAGGAAAT	1700019D03Rik	67080	1
1700019D03Rik.T1.12/12	ATGTCCAATGTGGTAGGAAA	1700019D03Rik	67080	1
1700019N19Rik.T2.1/12	GCAGGGATTAAACTGCTCTG	1700019N19Rik	67507	2
1700019N19Rik.T2.2/12	TGCCACAAGGTATACCATCA	1700019N19Rik	67507	2
1700019N19Rik.T2.3/12	CCCATCACTCCAGGATACTG	1700019N19Rik	67507	2
1700019N19Rik.T2.4/12	CCTGAAGCCCATCTGTTCTG	1700019N19Rik	67507	2
1700019N19Rik.T2.5/12	TCAGAACAGATGGGCTTCAG	1700019N19Rik	67507	2
1700019N19Rik.T2.6/12	GGCCATGATGGTATACCTTG	1700019N19Rik	67507	2
1700019N19Rik.T2.7/12	ACCGTGTCCTCAGAACAGAT	1700019N19Rik	67507	2
1700019N19Rik.T2.8/12	AATTCAGTGACCCTAGCTCT	1700019N19Rik	67507	2
1700019N19Rik.T2.9/12	GGAGAGAACGCAGAGATACA	1700019N19Rik	67507	2
1700019N19Rik.T2.10/12	TGAGCCATGGTATGAAGCCT	1700019N19Rik	67507	2
1700019N19Rik.T2.11/12	GTTCTGAGGACACGGTCCTG	1700019N19Rik	67507	2
1700019N19Rik.T2.12/12	GCAGGTAGCCTGCCCAGCCA	1700019N19Rik	67507	2
1700019O17Rik.T1.1/12	GCTGACCGGCTACAAGACGA	1700019O17Rik	71863	1
1700019O17Rik.T1.2/12	AGTTCCAGACATCACCCCAG	1700019O17Rik	71863	1
1700019O17Rik.T1.3/12	CCACACCAGGATGTCTGTGA	1700019O17Rik	71863	1
1700019O17Rik.T1.4/12	CCGTACAAGTCGGAGCCGGA	1700019O17Rik	71863	1
1700019O17Rik.T1.5/12	CGGCCAAGCAGGAAGCTGAA	1700019O17Rik	71863	1
1700019O17Rik.T1.6/12	CTGAAAACAACCGTACAAGT	1700019O17Rik	71863	1
1700019O17Rik.T1.7/12	TGGCTGTGTCTGACCACACC	1700019O17Rik	71863	1
1700019O17Rik.T1.8/12	CATCAGGTCTATACAGATTG	1700019O17Rik	71863	1
1700019O17Rik.T1.9/12	CAGGTGCGTGACAGAGTGCA	1700019O17Rik	71863	1
1700019O17Rik.T1.10/12	CAATCTGTATAGACCTGATG	1700019O17Rik	71863	1
1700019O17Rik.T1.11/12	ACAACCGTACAAGTCGGAGC	1700019O17Rik	71863	1
1700019O17Rik.T1.12/12	AAGACGAGGGTCCCCGCCTG	1700019O17Rik	71863	1
1700020A23Rik.T2.1/12	ATTGGGAGAAGTCTGTGTCG	1700020A23Rik	75656	2
1700020A23Rik.T2.2/12	AATTCGAACCATCTTCTCAA	1700020A23Rik	75656	2
1700020A23Rik.T2.3/12	CCCAATGGGTCAGAGCCAGG	1700020A23Rik	75656	2
1700020A23Rik.T2.4/12	GCTAGGCCCAGCATGGCTAA	1700020A23Rik	75656	2
1700020A23Rik.T2.5/12	ACGACACAGACTTCTCCCAA	1700020A23Rik	75656	2
1700020A23Rik.T2.6/12	GTGGCACTTACCCATAGAGC	1700020A23Rik	75656	2
1700020A23Rik.T2.7/12	ACAGAAAGCTAGGCCCAGCA	1700020A23Rik	75656	2
1700020A23Rik.T2.8/12	GGCCTGCGCCTGTTCTTGGG	1700020A23Rik	75656	2
1700020A23Rik.T2.9/12	CCAGCCCTAGGATACTGTCC	1700020A23Rik	75656	2
1700020A23Rik.T2.10/12	CGTGGCAGGTTGGCACCTGT	1700020A23Rik	75656	2
1700020A23Rik.T2.11/12	GGAGAAGTCTGTGTCGTGGC	1700020A23Rik	75656	2
1700020A23Rik.T2.12/12	AAGTCTGTGTCGTGGCAGGT	1700020A23Rik	75656	2
1700020D05Rik.T1.1/12	GATCTGTGTGGGGTATCCGA	1700020D05Rik	75555	1
1700020D05Rik.T1.2/12	GCTTGTACCCGAACACGTAG	1700020D05Rik	75555	1
1700020D05Rik.T1.3/12	TCTTGCTGATTAAGGACCAG	1700020D05Rik	75555	1
1700020D05Rik.T1.4/12	GCCCTAAAATAATCATCAGG	1700020D05Rik	75555	1
1700020D05Rik.T1.5/12	GTGGACTGTGAGCTCCAGTG	1700020D05Rik	75555	1
1700020D05Rik.T1.6/12	AGCGTTACCTGGAGTACCGT	1700020D05Rik	75555	1
1700020D05Rik.T1.7/12	CAGTCCACAGGATCTGTGTG	1700020D05Rik	75555	1
1700020D05Rik.T1.8/12	CAGGGCGTTGATGAGGATGT	1700020D05Rik	75555	1
1700020D05Rik.T1.9/12	AAAACTGAATGCTTCTTGGT	1700020D05Rik	75555	1
1700020D05Rik.T1.10/12	AATAATCATCAGGAGGCCGG	1700020D05Rik	75555	1
1700020D05Rik.T1.11/12	TGCTTAAACTGGCTGCAGAA	1700020D05Rik	75555	1
1700020D05Rik.T1.12/12	AGATTCCCATCAAGCAGTCA	1700020D05Rik	75555	1
1700020L24Rik.T1.1/12	AAGAATACAGTGCTCCACGT	1700020L24Rik	66330	1
1700020L24Rik.T1.2/12	GCGGACTGTAGGACACAGAG	1700020L24Rik	66330	1
1700020L24Rik.T1.3/12	CAACACGCACGGTTCCTCCG	1700020L24Rik	66330	1
1700020L24Rik.T1.4/12	TCCACCTCCTTCCTCCACAA	1700020L24Rik	66330	1
1700020L24Rik.T1.5/12	AGTGCTCCACGTAGGCCGGG	1700020L24Rik	66330	1
1700020L24Rik.T1.6/12	ATTCTTGAGCACCCTGACCT	1700020L24Rik	66330	1
1700020L24Rik.T1.7/12	CTGCTGGACTCCTGGCGCAG	1700020L24Rik	66330	1
1700020L24Rik.T1.8/12	AGCCCGTTCGCTCTGCTGGG	1700020L24Rik	66330	1
1700020L24Rik.T1.9/12	GCACAGCCACCCGGCCTACG	1700020L24Rik	66330	1
1700020L24Rik.T1.10/12	CGCTCTGCTGGGTGGCCTGG	1700020L24Rik	66330	1
1700020L24Rik.T1.11/12	CAAGACTCTGCACAGCCACC	1700020L24Rik	66330	1
1700020L24Rik.T1.12/12	TCCCCGGCCCGCAGGAAGCG	1700020L24Rik	66330	1
1700020N15Rik.T7.2.1/12	GTATGATCTTGACAAGAGCG	1700020N15Rik	75509	7.2
1700020N15Rik.T7.2.2/12	AGGGAGTCTGAGCTCTTGGG	1700020N15Rik	75509	7.2
1700020N15Rik.T7.2.3/12	GCTGTCCAGCTCATAGCTTG	1700020N15Rik	75509	7.2
1700020N15Rik.T7.2.4/12	GAAATTCAAATATAAAGTCA	1700020N15Rik	75509	7.2
1700020N15Rik.T7.2.5/12	CAAGATCATACTGTACATCC	1700020N15Rik	75509	7.2
1700020N15Rik.T7.2.6/12	CAGCACCACAAGCTATGAGC	1700020N15Rik	75509	7.2
1700020N15Rik.T7.2.7/12	CCCAAGAGCTCAGACTCCCT	1700020N15Rik	75509	7.2
1700020N15Rik.T7.2.8/12	ATTCTTCTTCACAGCTTGGG	1700020N15Rik	75509	7.2
1700020N15Rik.T7.2.9/12	TTGAATATGTTCATAAACAC	1700020N15Rik	75509	7.2
1700020N15Rik.T7.2.10/12	TCATACTGTACATCCTGGTT	1700020N15Rik	75509	7.2
1700020N15Rik.T7.2.11/12	CTTCTTCACAGCTTGGGTGG	1700020N15Rik	75509	7.2
1700020N15Rik.T7.2.12/12	AGCTCAGACTCCCTTGGTTA	1700020N15Rik	75509	7.2
1700021F05Rik.T1.1/12	AGGTGAACTCAGACTGAATG	1700021F05Rik	67851	1
1700021F05Rik.T1.2/12	TGAAGACGGGCCTTGACGTG	1700021F05Rik	67851	1
1700021F05Rik.T1.3/12	TCTTCAGGATGACGTCGTAC	1700021F05Rik	67851	1
1700021F05Rik.T1.4/12	GGACTACAAAGACCTGGAAA	1700021F05Rik	67851	1
1700021F05Rik.T1.5/12	TACGACGTCATCCTGAAGAC	1700021F05Rik	67851	1
1700021F05Rik.T1.6/12	GGCGAAGGACTACAAAGACC	1700021F05Rik	67851	1
1700021F05Rik.T1.7/12	CTACAAAGACCTGGAAAAGG	1700021F05Rik	67851	1
1700021F05Rik.T1.8/12	TCCATCGGCGCAACACCACC	1700021F05Rik	67851	1
1700021F05Rik.T1.9/12	CTGTGTCCTCAGGTGAAGGT	1700021F05Rik	67851	1
1700021F05Rik.T1.10/12	GTAGAAGATGCATTCTACAA	1700021F05Rik	67851	1
1700021F05Rik.T1.11/12	GATACCTTGGATCTCATCAC	1700021F05Rik	67851	1
1700021F05Rik.T1.12/12	ACCGGGTGGTGTTGCGCCGA	1700021F05Rik	67851	1
1700021F07Rik.T1.1/12	CCATCCGATGAAGCCCTGGG	1700021F07Rik	72221	1
1700021F07Rik.T1.2/12	TATCCATGGGGCTCACTGGA	1700021F07Rik	72221	1
1700021F07Rik.T1.3/12	TGAGGGCCGAAAGTGAAGCC	1700021F07Rik	72221	1
1700021F07Rik.T1.4/12	CCCAGTCCCAAAGACCACCC	1700021F07Rik	72221	1
1700021F07Rik.T1.5/12	CCCCATGGATAAACACATCA	1700021F07Rik	72221	1
1700021F07Rik.T1.6/12	TCGCCATCCGATGAAGCCCT	1700021F07Rik	72221	1
1700021F07Rik.T1.7/12	CGTTGTTAAATATCCCCACT	1700021F07Rik	72221	1
1700021F07Rik.T1.8/12	GTCTTACCAAATCTCATCCT	1700021F07Rik	72221	1
1700021F07Rik.T1.9/12	CCACCCAGGGCTTCATCGGA	1700021F07Rik	72221	1
1700021F07Rik.T1.10/12	GGCAAAACTGGCCGGCCAAG	1700021F07Rik	72221	1
1700021F07Rik.T1.11/12	TGAAGCCCGGCAAAACTGGC	1700021F07Rik	72221	1
1700021F07Rik.T1.12/12	GCTCGGGCCAGCATAGCTCT	1700021F07Rik	72221	1
1700022I11Rik.T1.1/12	GAGAATCATACCTGACACAG	1700022I11Rik	67317	1
1700022I11Rik.T1.2/12	GGATACCAGTGGTATAGGAG	1700022I11Rik	67317	1
1700022I11Rik.T1.3/12	AGGGGTAGGATAGTAAGTTG	1700022I11Rik	67317	1
1700022I11Rik.T1.4/12	TAGGATAGTAAGTTGAGGAG	1700022I11Rik	67317	1
1700022I11Rik.T1.5/12	TTCCAAAATATGGGCTTCAG	1700022I11Rik	67317	1
1700022I11Rik.T1.6/12	AGCAGCAGGTTGTACGCAGG	1700022I11Rik	67317	1
1700022I11Rik.T1.7/12	GGTTGTACGCAGGTGGAAAG	1700022I11Rik	67317	1
1700022I11Rik.T1.8/12	AGTGGTAACAGGGAAGCAGC	1700022I11Rik	67317	1
1700022I11Rik.T1.9/12	AAGGACTCATTGTATAGAGA	1700022I11Rik	67317	1
1700022I11Rik.T1.10/12	GATCTGGAAGAAATAGCACC	1700022I11Rik	67317	1
1700022I11Rik.T1.11/12	ACCTTCCCCTCCTATACCAC	1700022I11Rik	67317	1
1700022I11Rik.T1.12/12	ACCAGTGGTATAGGAGGGGA	1700022I11Rik	67317	1
1700023F06Rik.T1.1/12	GGTTGTCAGTAAGGACACCG	1700023F06Rik	69441	1
1700023F06Rik.T1.2/12	TTGCAGCCCAACAGGCACTG	1700023F06Rik	69441	1
1700023F06Rik.T1.3/12	GGGCCCACAGGAGATGTGCG	1700023F06Rik	69441	1
1700023F06Rik.T1.4/12	GAGCCTCGCACATCTCCTGT	1700023F06Rik	69441	1
1700023F06Rik.T1.5/12	CGGCTGGCTGACTTAGATGG	1700023F06Rik	69441	1
1700023F06Rik.T1.6/12	GGGTATCCAGCTGGGCCCAC	1700023F06Rik	69441	1
1700023F06Rik.T1.7/12	CGCAACGCGGGTATCCAGCT	1700023F06Rik	69441	1
1700023F06Rik.T1.8/12	GATGTGCGAGGCTCTTCGGC	1700023F06Rik	69441	1
1700023F06Rik.T1.9/12	TCCTTGTCTTCTCAGGTGAT	1700023F06Rik	69441	1
1700023F06Rik.T1.10/12	TGATGGGATCGTGAGCTTCA	1700023F06Rik	69441	1
1700023F06Rik.T1.11/12	ACATCTCCTGTGGGCCCAGC	1700023F06Rik	69441	1
1700023F06Rik.T1.12/12	TGCATGTCCACAGTGCCTGT	1700023F06Rik	69441	1
1700024G13Rik.T1.1/12	ATCCTGGCCTCTTCACACAG	1700024G13Rik	67085	1
1700024G13Rik.T1.2/12	GATAGAAGACTGGAATCTGG	1700024G13Rik	67085	1
1700024G13Rik.T1.3/12	GCTTGTGGTAAATGAGGAGA	1700024G13Rik	67085	1
1700024G13Rik.T1.4/12	GGTGGAGCTTGTGGTAAATG	1700024G13Rik	67085	1
1700024G13Rik.T1.5/12	GCTGTAGGGCCCATAGCGCA	1700024G13Rik	67085	1
1700024G13Rik.T1.6/12	CACCTTGCAGACCCTGCAGT	1700024G13Rik	67085	1
1700024G13Rik.T1.7/12	TTGCAGACCCTGCAGTCGGT	1700024G13Rik	67085	1
1700024G13Rik.T1.8/12	CGACTGCAGGGTCTGCAAGG	1700024G13Rik	67085	1
1700024G13Rik.T1.9/12	ACTAGACCCACTGTGTGAAG	1700024G13Rik	67085	1
1700024G13Rik.T1.10/12	AAGCACCATGCCTGCGCAAG	1700024G13Rik	67085	1
1700024G13Rik.T1.11/12	CTATGGGCCCTACAGCGCAG	1700024G13Rik	67085	1
1700024G13Rik.T1.12/12	GACCCTGCAGTCGGTAGGTG	1700024G13Rik	67085	1
1700024P04Rik.T1.1/12	GTTCGAAGATGTCATTGATG	1700024P04Rik	69382	1
1700024P04Rik.T1.2/12	TGCCTGCTGGATATCTCCTG	1700024P04Rik	69382	1
1700024P04Rik.T1.3/12	CACCCCAGGAGATATCCAGC	1700024P04Rik	69382	1
1700024P04Rik.T1.4/12	GGGTATATCATCCTATTCTG	1700024P04Rik	69382	1
1700024P04Rik.T1.5/12	CATCTTCGAACGCATTGCTA	1700024P04Rik	69382	1
1700024P04Rik.T1.6/12	TTACATAAACAGAGTCCTGA	1700024P04Rik	69382	1
1700024P04Rik.T1.7/12	AAGCGCTGTACCCTCACCCC	1700024P04Rik	69382	1
1700024P04Rik.T1.8/12	TCTGCTGTTGCCGAAGAAGC	1700024P04Rik	69382	1
1700024P04Rik.T1.9/12	ACAGCAGATGCACTGCCTGC	1700024P04Rik	69382	1
1700024P04Rik.T1.10/12	TAGGATGATATACCCCTGTT	1700024P04Rik	69382	1
1700024P04Rik.T3.11/12	TGTTAGGGACAACTTCCTTC	1700024P04Rik	69382	3
1700024P04Rik.T3.12/12	TGAAGGAAGTTGTCCCTAAC	1700024P04Rik	69382	3
1700024P16Rik.T2.1/12	GCATAGAGGTTCACGAATGG	1700024P16Rik	242594	2
1700024P16Rik.T2.2/12	AGGGTCTCAATGGAAGGCAG	1700024P16Rik	242594	2
1700024P16Rik.T2.3/12	TGGTATCATCTACGATGATG	1700024P16Rik	242594	2
1700024P16Rik.T4.4/12	AAGAGCTAAGACATCCAACG	1700024P16Rik	242594	4
1700024P16Rik.T4.5/12	TTGAAGGGCAGAAAACCATG	1700024P16Rik	242594	4
1700024P16Rik.T4.6/12	TTCCTCTTAGAGTAGCTGGG	1700024P16Rik	242594	4
1700024P16Rik.T4.7/12	GCAGAACAGGCTCTTCCCCG	1700024P16Rik	242594	4
1700024P16Rik.T4.8/12	GTGTCTCGAAAGCATGACAG	1700024P16Rik	242594	4
1700024P16Rik.T4.9/12	TCGTCAGCGTCACATCCTCG	1700024P16Rik	242594	4
1700024P16Rik.T4.10/12	ACCCAAGTCAGGCAGTGACA	1700024P16Rik	242594	4
1700024P16Rik.T4.11/12	GCTGCCTAGGAGGACCACAA	1700024P16Rik	242594	4
1700024P16Rik.T4.12/12	AGTCACTTCGCCTGTCCCGG	1700024P16Rik	242594	4
1700025F22Rik.T2.1/12	CATACTTACATATTGCCACA	1700025F22Rik	69416	2
1700025F22Rik.T2.2/12	TTGGATACAGAAGAGTGGCA	1700025F22Rik	69416	2
1700025F22Rik.T2.3/12	TATCAATAATACTACAGAAG	1700025F22Rik	69416	2
1700025F22Rik.T2.4/12	GCTTAGGATATTCATTGTCA	1700025F22Rik	69416	2
1700025F22Rik.T2.5/12	TTATTGATAAACTTCCTGAT	1700025F22Rik	69416	2
1700025F22Rik.T2.6/12	CCATACTTACATATTGCCAC	1700025F22Rik	69416	2
1700025F22Rik.T2.7/12	TCTGTTCCTGTTCAGCATGT	1700025F22Rik	69416	2
1700025F22Rik.T2.8/12	CTAGTGTTGCGAAGATGCTT	1700025F22Rik	69416	2
1700025F22Rik.T2.9/12	ACAACTCCAACATGCTGAAC	1700025F22Rik	69416	2
1700025F22Rik.T3.10/12	AACTTCCTGATAGGCTAAAC	1700025F22Rik	69416	3
1700025F22Rik.T4.11/12	CAAGTGTATATTCTACCCTG	1700025F22Rik	69416	4
1700025F22Rik.T4.12/12	TGGCATCCATAGTAACTGAG	1700025F22Rik	69416	4
1700025G04Rik.T1.1/12	AGAACAGTAATCCCGACCCT	1700025G04Rik	69399	1
1700025G04Rik.T1.2/12	CAGAACAGTAATCCCGACCC	1700025G04Rik	69399	1
1700025G04Rik.T1.3/12	ACAAGAATTCTTCAGAATGC	1700025G04Rik	69399	1
1700025G04Rik.T1.4/12	GCATTCTGAAGAATTCTTGT	1700025G04Rik	69399	1
1700025G04Rik.T4.5/12	TGAGTATAGGATCAAACCCG	1700025G04Rik	69399	4
1700025G04Rik.T4.6/12	AGAGGGAAAAGCTACCAGAA	1700025G04Rik	69399	4
1700025G04Rik.T4.7/12	TGGGTTGATGAACTAATCCA	1700025G04Rik	69399	4
1700025G04Rik.T4.8/12	AAAGTGCCAGCTCGAACACA	1700025G04Rik	69399	4
1700025G04Rik.T4.9/12	AGTAGCGACATGCTTGGCAG	1700025G04Rik	69399	4
1700025G04Rik.T4.10/12	TTGAACAGTAGCGACATGCT	1700025G04Rik	69399	4
1700025G04Rik.T4.11/12	TAGGATCAAACCCGTGGAAG	1700025G04Rik	69399	4
1700025G04Rik.T4.12/12	TACCAGAATGGAGATGTGTT	1700025G04Rik	69399	4
1700028K03Rik.T1.1/12	AGATGAGCTGATAATAATGG	1700028K03Rik	76421	1
1700028K03Rik.T1.2/12	TATCAGAATACCGAACCTTG	1700028K03Rik	76421	1
1700028K03Rik.T1.3/12	CCTAGAAAATCGAAGCCACA	1700028K03Rik	76421	1
1700028K03Rik.T1.4/12	CCTTATGTGCACTATAGCCA	1700028K03Rik	76421	1
1700028K03Rik.T1.5/12	TAGCAGATGCTGTCTATGTG	1700028K03Rik	76421	1
1700028K03Rik.T1.6/12	ATTCTTGTTGATGGATGCTA	1700028K03Rik	76421	1
1700028K03Rik.T1.7/12	CATTCTTCAGGCCCATGGAG	1700028K03Rik	76421	1
1700028K03Rik.T1.8/12	GACTCCATTCTTCAGGCCCA	1700028K03Rik	76421	1
1700028K03Rik.T1.9/12	TATTCTGATACACTGGAAAG	1700028K03Rik	76421	1
1700028K03Rik.T1.10/12	GATGCTGTCTATGTGTGGTT	1700028K03Rik	76421	1
1700028K03Rik.T1.11/12	TCAGCTCATCTCTTAAGGTA	1700028K03Rik	76421	1
1700028K03Rik.T1.12/12	GGTTCGGTATTCTGATACAC	1700028K03Rik	76421	1
1700028P14Rik.T1.1/12	ACATCCCGAAAGCCTGTGGG	1700028P14Rik	67483	1
1700028P14Rik.T1.2/12	GGTGGTGGATATTCATACTG	1700028P14Rik	67483	1
1700028P14Rik.T1.3/12	AAAGACTTGGCATCAACACA	1700028P14Rik	67483	1
1700028P14Rik.T1.4/12	AACACATGGCACGATGAGAG	1700028P14Rik	67483	1
1700028P14Rik.T1.5/12	TGAGGTCTGTGAATTGAGAA	1700028P14Rik	67483	1
1700028P14Rik.T1.6/12	GGAACATCCCGAAAGCCTGT	1700028P14Rik	67483	1
1700028P14Rik.T1.7/12	ATTGAGAACGGCACTTCCTG	1700028P14Rik	67483	1
1700028P14Rik.T1.8/12	AAGAGTACTCCATAGTCCAC	1700028P14Rik	67483	1
1700028P14Rik.T1.9/12	CACCAGGAATACACCAACAC	1700028P14Rik	67483	1
1700028P14Rik.T1.10/12	CTCACATCACAAGAAATACT	1700028P14Rik	67483	1
1700028P14Rik.T1.11/12	AGTTCTTGTAAACAAAGACT	1700028P14Rik	67483	1
1700028P14Rik.T1.12/12	GTCGGAAGCACGTGAACAGA	1700028P14Rik	67483	1
1700029F12Rik.T2.1/12	AGCAGCACTGACAATCCACG	1700029F12Rik	66479	2
1700029F12Rik.T2.2/12	TGAATGATGGCAGGTGTCAG	1700029F12Rik	66479	2
1700029F12Rik.T2.3/12	GTAGCCACTGCTATACTGCG	1700029F12Rik	66479	2
1700029F12Rik.T2.4/12	GAGAACCAATGTCACATGGA	1700029F12Rik	66479	2
1700029F12Rik.T2.5/12	GAGTCCACGCAGTATAGCAG	1700029F12Rik	66479	2
1700029F12Rik.T2.6/12	ACATTGGTTCTCCGGGTCAG	1700029F12Rik	66479	2
1700029F12Rik.T2.7/12	GTGATTATGCAGGACAGCTG	1700029F12Rik	66479	2
1700029F12Rik.T2.8/12	CCCGGAGAACCAATGTCACA	1700029F12Rik	66479	2
1700029F12Rik.T2.9/12	TGTGAGTCTCATAGCAGTCG	1700029F12Rik	66479	2
1700029F12Rik.T2.10/12	ACAATCCACGTGGTGAATGA	1700029F12Rik	66479	2
1700029F12Rik.T2.11/12	GGACAGCTGTGGAGCTCAAG	1700029F12Rik	66479	2
1700029F12Rik.T2.12/12	TGGATTGTCAGTGCTGCTGC	1700029F12Rik	66479	2
1700029H14Rik.T2.1/12	GGCGGCCTTGAGGTATGCAG	1700029H14Rik	66501	2
1700029H14Rik.T2.2/12	CAAAGACCCAAGAAGTGACA	1700029H14Rik	66501	2
1700029H14Rik.T2.3/12	CTCCAGTCGGGTGAGCCTAG	1700029H14Rik	66501	2
1700029H14Rik.T2.4/12	AGCTTCCTGATGCAGACTGG	1700029H14Rik	66501	2
1700029H14Rik.T2.5/12	AATAACCCCTGCATACCTCA	1700029H14Rik	66501	2
1700029H14Rik.T2.6/12	CCTCTGGGTCAGGATGGAGA	1700029H14Rik	66501	2
1700029H14Rik.T2.7/12	GGCATCGTCCTGCTCCCCTG	1700029H14Rik	66501	2
1700029H14Rik.T2.8/12	TATGCAGGGGTTATTCCTGA	1700029H14Rik	66501	2
1700029H14Rik.T2.9/12	TCCTCAGACTCTGAGGACCA	1700029H14Rik	66501	2
1700029H14Rik.T2.10/12	GAGTTCCGCCCCGTCACTGG	1700029H14Rik	66501	2
1700029H14Rik.T2.11/12	CTCCAGGATAAGGACCAGCT	1700029H14Rik	66501	2
1700029H14Rik.T2.12/12	CCTCAAGGCCGCCAGTGACG	1700029H14Rik	66501	2
1700029I15Rik.T1.1/12	AGGCTGCAACAGTTCCAGCG	1700029I15Rik	75641	1
1700029I15Rik.T1.2/12	GTCTCAGCAATCTGTTCCGG	1700029I15Rik	75641	1
1700029I15Rik.T1.3/12	GCAGCCTCTCTCAGGCCTGG	1700029I15Rik	75641	1
1700029I15Rik.T1.4/12	ATACTACCCTACCATCCACC	1700029I15Rik	75641	1
1700029I15Rik.T1.5/12	GGCTCAGACCCAAGCACCCG	1700029I15Rik	75641	1
1700029I15Rik.T1.6/12	AAGAGACTGAGTCCAGCCCT	1700029I15Rik	75641	1
1700029I15Rik.T1.7/12	CCCAAGCACCCGAGGCCAGG	1700029I15Rik	75641	1
1700029I15Rik.T1.8/12	AGCGGGGCTGAAAATTCCTC	1700029I15Rik	75641	1
1700029I15Rik.T1.9/12	CAAGCGGGACGGGCCCAACA	1700029I15Rik	75641	1
1700029I15Rik.T1.10/12	ATAGTAATAGTCAGCCATGT	1700029I15Rik	75641	1
1700029I15Rik.T1.11/12	GCTTGGGGCTCTGTACCCCA	1700029I15Rik	75641	1
1700029I15Rik.T1.12/12	AATGGTTCTCGCCATGCTTG	1700029I15Rik	75641	1
1700029J07Rik.T1.1/12	AATAGACAGATCCTACCGGG	1700029J07Rik	69479	1
1700029J07Rik.T1.2/12	TGAGATGGAATACATCACTG	1700029J07Rik	69479	1
1700029J07Rik.T1.3/12	CCCTTACCCAGCACACTCAG	1700029J07Rik	69479	1
1700029J07Rik.T1.4/12	ACACTCAGCGGACCCTTACG	1700029J07Rik	69479	1
1700029J07Rik.T1.5/12	GGCTGGTGGAATGAAAGCAG	1700029J07Rik	69479	1
1700029J07Rik.T1.6/12	TGTATTCCATCTCACTGAAG	1700029J07Rik	69479	1
1700029J07Rik.T1.7/12	AGCTATTATGGAACAATTGG	1700029J07Rik	69479	1
1700029J07Rik.T1.8/12	GAAATGTCCAGTCTCCAGGC	1700029J07Rik	69479	1
1700029J07Rik.T1.9/12	AGCTATGCCAATGTTACCAT	1700029J07Rik	69479	1
1700029J07Rik.T1.10/12	CAAGCTGCATCTTCACCCGA	1700029J07Rik	69479	1
1700029J07Rik.T1.11/12	TTGGTATATAAATTCTTCCC	1700029J07Rik	69479	1
1700029J07Rik.T1.12/12	AAGGGTCCGCTGAGTGTGCT	1700029J07Rik	69479	1
1700029P11Rik.T1.1/12	TCGGGTCGTCGTCGTAACCA	1700029P11Rik	66346	1
1700029P11Rik.T4.2/12	GATGGAGGACCCAGATCCCG	1700029P11Rik	66346	4
1700029P11Rik.T4.3/12	CGTCGTAACCATGGAAGTGT	1700029P11Rik	66346	4
1700029P11Rik.T4.4/12	TCGTCGTAACCATGGAAGTG	1700029P11Rik	66346	4
1700029P11Rik.T4.5/12	TTGAAGAACCCACACTTCCA	1700029P11Rik	66346	4
1700029P11Rik.T4.6/12	CCTCCAGGGCTGTGGTCGCC	1700029P11Rik	66346	4
1700029P11Rik.T4.7/12	CCGGTCCGCTGCGGCCCGAA	1700029P11Rik	66346	4
1700029P11Rik.T6.8/12	CTTTCGGGCCGCAGCGGACC	1700029P11Rik	66346	6
1700029P11Rik.T7.1.9/12	AAGCCACAAAGGTAGTGCCA	1700029P11Rik	66346	7.1
1700029P11Rik.T7.1.10/12	CAAACTATAAGATGATCGAG	1700029P11Rik	66346	7.1
1700029P11Rik.T7.1.11/12	AAAGGTAGTGCCAAGGACCA	1700029P11Rik	66346	7.1
1700029P11Rik.T7.1.12/12	CCAGCATCGCAGCTTCCCGG	1700029P11Rik	66346	7.1
1700030F18Rik.T2.1/12	AGACAGGTCAGCGTTCCACA	1700030F18Rik	72277	2
1700030F18Rik.T2.2/12	AAGCTTCAGTGGAGGCCGTG	1700030F18Rik	72277	2
1700030F18Rik.T2.3/12	AAGCTACCCAATAATAGAGA	1700030F18Rik	72277	2
1700030F18Rik.T2.4/12	TGGGCCCAGAGCGCACTCAT	1700030F18Rik	72277	2
1700030F18Rik.T2.5/12	AATGTCTAACTGCAGCAGCT	1700030F18Rik	72277	2
1700030F18Rik.T2.6/12	GGCACCGATGAGTGCGCTCT	1700030F18Rik	72277	2
1700030F18Rik.T2.7/12	GCGCTCTGGGCCCAGCTGGG	1700030F18Rik	72277	2
1700030F18Rik.T2.8/12	GCAGCAGCTTGGGAATATCT	1700030F18Rik	72277	2
1700030F18Rik.T2.9/12	GAAAATCTCTTGCTTCCATC	1700030F18Rik	72277	2
1700030F18Rik.T2.10/12	AGTGCGCTCTGGGCCCAGCT	1700030F18Rik	72277	2
1700030F18Rik.T2.11/12	TTGGGTAGCTTGACGTAGAC	1700030F18Rik	72277	2
1700030F18Rik.T3.12/12	TCGGTGCCTTCTCTATTATT	1700030F18Rik	72277	3
1700030J22Rik.T1.1/12	TTGCCCCAAAACCTGCAGGG	1700030J22Rik	69528	1
1700030J22Rik.T1.2/12	AGTGTGCCATCAGCACCGGG	1700030J22Rik	69528	1
1700030J22Rik.T1.3/12	GCTTGTGCAGATGGACTGAA	1700030J22Rik	69528	1
1700030J22Rik.T1.4/12	GTCCGGACGAGAAAAGTGAA	1700030J22Rik	69528	1
1700030J22Rik.T1.5/12	CCTAGTAATGGATGTCTGTG	1700030J22Rik	69528	1
1700030J22Rik.T1.6/12	TGAGGTCGCTGACACCAAGA	1700030J22Rik	69528	1
1700030J22Rik.T1.7/12	CTGAAAGGAGTAGACGGGAA	1700030J22Rik	69528	1
1700030J22Rik.T1.8/12	CTGTTGCCCCAAAACCTGCA	1700030J22Rik	69528	1
1700030J22Rik.T1.9/12	TGGTGTCAGCGACCTCACAC	1700030J22Rik	69528	1
1700030J22Rik.T1.10/12	CCAGATGCAGGCAGTTGGTG	1700030J22Rik	69528	1
1700030J22Rik.T1.11/12	GACCTCACACTGGAAGAGGA	1700030J22Rik	69528	1
1700030J22Rik.T1.12/12	ACTCACAGCTTCCTCCCACC	1700030J22Rik	69528	1
1700030K09Rik.T1.1/12	CCTGACGCAGCAGTTCATCG	1700030K09Rik	72254	1
1700030K09Rik.T1.2/12	GTCCACATAAGCACCTCCAA	1700030K09Rik	72254	1
1700030K09Rik.T1.3/12	GGAGTCGCTTGACAGGACAC	1700030K09Rik	72254	1
1700030K09Rik.T1.4/12	CATTCAACGCCAGAACTGCT	1700030K09Rik	72254	1
1700030K09Rik.T1.5/12	TACAGTACATCAGATGCCAC	1700030K09Rik	72254	1
1700030K09Rik.T1.6/12	GAGGCCAGCCATCAACTACA	1700030K09Rik	72254	1
1700030K09Rik.T1.7/12	CTGACAATGTGACTGGCGAT	1700030K09Rik	72254	1
1700030K09Rik.T1.8/12	AGTCCCCATCCAGGGACTGC	1700030K09Rik	72254	1
1700030K09Rik.T1.9/12	ACATAAGCACCTCCAAGGGC	1700030K09Rik	72254	1
1700030K09Rik.T1.10/12	AGAACCATGTAGTTGATGGC	1700030K09Rik	72254	1
1700030K09Rik.T1.11/12	TGTGACTGGCGATGGGTGCT	1700030K09Rik	72254	1
1700030K09Rik.T1.12/12	CGCCAGAACTGCTGGGCTGT	1700030K09Rik	72254	1
1700031F05Rik.T2.1/12	CAGGTCTTCAGGCTGGTCAA	1700031F05Rik	73300	2
1700031F05Rik.T2.2/12	GCAGGTCTTCAGGCTGGTCA	1700031F05Rik	73300	2
1700031F05Rik.T2.3/12	CGCCCCTGTCAAGCTGGCAC	1700031F05Rik	73300	2
1700031F05Rik.T2.4/12	CTTGACAGGGGCGGCAGTGC	1700031F05Rik	73300	2
1700031F05Rik.T4.5/12	CACTGCCGCCCCTGTCAAGC	1700031F05Rik	73300	4
1700031F05Rik.T6.6/12	CTGTGCCAGCTTGACAGGGG	1700031F05Rik	73300	6
1700031F05Rik.T6.7/12	GGCCCAGTCGTCTCCACCCA	1700031F05Rik	73300	6
1700031F05Rik.T6.8/12	GGGCCCAGTCGTCTCCACCC	1700031F05Rik	73300	6
1700031F05Rik.T6.9/12	TGCCCTGGGTGGAGACGACT	1700031F05Rik	73300	6
1700031F05Rik.T6.10/12	GGTGGAGACGACTGGGCCCT	1700031F05Rik	73300	6
1700031F05Rik.T6.11/12	CTGCCCTGGGTGGAGACGAC	1700031F05Rik	73300	6
1700031F05Rik.T6.12/12	GGGTGGAGACGACTGGGCCC	1700031F05Rik	73300	6
1700034E13Rik.T1.1/12	AATTAGTCTGTCTGGCAGGA	1700034E13Rik	78414	1
1700034E13Rik.T1.2/12	ACATCTGTGGCCGTGAATAT	1700034E13Rik	78414	1
1700034E13Rik.T1.3/12	GGACAATTAGTCTGTCTGGC	1700034E13Rik	78414	1
1700034E13Rik.T1.4/12	GACAAGTGCCCAGAGCCAAT	1700034E13Rik	78414	1
1700034E13Rik.T1.5/12	GTCCGCCCACAAACGTTACA	1700034E13Rik	78414	1
1700034E13Rik.T1.6/12	GGTCCGCCCACAAACGTTAC	1700034E13Rik	78414	1
1700034E13Rik.T1.7/12	TGGTGGACAATTAGTCTGTC	1700034E13Rik	78414	1
1700034E13Rik.T2.8/12	ACAGGGAACCAATTGGCTCT	1700034E13Rik	78414	2
1700034E13Rik.T2.9/12	ACGCCTTAAACGAAGCTGCT	1700034E13Rik	78414	2
1700034E13Rik.T2.10/12	ATCTGTTGCCTAAAGAACTA	1700034E13Rik	78414	2
1700034E13Rik.T3.11/12	CTCATGAATGCTAATAGATT	1700034E13Rik	78414	3
1700034E13Rik.T4.12/12	CAGATGTAACAAACAATTGT	1700034E13Rik	78414	4
1700034J05Rik.T1.1/12	AGAGGGGTAGTAGCCCACCG	1700034J05Rik	73344	1
1700034J05Rik.T1.2/12	GACCTGAGCAGTATGTGGAG	1700034J05Rik	73344	1
1700034J05Rik.T1.3/12	ATAGGAAAAGGTGTTCTCAG	1700034J05Rik	73344	1
1700034J05Rik.T1.4/12	CAGCAAGCTAAGCATCACAC	1700034J05Rik	73344	1
1700034J05Rik.T1.5/12	AGGTGCTAGAGGATCCTCCA	1700034J05Rik	73344	1
1700034J05Rik.T1.6/12	TGAGGACCTGGTCTCCCGTG	1700034J05Rik	73344	1
1700034J05Rik.T1.7/12	TGGCTGAGGGGATGACACGG	1700034J05Rik	73344	1
1700034J05Rik.T1.8/12	CTCCTGTCCAAAGCACCTGG	1700034J05Rik	73344	1
1700034J05Rik.T1.9/12	GGAAGCACCCTCTGGCTGAG	1700034J05Rik	73344	1
1700034J05Rik.T1.10/12	GATTAGCAAGAGAGTCTGCA	1700034J05Rik	73344	1
1700034J05Rik.T1.11/12	GCTCCCTGAATCTACTCAGA	1700034J05Rik	73344	1
1700034J05Rik.T1.12/12	ACTGGCCTGGGATATCGATG	1700034J05Rik	73344	1
1700034O15Rik.T1.1/12	AGCAGAAGGCTAGGTCAAGG	1700034O15Rik	76606	1
1700034O15Rik.T1.2/12	GCAGTGGCAGGAGATAGATA	1700034O15Rik	76606	1
1700034O15Rik.T1.3/12	ACAAAGTGTCCTCTGAAGGT	1700034O15Rik	76606	1
1700034O15Rik.T1.4/12	CTTCATCAGAGGGTGAGCAG	1700034O15Rik	76606	1
1700034O15Rik.T1.5/12	GCTGGCCAGGTTGAAGCAGA	1700034O15Rik	76606	1
1700034O15Rik.T1.6/12	TGAAGCAGAAGGCTAGGTCA	1700034O15Rik	76606	1
1700034O15Rik.T1.7/12	CTTCATACTCCTCCTCACCC	1700034O15Rik	76606	1
1700034O15Rik.T1.8/12	GACAAAGTGTCCTCTGAAGG	1700034O15Rik	76606	1
1700034O15Rik.T1.9/12	CCTAGCCTTCTGCTTCAACC	1700034O15Rik	76606	1
1700034O15Rik.T1.10/12	CCAGGTTGAAGCAGAAGGCT	1700034O15Rik	76606	1
1700034O15Rik.T1.11/12	TTATGTTGTAGACCAGGGTG	1700034O15Rik	76606	1
1700034O15Rik.T1.12/12	CTAGGTCAAGGAGGTGGTCC	1700034O15Rik	76606	1
1700037C18Rik.T1.1/12	CCACCCAACATCTATGAGGG	1700037C18Rik	73261	1
1700037C18Rik.T1.2/12	GAGCGGGTTCTCTTGCACAA	1700037C18Rik	73261	1
1700037C18Rik.T1.3/12	CCTGGACCCAGGGTCCCCTG	1700037C18Rik	73261	1
1700037C18Rik.T1.4/12	ATGGCTGTTACCTGGACCCA	1700037C18Rik	73261	1
1700037C18Rik.T1.5/12	ATGCAGCCTGCTGGCCAATG	1700037C18Rik	73261	1
1700037C18Rik.T1.6/12	CCTCCCTCATAGATGTTGGG	1700037C18Rik	73261	1
1700037C18Rik.T1.7/12	TCCAGCATGGACCCAGCCAA	1700037C18Rik	73261	1
1700037C18Rik.T1.8/12	GCTTGGGACTCAGGCCCAAG	1700037C18Rik	73261	1
1700037C18Rik.T1.9/12	TGTTGGGTGGTGTGTCAGGG	1700037C18Rik	73261	1
1700037C18Rik.T1.10/12	GGGACACATGGTCTCCTCCA	1700037C18Rik	73261	1
1700037C18Rik.T1.11/12	CACACCACCCAACATCTATG	1700037C18Rik	73261	1
1700037C18Rik.T1.12/12	CATCTATGAGGGAGGATTGG	1700037C18Rik	73261	1
1700037H04Rik.T1.1/12	TGAAAAGCTGCATGACTCGG	1700037H04Rik	67326	1
1700037H04Rik.T1.2/12	CCAGCAGCATGGGTGTACCG	1700037H04Rik	67326	1
1700037H04Rik.T1.3/12	TACCTTGCAGACCGGCACCA	1700037H04Rik	67326	1
1700037H04Rik.T1.4/12	CAAAGAAGGTGTTCTCAAAG	1700037H04Rik	67326	1
1700037H04Rik.T1.5/12	GGTACACCCATGCTGCTGGA	1700037H04Rik	67326	1
1700037H04Rik.T1.6/12	TGACAACAGCTTCTTAGTCA	1700037H04Rik	67326	1
1700037H04Rik.T1.7/12	AGGCACCTGTGTGCGTGTGA	1700037H04Rik	67326	1
1700037H04Rik.T1.8/12	CTTGACACCATCCAGCAGCA	1700037H04Rik	67326	1
1700037H04Rik.T1.9/12	TGATGAAAAGCTGCATGACT	1700037H04Rik	67326	1
1700037H04Rik.T1.10/12	GTGTGACGCTGAGCAGCTTG	1700037H04Rik	67326	1
1700037H04Rik.T1.11/12	CTGGATGGTGTCAAGTGTGT	1700037H04Rik	67326	1
1700037H04Rik.T1.12/12	GAGTACTCGGCACACAAAGA	1700037H04Rik	67326	1
1700039E15Rik.T1.1/12	ATACCACGTAGCTGCCAGGG	1700039E15Rik	76713	1
1700039E15Rik.T1.2/12	TGGTCCAGAAGCCCATCACG	1700039E15Rik	76713	1
1700039E15Rik.T1.3/12	CTTGGCTCTATGGAATCAAG	1700039E15Rik	76713	1
1700039E15Rik.T1.4/12	TGAGCACCATGGGGACCAGG	1700039E15Rik	76713	1
1700039E15Rik.T1.5/12	CGTCACGTAGCTCCACAGGA	1700039E15Rik	76713	1
1700039E15Rik.T1.6/12	ACCATGCTAACTCTCCTGGA	1700039E15Rik	76713	1
1700039E15Rik.T1.7/12	CACAATTATGATGAGCACCA	1700039E15Rik	76713	1
1700039E15Rik.T1.8/12	GGAATACCACGTAGCTGCCA	1700039E15Rik	76713	1
1700039E15Rik.T1.9/12	TGTCTCCTGGAATGATAGCA	1700039E15Rik	76713	1
1700039E15Rik.T1.10/12	CAGCCGCCCTGGCAGCTACG	1700039E15Rik	76713	1
1700039E15Rik.T1.11/12	TGCTTCACTTCATGGCTCTG	1700039E15Rik	76713	1
1700039E15Rik.T1.12/12	CATGGTGCTCATCATAATTG	1700039E15Rik	76713	1
1700040L02Rik.T1.1/12	GGACAGCATTAAGTGGCTCG	1700040L02Rik	73287	1
1700040L02Rik.T1.2/12	GAGGACAGCATTAAGTGGCT	1700040L02Rik	73287	1
1700040L02Rik.T1.3/12	AATAGAAAAGTTCATCTCCT	1700040L02Rik	73287	1
1700040L02Rik.T1.4/12	CCTTAGAGGACAGCATTAAG	1700040L02Rik	73287	1
1700040L02Rik.T1.5/12	GTCTGGCTTCTGTTGGGCCA	1700040L02Rik	73287	1
1700040L02Rik.T1.6/12	GTCCAGCAAGGTCATAAACT	1700040L02Rik	73287	1
1700040L02Rik.T1.7/12	ACTCGTAGAGCCTGTAGTGC	1700040L02Rik	73287	1
1700040L02Rik.T1.8/12	TAAGTAATCGATGATGGCGT	1700040L02Rik	73287	1
1700040L02Rik.T1.9/12	TCAGCTTATTCCAGCACTAC	1700040L02Rik	73287	1
1700040L02Rik.T1.10/12	AGCACTGCACATGTCCTTAG	1700040L02Rik	73287	1
1700040L02Rik.T1.11/12	CCACTTAATGCTGTCCTCTA	1700040L02Rik	73287	1
1700040L02Rik.T2.12/12	TGAGATACCTTCTTCCAGGG	1700040L02Rik	73287	2
1700042G07Rik.T2.1/12	ACATACCGGCAGAAACCCCG	1700042G07Rik	67323	2
1700042G07Rik.T2.2/12	ATACTTCCCCACTAACCTCG	1700042G07Rik	67323	2
1700042G07Rik.T2.3/12	TAGGGAGAAGTCAAGCCCGG	1700042G07Rik	67323	2
1700042G07Rik.T2.4/12	GGCCACAAACATCAGTGACA	1700042G07Rik	67323	2
1700042G07Rik.T2.5/12	TGACAGAATCAATACACTGG	1700042G07Rik	67323	2
1700042G07Rik.T2.6/12	AGGTGACAGAATCAATACAC	1700042G07Rik	67323	2
1700042G07Rik.T2.7/12	CTTCTCCCTACCGAAGGCCA	1700042G07Rik	67323	2
1700042G07Rik.T2.8/12	GTATTGATTCTGTCACCTCG	1700042G07Rik	67323	2
1700042G07Rik.T2.9/12	AGTCAAGCCCGGAGGCCGAG	1700042G07Rik	67323	2
1700042G07Rik.T2.10/12	GTATGTTCAAGTGTAGCCGC	1700042G07Rik	67323	2
1700042G07Rik.T2.11/12	TTGGTGGCAGTTGGGCCTCG	1700042G07Rik	67323	2
1700042G07Rik.T2.12/12	GCTTGACTTCTCCCTACCGA	1700042G07Rik	67323	2
1700047I17Rik2.T7.1.1/12	TGTCAGTGGAGAGACAATGG	1700047I17Rik2	100101807	7.1
1700047I17Rik2.T7.1.2/12	GGAAGAAGAAGAAAGTCCCG	1700047I17Rik2	100101807	7.1
1700047I17Rik2.T7.1.3/12	TTGCAGACAAAACTTACCTG	1700047I17Rik2	100101807	7.1
1700047I17Rik2.T7.1.4/12	CCCGCAGCATGTAAAACCAT	1700047I17Rik2	100101807	7.1
1700047I17Rik2.T7.1.5/12	AGAAGAAGAAAGTCCCGAGG	1700047I17Rik2	100101807	7.1
1700047I17Rik2.T7.1.6/12	TTGTCTCTCCACTGACAAAG	1700047I17Rik2	100101807	7.1
1700047I17Rik2.T7.1.7/12	AGTACCTGAGAGGGTTGATG	1700047I17Rik2	100101807	7.1
1700047I17Rik2.T7.1.8/12	TCAAAGGGCAGTACCTGAGA	1700047I17Rik2	100101807	7.1
1700047I17Rik2.T7.1.9/12	GCATGTAAAACCATAGGTAG	1700047I17Rik2	100101807	7.1
1700047I17Rik2.T7.1.10/12	ACAAAGTGGATGACCCTCCT	1700047I17Rik2	100101807	7.1
1700047I17Rik2.T7.1.11/12	ACCTGAGAGGGTTGATGTGG	1700047I17Rik2	100101807	7.1
1700047I17Rik2.T7.1.12/12	AATACTCATCAATGGCGTAC	1700047I17Rik2	100101807	7.1
1700049G17Rik.T1.1/12	GATGGTGCAATAGGCTTGAG	1700049G17Rik	73430	1
1700049G17Rik.T1.2/12	CTGGTGCTGAACAAGGTGTG	1700049G17Rik	73430	1
1700049G17Rik.T1.3/12	TCATTCGAGTGCAAGGAATG	1700049G17Rik	73430	1
1700049G17Rik.T1.4/12	AGTGTGAATACTCTGGTGAT	1700049G17Rik	73430	1
1700049G17Rik.T1.5/12	GAATACTCTGGTGCTGAACA	1700049G17Rik	73430	1
1700049G17Rik.T1.6/12	GCTCAAGCCTATTGCACCAT	1700049G17Rik	73430	1
1700049G17Rik.T1.7/12	GGCCATATGTTGAATGAGAG	1700049G17Rik	73430	1
1700049G17Rik.T1.8/12	AGAGAAGTCATTCGAGTGCA	1700049G17Rik	73430	1
1700049G17Rik.T1.9/12	ATCCACTCTCATTCAACATA	1700049G17Rik	73430	1
1700049G17Rik.T3.10/12	CAACATATGGCCATTCATTC	1700049G17Rik	73430	3
1700049G17Rik.T4.11/12	CACAACCATAGTATATTCAG	1700049G17Rik	73430	4
1700049G17Rik.T4.12/12	AGTATATTCAGTGGACTACA	1700049G17Rik	73430	4
1700056E22Rik.T1.1/12	GGGACGGCGGAGGAGTGACA	1700056E22Rik	73363	1
1700056E22Rik.T1.2/12	GAAGTAGGGGAACAAGAGCA	1700056E22Rik	73363	1
1700056E22Rik.T1.3/12	GAGCCCGACTCCGATCCCGA	1700056E22Rik	73363	1
1700056E22Rik.T1.4/12	CCCGACTCCGATCCCGAAGG	1700056E22Rik	73363	1
1700056E22Rik.T1.5/12	TGAGAACAGGTTGGGGACGG	1700056E22Rik	73363	1
1700056E22Rik.T1.6/12	TCTGTGAGAGCAGCCACTGG	1700056E22Rik	73363	1
1700056E22Rik.T1.7/12	TCCGGAGAGCTACTCGGAGG	1700056E22Rik	73363	1
1700056E22Rik.T1.8/12	GGACCGCGTTGGGAGGAGGT	1700056E22Rik	73363	1
1700056E22Rik.T1.9/12	TGACAGGGTCACGGAAGTAG	1700056E22Rik	73363	1
1700056E22Rik.T1.10/12	TCCTGAGAACAGGTTGGGGA	1700056E22Rik	73363	1
1700056E22Rik.T1.11/12	TCGGGCTCCTGAGAACAGGT	1700056E22Rik	73363	1
1700056E22Rik.T1.12/12	CGATCCCGAAGGCGGCACTC	1700056E22Rik	73363	1
1700057G04Rik.T1.1/12	CCTCGATGTAAAGATGAAGG	1700057G04Rik	78459	1
1700057G04Rik.T1.2/12	CAACAACAATCACATCGTAG	1700057G04Rik	78459	1
1700057G04Rik.T1.3/12	AGTATTCACAGACCTGCTGG	1700057G04Rik	78459	1
1700057G04Rik.T1.4/12	AGTAAATATTCCAATCCAGG	1700057G04Rik	78459	1
1700057G04Rik.T1.5/12	TAACCCACTGGCACACCAGG	1700057G04Rik	78459	1
1700057G04Rik.T1.6/12	TGAGTTATCAAAGATCCTCA	1700057G04Rik	78459	1
1700057G04Rik.T1.7/12	CTTAACACTCAATTGCTGTG	1700057G04Rik	78459	1
1700057G04Rik.T1.8/12	GCACTGGTCTGGTATTCTGA	1700057G04Rik	78459	1
1700057G04Rik.T1.9/12	AGACCTCGATGTAAAGATGA	1700057G04Rik	78459	1
1700057G04Rik.T1.10/12	AAGATGAAGGCGGTGATGCT	1700057G04Rik	78459	1
1700057G04Rik.T1.11/12	ATCTGCGTGTGCAACATTGG	1700057G04Rik	78459	1
1700057G04Rik.T1.12/12	CAGAATACCAGACCAGTGCT	1700057G04Rik	78459	1
1700061G19Rik.T1.1/12	TATATAACCAGGGTACCACA	1700061G19Rik	78625	1
1700061G19Rik.T1.2/12	TCGGAGTAACCTGACCAGTG	1700061G19Rik	78625	1
1700061G19Rik.T1.3/12	ACTTCCCTGAGTCTAGCGAG	1700061G19Rik	78625	1
1700061G19Rik.T1.4/12	CACCTACATCGAGTACTACG	1700061G19Rik	78625	1
1700061G19Rik.T1.5/12	GATAAATCCAGAGACTGGAG	1700061G19Rik	78625	1
1700061G19Rik.T1.6/12	GGTACCCCATGAATATGTGG	1700061G19Rik	78625	1
1700061G19Rik.T1.7/12	TGTATTCCAGGGAAGCAAAG	1700061G19Rik	78625	1
1700061G19Rik.T1.8/12	GGTCAACCCGTATCCCATCG	1700061G19Rik	78625	1
1700061G19Rik.T1.9/12	GTTCATTAACCAGGGCATCG	1700061G19Rik	78625	1
1700061G19Rik.T1.10/12	CATCGAGGATGTGAATTCGG	1700061G19Rik	78625	1
1700061G19Rik.T1.11/12	GGCCTCGTAGTACTCGATGT	1700061G19Rik	78625	1
1700061G19Rik.T1.12/12	ACTCCGTGACCAAAGGGTCA	1700061G19Rik	78625	1
1700065D16Rik.T2.1/12	GAACCCTGGGGAAATCCCAG	1700065D16Rik	73410	2
1700065D16Rik.T2.2/12	CGGTTGCGGTTGGAACCCTG	1700065D16Rik	73410	2
1700065D16Rik.T2.3/12	TCGCCCATGGTGACACCGAG	1700065D16Rik	73410	2
1700065D16Rik.T2.4/12	AGCGTCGACGGAGCCCCGCG	1700065D16Rik	73410	2
1700065D16Rik.T2.5/12	GGAAATCCCAGAGGCGACAG	1700065D16Rik	73410	2
1700065D16Rik.T2.6/12	AACCGAGAGCGGCTTCCGGG	1700065D16Rik	73410	2
1700065D16Rik.T2.7/12	CGCTCCGCCCTCTCCACCGG	1700065D16Rik	73410	2
1700065D16Rik.T2.8/12	GTTCCAACCGCAACCGAGAG	1700065D16Rik	73410	2
1700065D16Rik.T2.9/12	GGTCACGCACTCGCCTGGGA	1700065D16Rik	73410	2
1700065D16Rik.T2.10/12	ATGGCAGAGACCAAAGCGAC	1700065D16Rik	73410	2
1700065D16Rik.T2.11/12	GAGGTCCAAAATTCTCCTCC	1700065D16Rik	73410	2
1700065D16Rik.T2.12/12	GACAGGGGCGGAGCCGACAG	1700065D16Rik	73410	2
1700066B19Rik.T2.1/12	GCTGCTTGCTGCCATCATCG	1700066B19Rik	73449	2
1700066B19Rik.T2.2/12	TCACAAGTAGAGAAGGCTGA	1700066B19Rik	73449	2
1700066B19Rik.T2.3/12	GTAGACTCAGTAGCCGCCAG	1700066B19Rik	73449	2
1700066B19Rik.T2.4/12	TCTAGGGCAGGGCCAGAGTG	1700066B19Rik	73449	2
1700066B19Rik.T2.5/12	TACGTGACTTCATCGATGCT	1700066B19Rik	73449	2
1700066B19Rik.T2.6/12	GCAGATCGCCAGCAGGACAA	1700066B19Rik	73449	2
1700066B19Rik.T2.7/12	TTAGGGCCGGTGGCTCTGTG	1700066B19Rik	73449	2
1700066B19Rik.T2.8/12	GAACCATTCACAAGTAGAGA	1700066B19Rik	73449	2
1700066B19Rik.T2.9/12	CGTTGGATCAGGAGCCTCAA	1700066B19Rik	73449	2
1700066B19Rik.T2.10/12	CCGGCCCTAAAGCCAGAGAA	1700066B19Rik	73449	2
1700066B19Rik.T2.11/12	CTGAGGGTAGTAGTCATCCT	1700066B19Rik	73449	2
1700066B19Rik.T2.12/12	GCGATGATGGCAGCAAGCAG	1700066B19Rik	73449	2
1700066M21Rik.T1.1/12	GCGTTACCTGCACGTCCCCA	1700066M21Rik	73467	1
1700066M21Rik.T1.2/12	GATGACGAGTCATAATCTCA	1700066M21Rik	73467	1
1700066M21Rik.T1.3/12	CTACTTCCCTGGGGACGTGC	1700066M21Rik	73467	1
1700066M21Rik.T1.4/12	CGCGTTACCTGCACGTCCCC	1700066M21Rik	73467	1
1700066M21Rik.T4.5/12	GTGGCCAAAAGGAAAACGAG	1700066M21Rik	73467	4
1700066M21Rik.T4.6/12	GCACCATCCAATGACAGTGG	1700066M21Rik	73467	4
1700066M21Rik.T4.7/12	AGTGGAGGAAAACTCATGGA	1700066M21Rik	73467	4
1700066M21Rik.T4.8/12	GGCGGCTCGAGCCCATGCTG	1700066M21Rik	73467	4
1700066M21Rik.T4.9/12	AAGGAGATTCCCCGGAGCAG	1700066M21Rik	73467	4
1700066M21Rik.T4.10/12	CAGACGGTGGCTGTCCTCCG	1700066M21Rik	73467	4
1700066M21Rik.T4.11/12	CCACCGTCTGCAGCGCTCCA	1700066M21Rik	73467	4
1700066M21Rik.T4.12/12	AGCAGTTCGTTGCTGCGCTG	1700066M21Rik	73467	4
1700067K01Rik.T1.1/12	CAGGTCCACGAACCCAAAGG	1700067K01Rik	73453	1
1700067K01Rik.T1.2/12	TCGGTGGCCAGCACATGCGA	1700067K01Rik	73453	1
1700067K01Rik.T1.3/12	AGCTGCTGGTAGTCCCCGGG	1700067K01Rik	73453	1
1700067K01Rik.T1.4/12	GAGGATCTGCACCAGCAGGT	1700067K01Rik	73453	1
1700067K01Rik.T1.5/12	GGATGATCTTGACTCGTGGT	1700067K01Rik	73453	1
1700067K01Rik.T1.6/12	GCTGTGGGCACAAAATCCTG	1700067K01Rik	73453	1
1700067K01Rik.T1.7/12	ATTGGCCGATGGATGCCCCT	1700067K01Rik	73453	1
1700067K01Rik.T1.8/12	GATCTGCACCAGCAGGTCGG	1700067K01Rik	73453	1
1700067K01Rik.T1.9/12	AGGCAGCTGGTGTGCAGTAT	1700067K01Rik	73453	1
1700067K01Rik.T1.10/12	TGGTGTGCAGTATCGGAAGA	1700067K01Rik	73453	1
1700067K01Rik.T1.11/12	TCTTGTGTTATCGAGATACA	1700067K01Rik	73453	1
1700067K01Rik.T1.12/12	CTGGTCCTAGGGGCATCCAT	1700067K01Rik	73453	1
1700067P10Rik.T2.1/12	CGTCCAGCTTGCCATCAGAG	1700067P10Rik	68224	2
1700067P10Rik.T2.2/12	TCCCTCTTCTAGTCTCTCGG	1700067P10Rik	68224	2
1700067P10Rik.T2.3/12	ATCTCCGGTGACATCACTGG	1700067P10Rik	68224	2
1700067P10Rik.T2.4/12	GGATGTGAACCCCTTCAACA	1700067P10Rik	68224	2
1700067P10Rik.T2.5/12	ATAGGCACCAGCTGGCGCAG	1700067P10Rik	68224	2
1700067P10Rik.T2.6/12	TCTTCCACCAGTGATGTCAC	1700067P10Rik	68224	2
1700067P10Rik.T2.7/12	GAATGAGTTCGAAGTCAGGT	1700067P10Rik	68224	2
1700067P10Rik.T2.8/12	GCTCTCCCACCACTCTCCGA	1700067P10Rik	68224	2
1700067P10Rik.T2.9/12	GAGCTCATTCCCAGGTGAGT	1700067P10Rik	68224	2
1700067P10Rik.T2.10/12	GCTTCAAAGGTCTGCCTGTG	1700067P10Rik	68224	2
1700067P10Rik.T2.11/12	AGGAAAGCCCGACTCTACAA	1700067P10Rik	68224	2
1700067P10Rik.T2.12/12	GAATGAGCTCTGCCCCTCCA	1700067P10Rik	68224	2
1700071K01Rik.T1.1/12	TTGACTGTCGCTCTCAACCA	1700071K01Rik	237880	1
1700071K01Rik.T1.2/12	GGCGGTGGAAGCCAAACAGG	1700071K01Rik	237880	1
1700071K01Rik.T1.3/12	CGGAATATACCAGTCATCAC	1700071K01Rik	237880	1
1700071K01Rik.T1.4/12	ATCTAGGATGAGCCCAAATG	1700071K01Rik	237880	1
1700071K01Rik.T1.5/12	TGACCGATTCCATGGAGTAC	1700071K01Rik	237880	1
1700071K01Rik.T1.6/12	GAAGGAGTTCACAGAGGCGG	1700071K01Rik	237880	1
1700071K01Rik.T1.7/12	ATGAGGAAGCTGGCTGGCTA	1700071K01Rik	237880	1
1700071K01Rik.T1.8/12	GGCTGGCTACGGGCCGGAAG	1700071K01Rik	237880	1
1700071K01Rik.T2.9/12	GGTAGGTGACATTCTGAGAG	1700071K01Rik	237880	2
1700071K01Rik.T2.10/12	TTGGCTCTAGCAGTTGCAGG	1700071K01Rik	237880	2
1700071K01Rik.T2.11/12	TCTAGCAGTTGCAGGAGGCG	1700071K01Rik	237880	2
1700071K01Rik.T2.12/12	GTCCATCGGAAAGTTCGGCT	1700071K01Rik	237880	2
1700074P13Rik.T1.1/12	AGTGTCCAAACAGTCACTTG	1700074P13Rik	73481	1
1700074P13Rik.T1.2/12	TGGGTCGGTAAACTCCCAGT	1700074P13Rik	73481	1
1700074P13Rik.T1.3/12	GCAGCGGTGAGCACCCACTG	1700074P13Rik	73481	1
1700074P13Rik.T1.4/12	CGGTAAAGAACAATGAGCAG	1700074P13Rik	73481	1
1700074P13Rik.T1.5/12	GTGATCCTGACATCTTGACA	1700074P13Rik	73481	1
1700074P13Rik.T1.6/12	GTGCATGGAATATTGTCCTG	1700074P13Rik	73481	1
1700074P13Rik.T1.7/12	TCAATGAGAGTCCCAACACA	1700074P13Rik	73481	1
1700074P13Rik.T1.8/12	CCAAGAACTAAAATCCGACT	1700074P13Rik	73481	1
1700074P13Rik.T1.9/12	AGTGTAGCCAATGGAAGCAA	1700074P13Rik	73481	1
1700074P13Rik.T1.10/12	GGACTCTCATTGACCCTCAG	1700074P13Rik	73481	1
1700074P13Rik.T1.11/12	AGAATAAACATTATGTGCAT	1700074P13Rik	73481	1
1700074P13Rik.T1.12/12	GCTGCTCCAGCCATCTGCAG	1700074P13Rik	73481	1
1700080E11Rik.T1.1/12	GATCGTCCACAAAACCACCA	1700080E11Rik	73532	1
1700080E11Rik.T1.2/12	GGTGGATAAGATGCTGAAAG	1700080E11Rik	73532	1
1700080E11Rik.T1.3/12	CTGTTGAAGAAACTGGGCGA	1700080E11Rik	73532	1
1700080E11Rik.T1.4/12	ACTGTTGAAGAAACTGGGCG	1700080E11Rik	73532	1
1700080E11Rik.T1.5/12	AAGGAACTGTTGAAGAAACT	1700080E11Rik	73532	1
1700080E11Rik.T1.6/12	CGATCGTCCACAAAACCACC	1700080E11Rik	73532	1
1700080E11Rik.T1.7/12	CCTGGAGGAAGGGCTGAATA	1700080E11Rik	73532	1
1700080E11Rik.T2.8/12	AACACTAGAGCAGCTCCAGG	1700080E11Rik	73532	2
1700080E11Rik.T2.9/12	GAGGGAGCTTCGGTAGTCGG	1700080E11Rik	73532	2
1700080E11Rik.T2.10/12	CCATCCCGCAAGGTGTACAG	1700080E11Rik	73532	2
1700080E11Rik.T2.11/12	TCAAAGCGCATGGACATCTG	1700080E11Rik	73532	2
1700080E11Rik.T2.12/12	TGAGTCCAAATCAAAAGTGG	1700080E11Rik	73532	2
1700080O16Rik.T1.1/12	GTTCAGTTATAAGAACACCT	1700080O16Rik	74279	1
1700080O16Rik.T1.2/12	AGAGAGTAGGAGTGGACACG	1700080O16Rik	74279	1
1700080O16Rik.T1.3/12	ACCATCATAGGTGAGCCCGA	1700080O16Rik	74279	1
1700080O16Rik.T1.4/12	CTACCAGAGAGTATCTGTGG	1700080O16Rik	74279	1
1700080O16Rik.T1.5/12	GGCGTATATTGAATAACATG	1700080O16Rik	74279	1
1700080O16Rik.T1.6/12	AGGATATCTAGAATGCAGAC	1700080O16Rik	74279	1
1700080O16Rik.T1.7/12	CACAGATACTCTCTGGTAGG	1700080O16Rik	74279	1
1700080O16Rik.T1.8/12	ATGCCTTAGTAAAGATGGCA	1700080O16Rik	74279	1
1700080O16Rik.T1.9/12	CATTGACAAGAGAGTAGGAG	1700080O16Rik	74279	1
1700080O16Rik.T1.10/12	ATAACATGGGGCTGTATGCA	1700080O16Rik	74279	1
1700080O16Rik.T1.11/12	GAGGGCATTGACAAGAGAGT	1700080O16Rik	74279	1
1700080O16Rik.T1.12/12	GTGCCAGCGAGCAGGAGTTG	1700080O16Rik	74279	1
1700088E04Rik.T1.1/12	GCAGAAACTACGGGAAATGG	1700088E04Rik	27660	1
1700088E04Rik.T1.2/12	CTGGCTGAGATCTCCCAGGT	1700088E04Rik	27660	1
1700088E04Rik.T1.3/12	TGGAGGACATTGATCGCAGG	1700088E04Rik	27660	1
1700088E04Rik.T1.4/12	CTACCTGGGAGATCTCAGCC	1700088E04Rik	27660	1
1700088E04Rik.T1.5/12	CTGAGCAGCTCACAAGTCCC	1700088E04Rik	27660	1
1700088E04Rik.T1.6/12	CATCCTGGCTGAGATCTCCC	1700088E04Rik	27660	1
1700088E04Rik.T1.7/12	GTTGCACTGCAGGGGCAGAG	1700088E04Rik	27660	1
1700088E04Rik.T1.8/12	TGGTGAAAGAAATCCAAGAC	1700088E04Rik	27660	1
1700088E04Rik.T1.9/12	CTTCCAGCAACGCCACATCA	1700088E04Rik	27660	1
1700088E04Rik.T1.10/12	AAATGGAGGACATTGATCGC	1700088E04Rik	27660	1
1700088E04Rik.T1.11/12	GATGTAGGGTTGCACTGCAG	1700088E04Rik	27660	1
1700088E04Rik.T1.12/12	AGAATTCTTGGCTGCCATGG	1700088E04Rik	27660	1
1700092M07Rik.T2.1/12	GGTGCTTGTAGGCAACGAAG	1700092M07Rik	74307	2
1700092M07Rik.T2.2/12	TCAGCCGTCGGGAGTCCTCG	1700092M07Rik	74307	2
1700092M07Rik.T2.3/12	ATGCAGGAACGCAAACATGA	1700092M07Rik	74307	2
1700092M07Rik.T2.4/12	CTGACCGCGAGGACTCCCGA	1700092M07Rik	74307	2
1700092M07Rik.T2.5/12	AGCAAGGGATGAAGTAACAG	1700092M07Rik	74307	2
1700092M07Rik.T2.6/12	GGCCTCGGATGAGCAAGCAA	1700092M07Rik	74307	2
1700092M07Rik.T2.7/12	TGAAGTAACAGAGGATGGCA	1700092M07Rik	74307	2
1700092M07Rik.T2.8/12	CAAACATGAGGGAAGCCACA	1700092M07Rik	74307	2
1700092M07Rik.T2.9/12	GGCAACGAAGTGGACAACTC	1700092M07Rik	74307	2
1700092M07Rik.T2.10/12	GTCCTGCTTGCCTGACCGCG	1700092M07Rik	74307	2
1700092M07Rik.T2.11/12	GGATAGCCTGCGCCACAGCA	1700092M07Rik	74307	2
1700092M07Rik.T2.12/12	GGACTCCCGACGGCTGAACA	1700092M07Rik	74307	2
1700093K21Rik.T1.1/12	TGCTAGAGAAACCAACCATG	1700093K21Rik	67358	1
1700093K21Rik.T1.2/12	AAAGAGAACATGTCACCTCA	1700093K21Rik	67358	1
1700093K21Rik.T1.3/12	GAGCATAGCTTCGAGGTGTA	1700093K21Rik	67358	1
1700093K21Rik.T1.4/12	GAGGTGATTGTTGTGGACCT	1700093K21Rik	67358	1
1700093K21Rik.T1.5/12	CCACTGAAGACCCTCTGTAC	1700093K21Rik	67358	1
1700093K21Rik.T1.6/12	TTCTAAGGAGGTGATTGTTG	1700093K21Rik	67358	1
1700093K21Rik.T1.7/12	TCTTGTGCAAAAGCAGAGTA	1700093K21Rik	67358	1
1700093K21Rik.T1.8/12	ACAAGAATGCTAGGCTTCAT	1700093K21Rik	67358	1
1700093K21Rik.T1.9/12	TGTTCTCGAGCATAGCTTCG	1700093K21Rik	67358	1
1700093K21Rik.T1.10/12	CGTAGCTGCTAATGCAGAGA	1700093K21Rik	67358	1
1700093K21Rik.T2.11/12	GAAGAAGAATGTGATCGCTG	1700093K21Rik	67358	2
1700093K21Rik.T2.12/12	TGTGATCGCTGTGGTCTCGA	1700093K21Rik	67358	2
1700094D03Rik.T1.1/12	GTCTAACAAACAGCTACTAG	1700094D03Rik	73545	1
1700094D03Rik.T1.2/12	GCTCGTGTAAGGCAGCTTGA	1700094D03Rik	73545	1
1700094D03Rik.T1.3/12	CACTTAAGAAGACTGTCGAC	1700094D03Rik	73545	1
1700094D03Rik.T1.4/12	CAGCAGGAACTCAATCAGAT	1700094D03Rik	73545	1
1700094D03Rik.T1.5/12	CCTACATCTGGGACAGGTGG	1700094D03Rik	73545	1
1700094D03Rik.T1.6/12	GTAAGGCAGCTTGACGGACC	1700094D03Rik	73545	1
1700094D03Rik.T1.7/12	CCAGCAGGAACTCAATCAGA	1700094D03Rik	73545	1
1700094D03Rik.T1.8/12	GGAGTATCAGCAGTACCAGC	1700094D03Rik	73545	1
1700094D03Rik.T1.9/12	CCATCTGATTGAGTTCCTGC	1700094D03Rik	73545	1
1700094D03Rik.T1.10/12	CCTAAGGATGAAGGATACTA	1700094D03Rik	73545	1
1700094D03Rik.T3.11/12	CTTAGTATCCTTCATCCTTA	1700094D03Rik	73545	3
1700094D03Rik.T3.12/12	CCTTAGTATCCTTCATCCTT	1700094D03Rik	73545	3
1700102P08Rik.T1.1/12	CCAAGATTCACCCTTCAAGG	1700102P08Rik	112418	1
1700102P08Rik.T1.2/12	TTCTAGCCAAGAGGTCACAA	1700102P08Rik	112418	1
1700102P08Rik.T1.3/12	GCTCAGCAGTTCTAGCCAAG	1700102P08Rik	112418	1
1700102P08Rik.T1.4/12	AAAACTACGAAGATGCAGAA	1700102P08Rik	112418	1
1700102P08Rik.T1.5/12	AAGGAAACCTCTGACCAGCA	1700102P08Rik	112418	1
1700102P08Rik.T1.6/12	AGGACTCTCATCCACAAGCA	1700102P08Rik	112418	1
1700102P08Rik.T1.7/12	CTTGGCAGTGTCCACACACA	1700102P08Rik	112418	1
1700102P08Rik.T1.8/12	CTCTCTCCATATCCTTCCTG	1700102P08Rik	112418	1
1700102P08Rik.T1.9/12	ACACGAGGCACCAGAGTATG	1700102P08Rik	112418	1
1700102P08Rik.T1.10/12	TGTGGATGAGAGTCCTCAGA	1700102P08Rik	112418	1
1700102P08Rik.T1.11/12	TTGGAGAGCTGCAGGTGATG	1700102P08Rik	112418	1
1700102P08Rik.T1.12/12	AAGGCTCTGGATGCTGACCC	1700102P08Rik	112418	1
1700109H08Rik.T1.1/12	TCTTCTCTTCAAAAGTCCCT	1700109H08Rik	77036	1
1700109H08Rik.T1.2/12	AGAAGAGTGGATTAAAGGCT	1700109H08Rik	77036	1
1700109H08Rik.T1.3/12	CTCTAGGATTATGACAATGA	1700109H08Rik	77036	1
1700109H08Rik.T1.4/12	TGAAGAAGGAGTAAAGGATT	1700109H08Rik	77036	1
1700109H08Rik.T2.5/12	AACGATATGTTGATGAATAG	1700109H08Rik	77036	2
1700109H08Rik.T2.6/12	AAAGATGGATAATACCGGGC	1700109H08Rik	77036	2
1700109H08Rik.T2.7/12	TCATTCCGAATATGTTCTGC	1700109H08Rik	77036	2
1700109H08Rik.T2.8/12	GGAGTCCTGCAGAACATATT	1700109H08Rik	77036	2
1700109H08Rik.T4.9/12	AGCCAATGTGATGGAGCAGA	1700109H08Rik	77036	4
1700109H08Rik.T4.10/12	TTGGAAAGATGGATAATACC	1700109H08Rik	77036	4
1700109H08Rik.T4.11/12	GGGATGCCCTGTTGGAAAGA	1700109H08Rik	77036	4
1700109H08Rik.T4.12/12	AGCTTGGTGGGATGCCCTGT	1700109H08Rik	77036	4
1700112E06Rik.T1.1/12	GAGTGCATTCAGGAGCCTGG	1700112E06Rik	76633	1
1700112E06Rik.T1.2/12	TTGTGCAGAACAAAGCACCT	1700112E06Rik	76633	1
1700112E06Rik.T1.3/12	CTTCTGCCAGGTGATCAAGG	1700112E06Rik	76633	1
1700112E06Rik.T1.4/12	ATCAAGGAGGTACTCCAAGT	1700112E06Rik	76633	1
1700112E06Rik.T1.5/12	CCTCAGCCTCCTGGGAAACG	1700112E06Rik	76633	1
1700112E06Rik.T1.6/12	TGAGCTGGTCAACTTGGAGA	1700112E06Rik	76633	1
1700112E06Rik.T1.7/12	GGTCAACTTGGAGAAGGATG	1700112E06Rik	76633	1
1700112E06Rik.T1.8/12	AGGCTGAGGTACTCTAAGGA	1700112E06Rik	76633	1
1700112E06Rik.T1.9/12	AGGGTTAAGGTGTGCAAGTG	1700112E06Rik	76633	1
1700112E06Rik.T1.10/12	TGTCATTGCAGGTCACTGGA	1700112E06Rik	76633	1
1700112E06Rik.T1.11/12	GTGTGCAAGTGGGGTAACCC	1700112E06Rik	76633	1
1700112E06Rik.T1.12/12	TGTCTAAAATGAGCTCCTCC	1700112E06Rik	76633	1
1700113H08Rik.T1.1/12	AAGTGCATTAGGAAGAGGCG	1700113H08Rik	76640	1
1700113H08Rik.T1.2/12	ACTTCTGCAGAGGCCAATGG	1700113H08Rik	76640	1
1700113H08Rik.T1.3/12	CAAGCCTTATGGAAATCCTG	1700113H08Rik	76640	1
1700113H08Rik.T1.4/12	CATCCCTTAGTCAACTCCAA	1700113H08Rik	76640	1
1700113H08Rik.T1.5/12	TCTGACTGACACTTCTGCAG	1700113H08Rik	76640	1
1700113H08Rik.T1.6/12	CTCATCTCCCCACTGAACGG	1700113H08Rik	76640	1
1700113H08Rik.T1.7/12	AATGAAGGCTTGCTCCTCAG	1700113H08Rik	76640	1
1700113H08Rik.T1.8/12	ACTCCAAGGGAGATTCTGGT	1700113H08Rik	76640	1
1700113H08Rik.T1.9/12	ACAGATTCCCTAACCGTGTG	1700113H08Rik	76640	1
1700113H08Rik.T1.10/12	ATACCTACCAGAATCTCCCT	1700113H08Rik	76640	1
1700113H08Rik.T1.11/12	TGGGGAGATGAGGATGCTTG	1700113H08Rik	76640	1
1700113H08Rik.T1.12/12	GAGACTTAGGAATTGTGTAC	1700113H08Rik	76640	1
1700122O11Rik.T2.1/12	CCTCCCCAGAGCAAGCCCAG	1700122O11Rik	76651	2
1700122O11Rik.T2.2/12	GGGCATAGTAGATCTCTTAG	1700122O11Rik	76651	2
1700122O11Rik.T2.3/12	CTCTTCTCTAGATCCCAATG	1700122O11Rik	76651	2
1700122O11Rik.T2.4/12	AGCAGACCGCAATGTCAATG	1700122O11Rik	76651	2
1700122O11Rik.T2.5/12	CGGAGGCCACATTGACATTG	1700122O11Rik	76651	2
1700122O11Rik.T2.6/12	GCTGATAGAGGCTCCATCAG	1700122O11Rik	76651	2
1700122O11Rik.T2.7/12	TTAAGAGCAGAGCTCTTGGA	1700122O11Rik	76651	2
1700122O11Rik.T2.8/12	ACACACACCCTCTGCCAAAG	1700122O11Rik	76651	2
1700122O11Rik.T2.9/12	CTCCGTGGAACCTGCCTCTG	1700122O11Rik	76651	2
1700122O11Rik.T2.10/12	GCAGATTGAGCTCAAAGATG	1700122O11Rik	76651	2
1700122O11Rik.T2.11/12	AGTTCCCAGACTTCCACCCA	1700122O11Rik	76651	2
1700122O11Rik.T2.12/12	CTCCAAAGTCACTTGGCCAG	1700122O11Rik	76651	2
1700123K08Rik.T1.1/12	CCAAACGTATGCTACCACCT	1700123K08Rik	76658	1
1700123K08Rik.T1.2/12	AGACATAGATACCCAAGCCA	1700123K08Rik	76658	1
1700123K08Rik.T1.3/12	GGCTTGGGTATCTATGTCTG	1700123K08Rik	76658	1
1700123K08Rik.T1.4/12	GTCAGTTCACGGAGTACGTG	1700123K08Rik	76658	1
1700123K08Rik.T1.5/12	TTCCACGAAGTCTGGCTGGA	1700123K08Rik	76658	1
1700123K08Rik.T1.6/12	CAGACATAGATACCCAAGCC	1700123K08Rik	76658	1
1700123K08Rik.T1.7/12	TGGGTATCTATGTCTGGGGA	1700123K08Rik	76658	1
1700123K08Rik.T1.8/12	ACCAAACGTATGCTACCACC	1700123K08Rik	76658	1
1700123K08Rik.T1.9/12	GGTCTTCCACGAAGTCTGGC	1700123K08Rik	76658	1
1700123K08Rik.T1.10/12	TGGCTTGGGTATCTATGTCT	1700123K08Rik	76658	1
1700123K08Rik.T3.11/12	CTGGCTTGGGTATCTATGTC	1700123K08Rik	76658	3
1700123K08Rik.T4.12/12	CTCCTGATCCTCCAACATGG	1700123K08Rik	76658	4
1700123O20Rik.T1.1/12	TGACACTCAAAGATACATGG	1700123O20Rik	58248	1
1700123O20Rik.T1.2/12	CCAGTTGGTCAGGTCCCCAG	1700123O20Rik	58248	1
1700123O20Rik.T1.3/12	TGTAGAAAACGTTCCCGCTG	1700123O20Rik	58248	1
1700123O20Rik.T1.4/12	AAGAATACACTTCATCTCCT	1700123O20Rik	58248	1
1700123O20Rik.T1.5/12	AGCTGACACTCAAAGATACA	1700123O20Rik	58248	1
1700123O20Rik.T1.6/12	CTGGTCGCTAAGGCAGTGCC	1700123O20Rik	58248	1
1700123O20Rik.T1.7/12	TGCTCCAGAGCATCCAGCAG	1700123O20Rik	58248	1
1700123O20Rik.T1.8/12	CCGGCACTGCCTTAGCGACC	1700123O20Rik	58248	1
1700123O20Rik.T1.9/12	CCGCTGGGGACCTGACCAAC	1700123O20Rik	58248	1
1700123O20Rik.T3.10/12	TAAAACTTCGCCACGAAATC	1700123O20Rik	58248	3
1700123O20Rik.T3.11/12	TTGAGTGTCAGCTACGTCTT	1700123O20Rik	58248	3
1700123O20Rik.T4.12/12	ACTGGAATCGTCTTCCACAT	1700123O20Rik	58248	4
1700125H20Rik.T1.1/12	GTATACGAAGCAGAGCCTTG	1700125H20Rik	73634	1
1700125H20Rik.T1.2/12	CTCAGTGTAAAGAATACCTG	1700125H20Rik	73634	1
1700125H20Rik.T1.3/12	TCGAAAGTTGAACCTGCCCA	1700125H20Rik	73634	1
1700125H20Rik.T1.4/12	TCGGCAATAATGCTGCAGAA	1700125H20Rik	73634	1
1700125H20Rik.T1.5/12	GCAGAGCCTTGAGGCCCTAG	1700125H20Rik	73634	1
1700125H20Rik.T1.6/12	GGAACTTCTTCAGAGGCCTC	1700125H20Rik	73634	1
1700125H20Rik.T1.7/12	CTCTCTGCAGAATGCTGTGG	1700125H20Rik	73634	1
1700125H20Rik.T1.8/12	AGGATACCTTCAAAATTGTA	1700125H20Rik	73634	1
1700125H20Rik.T1.9/12	AGGACCTTCCCCAGAAGAAA	1700125H20Rik	73634	1
1700125H20Rik.T3.10/12	TCTGGGGAAGGTCCTTGGGC	1700125H20Rik	73634	3
1700125H20Rik.T3.11/12	GCTGCAGAAAGGTGTTAATA	1700125H20Rik	73634	3
1700125H20Rik.T4.12/12	GAAGCCTCAGATTGGCAAGG	1700125H20Rik	73634	4
1700129C05Rik.T2.1/12	GAAGTAGGAAGTGTTCCTCA	1700129C05Rik	67932	2
1700129C05Rik.T2.2/12	GCATAGCAATCATTAAGGTG	1700129C05Rik	67932	2
1700129C05Rik.T2.3/12	GAAGGCATCAAGATCATCCA	1700129C05Rik	67932	2
1700129C05Rik.T2.4/12	ACGAAAGGTAGGCTGAGGCA	1700129C05Rik	67932	2
1700129C05Rik.T2.5/12	TACCAGGGAATCTGCAGCCA	1700129C05Rik	67932	2
1700129C05Rik.T2.6/12	GTAGAAAACGAAAAGAGGGT	1700129C05Rik	67932	2
1700129C05Rik.T2.7/12	AGTGGAAGATGCTCAATCCC	1700129C05Rik	67932	2
1700129C05Rik.T2.8/12	TTGGTACGAAAGGTAGGCTG	1700129C05Rik	67932	2
1700129C05Rik.T2.9/12	TGATCTTGATGCCTTCACTC	1700129C05Rik	67932	2
1700129C05Rik.T2.10/12	GAAAAGAGGGTTGGTACGAA	1700129C05Rik	67932	2
1700129C05Rik.T2.11/12	TGATGAGAAGGAAGCGGCCA	1700129C05Rik	67932	2
1700129C05Rik.T2.12/12	TAGGGTAGAAAACGAAAAGA	1700129C05Rik	67932	2
1810009A15Rik.T2.1/12	TCGGCGACGGAAACGCCAGG	1810009A15Rik	66276	2
1810009A15Rik.T2.2/12	GATCCCTGCTTAATACCCTG	1810009A15Rik	66276	2
1810009A15Rik.T2.3/12	GCGCCGCAGGGTATTAAGCA	1810009A15Rik	66276	2
1810009A15Rik.T2.4/12	TATTAAGCAGGGATCGGCGA	1810009A15Rik	66276	2
1810009A15Rik.T2.5/12	CACAGTTCAGTCACCGTCCG	1810009A15Rik	66276	2
1810009A15Rik.T2.6/12	GCAGGGTATTAAGCAGGGAT	1810009A15Rik	66276	2
1810009A15Rik.T2.7/12	CGTACGCCCGCTTCTTGAGG	1810009A15Rik	66276	2
1810009A15Rik.T2.8/12	GTACGTACGCCCGCTTCTTG	1810009A15Rik	66276	2
1810009A15Rik.T2.9/12	GGATCGGCGACGGAAACGCC	1810009A15Rik	66276	2
1810009A15Rik.T2.10/12	ACGGAAACGCCAGGTGGTCG	1810009A15Rik	66276	2
1810009A15Rik.T2.11/12	TGCCCAAGACTTACCTTCCA	1810009A15Rik	66276	2
1810009A15Rik.T4.12/12	GTAGCCATGGCACCTCCGGG	1810009A15Rik	66276	4
1810009J06Rik.T4.1/12	AGCTCCCAGAAAAGTGAAGA	1810009J06Rik	73626	4
1810009J06Rik.T6.2/12	CATCACCTTCTTCACTTTTC	1810009J06Rik	73626	6
1810009J06Rik.T7.1.3/12	AGACTATAACAAGGACACTG	1810009J06Rik	73626	7.1
1810009J06Rik.T7.1.4/12	CATCAATATTGTGTTCACCA	1810009J06Rik	73626	7.1
1810009J06Rik.T7.1.5/12	CAGGTCCACCAGAATCACCC	1810009J06Rik	73626	7.1
1810009J06Rik.T7.1.6/12	AACCCCAGGAGACAATACCC	1810009J06Rik	73626	7.1
1810009J06Rik.T7.1.7/12	AATATTGATGTCCTTGAGGG	1810009J06Rik	73626	7.1
1810009J06Rik.T7.1.8/12	TCGACACCCAGACTATAACA	1810009J06Rik	73626	7.1
1810009J06Rik.T7.1.9/12	ACACAATATTGATGTCCTTG	1810009J06Rik	73626	7.1
1810009J06Rik.T7.1.10/12	GGTTCAGTCTGTGCAATGAG	1810009J06Rik	73626	7.1
1810009J06Rik.T7.1.11/12	ATCCAGGGTATTGTCTCCTG	1810009J06Rik	73626	7.1
1810009J06Rik.T7.1.12/12	GTCTGCAATGGAGAGATCCA	1810009J06Rik	73626	7.1
1810010H24Rik.T1.1/12	CGCCTGTACATCACTCCCGA	1810010H24Rik	69066	1
1810010H24Rik.T1.2/12	ACACGGCTTATGGCAACTGG	1810010H24Rik	69066	1
1810010H24Rik.T1.3/12	CCAGGGCTAGTATATGCACG	1810010H24Rik	69066	1
1810010H24Rik.T1.4/12	CGTCGGGAGTGATGTACAGG	1810010H24Rik	69066	1
1810010H24Rik.T1.5/12	GCCACATCTACCATAAGAGA	1810010H24Rik	69066	1
1810010H24Rik.T1.6/12	GGAAGCAGGTATATTGTGAT	1810010H24Rik	69066	1
1810010H24Rik.T1.7/12	ATGGCAACTGGAGGAGTCCA	1810010H24Rik	69066	1
1810010H24Rik.T1.8/12	GCGCTGCTCCAGGTCCTAAG	1810010H24Rik	69066	1
1810010H24Rik.T1.9/12	AGCCGTCGGGAGTGATGTAC	1810010H24Rik	69066	1
1810010H24Rik.T1.10/12	CCGCGTGCATATACTAGCCC	1810010H24Rik	69066	1
1810010H24Rik.T1.11/12	TAAATTCTGGACACGGCTTA	1810010H24Rik	69066	1
1810010H24Rik.T1.12/12	GGGCGCCTGCGTCCAGGAGA	1810010H24Rik	69066	1
1810011H11Rik.T1.1/12	GCCATCATTGGTATGGCAGT	1810011H11Rik	69069	1
1810011H11Rik.T1.2/12	CATTGGAGGAGCTCAAGTGT	1810011H11Rik	69069	1
1810011H11Rik.T1.3/12	AGGAGCTCAAGTGTTGGCAA	1810011H11Rik	69069	1
1810011H11Rik.T1.4/12	TCATGCAGATCTTCAAGGCA	1810011H11Rik	69069	1
1810011H11Rik.T1.5/12	AAGCCTGCTGAGACTGAGAT	1810011H11Rik	69069	1
1810011H11Rik.T1.6/12	GTGGGAGTAGCCATATCTGC	1810011H11Rik	69069	1
1810011H11Rik.T1.7/12	CATTATCAGACAAGTGTCTC	1810011H11Rik	69069	1
1810011H11Rik.T1.8/12	TCCCACTGCCATACCAATGA	1810011H11Rik	69069	1
1810011H11Rik.T1.9/12	CCGGATCATGCAGATCTTCA	1810011H11Rik	69069	1
1810011H11Rik.T1.10/12	CCTTGAAGATCTGCATGATC	1810011H11Rik	69069	1
1810011H11Rik.T3.11/12	CAAATATGCCATCATTGGTA	1810011H11Rik	69069	3
1810011H11Rik.T3.12/12	TACCCTGGGGTGTGTTCTTC	1810011H11Rik	69069	3
1810011O10Rik.T1.1/12	TAGACCAGGAGTCCCTGCAG	1810011O10Rik	69068	1
1810011O10Rik.T1.2/12	GTTCCTGAAGAGCCTCTGCA	1810011O10Rik	69068	1
1810011O10Rik.T1.3/12	CAGGAACTCCGGAGACAAGA	1810011O10Rik	69068	1
1810011O10Rik.T1.4/12	GCCGCTCGCAAGAAAGCTGT	1810011O10Rik	69068	1
1810011O10Rik.T1.5/12	AGCCGCTCGCAAGAAAGCTG	1810011O10Rik	69068	1
1810011O10Rik.T1.6/12	GGAGAAAACTCGAGCCCTCA	1810011O10Rik	69068	1
1810011O10Rik.T1.7/12	CTCCGGAGACAAGAAGGCAG	1810011O10Rik	69068	1
1810011O10Rik.T1.8/12	AGTTCCTGAAGAGCCTCTGC	1810011O10Rik	69068	1
1810011O10Rik.T1.9/12	AGAGCCTCTGCAGGGACTCC	1810011O10Rik	69068	1
1810011O10Rik.T3.10/12	AGTCCCTGCAGAGGCTCTTC	1810011O10Rik	69068	3
1810011O10Rik.T4.11/12	CTGTGTCGAAGTGGTAGCCG	1810011O10Rik	69068	4
1810011O10Rik.T4.12/12	TGCGAGCGGCTGTGTCGAAG	1810011O10Rik	69068	4
1810013L24Rik.T1.1/12	GGCTCAGCTCTACAAAGGTG	1810013L24Rik	69053	1
1810013L24Rik.T1.2/12	GTGGCATCTCTTCCAGAACT	1810013L24Rik	69053	1
1810013L24Rik.T1.3/12	GCCGTGGCTCAGCTCTACAA	1810013L24Rik	69053	1
1810013L24Rik.T1.4/12	ATTGGTTCTCCAAGTGGGAG	1810013L24Rik	69053	1
1810013L24Rik.T1.5/12	GATCAGCTTCCTGTGTGGAA	1810013L24Rik	69053	1
1810013L24Rik.T1.6/12	GTAGAGCTGAGCCACGGCCG	1810013L24Rik	69053	1
1810013L24Rik.T1.7/12	GCGACGCAATAAGGATGTGC	1810013L24Rik	69053	1
1810013L24Rik.T1.8/12	AATATCAAAACTTCGCTGAT	1810013L24Rik	69053	1
1810013L24Rik.T1.9/12	CAATAAGGATGTGCTGGCCT	1810013L24Rik	69053	1
1810013L24Rik.T1.10/12	ATAGAGGTTGGTGACGGCGG	1810013L24Rik	69053	1
1810013L24Rik.T1.11/12	CAAGTGGGAGCGGCAGTGCC	1810013L24Rik	69053	1
1810013L24Rik.T1.12/12	GCCGTCACCAACCTCTATAA	1810013L24Rik	69053	1
1810022K09Rik.T1.1/12	AGTTACTACTAATCTTAAGA	1810022K09Rik	69126	1
1810022K09Rik.T4.2/12	TAAATCTGTGCAGAAAGAGC	1810022K09Rik	69126	4
1810022K09Rik.T7.1.3/12	TGATGAAGCGACACGACTAA	1810022K09Rik	69126	7.1
1810022K09Rik.T7.1.4/12	AATTAAAAGGGCAGAAGTCC	1810022K09Rik	69126	7.1
1810022K09Rik.T7.1.5/12	GTCGCTTCATCAACGTTAGC	1810022K09Rik	69126	7.1
1810022K09Rik.T7.3.6/12	AGCTATATGAAATACATTCC	1810022K09Rik	69126	7.3
1810022K09Rik.T7.3.7/12	TTCTTAAGATTAGTAGTAAC	1810022K09Rik	69126	7.3
1810022K09Rik.T7.6.8/12	AACTTTCAAGGCTAAAAACA	1810022K09Rik	69126	7.6
1810022K09Rik.T7.6.9/12	TCTGCACAGATTTAAGAGAA	1810022K09Rik	69126	7.6
1810022K09Rik.T7.6.10/12	AGCTAGCCACAAAACTTTCA	1810022K09Rik	69126	7.6
1810022K09Rik.T7.6.11/12	CGTTAGCTGGTTCATTTTCA	1810022K09Rik	69126	7.6
1810022K09Rik.T7.6.12/12	CTGCCCTTTTAATTTGTTCT	1810022K09Rik	69126	7.6
1810024B03Rik.T1.1/12	GAAGCTGTAATATATGACGG	1810024B03Rik	329509	1
1810024B03Rik.T1.2/12	GTGATGGAATATGCATCCCG	1810024B03Rik	329509	1
1810024B03Rik.T1.3/12	TTCAATGACACACAATATGG	1810024B03Rik	329509	1
1810024B03Rik.T1.4/12	TATTGCCCACCAAGACATCA	1810024B03Rik	329509	1
1810024B03Rik.T1.5/12	CGACATATGGAGTCTTGGAA	1810024B03Rik	329509	1
1810024B03Rik.T1.6/12	AAGCAAAAGACTGGCCTCTG	1810024B03Rik	329509	1
1810024B03Rik.T1.7/12	GACTCCATATGTCGCTTGGA	1810024B03Rik	329509	1
1810024B03Rik.T1.8/12	AACATCCTATTGGATTGGGA	1810024B03Rik	329509	1
1810024B03Rik.T1.9/12	TCGGCCTCTAGATGAGGAAG	1810024B03Rik	329509	1
1810024B03Rik.T1.10/12	AACCAGGCACAAAACCTACC	1810024B03Rik	329509	1
1810024B03Rik.T1.11/12	GGGATGCATATTCCATCACC	1810024B03Rik	329509	1
1810024B03Rik.T1.12/12	CATGCCTCTTCCTCATCTAG	1810024B03Rik	329509	1
1810026J23Rik.T1.1/12	GATTCTGCAGAATCCACCAG	1810026J23Rik	69773	1
1810026J23Rik.T1.2/12	GGCCAACGAAACCCACGTCG	1810026J23Rik	69773	1
1810026J23Rik.T1.3/12	AGGCCTTGCTGGACGCATCG	1810026J23Rik	69773	1
1810026J23Rik.T1.4/12	GCTGCAGGAACGCCTCCGAG	1810026J23Rik	69773	1
1810026J23Rik.T1.5/12	CCGGGGAAGTCCACCCAGCG	1810026J23Rik	69773	1
1810026J23Rik.T1.6/12	GGACTACGCTGAGGCGTGCG	1810026J23Rik	69773	1
1810026J23Rik.T1.7/12	TGACCCCGATGCGTCCAGCA	1810026J23Rik	69773	1
1810026J23Rik.T1.8/12	GCCCAGAAGCCCCACGTACA	1810026J23Rik	69773	1
1810026J23Rik.T1.9/12	AAACCAGCGAGCAAAAGCCC	1810026J23Rik	69773	1
1810026J23Rik.T1.10/12	GTCCAGCAAGGCCTCCTCGA	1810026J23Rik	69773	1
1810026J23Rik.T1.11/12	TCACGTGACGCAGCCGCCCA	1810026J23Rik	69773	1
1810026J23Rik.T1.12/12	CCACGTCGAGGATCCGGCCG	1810026J23Rik	69773	1
1810030O07Rik.T1.1/12	CTATAGGCCTTCATGCCCCG	1810030O07Rik	69155	1
1810030O07Rik.T1.2/12	CTGGCCCAAAGACCCTTGGG	1810030O07Rik	69155	1
1810030O07Rik.T1.3/12	TCTGCGCATACCTGACACTG	1810030O07Rik	69155	1
1810030O07Rik.T1.4/12	CGAGGACTGGCAGACAAACG	1810030O07Rik	69155	1
1810030O07Rik.T1.5/12	GGACCCCATGCTACCTGCCG	1810030O07Rik	69155	1
1810030O07Rik.T1.6/12	GGCAGACAAACGAGGACCTG	1810030O07Rik	69155	1
1810030O07Rik.T1.7/12	AATTGAAATAGAATTGCTGA	1810030O07Rik	69155	1
1810030O07Rik.T1.8/12	AGTGGAAACACGAGATCTTG	1810030O07Rik	69155	1
1810030O07Rik.T1.9/12	ACAGCTGTTGACATCTGACT	1810030O07Rik	69155	1
1810030O07Rik.T1.10/12	GTCAACCACAAAGTGATCAC	1810030O07Rik	69155	1
1810030O07Rik.T1.11/12	AATCAACTGGATGTGGTGAA	1810030O07Rik	69155	1
1810030O07Rik.T1.12/12	GGTGAAAGGAGAGCACTTCA	1810030O07Rik	69155	1
1810037I17Rik.T4.1/12	CGTCGGTACCAGACGCCGCC	1810037I17Rik	67704	4
1810037I17Rik.T5.2/12	AGGATACTCACCAGGGCAAG	1810037I17Rik	67704	5
1810037I17Rik.T5.3/12	TCTTCGTGTACCTCTTGCCC	1810037I17Rik	67704	5
1810037I17Rik.T6.4/12	GGGGCTCGTTCGAAGCTGGA	1810037I17Rik	67704	6
1810037I17Rik.T7.2.5/12	GAGGTACACGAAGACGAACA	1810037I17Rik	67704	7.2
1810037I17Rik.T7.2.6/12	TGGAAGGAGGAACCAAGATG	1810037I17Rik	67704	7.2
1810037I17Rik.T7.2.7/12	AGCCCGTTCATCCCGGACTG	1810037I17Rik	67704	7.2
1810037I17Rik.T7.2.8/12	GCTCGTTCGAAGCTGGAAGG	1810037I17Rik	67704	7.2
1810037I17Rik.T7.2.9/12	GACGGTGTCCGGGAACGGAG	1810037I17Rik	67704	7.2
1810037I17Rik.T7.2.10/12	GAGCCAGAGATCCAGCCAGT	1810037I17Rik	67704	7.2
1810037I17Rik.T7.2.11/12	GTACCGACGGTGTCCGGGAA	1810037I17Rik	67704	7.2
1810037I17Rik.T7.2.12/12	ACACGAAGACGAACAAGGCC	1810037I17Rik	67704	7.2
1810041L15Rik.T1.1/12	GAGCCTTACACGGATCACAA	1810041L15Rik	72301	1
1810041L15Rik.T1.2/12	ATGGTGACAGCAGAGGACGA	1810041L15Rik	72301	1
1810041L15Rik.T1.3/12	TGTTGTTATGGTGACAGCAG	1810041L15Rik	72301	1
1810041L15Rik.T1.4/12	AGTGGAAGCCAAAGTGGTAG	1810041L15Rik	72301	1
1810041L15Rik.T1.5/12	CCGGGTCTGTGAGCCTTACA	1810041L15Rik	72301	1
1810041L15Rik.T1.6/12	CACAAAGGCCGCTACCACTT	1810041L15Rik	72301	1
1810041L15Rik.T2.7/12	GCAAATATCGTAGTTCATGG	1810041L15Rik	72301	2
1810041L15Rik.T2.8/12	CAGGCTGTGCACACACTGCG	1810041L15Rik	72301	2
1810041L15Rik.T2.9/12	CTCACAGACCCGGAAATGTG	1810041L15Rik	72301	2
1810041L15Rik.T2.10/12	CAAATACTGCTGCAACGAGA	1810041L15Rik	72301	2
1810041L15Rik.T2.11/12	GGTCATGCAGGCAAACCTCA	1810041L15Rik	72301	2
1810041L15Rik.T2.12/12	GGTGGATGAAACAGGACCCC	1810041L15Rik	72301	2
1810043G02Rik.T1.1/12	CTGCAGAAGCTAGACAACCA	1810043G02Rik	67884	1
1810043G02Rik.T1.2/12	CGGCCAGCCAGAGCACCCTG	1810043G02Rik	67884	1
1810043G02Rik.T1.3/12	AGAACAGCTCGTTCAGACTG	1810043G02Rik	67884	1
1810043G02Rik.T1.4/12	TGTCAACAGTGTCTCCACCC	1810043G02Rik	67884	1
1810043G02Rik.T1.5/12	CCGGGAGATGCCCAGCCTAG	1810043G02Rik	67884	1
1810043G02Rik.T1.6/12	AGAAGCTAGACAACCAAGGT	1810043G02Rik	67884	1
1810043G02Rik.T1.7/12	GGTTGCGCAGCACGGTCATG	1810043G02Rik	67884	1
1810043G02Rik.T1.8/12	ACCTGAGTGTGATTACCTCT	1810043G02Rik	67884	1
1810043G02Rik.T1.9/12	TGAGCGAGCTGTACCTGAGG	1810043G02Rik	67884	1
1810043G02Rik.T1.10/12	GCTGCGCACCGGTTCCAGGG	1810043G02Rik	67884	1
1810043G02Rik.T1.11/12	GCCTAGAGGTAATCACACTC	1810043G02Rik	67884	1
1810043G02Rik.T1.12/12	GCCTGAGCGAGCTGTACCTG	1810043G02Rik	67884	1
1810043H04Rik.T2.1/12	TTCGCGAGTTCGAGGCCCTG	1810043H04Rik	208501	2
1810043H04Rik.T2.2/12	AGCCTTCCCCGAGCATCTGG	1810043H04Rik	208501	2
1810043H04Rik.T2.3/12	CCTCGAACTCGCGAACGCAG	1810043H04Rik	208501	2
1810043H04Rik.T2.4/12	CACGCACTTGCCATAAGCCG	1810043H04Rik	208501	2
1810043H04Rik.T2.5/12	TCTGGCGGCCTGTGGAGCTG	1810043H04Rik	208501	2
1810043H04Rik.T2.6/12	TTGCCATAAGCCGAGGCCTG	1810043H04Rik	208501	2
1810043H04Rik.T2.7/12	GGCCGCCAGATGCTCGGGGA	1810043H04Rik	208501	2
[truncated: 245,039 more rows]
