# Supplementary material for: PINCER: improved CRISPR/Cas9 screening by efficient cleavage at conserved residues
Source: Nucleic Acids Res. 2020 Aug 21;48(17):9462–77. doi: 10.1093/nar/gkaa645 (PMC7515706; doi:10.1093/nar/gkaa645)
Supplement: gkaa645_Supplemental_Files [file gkaa645_supplemental_files.zip › ST9.csv]

gene	AA.ID	AA	PROVEAN.BL.DEL.NR	PROVEAN.BL.DEL.NRp	PROVEAN.BL.DEL.HG	PROVEAN.BL.SUB.NR	PROVEAN.BL.SUB.NRp	PROVEAN.BL.SUB.HG	PROVEAN.ID.DEL.NR	PROVEAN.ID.DEL.NRp	PROVEAN.ID.DEL.HG	PROVEAN.ID.SUB.NR	PROVEAN.ID.SUB.NRp	PROVEAN.ID.SUB.HG	HG.ID.0AA	HG.ID.1AA	HG.ID.2AA	HG.ID.3AA	phylop3	phylop6	phylop9	phastcons3	phastcons6	phastcons9	element	domain.name	site.note	lfc
PLK1	1	M	0.096	0.129	2.091	0.13	0.16	2.39	-0.122	-0.118	2.091	-0.01	0	2.99	0.363636363636364	NA	NA	NA	0.965666691384589	0.806416679755784	0.62305557104345	0.47833334056971	0.460416667900669	0.453166669105283	NA	NA	NA	NA
PLK1	1	M	0.096	0.129	2.091	0.13	0.16	2.39	-0.122	-0.118	2.091	-0.01	0	2.99	0.363636363636364	NA	NA	NA	1.42350002277332	0.948750015930273	0.749555564977022	0.645000007236376	0.536416667940406	0.502333335242131	NA	NA	NA	NA
PLK1	1	M	0.096	0.129	2.091	0.13	0.16	2.39	-0.122	-0.118	2.091	-0.01	0	2.99	0.363636363636364	NA	NA	NA	1.6003333593253	1.08808335347567	0.80705556477834	0.785000002865369	0.611583335441537	0.549111113443764	330	NA	NA	NA
PLK1	1.5	M;S	0.0935	0.1205	2.591	0.135	0.16	2.145	-0.159	-0.166	3.091	0.01	0.01	2.965	0.318181818181818	0.333333333333333	NA	NA	1.61516669268409	1.05500002015227	0.92744445342881	0.920333335796992	0.679750003657925	0.595000000955123	330	NA	NA	NA
PLK1	2	S	0.091	0.112	3.091	0.14	0.16	1.9	-0.196	-0.214	4.091	0.03	0.02	2.94	0.272727272727273	0.333333333333333	NA	NA	1.67116670683026	1.24016667789935	0.99366667574375	0.920666664838791	0.753500002863196	0.619833334116265	330	NA	NA	NA
PLK1	2	S	0.091	0.112	3.091	0.14	0.16	1.9	-0.196	-0.214	4.091	0.03	0.02	2.94	0.272727272727273	0.333333333333333	NA	NA	1.83800004795194	1.32825001216649	0.975500009514184	0.911499996980031	0.823666670165646	0.619944445232654	330	NA	NA	NA
PLK1	2.5	S;A	0.134	0.1555	3.591	0.135	0.165	2.15	-0.061	-0.0735	4.818	0.06	0.06	2.99	0.318181818181818	0.348484848484849	0.363636363636364	NA	1.14433334891995	1.39233334672948	0.945833343158786	0.881166666746139	0.892250001430511	0.619944445232654	330	NA	NA	NA
PLK1	3	A	0.177	0.199	4.091	0.13	0.17	2.4	0.074	0.067	5.545	0.09	0.1	3.04	0.363636363636364	0.363636363636364	0.363636363636364	NA	1.05683333302538	1.37733335110048	0.942888898645631	0.861999998490016	0.853666665653388	0.619944445232654	330	NA	NA	NA
PLK1	3	A	0.177	0.199	4.091	0.13	0.17	2.4	0.074	0.067	5.545	0.09	0.1	3.04	0.363636363636364	0.363636363636364	0.363636363636364	NA	1.05616666500767	1.29416668477158	1.03194445503565	0.862333337465922	0.774083330897459	0.620000000790848	330	NA	NA	NA
PLK1	3.5	A;A	0.177	0.199	4.091	0.12	0.155	2.11	0.074	0.067	5.545	0.05	0.055	2.695	0.40909090909091	0.378787878787879	0.354545454545455	0.363636363636364	1.16950000077486	0.935916669045885	0.952500008046627	0.864166667064031	0.690749997564126	0.619833334122733	330	NA	NA	NA
PLK1	4	A	0.177	0.199	4.091	0.11	0.14	1.82	0.074	0.067	5.545	0.01	0.01	2.35	0.454545454545455	0.393939393939394	0.345454545454546	0.363636363636364	1.08349999537071	0.702583336581786	0.892000010444058	0.786666666467984	0.607416664230792	0.569333332668369	330	NA	NA	NA
PLK1	4	A	0.177	0.199	4.091	0.11	0.14	1.82	0.074	0.067	5.545	0.01	0.01	2.35	0.454545454545455	0.393939393939394	0.345454545454546	0.363636363636364	0.750333321591218	0.747750002890825	0.900777787797981	0.636666664814887	0.537499999753587	0.516222220606222	NA	NA	NA	NA
PLK1	4.5	A;V	0.1775	0.177	3.591	0.08	0.095	1.23	0.0315	0.014	4.4545	0.085	0.065	1.425	0.40909090909091	0.378787878787879	0.363636363636364	0.376623376623377	0.727499989171823	0.621166665727894	0.646055555178059	0.500333328382112	0.469583333285603	0.460722220608861	NA	NA	NA	NA
PLK1	5	V	0.178	0.155	3.091	0.05	0.05	0.64	-0.011	-0.039	3.364	0.16	0.12	0.5	0.363636363636364	0.363636363636364	0.381818181818182	0.38961038961039	0.348333340138197	0.502416662250956	0.780055565138658	0.352833329971569	0.393666666583158	0.460722220608861	NA	NA	NA	NA
PLK1	5	V	0.178	0.155	3.091	0.05	0.05	0.64	-0.011	-0.039	3.364	0.16	0.12	0.5	0.363636363636364	0.363636363636364	0.381818181818182	0.38961038961039	0.43933334077398	0.432166657721003	0.892944447696209	0.212666662041253	0.318583332419318	0.469611110954752	NA	NA	NA	NA
PLK1	5.5	V;T	0.1785	0.1405	3.5455	0.145	0.135	1.265	-0.0175	-0.037	3.864	0.235	0.205	1.4	0.318181818181818	0.363636363636364	0.4	0.40909090909091	0.0728333306809267	0.396916658307115	0.887444447674271	0.0749999995071751	0.250499997540222	0.479277778998949	NA	NA	NA	NA
PLK1	6	T	0.179	0.126	4	0.24	0.22	1.89	-0.024	-0.035	4.364	0.31	0.29	2.3	0.272727272727273	0.363636363636364	0.418181818181818	0.428571428571429	-0.0786666708687941	0.641666681195299	0.947722227571325	0.000666666698331634	0.260083331668284	0.484166667861347	NA	NA	NA	NA
PLK1	6	T	0.179	0.126	4	0.24	0.22	1.89	-0.024	-0.035	4.364	0.31	0.29	2.3	0.272727272727273	0.363636363636364	0.418181818181818	0.428571428571429	0.113999993850787	0.811333339040478	1.0219444478862	0.000500000023748726	0.273249997699168	0.489611111749481	NA	NA	NA	NA
PLK1	6.5	T;A	0.226	0.197	4.5	0.205	0.2	1.87	0.01	0	5.1365	0.27	0.26	2.315	0.363636363636364	0.393939393939394	0.427272727272727	0.428571428571429	0.0663333274424076	0.746416671123977	1.10766666998259	0.000666666698331634	0.286833334966407	0.499499999154877	NA	NA	NA	-1.39862358074585
PLK1	7	A	0.273	0.268	5	0.17	0.18	1.85	0.044	0.035	5.909	0.23	0.23	2.33	0.454545454545455	0.424242424242424	0.436363636363636	0.428571428571429	0.935000022252401	0.879833343671635	1.06105556623596	0.167333333364998	0.332916668558027	0.505388888388148	NA	NA	NA	NA
PLK1	7	A	0.273	0.268	5	0.17	0.18	1.85	0.044	0.035	5.909	0.23	0.23	2.33	0.454545454545455	0.424242424242424	0.436363636363636	0.428571428571429	1.18333333730698	1.15775001103369	1.04116667677752	0.333833333357082	0.416083335216778	0.513722220396933	NA	NA	NA	NA
PLK1	7.5	A;G	0.264	0.2605	5.4545	0.26	0.265	2.515	0.057	0.058	6.5455	0.22	0.225	2.925	0.5	0.46969696969697	0.436363636363636	0.415584415584416	1.42000001156703	1.29775001038797	1.20133334103351	0.49866667042564	0.499083334541259	0.52338888844113	NA	NA	NA	NA
PLK1	8	G	0.255	0.253	5.909	0.35	0.35	3.18	0.07	0.081	7.182	0.21	0.22	3.52	0.545454545454545	0.515151515151515	0.436363636363636	0.402597402597403	1.83833335821206	1.41741667928485	1.20833334362962	0.665166670417723	0.581666667596437	0.553555555809806	NA	NA	NA	NA
PLK1	8	G	0.255	0.253	5.909	0.35	0.35	3.18	0.07	0.081	7.182	0.21	0.22	3.52	0.545454545454545	0.515151515151515	0.436363636363636	0.402597402597403	2.20150002821659	1.34208334477929	1.27855556411669	0.831666670409807	0.664249999574774	0.597611112287268	394	NA	NA	NA
PLK1	8.5	G;K	0.3975	0.394	6.1365	0.4	0.41	3.13	0.0365	0.048	6.8635	0.245	0.255	3.55	0.545454545454545	0.5	0.436363636363636	0.40909090909091	2.52916669333354	1.7655833462098	1.285777786074	0.997500002384186	0.747583332908107	0.630166669246844	394	NA	NA	NA
PLK1	9	K	0.54	0.535	6.364	0.45	0.47	3.08	0.003	0.015	6.545	0.28	0.29	3.58	0.545454545454545	0.484848484848485	0.436363636363636	0.415584415584416	1.89983333631729	1.85183335087883	1.29488889743677	0.996000001827876	0.830000000365544	0.663388890912756	394	NA	NA	-1.18332984047557
PLK1	9	K	0.54	0.535	6.364	0.45	0.47	3.08	0.003	0.015	6.545	0.28	0.29	3.58	0.545454545454545	0.484848484848485	0.436363636363636	0.415584415584416	1.5008333522516	1.86083334924964	1.37350001305135	0.994666665792465	0.896166668419028	0.717222225832908	394	NA	NA	NA
PLK1	9.5	K;L	0.3675	0.3585	5.4095	0.32	0.335	2.655	0	0.009	5.818	0.145	0.16	3.245	0.454545454545454	0.439393939393939	0.436363636363636	0.428571428571428	2.11116668085257	1.89550001538979	1.61238889929114	0.996499995390574	0.9449166705211	0.772277781203027	394	NA	NA	NA
PLK1	10	L	0.195	0.182	4.455	0.19	0.2	2.23	-0.003	0.003	5.091	0.01	0.03	2.91	0.363636363636364	0.393939393939394	0.436363636363636	0.441558441558441	1.8653333435456	1.47483333502896	1.64055556591807	0.994833330313365	0.911416669686635	0.820055559057639	394	NA	NA	NA
PLK1	10	L	0.195	0.182	4.455	0.19	0.2	2.23	-0.003	0.003	5.091	0.01	0.03	2.91	0.363636363636364	0.393939393939394	0.436363636363636	0.441558441558441	1.52016667028268	1.46858335092353	1.62400000992542	0.960666666428248	0.908916672070821	0.832777781509018	394	NA	NA	NA
PLK1	10.5	L;A	0.2455	0.237	4.682	0.2	0.225	2.05	-0.0935	-0.088	5.091	0.02	0.03	2.415	0.318181818181818	0.378787878787879	0.427272727272727	0.435064935064934	1.26183333744605	1.7085833431532	1.61905556456703	0.892333338658015	0.909083336591721	0.832888892618939	394	NA	NA	-1.93655876777937
PLK1	11	A	0.296	0.292	4.909	0.21	0.25	1.87	-0.184	-0.179	5.091	0.03	0.03	1.92	0.272727272727273	0.363636363636364	0.418181818181818	0.428571428571428	1.04983333374063	1.54166666977108	1.44305555227523	0.826833337545395	0.897500003377597	0.777888892606522	394	NA	NA	-1.96081344143641
PLK1	11	A	0.296	0.292	4.909	0.21	0.25	1.87	-0.184	-0.179	5.091	0.03	0.03	1.92	0.272727272727273	0.363636363636364	0.418181818181818	0.428571428571428	1.43633334959547	1.33525000077983	1.306111113427	0.823166678349177	0.833333337058624	0.722555559283743	394	NA	NA	NA
PLK1	11.5	A;R	0.382	0.374	5.091	0.235	0.265	2.025	-0.0905	-0.082	5.5	0.03	0.03	2.225	0.363636363636364	0.378787878787879	0.4	0.422077922077922	1.30600000545382	1.16400000018378	1.25927777878112	0.821666677792867	0.750583337736316	0.667666669152418	394	NA	NA	NA
PLK1	12	R	0.468	0.456	5.273	0.26	0.28	2.18	0.003	0.015	5.909	0.03	0.03	2.53	0.454545454545455	0.393939393939394	0.381818181818182	0.415584415584416	1.21799999599655	1.2146666602542	1.39961110014054	0.800166676441828	0.668833337995845	0.642333337461524	394	NA	NA	NA
PLK1	12	R	0.468	0.456	5.273	0.26	0.28	2.18	0.003	0.015	5.909	0.03	0.03	2.53	0.454545454545455	0.393939393939394	0.381818181818182	0.415584415584416	1.15033333127697	1.2087499940147	1.25005554366443	0.706000007688999	0.586500006029382	0.592666670725319	NA	NA	NA	NA
PLK1	12.5	R;A	0.3045	0.294	5.1365	0.145	0.165	2.275	0.0865	0.0935	5.591	0.05	0.05	2.74	0.454545454545455	0.409090909090909	0.390909090909091	0.402597402597403	1.06616666292151	0.833333327745398	1.11344443303015	0.608833336814617	0.50325000603334	0.538388893363946	NA	NA	NA	NA
PLK1	13	A	0.141	0.132	5	0.03	0.05	2.37	0.17	0.172	5.273	0.07	0.07	2.95	0.454545454545455	0.424242424242424	0.4	0.38961038961039	1.37949998676777	1.16674997843802	1.09772221123179	0.510833338446294	0.466083341035604	0.497555560891568	NA	NA	NA	-1.73282972703294
PLK1	13	A	0.141	0.132	5	0.03	0.05	2.37	0.17	0.172	5.273	0.07	0.07	2.95	0.454545454545455	0.424242424242424	0.4	0.38961038961039	0.981166638433933	1.1149999803553	1.19972221429149	0.349833333709588	0.408666672873854	0.484833340205821	NA	NA	NA	NA
PLK1	13.5	A;P	0.4615	0.46	5.4545	0.16	0.175	3.01	0.2915	0.2925	5.5455	0.175	0.18	2.94	0.40909090909091	0.424242424242424	0.409090909090909	0.383116883116884	0.360666650036971	1.03924998082221	0.95927777265509	0.184833334273814	0.361416670716911	0.429277784650266	NA	NA	NA	NA
PLK1	14	P	0.782	0.788	5.909	0.29	0.3	3.65	0.413	0.413	5.818	0.28	0.29	2.93	0.363636363636364	0.424242424242424	0.418181818181818	0.376623376623377	1.11549996087948	1.12166664997737	0.922444436699152	0.132000005629379	0.332916672564655	0.374277784120447	NA	NA	NA	NA
PLK1	14	P	0.782	0.788	5.909	0.29	0.3	3.65	0.413	0.413	5.818	0.28	0.29	2.93	0.363636363636364	0.424242424242424	0.418181818181818	0.376623376623377	1.07966662943363	1.08141664663951	0.85788888277279	0.111333338058709	0.315666671134143	0.330111116526597	NA	NA	NA	NA
PLK1	14.5	P;A	0.8295	0.8505	5.2725	0.265	0.295	2.85	0.408	0.404	5.5	0.17	0.17	2.72	0.40909090909091	0.409090909090909	0.4	0.38961038961039	1.0123332987229	0.785916656255722	0.518611114472151	0.114000004619205	0.233083338078965	0.297555559567021	NA	NA	NA	NA
PLK1	15	A	0.877	0.913	4.636	0.24	0.29	2.05	0.403	0.395	5.182	0.06	0.05	2.51	0.454545454545455	0.393939393939394	0.381818181818182	0.402597402597403	0.863833313186963	0.774666657050451	0.62100000348356	0.155000006683016	0.161333337959756	0.318444447740654	NA	NA	NA	NA
PLK1	15	A	0.877	0.913	4.636	0.24	0.29	2.05	0.403	0.395	5.182	0.06	0.05	2.51	0.454545454545455	0.393939393939394	0.381818181818182	0.402597402597403	1.18166665484508	0.711666658520699	0.708944431609578	0.281500008558699	0.142166670945395	0.319444444800158	NA	NA	NA	NA
PLK1	15.5	A;D	0.8715	0.886	5.136	0.205	0.235	2.43	0.4055	0.3995	5.182	0.06	0.055	2.415	0.40909090909091	0.378787878787879	0.381818181818182	0.415584415584416	1.21116666247447	0.244833340247472	0.501999992463324	0.281333341884116	0.141916670943222	0.272500000421941	NA	NA	NA	-0.138490209331193
PLK1	16	D	0.866	0.859	5.636	0.17	0.18	2.81	0.408	0.404	5.182	0.06	0.06	2.32	0.363636363636364	0.363636363636364	0.381818181818182	0.428571428571429	0.433833353221416	0.241750011841456	0.566222212380833	0.190666670290132	0.222250002387833	0.270111112486726	NA	NA	NA	NA
PLK1	16	D	0.866	0.859	5.636	0.17	0.18	2.81	0.408	0.404	5.182	0.06	0.06	2.32	0.363636363636364	0.363636363636364	0.381818181818182	0.428571428571429	0.343666687607765	0.5728333281974	0.62988888223966	0.173000003832082	0.304250000345443	0.304277780511054	NA	NA	NA	NA
PLK1	16.5	D;P	0.978	0.96	5.8635	0.27	0.285	2.86	0.504	0.4885	4.8635	0.15	0.14	2.035	0.318181818181818	0.363636363636364	0.409090909090909	0.415584415584416	-0.522666618227959	0.5726666636765	0.704333328538471	0.16983333726724	0.316333333496004	0.350888892044572	NA	NA	NA	-1.97052895452369
PLK1	17	P	1.09	1.061	6.091	0.37	0.39	2.91	0.6	0.573	4.545	0.24	0.22	1.75	0.272727272727273	0.363636363636364	0.436363636363636	0.402597402597403	-0.380333289504051	0.291583338131507	0.694666667117013	0.289499998092651	0.3391666659154	0.397666669728804	NA	NA	NA	-0.920804726320578
PLK1	17	P	1.09	1.061	6.091	0.37	0.39	2.91	0.6	0.573	4.545	0.24	0.22	1.75	0.272727272727273	0.363636363636364	0.436363636363636	0.402597402597403	-0.0359999984502792	0.405000008642673	0.700666666858726	0.326999992132187	0.400750001737227	0.398666669711626	NA	NA	NA	NA
PLK1	17.5	P;G	0.987	0.9465	5.5455	0.325	0.345	2.91	0.5355	0.5345	4.4545	0.245	0.24	2.025	0.363636363636364	0.409090909090909	0.418181818181818	0.396103896103897	-0.0658333351214726	0.550333343446255	0.716333333816793	0.351333325107892	0.469333335757255	0.399111114131908	NA	NA	NA	NA
PLK1	18	G	0.884	0.832	5	0.28	0.3	2.91	0.471	0.496	4.364	0.25	0.26	2.3	0.454545454545455	0.454545454545454	0.4	0.38961038961039	0.149333323041598	0.610083344082038	0.601277785996596	0.487666661540667	0.519000001251698	0.424388890982502	NA	NA	NA	NA
PLK1	18	G	0.884	0.832	5	0.28	0.3	2.91	0.471	0.496	4.364	0.25	0.26	2.3	0.454545454545455	0.454545454545454	0.4	0.38961038961039	0.466333329677582	0.46016667286555	0.72094444764985	0.628499999642372	0.457250000288089	0.474055557718707	NA	NA	NA	-1.57621197834346
PLK1	18.5	G;K	1.0935	1.0415	5.0455	0.49	0.505	2.65	0.5005	0.522	4.273	0.25	0.26	2.265	0.545454545454546	0.454545454545454	0.390909090909091	0.370129870129871	1.62333330512047	0.468916669487953	0.77050000263585	0.768833334247271	0.458000000255803	0.485833335874809	NA	NA	NA	-1.14108141942589
PLK1	19	K	1.303	1.251	5.091	0.7	0.71	2.39	0.53	0.548	4.182	0.25	0.26	2.23	0.636363636363636	0.454545454545454	0.381818181818182	0.350649350649351	1.60049997766813	0.685000002384186	0.941222228937679	0.748500004410744	0.541250001328687	0.498166667711404	NA	NA	NA	NA
PLK1	19	K	1.303	1.251	5.091	0.7	0.71	2.39	0.53	0.548	4.182	0.25	0.26	2.23	0.636363636363636	0.454545454545454	0.381818181818182	0.350649350649351	0.956333344181379	0.909583327670892	0.611555561423302	0.587500008443991	0.62458333466202	0.455777778186732	NA	NA	NA	-1.03217913353021
PLK1	19.5	K;A	1.2445	1.2	5	0.435	0.445	2.335	0.5675	0.564	4.3635	0.23	0.23	2.355	0.454545454545454	0.424242424242424	0.372727272727273	0.350649350649351	1.00366667409738	1.41708331306775	0.641055559946431	0.564666675403714	0.643833335178594	0.455777778186732	NA	NA	NA	-0.82982541457629
PLK1	20	A	1.186	1.149	4.909	0.17	0.18	2.28	0.605	0.58	4.545	0.21	0.2	2.48	0.272727272727273	0.393939393939394	0.363636363636364	0.350649350649351	1.22066668172677	1.60199998815854	0.637388894127475	0.594833341116706	0.60250000252078	0.455777778186732	NA	NA	NA	-1.16364060768394
PLK1	20	A	1.186	1.149	4.909	0.17	0.18	2.28	0.605	0.58	4.545	0.21	0.2	2.48	0.272727272727273	0.393939393939394	0.363636363636364	0.350649350649351	1.3528333256642	0.935333341360092	0.710722228719129	0.620666669681668	0.520166671214004	0.455833333744926	NA	NA	NA	NA
PLK1	20.5	A;G	1.0645	1.0285	4.8635	0.11	0.115	2.52	0.483	0.4625	4.136	0.125	0.115	2.37	0.272727272727273	0.318181818181818	0.354545454545454	0.357142857142857	1.21083332101504	0.994500007480383	0.91344444702069	0.518833336109916	0.508000004726152	0.455833333744926	NA	NA	NA	NA
PLK1	21	G	0.943	0.908	4.818	0.05	0.05	2.76	0.361	0.345	3.727	0.04	0.03	2.26	0.272727272727273	0.242424242424242	0.345454545454545	0.363636363636364	1.60349999864896	0.881416679670413	0.871444444689486	0.456500000630816	0.439833336509764	0.402722223862333	NA	NA	NA	NA
PLK1	21	G	0.943	0.908	4.818	0.05	0.05	2.76	0.361	0.345	3.727	0.04	0.03	2.26	0.272727272727273	0.242424242424242	0.345454545454545	0.363636363636364	0.914333338538806	0.832916678239902	0.705888901319769	0.452833333984017	0.369500000796203	0.348777780820253	NA	NA	NA	NA
PLK1	21.5	G;V	1.0685	1.069	4.591	0.18	0.17	1.95	0.4195	0.452	3.636	0.135	0.125	1.625	0.227272727272727	0.257575757575757	0.318181818181818	0.344155844155844	0.985333340863387	0.5585000179708	0.666000009410911	0.451333334048589	0.299333333493754	0.340666669828352	NA	NA	NA	NA
PLK1	22	V	1.194	1.23	4.364	0.31	0.29	1.14	0.478	0.559	3.545	0.23	0.22	0.99	0.181818181818182	0.272727272727273	0.290909090909091	0.324675324675325	0.542166677614053	0.506916678200166	0.572000012629562	0.284833331902822	0.229833333588128	0.29522222435076	NA	NA	NA	-0.800205633581697
PLK1	22	V	1.194	1.23	4.364	0.31	0.29	1.14	0.478	0.559	3.545	0.23	0.22	0.99	0.181818181818182	0.272727272727273	0.290909090909091	0.324675324675325	0.313000030815601	0.580666679888964	0.354888895319568	0.118333331910738	0.229416667008384	0.248277778316858	NA	NA	NA	-0.401859195157966
PLK1	22.5	V;P	1.12	1.144	5.591	0.23	0.22	2.585	0.3355	0.426	4.2725	0.16	0.16	1.945	0.272727272727273	0.287878787878788	0.281818181818182	0.311688311688312	-0.0938332850734392	0.497166677067677	0.252055561376943	0.0798333308775909	0.22866666704067	0.201500000115225	NA	NA	NA	NA
PLK1	23	P	1.046	1.058	6.818	0.15	0.15	4.03	0.193	0.293	5	0.09	0.1	2.9	0.363636363636364	0.303030303030303	0.272727272727273	0.298701298701299	-0.58966664224863	0.247666678080956	0.329277782804436	0.00316666654543951	0.145416665967787	0.198111111809137	NA	NA	NA	NA
PLK1	23	P	1.046	1.058	6.818	0.15	0.15	4.03	0.193	0.293	5	0.09	0.1	2.9	0.363636363636364	0.303030303030303	0.272727272727273	0.298701298701299	0.247000021239122	-0.14408331985275	0.316222227281994	0.00600000003275151	0.0620833326344533	0.197111111826315	NA	NA	NA	NA
PLK1	23.5	P;G	0.803	0.8295	6.7725	-0.01	-0.015	3.62	0.1555	0.259	4.682	0.04	0.04	2.645	0.363636363636364	0.303030303030303	0.290909090909091	0.298701298701299	0.0090000132719676	-0.227333318442106	0.314500007364485	0.00600000003275151	0.0428333321178798	0.196611111847839	NA	NA	NA	NA
PLK1	24	G	0.56	0.601	6.727	-0.17	-0.18	3.21	0.118	0.225	4.364	-0.01	-0.02	2.39	0.363636363636364	0.303030303030303	0.309090909090909	0.298701298701299	-0.0468333214521408	-0.307833325117826	0.312555558151669	0.00600000003275151	0.0689166673982981	0.177722221104583	NA	NA	NA	NA
PLK1	24	G	0.56	0.601	6.727	-0.17	-0.18	3.21	0.118	0.225	4.364	-0.01	-0.02	2.39	0.363636363636364	0.303030303030303	0.309090909090909	0.298701298701299	-0.6011666705211	0.0171666716535887	0.200944451822175	0.0058333333581686	0.069250000747464	0.126444443303626	NA	NA	NA	-1.69942003409713
PLK1	24.5	G;V	0.7335	0.7675	5.4545	0.025	0.005	2.205	0.292	0.394	3.8185	0.11	0.09	1.695	0.272727272727273	0.318181818181818	0.318181818181818	0.331168831168832	-0.360833351810773	-0.0209166593849659	0.207666674214933	0.0058333333581686	0.069250000747464	0.117277776272709	NA	NA	NA	-1.35165931432973
PLK1	25	V	0.907	0.934	4.182	0.22	0.19	1.2	0.466	0.563	3.273	0.23	0.2	1	0.181818181818182	0.333333333333333	0.327272727272727	0.363636363636364	-0.0260000079870223	0.197749998420477	0.0685000011904372	0.134666668251157	0.124166665705464	0.0973888880560278	NA	NA	NA	-0.582246259568709
PLK1	25	V	0.907	0.934	4.182	0.22	0.19	1.2	0.466	0.563	3.273	0.23	0.2	1	0.181818181818182	0.333333333333333	0.327272727272727	0.363636363636364	-0.212666677931944	0.144916662325462	0.40177778299484	0.132500001462176	0.13049999900007	0.105277777203203	NA	NA	NA	NA
PLK1	25.5	V;A	0.709	0.744	4.682	0.275	0.26	1.8	0.4205	0.4975	3.7275	0.185	0.21	1.91	0.318181818181818	0.318181818181818	0.363636363636364	0.383116883116884	-0.0508333320418994	0.358416653859119	0.361666670896941	0.132500001462176	0.135999998970268	0.106444443854141	NA	NA	NA	NA
PLK1	26	A	0.511	0.554	5.182	0.33	0.33	2.4	0.375	0.432	4.182	0.14	0.22	2.82	0.454545454545455	0.303030303030303	0.4	0.402597402597403	0.442333318293095	0.397583322909971	0.52922223156525	0.242333331378177	0.144499998811322	0.161666667056529	NA	NA	NA	NA
PLK1	26	A	0.511	0.554	5.182	0.33	0.33	2.4	0.375	0.432	4.182	0.14	0.22	2.82	0.454545454545455	0.303030303030303	0.4	0.402597402597403	0.890999995172024	0.479166663872699	0.626444447164734	0.255166664641971	0.154916665788429	0.216833334700722	NA	NA	NA	NA
PLK1	26.5	A;A	0.511	0.554	5.182	0.315	0.315	1.92	0.375	0.432	4.182	0.205	0.27	2.385	0.363636363636364	0.393939393939394	0.409090909090909	0.40909090909091	1.07766665952901	0.537999999709427	0.761666663611929	0.266166664582367	0.156666665764836	0.21694444581711	NA	NA	NA	NA
PLK1	27	A	0.511	0.554	5.182	0.3	0.3	1.44	0.375	0.432	4.182	0.27	0.32	1.95	0.272727272727273	0.484848484848485	0.418181818181818	0.415584415584416	0.821166653806964	0.817250008073946	0.746222222637799	0.154333329371487	0.239500000568417	0.216222223631727	NA	NA	NA	NA
PLK1	27	A	0.511	0.554	5.182	0.3	0.3	1.44	0.375	0.432	4.182	0.27	0.32	1.95	0.272727272727273	0.484848484848485	0.418181818181818	0.415584415584416	1.17100000567734	1.24025000600765	0.760944444065293	0.177333330114682	0.322333335371998	0.215555556907526	NA	NA	NA	-0.746868181251867
PLK1	27.5	A;P	0.417	0.477	6.4545	0.23	0.23	3	0.578	0.6235	4.7275	0.275	0.305	2.38	0.5	0.484848484848485	0.445454545454545	0.415584415584416	1.12683333146075	1.32291667132328	0.699944447932972	0.180833330067496	0.322500002046581	0.215555556907526	NA	NA	NA	NA
PLK1	28	P	0.323	0.4	7.727	0.16	0.16	4.56	0.781	0.815	5.273	0.28	0.29	2.81	0.727272727272727	0.484848484848485	0.472727272727273	0.415584415584416	1.1921666978548	1.13233333795021	0.721166670115458	0.236666669758658	0.257000001322012	0.215666668023914	NA	NA	NA	NA
PLK1	28	P	0.323	0.4	7.727	0.16	0.16	4.56	0.781	0.815	5.273	0.28	0.29	2.81	0.727272727272727	0.484848484848485	0.472727272727273	0.415584415584416	1.58950001684328	1.24775000506391	0.931555562342206	0.389500006102026	0.2570833346302	0.215888890256691	NA	NA	NA	NA
PLK1	28.5	P;G	0.4335	0.4995	7.318	0.175	0.16	3.955	0.6405	0.6755	5.7275	0.2	0.205	2.78	0.590909090909091	0.515151515151515	0.463636363636364	0.428571428571429	1.56816668311755	1.07533333792041	0.947555561653442	0.378833339510796	0.2570833346302	0.215944445814886	NA	NA	NA	NA
PLK1	29	G	0.544	0.599	6.909	0.19	0.16	3.35	0.5	0.536	6.182	0.12	0.12	2.75	0.454545454545455	0.545454545454545	0.454545454545455	0.441558441558442	1.44350002209345	0.860583346026639	0.922444442701009	0.359666673272538	0.202333336346783	0.214944445444012	NA	NA	NA	NA
PLK1	29	G	0.544	0.599	6.909	0.19	0.16	3.35	0.5	0.536	6.182	0.12	0.12	2.75	0.454545454545455	0.545454545454545	0.454545454545455	0.441558441558442	1.32450000445048	0.951833345927298	0.952222222048375	0.336833339145718	0.196250003064051	0.255611112179597	NA	NA	NA	NA
PLK1	29.5	G;A	0.5835	0.625	6.2725	0.135	0.115	2.4	0.4875	0.547	5.909	0.095	0.1	2.42	0.454545454545455	0.484848484848484	0.463636363636364	0.448051948051948	1.02383334438006	0.882500012715657	0.984499998597635	0.333333339192905	0.190833336431145	0.295333332944817	NA	NA	NA	-0.832146367698886
PLK1	30	A	0.623	0.651	5.636	0.08	0.07	1.45	0.475	0.558	5.636	0.07	0.08	2.09	0.454545454545455	0.424242424242424	0.472727272727273	0.454545454545455	0.528999994198481	0.973083337148031	0.890166667807433	0.168000002934908	0.245250003480275	0.301611112682925	NA	NA	NA	-1.47614706555917
PLK1	30	A	0.623	0.651	5.636	0.08	0.07	1.45	0.475	0.558	5.636	0.07	0.08	2.09	0.454545454545455	0.424242424242424	0.472727272727273	0.454545454545455	0.314166675011317	0.842833330233892	0.999277783143852	0.00300000002607703	0.294750003212054	0.338944446754694	NA	NA	NA	NA
PLK1	30.5	A;P	0.356	0.3545	5.9545	-0.04	-0.035	2.21	0.3375	0.4135	5.4545	0.06	0.105	2.295	0.40909090909091	0.409090909090909	0.454545454545454	0.467532467532468	0.196833342313766	0.913333332166076	0.85688889068034	0.00283333335149412	0.352583334383477	0.335277780107895	NA	NA	NA	NA
PLK1	31	P	0.089	0.058	6.273	-0.16	-0.14	2.97	0.2	0.269	5.273	0.05	0.13	2.5	0.363636363636364	0.393939393939394	0.436363636363636	0.480519480519481	0.502666652202606	0.739166652783751	0.84922222337789	0.130833333688012	0.334083334145059	0.336833335918426	NA	NA	NA	-1.26481548756326
PLK1	31	P	0.089	0.058	6.273	-0.16	-0.14	2.97	0.2	0.269	5.273	0.05	0.13	2.5	0.363636363636364	0.393939393939394	0.436363636363636	0.480519480519481	0.361166656017304	0.704166666294137	0.785999993897147	0.25266666727839	0.313666667081028	0.335000002181106	NA	NA	NA	NA
PLK1	31.5	P;A	0.0595	0.0165	5.409	-0.02	-0.02	2.005	0.2515	0.305	5	0.095	0.125	1.6	0.363636363636364	0.409090909090909	0.436363636363636	0.467532467532468	0.802833319952091	0.501249994461735	0.67577777016494	0.37183332957405	0.313500000406445	0.333888891088362	NA	NA	NA	NA
PLK1	32	A	0.03	-0.025	4.545	0.12	0.1	1.04	0.303	0.341	4.727	0.14	0.12	0.7	0.363636363636364	0.424242424242424	0.436363636363636	0.454545454545455	0.949333311369022	0.552083324020108	0.548444433758656	0.500166665355209	0.32541666724137	0.292611111615164	NA	NA	NA	-1.18966430666313
PLK1	32	A	0.03	-0.025	4.545	0.12	0.1	1.04	0.303	0.341	4.727	0.14	0.12	0.7	0.363636363636364	0.424242424242424	0.436363636363636	0.454545454545455	1.09416665757696	0.51674998862048	0.519111107207007	0.624333334135978	0.3340833336988	0.257222221375236	NA	NA	NA	NA
PLK1	32.5	A;A	0.03	-0.025	4.545	0.13	0.125	1.64	0.303	0.341	4.727	0.1	0.13	1.945	0.454545454545454	0.439393939393939	0.445454545454545	0.441558441558442	0.805666646609704	0.50174998305738	0.511277773727973	0.624166667461395	0.334166667036091	0.27266666588063	NA	NA	NA	-0.591375005606105
PLK1	33	A	0.03	-0.025	4.545	0.14	0.15	2.24	0.303	0.341	4.727	0.06	0.14	3.19	0.545454545454545	0.454545454545454	0.454545454545455	0.428571428571429	0.601499995837609	0.558166653538744	0.592888880521059	0.520000000794729	0.354916665955291	0.306888887658715	NA	NA	NA	NA
PLK1	33	A	0.03	-0.025	4.545	0.14	0.15	2.24	0.303	0.341	4.727	0.06	0.14	3.19	0.545454545454545	0.454545454545454	0.454545454545455	0.428571428571429	0.672333321223656	0.621583323304852	0.57611110020015	0.415500000119209	0.384333332049816	0.3411666642771	NA	NA	NA	NA
PLK1	33.5	A;A	0.03	-0.025	4.545	0.275	0.285	2.18	0.303	0.341	4.727	0.005	0.045	2.705	0.5	0.484848484848485	0.445454545454545	0.435064935064935	0.200666646162669	0.668499989435077	0.737333321322997	0.296500004498133	0.407583332145199	0.37466666345588	NA	NA	NA	NA
PLK1	34	A	0.03	-0.025	4.545	0.41	0.42	2.12	0.303	0.341	4.727	-0.05	-0.05	2.22	0.454545454545455	0.515151515151515	0.436363636363636	0.441558441558442	0.166999995708466	0.637999994680285	0.808555547147989	0.209666666555374	0.394916664644067	0.410944439638923	NA	NA	NA	NA
PLK1	34	A	0.03	-0.025	4.545	0.41	0.42	2.12	0.303	0.341	4.727	-0.05	-0.05	2.22	0.454545454545455	0.515151515151515	0.436363636363636	0.441558441558442	0.148999989032745	0.683583322291573	0.773888879766067	0.144333329963653	0.385416662776455	0.433333328808658	NA	NA	NA	NA
PLK1	34.5	A;P	0.0585	-0.01	5.136	0.645	0.645	2.8	0.3335	0.37	5.136	0.36	0.39	2.6	0.5	0.46969696969697	0.454545454545454	0.461038961038961	0.53133333226045	0.704583322008451	0.756833321932289	0.190999996829002	0.376083330396796	0.434222217746234	NA	NA	NA	NA
PLK1	35	P	0.087	0.005	5.727	0.88	0.87	3.48	0.364	0.399	5.545	0.77	0.83	2.98	0.545454545454545	0.424242424242424	0.472727272727273	0.48051948051948	0.674499993522962	0.738166665037473	0.948888891686996	0.269833328493405	0.366333326780781	0.446833328751381	NA	NA	NA	-1.73334779771433
PLK1	35	P	0.087	0.005	5.727	0.88	0.87	3.48	0.364	0.399	5.545	0.77	0.83	2.98	0.545454545454545	0.424242424242424	0.472727272727273	0.48051948051948	0.694833323359489	0.613749990860621	1.19655554865797	0.3553333254337	0.337833326144998	0.461499995338575	NA	NA	NA	NA
PLK1	35.5	P;P	0.087	0.005	5.727	0.725	0.79	3.04	0.364	0.399	5.545	0.6	0.705	2.295	0.409090909090909	0.439393939393939	0.481818181818182	0.506493506493506	1.20849999785423	0.732416659593582	1.19661110411915	0.455666656295458	0.339249992888654	0.46833333010242	NA	NA	NA	NA
PLK1	36	P	0.087	0.005	5.727	0.57	0.71	2.6	0.364	0.399	5.545	0.43	0.58	1.61	0.272727272727273	0.454545454545454	0.490909090909091	0.532467532467532	1.30933333436648	1.12258333961169	1.47883332210282	0.522999987006187	0.410249992729708	0.480999995947867	NA	NA	NA	NA
PLK1	36	P	0.087	0.005	5.727	0.57	0.71	2.6	0.364	0.399	5.545	0.43	0.58	1.61	0.272727272727273	0.454545454545454	0.490909090909091	0.532467532467532	1.0784999926885	1.45866666237513	1.79133330885735	0.531333322326342	0.484499992948258	0.494944439677056	NA	NA	NA	NA
PLK1	36.5	P;A	0.122	0.078	5.3635	0.49	0.56	2.24	0.335	0.3685	5.545	0.395	0.455	1.915	0.409090909090909	0.46969696969697	0.518181818181819	0.545454545454545	0.933499986926715	1.6945833330974	2.06122219997148	0.487499988948305	0.554249992904564	0.550499995232611	NA	NA	NA	-1.10127593227685
PLK1	37	A	0.157	0.151	5	0.41	0.41	1.88	0.306	0.338	5.545	0.36	0.33	2.22	0.545454545454545	0.484848484848485	0.545454545454546	0.558441558441558	1.57066668570042	2.1347499853	2.2094444344855	0.550666656966011	0.616666660644114	0.597833328459981	NA	NA	NA	NA
PLK1	37	A	0.157	0.151	5	0.41	0.41	1.88	0.306	0.338	5.545	0.36	0.33	2.22	0.545454545454545	0.484848484848485	0.545454545454546	0.558441558441558	2.22250000139077	2.61249996876965	2.53194444481697	0.613666660462816	0.670249994533757	0.647333328605681	NA	NA	NA	NA
PLK1	37.5	A;K	1.2365	1.32	6.1365	1.315	1.4	2.835	1.8265	1.96	6.545	1.555	1.635	3.495	0.59090909090909	0.560606060606061	0.563636363636364	0.597402597402597	2.18066666834056	2.82616663382699	2.70105555839837	0.652833329513669	0.730249994434416	0.701888883072469	NA	NA	NA	-1.71479936937677
PLK1	38	K	2.316	2.489	7.273	2.22	2.39	3.79	3.347	3.582	7.545	2.75	2.94	4.77	0.636363636363636	0.636363636363636	0.581818181818182	0.636363636363636	2.96016663623353	2.97691665496677	2.99533334560692	0.71033333428204	0.761833328443269	0.743499994898836	NA	NA	NA	NA
PLK1	38	K	2.316	2.489	7.273	2.22	2.39	3.79	3.347	3.582	7.545	2.75	2.94	4.77	0.636363636363636	0.636363636363636	0.581818181818182	0.636363636363636	4.1464999448508	3.45050000554571	3.24522224254906	0.809166666741172	0.793333330191672	0.779222217491931	449	NA	NA	NA
PLK1	38.5	K;E	3.3685	3.6015	7.8185	2.8	2.965	4.27	4.103	4.448	7.9545	2.715	2.905	4.405	0.681818181818181	0.666666666666667	0.654545454545455	0.636363636363636	4.71883328072727	3.44733333867043	3.18266668936445	0.972999999920527	0.824999996460974	0.764277772977948	449	NA	NA	NA
PLK1	39	E	4.421	4.714	8.364	3.38	3.54	4.75	4.859	5.314	8.364	2.68	2.87	4.04	0.727272727272727	0.696969696969697	0.727272727272727	0.636363636363636	4.38316662423313	3.83833335122714	3.4157777927402	0.972999999920527	0.85374999884516	0.78533332898385	449	NA	NA	NA
PLK1	39	E	4.421	4.714	8.364	3.38	3.54	4.75	4.859	5.314	8.364	2.68	2.87	4.04	0.727272727272727	0.696969696969697	0.727272727272727	0.636363636363636	4.67850000970066	4.32858336747934	3.79261113227242	0.972999999920527	0.903166665074726	0.806333330149452	449	NA	NA	NA
PLK1	39.5	E;I	5.6255	5.9555	9.364	3.355	3.51	4.61	5.4055	5.857	9.2275	2.735	2.925	4.33	0.727272727272727	0.757575757575758	0.727272727272727	0.655844155844155	4.7140000090003	4.30725004058331	3.87255557564398	0.997166663408279	0.90266666499277	0.828388886526227	449	NA	NA	NA
PLK1	40	I	6.83	7.197	10.364	3.33	3.48	4.47	5.952	6.4	10.091	2.79	2.98	4.62	0.727272727272727	0.818181818181818	0.727272727272727	0.675324675324675	4.71650006622076	4.33833334626009	3.8346111263252	0.997166663408279	0.90266666499277	0.847555554782351	449	NA	NA	-2.32275925726728
PLK1	40	I	6.83	7.197	10.364	3.33	3.48	4.47	5.952	6.4	10.091	2.79	2.98	4.62	0.727272727272727	0.818181818181818	0.727272727272727	0.675324675324675	4.51066679010789	4.57766669771324	4.07422223873436	0.997166663408279	0.90266666499277	0.880499998935395	449	NA	NA	NA
PLK1	40.5	I;P	8.814	9.2375	12.0455	4.755	4.95	6.235	6.9205	7.356	11.0455	3.575	3.765	5.31	0.863636363636364	0.787878787878788	0.718181818181818	0.701298701298701	3.89566680043936	4.71850002929568	4.19022224201924	0.832333330065012	0.916166665032506	0.93511110999518	NA	NA	NA	NA
PLK1	41	P	10.798	11.278	13.727	6.18	6.42	8	7.889	8.312	12	4.36	4.55	6	1	0.757575757575758	0.709090909090909	0.727272727272727	4.29350006828705	4.27183337137103	3.90588890036775	0.832333330065012	0.916166665032506	0.93511110999518	NA	NA	NA	-2.32909195043638
PLK1	41	P	10.798	11.278	13.727	6.18	6.42	8	7.889	8.312	12	4.36	4.55	6	1	0.757575757575758	0.709090909090909	0.727272727272727	4.47683338572582	4.03808338567614	4.00433336219026	0.832333330065012	0.916166665032506	0.93511110999518	NA	NA	NA	NA
PLK1	41.5	P;E	10.4245	10.8355	12.2725	4.8	4.965	5.995	7.648	7.971	10.818	3.29	3.38	4.75	0.772727272727272	0.727272727272728	0.727272727272727	0.727272727272727	4.72300004959106	3.92591672266523	4.06372225367361	0.835166666656732	0.916166665032506	0.944111110021671	NA	NA	NA	NA
PLK1	42	E	10.051	10.393	10.818	3.42	3.51	3.99	7.407	7.63	9.636	2.22	2.21	3.5	0.545454545454545	0.696969696969697	0.745454545454545	0.727272727272727	3.8271666765213	3.66725003843506	3.94372226215071	0.835166666656732	0.916166665032506	0.944111110021671	NA	NA	NA	NA
PLK1	42	E	10.051	10.393	10.818	3.42	3.51	3.99	7.407	7.63	9.636	2.22	2.21	3.5	0.545454545454545	0.696969696969697	0.745454545454545	0.727272727272727	3.56549998124441	3.66725003843506	3.72911115570201	0.835166666656732	0.916166665032506	0.944111110021671	489	NA	NA	-1.92142353020217
PLK1	42.5	E;V	9.484	9.855	10.4545	3.14	3.26	3.48	6.9625	7.283	9.9545	2.155	2.24	3.5	0.545454545454545	0.681818181818182	0.736363636363636	0.74025974025974	3.9561666448911	3.73858337601026	3.69555560168293	1	0.917583333328366	0.944111110021671	489	NA	NA	-1.12778022670214
PLK1	43	V	8.917	9.317	10.091	2.86	3.01	2.97	6.518	6.936	10.273	2.09	2.27	3.5	0.545454545454545	0.666666666666667	0.727272727272727	0.753246753246753	3.04100000858307	3.55733336011569	3.93816671851609	1	0.917583333328366	0.944111110021671	489	NA	NA	NA
PLK1	43	V	8.917	9.317	10.091	2.86	3.01	2.97	6.518	6.936	10.273	2.09	2.27	3.5	0.545454545454545	0.666666666666667	0.727272727272727	0.753246753246753	2.85766669114431	3.33833333849907	4.00055558896727	1	0.917583333328366	0.944111110021671	489	NA	NA	NA
PLK1	43.5	V;L	8.4485	8.849	10.682	2.98	3.13	3.93	6.2535	6.677	11.1365	1.87	2.055	4.44	0.727272727272727	0.681818181818182	0.718181818181818	0.746753246753247	2.75416670242945	3.59550000230471	3.98916670038468	1	1	0.942833332137929	489	NA	NA	NA
PLK1	44	L	7.98	8.381	11.273	3.1	3.25	4.89	5.989	6.418	12	1.65	1.84	5.38	0.909090909090909	0.696969696969697	0.709090909090909	0.74025974025974	3.28750004371007	3.7605000436306	3.83038890713619	1	1	0.942833332137929	489	NA	NA	-2.5217429074933
PLK1	44	L	7.98	8.381	11.273	3.1	3.25	4.89	5.989	6.418	12	1.65	1.84	5.38	0.909090909090909	0.696969696969697	0.709090909090909	0.74025974025974	3.11116669575373	3.762416690588	3.73738889251318	1	1	0.942833332137929	489	NA	NA	NA
PLK1	44.5	L;V	8.3145	8.7145	11.273	2.53	2.675	4.25	6.272	6.6995	11.409	1.88	2.065	4.745	0.772727272727272	0.757575757575758	0.718181818181818	0.720779220779221	3.23483335971832	3.62225002578149	3.7877222235418	1	0.996666664878527	0.968611109587882	489	STKc_PLK1	NA	NA
PLK1	45	V	8.649	9.048	11.273	1.96	2.1	3.61	6.555	6.981	10.818	2.11	2.29	4.11	0.636363636363636	0.818181818181818	0.727272727272727	0.701298701298701	4.48000007867813	3.83200002244363	3.63383334895803	1	0.996666664878527	0.968555554747582	489	STKc_PLK1	NA	NA
PLK1	45	V	8.649	9.048	11.273	1.96	2.1	3.61	6.555	6.981	10.818	2.11	2.29	4.11	0.636363636363636	0.818181818181818	0.727272727272727	0.701298701298701	4.66716669003169	3.82333334814757	3.56672222767439	1	0.996666664878528	0.968555554747582	489	STKc_PLK1	NA	-2.37454599005345
PLK1	45.5	V;D	9.799	10.232	12.091	3.625	3.8	5.05	7.5125	7.9445	11.5455	3.11	3.3	4.75	0.772727272727272	0.772727272727272	0.745454545454545	0.688311688311688	4.49033334913353	3.70350001286715	3.50127778471344	0.993333329757054	0.952916664381822	0.968499999907282	489	STKc_PLK1	NA	NA
PLK1	46	D	10.949	11.416	12.909	5.29	5.5	6.49	8.47	8.908	12.273	4.11	4.31	5.39	0.909090909090909	0.727272727272727	0.763636363636364	0.675324675324675	4.37650000117719	3.93025001914551	3.64655556302104	0.993333329757054	0.952833332121372	0.968499999907282	489	STKc_PLK1	NA	NA
PLK1	46	D	10.949	11.416	12.909	5.29	5.5	6.49	8.47	8.908	12.273	4.11	4.31	5.39	0.909090909090909	0.727272727272727	0.763636363636364	0.675324675324675	4.53550000054141	3.92124999593943	3.56888889624841	0.993333329757055	0.952833332121372	0.968499999907282	489	STKc_PLK1	NA	NA
PLK1	46.5	D;P	10.32	10.8035	12.2725	4.595	4.83	5.875	8.109	8.5485	11.6365	3.475	3.675	4.735	0.772727272727272	0.742424242424242	0.709090909090909	0.681818181818181	4.17216666601598	3.87483332585543	3.55816667299304	0.905833328763644	0.952749999860923	0.968499999907282	NA	STKc_PLK1	NA	NA
PLK1	47	P	9.691	10.191	11.636	3.9	4.16	5.26	7.748	8.189	11	2.84	3.04	4.08	0.636363636363636	0.757575757575758	0.654545454545455	0.688311688311688	3.38049995961289	3.82608332267652	3.66016667770843	0.905666664242744	0.952749999860923	0.968499999907282	NA	STKc_PLK1	NA	NA
PLK1	47	P	9.691	10.191	11.636	3.9	4.16	5.26	7.748	8.189	11	2.84	3.04	4.08	0.636363636363636	0.757575757575758	0.654545454545455	0.688311688311688	3.17533330184718	3.79774999649574	3.37733333330188	0.905666664242744	0.952749999860923	0.968499999907282	NA	STKc_PLK1	NA	NA
PLK1	47.5	P;R	8.467	8.9375	11.136	2.44	2.66	4.655	6.8925	7.334	11	1.705	1.9	4.08	0.681818181818181	0.666666666666667	0.654545454545455	0.668831168831169	3.25933330257734	3.71983332963039	3.57444443657166	0.91216666996479	0.952749999860923	0.968499999907282	NA	STKc_PLK1	NA	NA
PLK1	48	R	7.243	7.684	10.636	0.98	1.16	4.05	6.037	6.479	11	0.57	0.76	4.08	0.727272727272727	0.575757575757576	0.654545454545455	0.649350649350649	3.27566664417585	3.25024997722357	3.61211110175484	0.91216666996479	0.952749999860923	0.968499999907282	NA	STKc_PLK1	NA	NA
PLK1	48	R	7.243	7.684	10.636	0.98	1.16	4.05	6.037	6.479	11	0.57	0.76	4.08	0.727272727272727	0.575757575757576	0.654545454545455	0.649350649350649	3.05999999245008	2.73241665493697	3.58822222240269	0.91216666996479	0.952749999860923	0.968499999907282	509	STKc_PLK1	NA	-2.11669376040315
PLK1	48.5	R;S	7.626	8.007	9.8635	1.375	1.49	3.235	6.451	6.7855	9.9545	0.855	0.94	3.14	0.545454545454545	0.575757575757576	0.627272727272727	0.636363636363636	3.26749999324481	3.11649998029073	3.53294444436	0.999666670958201	0.956083334982395	0.968499999907282	509	STKc_PLK1	NA	-1.41388047968232
PLK1	49	S	8.009	8.33	9.091	1.77	1.82	2.42	6.865	7.092	8.909	1.14	1.12	2.2	0.363636363636364	0.575757575757576	0.6	0.623376623376623	3.11999999483426	3.22991665204366	3.11349998269644	0.9998333354791	0.956083334982395	0.968499999907282	509	STKc_PLK1	NA	NA
PLK1	49	S	8.009	8.33	9.091	1.77	1.82	2.42	6.865	7.092	8.909	1.14	1.12	2.2	0.363636363636364	0.575757575757576	0.6	0.623376623376623	2.28950000802676	3.11458333333333	2.87877776577241	0.9998333354791	0.956083334982395	0.968499999907282	509	STKc_PLK1	NA	NA
PLK1	49.5	S;R	7.445	7.7305	8.9545	1.385	1.405	3.205	6.341	6.5595	8.909	0.76	0.745	3.15	0.5	0.560606060606061	0.581818181818182	0.629870129870129	2.97366665800412	3.21333333353202	2.94933332337273	1	0.999833335479101	0.970722223321597	509	STKc_PLK1	NA	-1.98045360057271
PLK1	50	R	6.881	7.131	8.818	1	0.99	3.99	5.817	6.027	8.909	0.38	0.37	4.1	0.636363636363636	0.545454545454545	0.563636363636364	0.636363636363636	3.18416665991147	2.97999999423822	3.01616666052077	1	0.99991666773955	0.970722223321597	509	STKc_PLK1	NA	NA
PLK1	50	R	6.881	7.131	8.818	1	0.99	3.99	5.817	6.027	8.909	0.38	0.37	4.1	0.636363636363636	0.545454545454545	0.563636363636364	0.636363636363636	3.16916667421659	2.73049999773502	3.00511111153497	1	0.99991666773955	0.970722223321597	509	STKc_PLK1	NA	NA
PLK1	50.5	R;R	6.881	7.131	8.818	1.49	1.575	4.075	5.817	6.027	8.909	0.58	0.67	4.09	0.636363636363636	0.560606060606061	0.590909090909091	0.61038961038961	3.15916667381922	2.79433333377043	3.03661111162768	1	1	0.979388889339235	509	STKc_PLK1	NA	NA
PLK1	51	R	6.881	7.131	8.818	1.98	2.16	4.16	5.817	6.027	8.909	0.78	0.97	4.08	0.636363636363636	0.575757575757576	0.618181818181818	0.584415584415584	2.83999999364217	2.88641666869322	2.83938888543182	1	1	0.959499998225106	509	STKc_PLK1	NA	NA
PLK1	51	R	6.881	7.131	8.818	1.98	2.16	4.16	5.817	6.027	8.909	0.78	0.97	4.08	0.636363636363636	0.575757575757576	0.618181818181818	0.584415584415584	3.17149998744329	2.97766667107741	2.68244445158376	1	1	0.958277775181665	509	STKc_PLK1	NA	-1.32511600612939
PLK1	51.5	R;R	6.881	7.131	8.818	2.36	2.525	3.355	5.817	6.027	8.909	1.705	1.885	3.445	0.545454545454546	0.636363636363636	0.609090909090909	0.597402597402597	2.61500000953674	2.92116667081912	2.65566667355597	1	0.969249998529752	0.95594444208675	509	STKc_PLK1	NA	NA
PLK1	52	R	6.881	7.131	8.818	2.74	2.89	2.55	5.817	6.027	8.909	2.63	2.8	2.81	0.454545454545455	0.696969696969697	0.6	0.61038961038961	2.58866667747498	2.6990833307306	2.55905555788841	1	0.939333329598109	0.95588888724645	509	STKc_PLK1	NA	NA
PLK1	52	R	6.881	7.131	8.818	2.74	2.89	2.55	5.817	6.027	8.909	2.63	2.8	2.81	0.454545454545455	0.696969696969697	0.6	0.61038961038961	2.78616666793823	2.87891667336226	2.72372222381333	1	0.937499995032946	0.95588888724645	509	STKc_PLK1	NA	NA
PLK1	52.5	R;Y	9.979	10.3545	11.5455	4.695	4.885	5.075	8.3135	8.639	11.1365	3.955	4.14	4.705	0.727272727272728	0.636363636363636	0.627272727272727	0.642857142857143	2.68316666781902	2.49666668133189	2.72077778085238	0.938499997059504	0.933916663130125	0.95588888724645	509	STKc_PLK1	NA	NA
PLK1	53	Y	13.077	13.578	14.273	6.65	6.88	7.6	10.81	11.251	13.364	5.28	5.48	6.6	1	0.575757575757576	0.654545454545455	0.675324675324675	2.55816666781902	2.24650000687689	3.03244442844556	0.878666659196218	0.933833330869675	0.95588888724645	509	STKc_PLK1	NA	NA
PLK1	53	Y	13.077	13.578	14.273	6.65	6.88	7.6	10.81	11.251	13.364	5.28	5.48	6.6	1	0.575757575757576	0.654545454545455	0.675324675324675	2.58633335928122	2.50099999861171	3.30872221560114	0.874999990065892	0.933833330869675	0.95588888724645	509	STKc_PLK1	NA	NA
PLK1	53.5	Y;V	10.491	10.88	11.682	3.62	3.74	4.58	8.801	9.1165	11.2275	2.945	3.015	4.07	0.636363636363636	0.651515151515151	0.672727272727273	0.694805194805195	2.37833335312704	2.50158333436896	2.9890555517955	0.867833326260249	0.933833330869675	0.901666665035817	509	STKc_PLK1	NA	-2.11070511809934
PLK1	54	V	7.905	8.182	9.091	0.59	0.6	1.56	6.792	6.982	9.091	0.61	0.55	1.54	0.272727272727273	0.727272727272727	0.690909090909091	0.714285714285714	1.9043333362788	3.12866664584726	2.7928333259705	0.867666661739349	0.933833330869675	0.895777775802546	509	STKc_PLK1	NA	-2.99131927755282
PLK1	54	V	7.905	8.182	9.091	0.59	0.6	1.56	6.792	6.982	9.091	0.61	0.55	1.54	0.272727272727273	0.727272727272727	0.690909090909091	0.714285714285714	2.21583332928518	3.37733332968007	2.96172221274012	0.867666661739349	0.933833330869675	0.895777775802546	509	STKc_PLK1	NA	-3.13654780920177
PLK1	54.5	V;R	9.552	9.9125	11.091	2.275	2.37	3.66	7.962	8.278	11.318	1.8	1.865	3.765	0.590909090909091	0.696969696969697	0.736363636363637	0.74025974025974	2.3200000009189	3.17608332292487	2.92488887968163	0.929166664679845	0.852499997553726	0.89516666593651	509	STKc_PLK1	NA	NA
PLK1	55	R	11.199	11.643	13.091	3.96	4.14	5.76	9.132	9.574	13.545	2.99	3.18	5.99	0.909090909090909	0.666666666666667	0.781818181818182	0.766233766233766	3.6991666238755	2.89491665021827	3.2487777709547	0.989000002543131	0.843666663703819	0.89516666593651	509	STKc_PLK1	NA	NA
PLK1	55	R	11.199	11.643	13.091	3.96	4.14	5.76	9.132	9.574	13.545	2.99	3.18	5.99	0.909090909090909	0.666666666666667	0.781818181818182	0.766233766233766	4.16833330007891	3.04949998514106	3.42011111043394	0.992666671673457	0.843666663703819	0.89516666593651	509	STKc_PLK1	NA	NA
PLK1	55.5	R;G	11.9945	12.453	13.409	4.745	4.945	5.815	10.4875	10.9295	13.318	3.98	4.175	5.67	0.863636363636364	0.772727272727273	0.781818181818182	0.792207792207792	3.9738332927227	3.04574998561293	3.33783333065609	0.837166668847203	0.873500000375013	0.85399999945528	NA	STKc_PLK1	NA	NA
PLK1	56	G	12.79	13.263	13.727	5.53	5.75	5.87	11.843	12.285	13.091	4.97	5.17	5.35	0.818181818181818	0.878787878787879	0.781818181818182	0.818181818181818	3.88549996415774	3.59408332252254	3.13472221853832	0.819666665668289	0.903416669306656	0.852833331252138	NA	STKc_PLK1	NA	NA
PLK1	56	G	12.79	13.263	13.727	5.53	5.75	5.87	11.843	12.285	13.091	4.97	5.17	5.35	0.818181818181818	0.878787878787879	0.781818181818182	0.818181818181818	3.88316664099693	3.83699998601029	3.24399999673996	0.819666665668289	0.905250003871818	0.852833331252138	NA	STKc_PLK1	NA	NA
PLK1	56.5	G;R	12.223	12.681	14.0455	4.65	4.85	5.725	11.3705	11.8125	13.7275	4.18	4.375	5.68	0.863636363636364	0.893939393939394	0.836363636363636	0.818181818181818	3.77149997030695	3.81758331942062	3.35716665846606	0.81783333607018	0.847083336052795	0.873333332232303	NA	STKc_PLK1	NA	NA
PLK1	57	R	11.656	12.099	14.364	3.77	3.95	5.58	10.898	11.34	14.364	3.39	3.58	6.01	0.909090909090909	0.909090909090909	0.890909090909091	0.818181818181818	3.48900002116958	3.74991665966809	3.71716666614844	0.81783333607018	0.845416666008532	0.893277778186732	NA	STKc_PLK1	NA	NA
PLK1	57	R	11.656	12.099	14.364	3.77	3.95	5.58	10.898	11.34	14.364	3.39	3.58	6.01	0.909090909090909	0.909090909090909	0.890909090909091	0.818181818181818	3.50566667194168	3.75808333046734	3.87283333535824	0.81783333607018	0.845416666008532	0.894500001230174	489	STKc_PLK1	NA	NA
PLK1	57.5	R;F	12.7695	13.2295	15.182	5	5.2	6.415	11.9015	12.3455	14.682	4.47	4.665	6.33	0.954545454545454	0.909090909090909	0.9	0.863636363636364	3.66133334611853	3.87574998723964	3.87227777978923	0.857000003258387	0.845416666008532	0.89516666593651	489	STKc_PLK1	NA	NA
PLK1	58	F	13.883	14.36	16	6.23	6.45	7.25	12.905	13.351	15	5.55	5.75	6.65	1	0.909090909090909	0.909090909090909	0.909090909090909	3.61433335517844	3.72616668728491	4.08999999703115	0.871166666348775	0.845416666008532	0.89522222077681	489	STKc_PLK1	NA	NA
PLK1	58	F	13.883	14.36	16	6.23	6.45	7.25	12.905	13.351	15	5.55	5.75	6.65	1	0.909090909090909	0.909090909090909	0.909090909090909	3.63300001993775	3.7250833529979	4.07694443405813	0.871166666348775	0.845416666008532	0.89522222077681	489	STKc_PLK1	NA	-2.23644596686132
PLK1	58.5	F;L	13.0095	13.454	14.6365	5.26	5.45	5.885	12.849	13.293	14.3635	5.385	5.58	6.015	0.909090909090909	0.924242424242424	0.918181818181818	0.915584415584416	3.98000000417233	3.82150002332249	4.06249998848782	0.872999995946884	0.924166664481163	0.89511111109621	489	STKc_PLK1	ATP binding site [chemical binding]	NA
PLK1	59	L	12.136	12.548	13.273	4.29	4.45	4.52	12.793	13.235	13.727	5.22	5.41	5.38	0.818181818181818	0.939393939393939	0.927272727272727	0.922077922077922	3.96333335340023	4.19225001346786	3.9804444462837	0.872999995946884	0.93299999833107	0.89511111109621	489	STKc_PLK1	ATP binding site [chemical binding]	NA
PLK1	59	L	12.136	12.548	13.273	4.29	4.45	4.52	12.793	13.235	13.727	5.22	5.41	5.38	0.818181818181818	0.939393939393939	0.927272727272727	0.922077922077922	3.94450003405412	4.17383333058873	3.99816665557834	0.872999995946884	0.93299999833107	0.89511111109621	489	STKc_PLK1	ATP binding site [chemical binding]	NA
PLK1	59.5	L;G	13.32	13.7635	14.6365	5.635	5.83	6.11	13.199	13.643	14.3635	5.625	5.82	6.015	0.909090909090909	0.924242424242424	0.936363636363637	0.935064935064935	3.98166670052645	4.20799999757825	3.97666665753867	0.991333325703939	0.933749998609225	0.894055555522856	489	STKc_PLK1	ATP binding site [chemical binding]	NA
PLK1	60	G	14.504	14.979	16	6.98	7.21	7.7	13.605	14.051	15	6.03	6.23	6.65	1	0.909090909090909	0.945454545454546	0.948051948051948	4.77016667175728	4.22616665884076	4.27161110283082	0.994833330313365	0.933749998609225	0.899944444756127	489	STKc_PLK1	ATP binding site [chemical binding]	NA
PLK1	60	G	14.504	14.979	16	6.98	7.21	7.7	13.605	14.051	15	6.03	6.23	6.65	1	0.909090909090909	0.945454545454546	0.948051948051948	4.7146666412397	4.24441664739667	4.28555554324865	0.994833330313365	0.933749998609225	0.899944444756127	489	STKc_PLK1	ATP binding site [chemical binding]	NA
PLK1	60.5	G;K	14.0515	14.5095	15.318	6.145	6.345	6.595	13.6075	14.051	14.682	6.03	6.23	6.33	0.954545454545454	0.939393939393939	0.945454545454546	0.954545454545455	4.43599999098418	4.13433331324874	4.2990555437023	0.994500001271566	0.91258333165509	0.900222222268996	489	STKc_PLK1	ATP binding site [chemical binding]	NA
PLK1	61	K	13.599	14.04	14.636	5.31	5.48	5.49	13.61	14.051	14.364	6.03	6.23	6.01	0.909090909090909	0.96969696969697	0.945454545454545	0.961038961038961	4.4889999642813	4.60024997665702	4.3136666554492	0.994500001271566	0.914333333959803	0.900222222268996	489	STKc_PLK1	ATP binding site [chemical binding]	NA
PLK1	61	K	13.599	14.04	14.636	5.31	5.48	5.49	13.61	14.051	14.364	6.03	6.23	6.01	0.909090909090909	0.96969696969697	0.945454545454545	0.961038961038961	4.54433326073922	4.61183330490409	4.23405553946375	0.994500001271566	0.914333333959803	0.900222222268995	489	STKc_PLK1	ATP binding site [chemical binding]	NA
PLK1	61.5	K;G	14.0745	14.5305	15.318	6.17	6.37	6.595	13.629	14.0705	14.682	6.05	6.25	6.33	0.954545454545454	0.96969696969697	0.963636363636364	0.961038961038961	4.28699992597103	4.45858331346729	4.26483331669846	0.833833337606241	0.913833335430051	0.941055556397057	NA	STKc_PLK1	ATP binding site [chemical binding]	NA
PLK1	62	G	14.55	15.021	16	7.03	7.26	7.7	13.648	14.09	15	6.07	6.27	6.65	1	0.96969696969697	0.981818181818182	0.961038961038961	4.43033328155677	4.48883330647368	4.57622220002425	0.833833337606241	0.913833335430051	0.942222224600199	NA	STKc_PLK1	ATP binding site [chemical binding]	NA
PLK1	62	G	14.55	15.021	16	7.03	7.26	7.7	13.648	14.09	15	6.07	6.27	6.65	1	0.96969696969697	0.981818181818182	0.961038961038961	4.50899996856848	4.37883329216856	4.42966664383291	0.833833337606241	0.913833335430051	0.942222224600199	NA	STKc_PLK1	ATP binding site [chemical binding]	NA
PLK1	62.5	G;G	14.55	15.021	16	7.03	7.26	7.7	13.648	14.09	15	6.07	6.27	6.65	1	0.984848484848485	0.981818181818182	0.954545454545455	4.48116663595041	4.40641662478447	4.32099998212006	0.833166669588536	0.915916671743616	0.941388892061594	NA	STKc_PLK1	polypeptide substrate binding site [polypeptide binding]	NA
PLK1	63	G	14.55	15.021	16	7.03	7.26	7.7	13.648	14.09	15	6.07	6.27	6.65	1	1	0.981818181818182	0.948051948051948	4.48866664866606	4.47924996415774	4.13327774951338	0.833166669588536	0.915916671743616	0.941388892061595	NA	STKc_PLK1	polypeptide substrate binding site [polypeptide binding]	NA
PLK1	63	G	14.55	15.021	16	7.03	7.26	7.7	13.648	14.09	15	6.07	6.27	6.65	1	1	0.981818181818182	0.948051948051948	4.21333332359791	4.28716664512952	4.00705550991309	0.833166669588536	0.915916671743616	0.941388892061595	546	STKc_PLK1	polypeptide substrate binding site [polypeptide binding]	NA
PLK1	63.5	G;F	14.572	15.0435	16	6.825	7.045	7.475	13.6675	14.1095	15	6.07	6.27	6.65	1	1	0.963636363636364	0.948051948051948	4.52583332359791	4.26349997768799	4.06799995568064	0.998000005880991	0.914833337456609	0.943111115290473	546	STKc_PLK1	polypeptide substrate binding site [polypeptide binding]	NA
PLK1	64	F	14.594	15.066	16	6.62	6.83	7.25	13.687	14.129	15	6.07	6.27	6.65	1	1	0.945454545454545	0.948051948051948	4.52816664675871	3.95541664212942	3.96505552861426	0.998000005880991	0.914833337456609	0.943111115290473	546	STKc_PLK1	NA	NA
PLK1	64	F	14.594	15.066	16	6.62	6.83	7.25	13.687	14.129	15	6.07	6.27	6.65	1	1	0.945454545454545	0.948051948051948	4.06533332169056	3.73841663450003	4.09633330172963	0.998000005880992	0.914833337456609	0.943111115290473	546	STKc_PLK1	NA	NA
PLK1	64.5	F;A	13.5145	13.957	15	5.375	5.55	6.025	13.4565	13.8985	15	5.835	6.035	6.65	1	0.954545454545454	0.945454545454545	0.922077922077922	4.04583331942558	3.95849997053544	4.16561107668612	0.996500005324682	0.997750004132589	0.943222224971073	546	STKc_PLK1	NA	NA
PLK1	65	A	12.435	12.848	14	4.13	4.27	4.8	13.226	13.668	15	5.6	5.8	6.65	1	0.909090909090909	0.945454545454545	0.896103896103896	3.42216663559278	3.732416652143	4.16811108092467	0.996500005324682	0.997750004132589	0.943222224971073	546	STKc_PLK1	NA	NA
PLK1	65	A	12.435	12.848	14	4.13	4.27	4.8	13.226	13.668	15	5.6	5.8	6.65	1	0.909090909090909	0.945454545454545	0.896103896103896	3.26349994540214	3.8899999683102	3.94588885870245	0.996500005324682	0.997750004132589	0.943222224971073	546	STKc_PLK1	NA	NA
PLK1	65.5	A;K	12.3405	12.767	13.9545	4.05	4.205	4.8	12.3095	12.7495	14.0455	4.685	4.88	5.695	0.863636363636364	0.909090909090909	0.899999999999999	0.88961038961039	3.39116661747297	4.00783329705397	4.10372218986352	0.997500002384186	0.998250002662341	0.998500002755059	546	STKc_PLK1	NA	NA
PLK1	66	K	12.246	12.686	13.909	3.97	4.14	4.8	11.393	11.831	13.091	3.77	3.96	4.74	0.727272727272727	0.909090909090909	0.854545454545454	0.883116883116883	2.93666665752729	4.00783329705397	4.10522218710846	0.997500002384186	0.998250002662341	0.998500002755059	546	STKc_PLK1	NA	NA
PLK1	66	K	12.246	12.686	13.909	3.97	4.14	4.8	11.393	11.831	13.091	3.77	3.96	4.74	0.727272727272727	0.909090909090909	0.854545454545454	0.883116883116883	3.71466661492983	3.81216662625472	4.07749996085962	0.997500002384186	0.998250002662341	0.998500002755059	546	STKc_PLK1	NA	NA
PLK1	66.5	K;C	14.79	15.2895	16.4545	6.8	7.04	7.675	12.543	12.983	14.0455	4.92	5.115	5.695	0.863636363636364	0.833333333333333	0.845454545454545	0.87012987012987	3.96983327468236	3.89266662299633	4.26477773653136	1	0.998750001192093	0.998833335108227	546	STKc_PLK1	ATP binding site [chemical binding]	NA
PLK1	67	C	17.334	17.893	19	9.63	9.94	10.55	13.693	14.135	15	6.07	6.27	6.65	1	0.757575757575758	0.836363636363636	0.857142857142857	4.59349995851517	3.89374995728334	3.99261106053988	1	0.998750001192093	0.998833335108227	546	STKc_PLK1	ATP binding site [chemical binding]	-2.39158474972547
PLK1	67	C	17.334	17.893	19	9.63	9.94	10.55	13.693	14.135	15	6.07	6.27	6.65	1	0.757575757575758	0.836363636363636	0.857142857142857	4.36083330710729	4.08358328044415	3.99177773462401	1	0.998750001192093	0.998833335108227	546	STKc_PLK1	ATP binding site [chemical binding]	NA
PLK1	67.5	C;F	14.6285	15.0965	16.682	6.605	6.81	7.96	10.693	11.025	12.909	3.07	3.16	4.74	0.772727272727272	0.787878787878788	0.818181818181818	0.811688311688312	4.39416662851969	4.37424994508425	4.04744439986017	1	1	0.999166667461396	546	STKc_PLK1	ATP binding site [chemical binding]	NA
PLK1	68	F	11.923	12.3	14.364	3.58	3.68	5.37	7.693	7.915	10.818	0.07	0.05	2.83	0.545454545454545	0.818181818181818	0.8	0.766233766233766	4.85083325703939	4.27783327301343	3.79344441162215	1	1	0.999166667461396	546	STKc_PLK1	NA	NA
PLK1	68	F	11.923	12.3	14.364	3.58	3.68	5.37	7.693	7.915	10.818	0.07	0.05	2.83	0.545454545454545	0.818181818181818	0.8	0.766233766233766	4.45249994595846	4.35591662923495	3.85499995615747	1	1	0.999166667461396	546	STKc_PLK1	NA	NA
PLK1	68.5	F;E	12.736	13.145	14.4545	4.395	4.53	5.46	10.293	10.625	12.409	2.955	3.04	4.42	0.727272727272727	0.787878787878788	0.763636363636363	0.753246753246753	4.77866661548615	4.37558329105377	3.84755551194151	1	1	0.997499999072817	546	STKc_PLK1	NA	NA
PLK1	69	E	13.549	13.99	14.545	5.21	5.38	5.55	12.893	13.335	14	5.84	6.03	6.01	0.909090909090909	0.757575757575757	0.727272727272727	0.74025974025974	3.9621665875117	4.22183328866959	4.05222217945589	1	1	0.997499999072817	546	STKc_PLK1	NA	NA
PLK1	69	E	13.549	13.99	14.545	5.21	5.38	5.55	12.893	13.335	14	5.84	6.03	6.01	0.909090909090909	0.757575757575757	0.727272727272727	0.74025974025974	4.35099995136261	3.92516662677129	4.16522220149636	1	1	0.997499999072817	546	STKc_PLK1	NA	NA
PLK1	69.5	E;I	12.4685	12.894	13.6815	4.325	4.485	5.26	11.1545	11.5925	13.3635	3.945	4.135	5.695	0.863636363636364	0.727272727272727	0.709090909090909	0.720779220779221	4.35699995358785	3.78641663057109	4.10733331119021	1	0.996249998609225	0.942444443495737	546	STKc_PLK1	NA	NA
PLK1	70	I	11.388	11.798	12.818	3.44	3.59	4.97	9.416	9.85	12.727	2.05	2.24	5.38	0.818181818181818	0.696969696969697	0.690909090909091	0.701298701298701	3.59283332029978	3.78158328992625	3.85744441424807	1	0.996249998609225	0.887166665711751	546	STKc_PLK1	NA	-0.604984543604977
PLK1	70	I	11.388	11.798	12.818	3.44	3.59	4.97	9.416	9.85	12.727	2.05	2.24	5.38	0.818181818181818	0.696969696969697	0.690909090909091	0.701298701298701	3.39783330758413	4.0674166486909	3.51627775902549	1	0.996249998609225	0.854444444231275	546	STKc_PLK1	NA	NA
PLK1	70.5	I;S	10.044	10.4075	11.6365	2.12	2.215	3.59	7.9575	8.2855	11.136	0.95	1.035	3.79	0.590909090909091	0.681818181818182	0.681818181818182	0.668831168831169	2.79416664565603	3.96391665252546	3.42011109480841	0.99249999721845	0.913666665243606	0.820555554547658	546	STKc_PLK1	NA	NA
PLK1	71	S	8.7	9.017	10.455	0.8	0.84	2.21	6.499	6.721	9.545	-0.15	-0.17	2.2	0.363636363636364	0.666666666666667	0.672727272727273	0.636363636363636	3.6009999923408	3.36074999285241	3.3439444385262	0.99249999721845	0.830749998567626	0.820555554547658	546	STKc_PLK1	NA	NA
PLK1	71	S	8.7	9.017	10.455	0.8	0.84	2.21	6.499	6.721	9.545	-0.15	-0.17	2.2	0.363636363636364	0.666666666666667	0.672727272727273	0.636363636363636	3.78383334601919	3.04816666555901	3.46199999408176	0.99249999721845	0.781666666346913	0.820555554547658	546	STKc_PLK1	NA	NA
PLK1	71.5	S;D	10.1525	10.545	11.8185	2.885	3.015	4.27	8.4045	8.7345	10.818	1.96	2.05	3.775	0.590909090909091	0.606060606060606	0.636363636363636	0.649350649350649	3.57083335146308	2.74083333446955	3.40338888588465	0.827333330487211	0.730833331821486	0.82022222219449	NA	STKc_PLK1	NA	NA
PLK1	72	D	11.605	12.073	13.182	4.97	5.19	6.33	10.31	10.748	12.091	4.07	4.27	5.35	0.818181818181818	0.545454545454545	0.6	0.662337662337662	3.12866666540503	3.03483336403345	3.30355555636601	0.661499997135252	0.730833331821486	0.82022222219449	NA	STKc_PLK1	NA	-1.68572024092537
PLK1	72	D	11.605	12.073	13.182	4.97	5.19	6.33	10.31	10.748	12.091	4.07	4.27	5.35	0.818181818181818	0.545454545454545	0.6	0.662337662337662	2.6985000235339	3.01750001544133	3.12827778017769	0.563333332693825	0.730833331821486	0.819999999521921	NA	STKc_PLK1	NA	NA
PLK1	72.5	D;A	9.6755	10.0365	11.4545	2.745	2.855	4.355	8.455	8.784	10.818	1.945	2.035	4.105	0.636363636363636	0.575757575757575	0.590909090909091	0.629870129870129	2.68750002328306	2.92658335203305	2.88627778314468	0.469166666424523	0.730333333291734	0.773555555329141	NA	STKc_PLK1	NA	NA
PLK1	73	A	7.746	8	9.727	0.52	0.52	2.38	6.6	6.82	9.545	-0.18	-0.2	2.86	0.454545454545455	0.606060606060606	0.581818181818182	0.597402597402597	2.4686667357261	3.15891667439913	2.99044444981135	0.469166666424523	0.730333333291734	0.773444445648541	NA	STKc_PLK1	NA	NA
PLK1	73	A	7.746	8	9.727	0.52	0.52	2.38	6.6	6.82	9.545	-0.18	-0.2	2.86	0.454545454545455	0.606060606060606	0.581818181818182	0.597402597402597	2.25116668486347	2.99350001647448	2.85427778452221	0.469166666424523	0.729999999282882	0.773444445648541	NA	STKc_PLK1	NA	NA
PLK1	73.5	A;D	7.989	8.2875	10.3635	0.95	0.99	3.435	6.4885	6.7075	9.227	0.365	0.34	3.15	0.5	0.590909090909091	0.590909090909091	0.603896103896103	2.28233335260302	2.932333351889	2.84772223389397	0.633333336096257	0.664083334384486	0.773444445648541	NA	STKc_PLK1	NA	NA
PLK1	74	D	8.232	8.575	11	1.38	1.46	4.49	6.377	6.595	8.909	0.91	0.88	3.44	0.545454545454545	0.575757575757576	0.6	0.61038961038961	3.18916668339322	2.68516667854662	2.95322222997331	0.799166669448217	0.663916669863587	0.773444445648541	NA	STKc_PLK1	NA	NA
PLK1	74	D	8.232	8.575	11	1.38	1.46	4.49	6.377	6.595	8.909	0.91	0.88	3.44	0.545454545454545	0.575757575757576	0.6	0.61038961038961	3.28850000941505	2.38950000377372	3.0117778065097	0.896666665871938	0.663916669863587	0.773444445648541	NA	STKc_PLK1	NA	NA
PLK1	74.5	D;T	9.568	9.9555	11.409	2.825	2.94	4.53	8.3975	8.7175	9.8635	2.77	2.845	4.09	0.636363636363636	0.575757575757576	0.609090909090909	0.649350649350649	3.17716668049494	2.48616667510942	3.10411114276697	0.859000002344449	0.746500003229206	0.775944446575724	NA	STKc_PLK1	NA	NA
PLK1	75	T	10.904	11.336	11.818	4.27	4.42	4.57	10.418	10.84	10.818	4.63	4.81	4.74	0.727272727272727	0.575757575757576	0.618181818181818	0.688311688311688	2.90166662136714	2.86550001225745	3.02622225663314	0.85866667330265	0.829416669905186	0.775944446575724	NA	STKc_PLK1	NA	-2.52828705914454
PLK1	75	T	10.904	11.336	11.818	4.27	4.42	4.57	10.418	10.84	10.818	4.63	4.81	4.74	0.727272727272727	0.575757575757576	0.618181818181818	0.688311688311688	2.52783332268397	3.1684166979976	2.89766669387205	0.85866667330265	0.878500002125899	0.775944446575724	NA	STKc_PLK1	NA	NA
PLK1	75.5	T;K	10.255	10.689	11.7725	3.32	3.48	4.07	9.649	10.073	10.5	3.32	3.5	3.785	0.590909090909091	0.636363636363636	0.663636363636364	0.688311688311688	2.68999999761581	3.31241670250893	2.91011113870061	0.859666670362155	0.929333336651325	0.830777779480236	NA	STKc_PLK1	NA	NA
PLK1	76	K	9.606	10.042	11.727	2.37	2.54	3.57	8.88	9.306	10.182	2.01	2.19	2.83	0.454545454545455	0.696969696969697	0.709090909090909	0.688311688311688	2.54183334112167	3.30500001708667	3.30638891075634	0.859666670362154	0.929333336651325	0.886055557264222	NA	STKc_PLK1	NA	-2.4031033517397
PLK1	76	K	9.606	10.042	11.727	2.37	2.54	3.57	8.88	9.306	10.182	2.01	2.19	2.83	0.454545454545455	0.696969696969697	0.709090909090909	0.688311688311688	3.04833338658015	3.22091669837634	3.44588891944538	0.86033333837986	0.929333336651325	0.918777778744698	482	STKc_PLK1	NA	NA
PLK1	76.5	K;E	9.3725	9.769	12.636	2.325	2.45	4.595	8.361	8.6925	11.773	1.655	1.74	4.42	0.681818181818182	0.727272727272727	0.736363636363637	0.727272727272727	3.44766672452291	3.22400003174941	3.53438891636001	0.999666670958201	0.929500001172225	0.952666668428315	482	STKc_PLK1	NA	NA
PLK1	77	E	9.139	9.496	13.545	2.28	2.36	5.62	7.842	8.079	13.364	1.3	1.29	6.01	0.909090909090909	0.757575757575757	0.763636363636364	0.766233766233766	3.70833341280619	3.3650000244379	3.69894446598159	1	0.929500001172225	0.952666668428315	482	STKc_PLK1	NA	-1.88983249568134
PLK1	77	E	9.139	9.496	13.545	2.28	2.36	5.62	7.842	8.079	13.364	1.3	1.29	6.01	0.909090909090909	0.757575757575757	0.763636363636364	0.766233766233766	3.91400007406871	3.52458337446054	3.7926667034626	1	0.929833335181077	0.952666668428315	482	STKc_PLK1	NA	NA
PLK1	77.5	E;V	10.0005	10.3305	13.545	2.795	2.85	5.325	8.5985	8.8355	13.682	1.88	1.87	6.01	0.909090909090909	0.818181818181818	0.790909090909091	0.792207792207792	3.758000065883	3.71300003429254	3.69783336917559	0.999333331982295	0.999500001470248	0.897666667458705	482	STKc_PLK1	NA	NA
PLK1	78	V	10.862	11.165	13.545	3.31	3.34	5.03	9.355	9.592	14	2.46	2.45	6.01	0.909090909090909	0.878787878787879	0.818181818181818	0.818181818181818	4.18816670775414	4.09758338828882	3.78316671649615	0.999333331982295	0.999666665991148	0.897666667458705	482	STKc_PLK1	NA	NA
PLK1	78	V	10.862	11.165	13.545	3.31	3.34	5.03	9.355	9.592	14	2.46	2.45	6.01	0.909090909090909	0.878787878787879	0.818181818181818	0.818181818181818	4.00083336234093	4.42508339385192	3.90794449713495	0.999333331982295	0.999666665991148	0.897888890131273	482	STKc_PLK1	NA	NA
PLK1	78.5	V;F	11.436	11.824	14.318	3.805	3.925	5.66	9.0635	9.401	13.682	2.39	2.48	5.695	0.863636363636364	0.893939393939394	0.863636363636364	0.837662337662338	3.97833334406217	4.20175005495548	3.95805560714669	0.999333331982295	0.91666666600698	0.944222224643454	482	STKc_PLK1	NA	NA
PLK1	79	F	12.01	12.483	15.091	4.3	4.51	6.29	8.772	9.21	13.364	2.32	2.51	5.38	0.818181818181818	0.909090909090909	0.909090909090909	0.857142857142857	4.48683336377144	4.40383340418339	4.18172230157587	0.999333331982295	0.91666666600698	0.944333334324054	482	STKc_PLK1	NA	-0.35093792832501
PLK1	79	F	12.01	12.483	15.091	4.3	4.51	6.29	8.772	9.21	13.364	2.32	2.51	5.38	0.818181818181818	0.909090909090909	0.909090909090909	0.857142857142857	4.93616671363513	4.33775005241235	4.46861120561759	0.999333331982295	0.91666666600698	0.944333334324054	482	STKc_PLK1	NA	-0.646432011395424
PLK1	79.5	F;A	12.319	12.762	14.5455	4.275	4.45	5.545	10.6465	11.0845	14.182	4.075	4.265	6.015	0.909090909090909	0.909090909090909	0.918181818181818	0.87012987012987	4.64550004402796	4.21325004845858	4.60888898207082	0.834000000031665	0.91650000148608	0.944333334324054	NA	STKc_PLK1	ATP binding site [chemical binding]	NA
PLK1	80	A	12.628	13.041	14	4.25	4.39	4.8	12.521	12.959	15	5.83	6.02	6.65	1	0.909090909090909	0.927272727272727	0.883116883116883	4.61950010061264	4.41841674596071	4.5187223073509	0.834000000031665	0.91650000148608	0.944333334324054	NA	STKc_PLK1	ATP binding site [chemical binding]	NA
PLK1	80	A	12.628	13.041	14	4.25	4.39	4.8	12.521	12.959	15	5.83	6.02	6.65	1	0.909090909090909	0.927272727272727	0.883116883116883	4.67466674248378	4.74591677139203	4.55327784849538	0.834000000031665	0.91650000148608	0.944333334324054	NA	STKc_PLK1	ATP binding site [chemical binding]	NA
PLK1	80.5	A;G	13.5085	13.953	14.7275	5.525	5.71	5.935	12.9905	13.43	14.682	5.835	6.025	6.33	0.954545454545454	0.939393939393939	0.9	0.88961038961039	4.44816675285498	5.03433344016472	4.44761117878887	0.833666670989866	0.916833335494933	0.930611113267434	NA	STKc_PLK1	ATP binding site [chemical binding]	NA
PLK1	81	G	14.389	14.865	15.455	6.8	7.03	7.07	13.46	13.901	14.364	5.84	6.03	6.01	0.909090909090909	0.96969696969697	0.872727272727273	0.896103896103896	4.35000012814999	4.68400010714928	4.51688896864653	0.833666670989866	0.916833335494933	0.930611113267434	NA	STKc_PLK1	NA	NA
PLK1	81	G	14.389	14.865	15.455	6.8	7.03	7.07	13.46	13.901	14.364	5.84	6.03	6.01	0.909090909090909	0.96969696969697	0.872727272727273	0.896103896103896	4.55566682914893	4.8295000915726	4.67305562810765	0.833666670989866	0.916833335494933	0.930611113267434	493	STKc_PLK1	NA	NA
PLK1	81.5	G;K	14.034	14.4945	15.2275	6.07	6.27	6.46	13.46	13.901	14.682	5.955	6.15	6.33	0.954545454545454	0.909090909090909	0.890909090909091	0.883116883116883	5.42316683630149	4.68225009615223	4.86472230073478	0.999666670958201	0.896250003910003	0.930833335940002	493	STKc_PLK1	ATP binding site [chemical binding]	NA
PLK1	82	K	13.679	14.124	15	5.34	5.51	5.85	13.46	13.901	15	6.07	6.27	6.65	1	0.848484848484848	0.909090909090909	0.87012987012987	4.74850011368593	4.53191677108407	4.76700008826123	0.999666670958201	0.896250003910003	0.930833335940002	493	STKc_PLK1	ATP binding site [chemical binding]	NA
PLK1	82	K	13.679	14.124	15	5.34	5.51	5.85	13.46	13.901	15	6.07	6.27	6.65	1	0.848484848484848	0.909090909090909	0.87012987012987	4.98433344066143	4.54150008534392	4.85761120170355	0.999666670958201	0.896250003910003	0.930833335940002	493	STKc_PLK1	ATP binding site [chemical binding]	NA
PLK1	82.5	K;I	13.024	13.4545	14.1365	4.925	5.09	5.175	12.4265	12.866	13.7275	5.035	5.235	5.375	0.818181818181818	0.863636363636364	0.881818181818182	0.883116883116883	4.91633343944947	4.9743334290882	4.68933342811134	0.958833336830139	0.97925000389417	0.875666669285339	493	STKc_PLK1	ATP binding site [chemical binding]	NA
PLK1	83	I	12.369	12.785	13.273	4.51	4.67	4.5	11.393	11.831	12.455	4	4.2	4.1	0.636363636363636	0.878787878787879	0.854545454545455	0.896103896103896	4.71383341401815	4.84075008208553	4.48505564779043	0.958833336830139	0.97925000389417	0.875666669285339	493	STKc_PLK1	NA	NA
PLK1	83	I	12.369	12.785	13.273	4.51	4.67	4.5	11.393	11.831	12.455	4	4.2	4.1	0.636363636363636	0.878787878787879	0.854545454545455	0.896103896103896	4.52733334153891	4.94908343131343	4.45688898281919	0.958833336830139	0.97925000389417	0.875666669285339	493	STKc_PLK1	NA	NA
PLK1	83.5	I;V	12.45	12.8665	13.4545	4.495	4.655	4.8	11.9595	12.3995	13.7275	4.57	4.765	5.375	0.818181818181818	0.833333333333333	0.863636363636364	0.87012987012987	4.5255000218749	4.80991676573952	4.63672231551674	0.958833336830139	0.896666668433075	0.931000002608117	493	STKc_PLK1	NA	NA
PLK1	84	V	12.531	12.948	13.636	4.48	4.64	5.1	12.526	12.968	15	5.14	5.33	6.65	1	0.787878787878788	0.872727272727273	0.844155844155844	4.93300005048513	4.55258340761065	4.39650008661879	0.958833336830139	0.896666668433075	0.931000002608117	493	STKc_PLK1	NA	NA
PLK1	84	V	12.531	12.948	13.636	4.48	4.64	5.1	12.526	12.968	15	5.14	5.33	6.65	1	0.787878787878788	0.872727272727273	0.844155844155844	4.91383342196544	4.40750005965431	4.37394452343384	0.958833336830139	0.896666668433075	0.931000002608117	493	STKc_PLK1	NA	NA
PLK1	84.5	V;P	11.8675	12.323	14.136	3.75	3.955	5.625	11.126	11.568	14.0455	3.74	3.93	5.695	0.863636363636364	0.848484848484848	0.836363636363637	0.824675324675324	4.70350009202957	4.24350005512436	4.34372230122487	0.834500000036011	0.896666668433075	0.878222223423008	NA	STKc_PLK1	NA	NA
PLK1	85	P	11.204	11.698	14.636	3.02	3.27	6.15	9.726	10.168	13.091	2.34	2.53	4.74	0.727272727272727	0.909090909090909	0.8	0.805194805194805	4.39133340120316	4.22050007308523	3.8966111689806	0.834500000036011	0.896666668433075	0.826166667923745	NA	STKc_PLK1	NA	NA
PLK1	85	P	11.204	11.698	14.636	3.02	3.27	6.15	9.726	10.168	13.091	2.34	2.53	4.74	0.727272727272727	0.909090909090909	0.8	0.805194805194805	4.28766677776972	4.06875006482005	3.6755000303189	0.834500000036011	0.896666668433075	0.826166667923745	NA	STKc_PLK1	NA	NA
PLK1	85.5	P;K	12.116	12.583	14.4545	4.06	4.27	6	11.4565	11.8985	13.7275	4.07	4.26	5.695	0.863636363636364	0.848484848484848	0.8	0.785714285714286	3.96150008837382	4.05741673211257	3.77250001993444	0.834500000036011	0.837916666719442	0.826166667923745	NA	STKc_PLK1	NA	NA
PLK1	86	K	13.028	13.468	14.273	5.1	5.27	5.85	13.187	13.629	14.364	5.8	5.99	6.65	1	0.787878787878788	0.8	0.766233766233766	3.50800009568532	3.48800004646182	3.66983336044682	0.834500000036011	0.759833333470548	0.826166667923745	NA	STKc_PLK1	NA	NA
PLK1	86	K	13.028	13.468	14.273	5.1	5.27	5.85	13.187	13.629	14.364	5.8	5.99	6.65	1	0.787878787878788	0.8	0.766233766233766	3.22366670767466	3.24958337470889	3.56616668403149	0.834500000036011	0.759833333470548	0.826166667923745	NA	STKc_PLK1	NA	NA
PLK1	86.5	K;S	11.529	11.9535	13.091	3.515	3.665	4.61	11.1575	11.5935	13.091	3.655	3.84	5.375	0.818181818181818	0.772727272727273	0.772727272727273	0.75974025974026	3.41133337219556	3.39600001896421	3.72300001399385	0.841333333402872	0.759833333470548	0.839888888980366	NA	STKc_PLK1	NA	-2.40244353573891
PLK1	87	S	10.03	10.439	11.909	1.93	2.06	3.37	9.128	9.558	11.818	1.51	1.69	4.1	0.636363636363636	0.757575757575758	0.745454545454546	0.753246753246753	2.58466669172049	3.03825001542767	3.40766666746802	0.685166666905085	0.759833333470548	0.839888888980366	NA	STKc_PLK1	NA	NA
PLK1	87	S	10.03	10.439	11.909	1.93	2.06	3.37	9.128	9.558	11.818	1.51	1.69	4.1	0.636363636363636	0.757575757575758	0.745454545454546	0.753246753246753	2.21149997164806	2.89233331506451	3.19672222683827	0.685166666905085	0.759833333470548	0.839888888980366	NA	STKc_PLK1	NA	NA
PLK1	87.5	S;L	9.79	10.1705	11.5	2.77	2.91	3.65	8.5275	8.8535	10.8635	2.81	2.99	4.1	0.636363636363636	0.712121212121212	0.727272727272728	0.746753246753247	2.8304999495546	3.23274997497598	3.00477777669827	0.685166666905085	0.842583333452543	0.839722221148097	NA	STKc_PLK1	NA	NA
PLK1	88	L	9.55	9.902	11.091	3.61	3.76	3.93	7.927	8.149	9.909	4.11	4.29	4.1	0.636363636363636	0.666666666666667	0.709090909090909	0.74025974025974	2.56849993517001	2.91583330060045	3.15522220482429	0.685166666905085	0.842583333452543	0.839722221148097	NA	STKc_PLK1	NA	NA
PLK1	88	L	9.55	9.902	11.091	3.61	3.76	3.93	7.927	8.149	9.909	4.11	4.29	4.1	0.636363636363636	0.666666666666667	0.709090909090909	0.74025974025974	2.56099992245436	2.65124995137254	3.13055552459425	0.685166666905085	0.842583333452543	0.839722221148097	NA	STKc_PLK1	NA	NA
PLK1	88.5	L;L	9.55	9.902	11.091	4.025	4.145	4.265	7.927	8.149	9.909	4.53	4.615	4.42	0.681818181818181	0.651515151515151	0.7	0.733766233766233	3.0541665777564	2.5264166208605	3.46533329702086	0.843833333502213	0.84233333170414	0.89488888780276	602	STKc_PLK1	NA	NA
PLK1	89	L	9.55	9.902	11.091	4.44	4.53	4.6	7.927	8.149	9.909	4.95	4.94	4.74	0.727272727272727	0.636363636363636	0.690909090909091	0.727272727272727	3.24699990948041	2.97883325939377	3.57277774231301	1	0.84233333170414	0.89488888780276	602	STKc_PLK1	NA	NA
PLK1	89	L	9.55	9.902	11.091	4.44	4.53	4.6	7.927	8.149	9.909	4.95	4.94	4.74	0.727272727272727	0.636363636363636	0.690909090909091	0.727272727272727	3.09099993109703	3.08399993305405	3.41005551235543	1	0.84233333170414	0.89488888780276	602	STKc_PLK1	NA	NA
PLK1	89.5	L;L	9.55	9.902	11.091	3.18	3.3	4.04	7.927	8.149	9.909	2.905	2.995	4.105	0.636363636363636	0.681818181818181	0.690909090909091	0.701298701298701	2.22233329216639	3.49233325943351	3.4044444039464	0.999499996503194	0.921666665002704	0.89488888780276	602	STKc_PLK1	NA	NA
PLK1	90	L	9.55	9.902	11.091	1.92	2.07	3.48	7.927	8.149	9.909	0.86	1.05	3.47	0.545454545454545	0.727272727272727	0.690909090909091	0.675324675324675	3.38916658361753	4.06683326760928	3.64238883472151	0.999499996503194	0.999749998251597	0.89488888780276	602	STKc_PLK1	NA	NA
PLK1	90	L	9.55	9.902	11.091	1.92	2.07	3.48	7.927	8.149	9.909	0.86	1.05	3.47	0.545454545454545	0.727272727272727	0.690909090909091	0.675324675324675	3.60699994365374	4.00933328270912	3.64977774437931	0.999499996503194	0.999749998251597	0.89488888780276	602	STKc_PLK1	NA	NA
PLK1	90.5	L;K	10.9385	11.3335	11.9545	3.63	3.79	4.425	10.324	10.6555	11.182	3.465	3.66	4.74	0.727272727272727	0.712121212121212	0.690909090909091	0.694805194805195	3.93049994111061	3.6914166311423	3.78427774790261	0.999499996503194	0.999749998251597	0.947777776668469	602	STKc_PLK1	NA	NA
PLK1	91	K	12.327	12.765	12.818	5.34	5.51	5.37	12.721	13.162	12.455	6.07	6.27	6.01	0.909090909090909	0.696969696969697	0.690909090909091	0.714285714285714	4.88666662573814	4.17933328449726	4.16727775335312	0.999499996503194	0.999749998251597	0.999833332167732	602	STKc_PLK1	NA	NA
PLK1	91	K	12.327	12.765	12.818	5.34	5.51	5.37	12.721	13.162	12.455	6.07	6.27	6.01	0.909090909090909	0.696969696969697	0.690909090909091	0.714285714285714	4.92766663432121	4.19416665534178	4.29511109325621	0.999499996503194	0.999749998251597	0.999833332167732	602	STKc_PLK1	NA	NA
PLK1	91.5	K;P	11.088	11.4355	12.5455	4.105	4.185	5.29	10.8395	11.179	11.5	4.19	4.285	5.055	0.772727272727272	0.712121212121212	0.709090909090909	0.720779220779221	5.1604999701182	4.14933333297571	4.19383331802156	1	0.999749998251597	0.999833332167732	602	STKc_PLK1	NA	NA
PLK1	92	P	9.849	10.106	12.273	2.87	2.86	5.21	8.958	9.196	10.545	2.31	2.3	4.1	0.636363636363636	0.727272727272727	0.727272727272727	0.727272727272727	4.96949998537699	4.62741667528947	4.42977776461177	1	0.999749998251597	0.999833332167732	602	STKc_PLK1	NA	NA
PLK1	92	P	9.849	10.106	12.273	2.87	2.86	5.21	8.958	9.196	10.545	2.31	2.3	4.1	0.636363636363636	0.727272727272727	0.727272727272727	0.727272727272727	4.78133336702983	4.8971666743358	4.37388889988264	1	0.999749998251597	0.999833332167732	602	STKc_PLK1	NA	NA
PLK1	92.5	P;H	11.983	12.3735	13.6365	4.36	4.485	5.715	10.217	10.557	11.1815	3.08	3.175	4.1	0.636363636363636	0.727272727272727	0.745454545454545	0.727272727272727	4.3681667248408	5.17958333094915	4.41550001502037	1	1	0.999833332167732	602	STKc_PLK1	NA	NA
PLK1	93	H	14.117	14.641	15	5.85	6.11	6.22	11.476	11.918	11.818	3.85	4.05	4.1	0.636363636363636	0.727272727272727	0.763636363636364	0.727272727272727	4.3681667248408	4.9500833551089	4.83688888616032	1	1	0.999833332167732	602	STKc_PLK1	NA	NA
PLK1	93	H	14.117	14.641	15	5.85	6.11	6.22	11.476	11.918	11.818	3.85	4.05	4.1	0.636363636363636	0.727272727272727	0.763636363636364	0.727272727272727	4.86666671435038	4.75733337799708	5.0167777703868	1	1	0.999833332167732	602	STKc_PLK1	NA	NA
PLK1	93.5	H;Q	13.628	14.1075	14.591	5.29	5.505	5.64	12.227	12.669	12.7725	4.705	4.905	5.055	0.772727272727272	0.742424242424242	0.745454545454545	0.759740259740259	5.19866669178009	4.65800005197525	5.1820555528005	1	1	1	602	STKc_PLK1	NA	-1.56335860015131
PLK1	94	Q	13.139	13.574	14.182	4.73	4.9	5.06	12.978	13.42	13.727	5.56	5.76	6.01	0.909090909090909	0.757575757575758	0.727272727272727	0.792207792207792	4.9306667248408	4.81200001637141	5.02855555216471	1	1	1	602	STKc_PLK1	NA	-2.19109033948821
PLK1	94	Q	13.139	13.574	14.182	4.73	4.9	5.06	12.978	13.42	13.727	5.56	5.76	6.01	0.909090909090909	0.757575757575758	0.727272727272727	0.792207792207792	4.73333338896433	5.0613333384196	5.12716664208306	1	1	1	602	STKc_PLK1	NA	NA
PLK1	94.5	Q;R	12.361	12.781	13.273	4.09	4.245	4.39	11.043	11.446	11.5	3.55	3.705	3.785	0.818181818181818	0.772727272727273	0.763636363636363	0.785714285714286	4.9478333791097	5.19283334414164	4.9713888698154	1	1	1	602	STKc_PLK1	NA	NA
PLK1	95	R	11.583	11.988	12.364	3.45	3.59	3.72	9.108	9.472	9.273	1.54	1.65	1.56	0.727272727272727	0.787878787878788	0.8	0.779220779220779	5.25583330790202	5.05808333555857	4.93466663360596	1	1	1	602	STKc_PLK1	NA	NA
PLK1	95	R	11.583	11.988	12.364	3.45	3.59	3.72	9.108	9.472	9.273	1.54	1.65	1.56	0.727272727272727	0.787878787878788	0.8	0.779220779220779	5.25599996248881	5.30008327960968	5.03749997085995	1	1	1	602	STKc_PLK1	NA	NA
PLK1	95.5	R;E	11.881	12.298	13.1365	3.745	3.9	4.37	9.772	10.168	11.182	2.185	2.33	3.15	0.727272727272727	0.803030303030303	0.818181818181818	0.772727272727272	5.18699999650319	5.2729999423027	5.43166663911607	1	1	1	602	STKc_PLK1	NA	NA
PLK1	96	E	12.179	12.608	13.909	4.04	4.21	5.02	10.436	10.864	13.091	2.83	3.01	4.74	0.727272727272727	0.818181818181818	0.836363636363636	0.766233766233766	5.18549994627635	5.21791658798853	5.19944442643059	1	1	1	602	STKc_PLK1	NA	NA
PLK1	96	E	12.179	12.608	13.909	4.04	4.21	5.02	10.436	10.864	13.091	2.83	3.01	4.74	0.727272727272727	0.818181818181818	0.836363636363636	0.766233766233766	5.86683317025502	5.12291659911474	5.07822219530741	1	1	1	602	STKc_PLK1	NA	NA
PLK1	96.5	E;K	12.844	13.276	14.3635	4.685	4.86	5.435	12.0325	12.466	14.0455	4.45	4.635	5.695	0.863636363636364	0.833333333333333	0.8	0.75974025974026	5.59816650549571	5.54816661278407	5.07977774408128	1	1	1	602	STKc_PLK1	NA	NA
PLK1	97	K	13.509	13.944	14.818	5.33	5.51	5.85	13.629	14.068	15	6.07	6.26	6.65	1	0.848484848484848	0.763636363636364	0.753246753246753	5.17999986807505	5.33383327722549	5.03511108292474	1	1	1	602	STKc_PLK1	NA	NA
PLK1	97	K	13.509	13.944	14.818	5.33	5.51	5.85	13.629	14.068	15	6.07	6.26	6.65	1	0.848484848484848	0.763636363636364	0.753246753246753	4.98983323574066	5.25066659847895	4.85716663466559	1	1	1	602	STKc_PLK1	NA	NA
PLK1	97.5	K;M	13.2305	13.6605	14.3635	5.055	5.225	5.37	13.1365	13.5725	14.3635	5.69	5.88	6.015	0.909090909090909	0.818181818181818	0.745454545454545	0.75974025974026	5.90933322906494	5.14574992656708	4.82299998071459	1	1	1	602	STKc_PLK1	NA	NA
PLK1	98	M	12.952	13.377	13.909	4.78	4.94	4.89	12.644	13.077	13.727	5.31	5.5	5.38	0.818181818181818	0.787878787878788	0.727272727272727	0.766233766233766	5.48216660817464	4.9247499704361	5.03116665946113	1	1	1	602	STKc_PLK1	NA	NA
PLK1	98	M	12.952	13.377	13.909	4.78	4.94	4.89	12.644	13.077	13.727	5.31	5.5	5.38	0.818181818181818	0.787878787878788	0.727272727272727	0.766233766233766	4.63450002670288	4.65774997075399	5.0921110841963	1	1	1	602	STKc_PLK1	NA	NA
PLK1	98.5	M;S	11.5085	11.874	13	3.225	3.33	3.965	10.293	10.6215	12.7725	2.815	2.9	4.425	0.681818181818181	0.712121212121212	0.754545454545454	0.779220779220779	4.69333334763845	4.64099997282028	4.96161108546787	1	1	1	602	STKc_PLK1	NA	NA
PLK1	99	S	10.065	10.371	12.091	1.67	1.72	3.04	7.942	8.166	11.818	0.32	0.3	3.47	0.545454545454545	0.636363636363636	0.781818181818182	0.792207792207792	4.66950007279714	4.95400001605352	4.9341110918257	1	1	1	602	STKc_PLK1	NA	-2.74052678125576
PLK1	99	S	10.065	10.371	12.091	1.67	1.72	3.04	7.942	8.166	11.818	0.32	0.3	3.47	0.545454545454545	0.636363636363636	0.781818181818182	0.792207792207792	4.32566670576731	4.70475004116694	4.87461108631558	1	1	1	602	STKc_PLK1	NA	NA
PLK1	99.5	S;M	10.036	10.272	12.0455	1.63	1.65	3.11	8.294	8.4225	11.5	0.795	0.78	3.47	0.545454545454545	0.666666666666667	0.772727272727273	0.766233766233766	3.37266671657562	4.64333337545395	4.71727774706152	1	1	0.99394444293446	602	STKc_PLK1	NA	NA
PLK1	100	M	10.007	10.173	12	1.59	1.58	3.18	8.646	8.679	11.182	1.27	1.26	3.47	0.545454545454545	0.696969696969697	0.763636363636364	0.74025974025974	4.42583342393239	4.81116670370102	4.45616664985816	1	1	0.987944444020589	602	STKc_PLK1	NA	NA
PLK1	100	M	10.007	10.173	12	1.59	1.58	3.18	8.646	8.679	11.182	1.27	1.26	3.47	0.545454545454545	0.696969696969697	0.763636363636364	0.74025974025974	4.775000055631	4.81700001160304	4.2356666839785	1	1	0.982833332485623	602	STKc_PLK1	NA	NA
PLK1	100.5	M;E	11.977	12.2485	13.2725	3.57	3.65	4.515	11.121	11.258	12.773	3.79	3.885	5.06	0.772727272727272	0.757575757575758	0.718181818181818	0.74025974025974	4.59333340326945	4.1212500060598	4.100222238236	1	0.99091666440169	0.93105555491315	602	STKc_PLK1	NA	NA
PLK1	101	E	13.947	14.324	14.545	5.55	5.72	5.85	13.596	13.837	14.364	6.31	6.51	6.65	1	0.818181818181818	0.672727272727273	0.74025974025974	4.9528333346049	3.94316667069991	4.04088891380363	1	0.981916666030884	0.93105555491315	602	STKc_PLK1	NA	-3.61887120868554
PLK1	101	E	13.947	14.324	14.545	5.55	5.72	5.85	13.596	13.837	14.364	6.31	6.51	6.65	1	0.818181818181818	0.672727272727273	0.74025974025974	5.30833331743876	4.03625001261632	4.04638891253207	1	0.974249998728434	0.93105555491315	602	STKc_PLK1	NA	NA
PLK1	101.5	E;I	13.5095	13.903	14.227	5.21	5.375	5.545	13.583	13.924	14.364	6	6.195	6.33	0.954545454545454	0.787878787878788	0.718181818181818	0.746753246753247	4.86983329554399	3.80366668353478	3.58144446545177	0.98183332880338	0.896583332369725	0.930944445232551	602	STKc_PLK1	NA	NA
PLK1	102	I	13.072	13.482	13.909	4.87	5.03	5.24	13.57	14.011	14.364	5.69	5.88	6.01	0.909090909090909	0.757575757575758	0.763636363636364	0.753246753246753	3.46049991746743	3.72658333430688	3.82844447096189	0.963833332061767	0.896583332369725	0.93094444523255	602	STKc_PLK1	NA	NA
PLK1	102	I	13.072	13.482	13.909	4.87	5.03	5.24	13.57	14.011	14.364	5.69	5.88	6.01	0.909090909090909	0.757575757575758	0.763636363636364	0.753246753246753	3.29749996960163	3.90675001591444	4.01138890120718	0.948499997456868	0.896583332369725	0.93094444523255	602	STKc_PLK1	NA	NA
PLK1	102.5	I;S	11.5965	11.96	12.909	3.13	3.235	3.9	11.0565	11.3875	12.4545	3.155	3.24	4.105	0.636363636363636	0.757575757575758	0.8	0.772727272727272	3.01399996380011	3.68583333988984	4.04172223475244	0.79316666473945	0.896416667848826	0.93094444523255	NA	STKc_PLK1	NA	NA
PLK1	103	S	10.121	10.438	11.909	1.39	1.44	2.56	8.543	8.764	10.545	0.62	0.6	2.2	0.363636363636364	0.757575757575758	0.836363636363636	0.792207792207792	2.50033333400885	3.52974999447664	3.77844444579548	0.79316666473945	0.896416667848826	0.93094444523255	NA	STKc_PLK1	NA	NA
PLK1	103	S	10.121	10.438	11.909	1.39	1.44	2.56	8.543	8.764	10.545	0.62	0.6	2.2	0.363636363636364	0.757575757575758	0.836363636363636	0.792207792207792	2.50516671439012	3.62958332399527	3.86938889490234	0.79316666473945	0.896416667848825	0.93094444523255	NA	STKc_PLK1	NA	NA
PLK1	103.5	S;I	11.553	11.917	12.9545	3.095	3.2	3.955	10.923	11.256	12.7725	3	3.09	4.425	0.681818181818182	0.757575757575758	0.818181818181818	0.818181818181818	2.5018333842357	3.76591665049394	3.72605555421776	0.81100000689427	0.896416667848825	0.930888890392251	NA	STKc_PLK1	NA	NA
PLK1	104	I	12.985	13.396	14	4.8	4.96	5.35	13.303	13.748	15	5.38	5.58	6.65	1	0.757575757575757	0.8	0.844155844155844	3.59900007148584	3.19125000139077	3.58227775990963	0.829000003635883	0.896416667848825	0.930888890392251	NA	STKc_PLK1	NA	NA
PLK1	104	I	12.985	13.396	14	4.8	4.96	5.35	13.303	13.748	15	5.38	5.58	6.65	1	0.757575757575757	0.8	0.844155844155844	3.96166667838891	3.14991668363412	3.67416666448116	0.844333338240782	0.896416667848825	0.930888890392251	466	STKc_PLK1	NA	NA
PLK1	104.5	I;H	14.8285	15.2925	15.6365	6.595	6.8	6.725	13.534	13.9735	14.682	5.84	6.035	6.33	0.954545454545454	0.833333333333333	0.8	0.837662337662338	4.51783333718777	3.15416668355465	3.63333332869742	0.999666670958201	0.905416671186686	0.930444445047114	466	STKc_PLK1	NA	NA
PLK1	105	H	16.672	17.189	17.273	8.39	8.64	8.1	13.765	14.199	14.364	6.3	6.49	6.01	0.909090909090909	0.909090909090909	0.8	0.831168831168831	3.8821666687727	3.64316668113073	3.3642222252157	0.999666670958201	0.914416669557492	0.930444445047114	466	STKc_PLK1	NA	-2.52774655076898
PLK1	105	H	16.672	17.189	17.273	8.39	8.64	8.1	13.765	14.199	14.364	6.3	6.49	6.01	0.909090909090909	0.909090909090909	0.8	0.831168831168831	3.79466665287813	3.86250001192093	3.46300002270275	0.999666670958201	0.922083336859942	0.930444445047114	466	STKc_PLK1	NA	NA
PLK1	105.5	H;R	14.561	14.9965	15.864	6.3	6.465	6.785	12.4645	12.8	14.0455	5	5.09	5.695	0.863636363636364	0.893939393939394	0.854545454545454	0.798701298701298	3.8064999828736	3.94300001114607	3.35416668819057	0.9998333354791	0.999083335200946	0.881000002115292	466	STKc_PLK1	NA	NA
PLK1	106	R	12.45	12.804	14.455	4.21	4.29	5.47	11.164	11.401	13.727	3.7	3.69	5.38	0.818181818181818	0.878787878787879	0.909090909090909	0.766233766233766	3.68733329077562	3.79616667081912	3.39366668959459	0.9998333354791	0.999083335200946	0.85627777863475	466	STKc_PLK1	NA	NA
PLK1	106	R	12.45	12.804	14.455	4.21	4.29	5.47	11.164	11.401	13.727	3.7	3.69	5.38	0.818181818181818	0.878787878787879	0.909090909090909	0.766233766233766	3.76333334545294	3.94191667685906	3.30738890005482	0.9998333354791	0.999083335200946	0.835277777469148	466	STKc_PLK1	NA	NA
PLK1	106.5	R;S	11.937	12.3205	14.0455	3.51	3.62	4.84	11.254	11.595	14.0455	3.555	3.65	5.695	0.863636363636364	0.878787878787879	0.854545454545454	0.805194805194805	3.36816668510437	3.780333340168	3.34511112235486	0.99849999944369	0.915999999725803	0.858555554405838	466	STKc_PLK1	NA	NA
PLK1	107	S	11.424	11.837	13.636	2.81	2.95	4.21	11.344	11.789	14.364	3.41	3.61	6.01	0.909090909090909	0.878787878787879	0.8	0.844155844155844	3.71016667286555	3.29099999864896	3.27688890426523	0.99849999944369	0.869916666134183	0.858555554405838	466	STKc_PLK1	NA	NA
PLK1	107	S	11.424	11.837	13.636	2.81	2.95	4.21	11.344	11.789	14.364	3.41	3.61	6.01	0.909090909090909	0.878787878787879	0.8	0.844155844155844	4.08916670084	2.98025001088778	3.43905555270612	0.99849999944369	0.830749997083331	0.858555554405838	466	STKc_PLK1	NA	-2.29176091543458
PLK1	107.5	S;L	12.0175	12.4145	13.5455	3.73	3.88	4.61	12.301	12.746	14.364	4.395	4.595	6.01	0.909090909090909	0.818181818181818	0.8	0.798701298701298	3.7541666974624	2.75875001493841	3.44505555327568	0.832166663972506	0.787999996129656	0.858499996254169	NA	STKc_PLK1	NA	NA
PLK1	108	L	12.611	12.992	13.455	4.65	4.81	5.01	13.258	13.703	14.364	5.38	5.58	6.01	0.909090909090909	0.757575757575757	0.8	0.753246753246753	2.89466670652231	2.9742500220115	3.20011110003624	0.739999996789265	0.787999996129656	0.858499996254169	NA	STKc_PLK1	NA	NA
PLK1	108	L	12.611	12.992	13.455	4.65	4.81	5.01	13.258	13.703	14.364	5.38	5.58	6.01	0.909090909090909	0.757575757575757	0.8	0.753246753246753	2.19716667632262	3.26125000262012	3.04033333953056	0.66166665868756	0.787999996129656	0.858499996254169	NA	STKc_PLK1	NA	NA
PLK1	108.5	L;A	10.9155	11.2185	12.3185	2.64	2.705	3.58	10.7505	11.0835	12.773	2.845	2.935	4.42	0.681818181818182	0.757575757575757	0.754545454545455	0.733766233766234	2.14933334477246	3.26433333847672	2.88322223122749	0.577499992815622	0.787833326641703	0.8477777729988	NA	STKc_PLK1	NA	NA
PLK1	109	A	9.22	9.445	11.182	0.63	0.6	2.15	8.243	8.464	11.182	0.31	0.29	2.83	0.454545454545455	0.757575757575757	0.709090909090909	0.714285714285714	2.23833337115745	2.95650000466655	3.1043333367755	0.577499992815622	0.787833326641703	0.8477777729988	NA	STKc_PLK1	NA	NA
PLK1	109	A	9.22	9.445	11.182	0.63	0.6	2.15	8.243	8.464	11.182	0.31	0.29	2.83	0.454545454545455	0.757575757575757	0.709090909090909	0.714285714285714	2.43333330440025	2.67883333656937	3.28388888533744	0.577499992815622	0.787833326641703	0.8477777729988	NA	STKc_PLK1	NA	-1.55910983246919
PLK1	109.5	A;H	12.5465	12.911	14	4.245	4.36	5.185	10.724	11.057	12.773	3.02	3.11	4.42	0.681818181818182	0.666666666666667	0.681818181818182	0.694805194805195	2.77449997949103	2.64075000428905	3.29105555411014	0.7434999893109	0.772416659776354	0.8477222181585	NA	STKc_PLK1	NA	NA
PLK1	110	H	15.873	16.377	16.818	7.86	8.12	8.22	13.205	13.65	14.364	5.73	5.93	6.01	0.909090909090909	0.575757575757576	0.654545454545455	0.675324675324675	3.01833330281079	2.80141666873048	3.09827777474291	0.835666656494141	0.772416659776354	0.8477222181585	NA	STKc_PLK1	NA	NA
PLK1	110	H	15.873	16.377	16.818	7.86	8.12	8.22	13.205	13.65	14.364	5.73	5.93	6.01	0.909090909090909	0.575757575757576	0.654545454545455	0.675324675324675	3.16049999681612	2.88124997758617	3.10016665918132	0.913999994595845	0.772416659776354	0.8477222181585	456	STKc_PLK1	NA	NA
PLK1	110.5	H;Q	12.831	13.2135	14.1815	4.7	4.825	5.405	10.4375	10.7725	12.4545	2.905	2.995	4.105	0.636363636363636	0.606060606060606	0.618181818181818	0.681818181818181	3.13216666380564	3.05949998243401	3.11011110473838	0.967333326737086	0.855499995251497	0.847999995671368	456	STKc_PLK1	NA	NA
PLK1	111	Q	9.789	10.05	11.545	1.54	1.53	2.59	7.67	7.895	10.545	0.08	0.06	2.2	0.363636363636364	0.636363636363636	0.581818181818182	0.688311688311688	3.36449996630351	3.20008330885321	3.39638887573448	0.967333326737086	0.901583328843117	0.847999995671368	456	STKc_PLK1	NA	-2.45035224722103
PLK1	111	Q	9.789	10.05	11.545	1.54	1.53	2.59	7.67	7.895	10.545	0.08	0.06	2.2	0.363636363636364	0.636363636363636	0.581818181818182	0.688311688311688	3.32916665077209	3.55166665061067	3.38333331276145	0.967333326737086	0.940749997893969	0.847999995671368	456	STKc_PLK1	NA	-2.15788176438285
PLK1	111.5	Q;H	11.593	11.8735	13.227	3.315	3.34	4.455	9.2355	9.4685	11.5	1.53	1.515	3.15	0.5	0.575757575757575	0.636363636363636	0.675324675324675	3.34449998537699	3.59049998472134	3.33783331244356	0.967500001192093	0.983249997099241	0.847999995671368	456	STKc_PLK1	NA	NA
PLK1	112	H	13.397	13.697	14.909	5.09	5.15	6.32	10.801	11.042	12.455	2.98	2.97	4.1	0.636363636363636	0.515151515151515	0.690909090909091	0.662337662337662	3.38183331489563	3.97541662802299	3.7516666325844	0.967500001192093	0.983249997099241	0.878722218065781	456	STKc_PLK1	NA	NA
PLK1	112	H	13.397	13.697	14.909	5.09	5.15	6.32	10.801	11.042	12.455	2.98	2.97	4.1	0.636363636363636	0.515151515151515	0.690909090909091	0.662337662337662	3.94283330440521	3.85833331694206	4.08127773532437	0.967500001192093	0.983249997099241	0.90483333076635	456	STKc_PLK1	NA	-2.50751235694132
PLK1	112.5	H;V	12.9615	13.3035	14.227	4.72	4.815	5.54	10.7725	11.0075	12.1365	2.94	2.925	3.785	0.59090909090909	0.621212121212121	0.672727272727273	0.694805194805195	4.04883330563704	3.61949997891982	4.08388884655303	0.999166667461395	0.900249998851602	0.931222220979786	456	STKc_PLK1	NA	NA
PLK1	113	V	12.526	12.91	13.545	4.35	4.48	4.76	10.744	10.973	11.818	2.9	2.88	3.47	0.545454545454545	0.727272727272727	0.654545454545455	0.727272727272727	4.58633328974247	4.11833329747121	4.24811107375556	0.999166667461395	0.900249998851602	0.931222220979786	456	STKc_PLK1	NA	NA
PLK1	113	V	12.526	12.91	13.545	4.35	4.48	4.76	10.744	10.973	11.818	2.9	2.88	3.47	0.545454545454545	0.727272727272727	0.654545454545455	0.727272727272727	4.38749998311202	4.5416666045785	4.17288887293802	0.999166667461395	0.900249998851602	0.931222220979786	456	STKc_PLK1	NA	-2.4690167901887
PLK1	113.5	V;V	12.526	12.91	13.545	4.535	4.675	4.93	10.744	10.973	11.818	4.455	4.54	5.055	0.772727272727272	0.742424242424242	0.709090909090909	0.714285714285714	3.89449997246265	4.55974993792673	4.23183331679967	0.83299999651111	0.913166668101136	0.931388888812055	NA	STKc_PLK1	ATP binding site [chemical binding]	NA
PLK1	114	V	12.526	12.91	13.545	4.72	4.87	5.1	10.744	10.973	11.818	6.01	6.2	6.64	1	0.757575757575757	0.763636363636364	0.701298701298701	4.85483328004678	4.68991662748158	4.46672220155597	0.83299999651111	0.913166668101136	0.931388888812055	NA	STKc_PLK1	ATP binding site [chemical binding]	NA
PLK1	114	V	12.526	12.91	13.545	4.72	4.87	5.1	10.744	10.973	11.818	6.01	6.2	6.64	1	0.757575757575757	0.763636363636364	0.701298701298701	5.14049990475178	4.59474998402099	4.62238885752029	0.83299999651111	0.913166668101136	0.931388888812055	NA	STKc_PLK1	ATP binding site [chemical binding]	NA
PLK1	114.5	V;G	12.012	12.441	13.6815	4.09	4.28	5.18	10.843	11.18	12.4545	4.605	4.8	5.69	0.863636363636364	0.818181818181818	0.772727272727273	0.707792207792207	5.07066657021642	4.675499982511	4.6276110795637	0.827166668740877	0.913333332622036	0.933999999419838	NA	STKc_PLK1	ATP binding site [chemical binding]	NA
PLK1	115	G	11.498	11.972	13.818	3.46	3.69	5.26	10.942	11.387	13.091	3.2	3.4	4.74	0.727272727272727	0.878787878787879	0.781818181818182	0.714285714285714	4.79349996522069	5.00916664488614	4.71038887111677	0.827166668740877	0.913333332622036	0.933999999419838	NA	STKc_PLK1	NA	NA
PLK1	115	G	11.498	11.972	13.818	3.46	3.69	5.26	10.942	11.387	13.091	3.2	3.4	4.74	0.727272727272727	0.878787878787879	0.781818181818182	0.714285714285714	4.80199998492996	4.96216663407783	4.64311109524634	0.827166668740877	0.913333332622036	0.933999999419838	544	STKc_PLK1	NA	NA
PLK1	115.5	G;F	12.8925	13.3665	14.5455	4.78	5	5.98	12.1475	12.5925	13.7275	4.31	4.51	5.375	0.818181818181818	0.833333333333333	0.772727272727273	0.727272727272727	5.45649999255935	4.91699996652703	4.6370555381808	0.993666668732961	0.901416665399059	0.933999999419838	544	STKc_PLK1	NA	NA
PLK1	116	F	14.287	14.761	15.273	6.1	6.31	6.7	13.353	13.798	14.364	5.42	5.62	6.01	0.909090909090909	0.787878787878788	0.763636363636364	0.74025974025974	5.16350000972549	4.77241666180392	4.7708333287802	0.993666668732961	0.901416665399059	0.933999999419838	544	STKc_PLK1	NA	NA
PLK1	116	F	14.287	14.761	15.273	6.1	6.31	6.7	13.353	13.798	14.364	5.42	5.62	6.01	0.909090909090909	0.787878787878788	0.763636363636364	0.74025974025974	4.78383336340388	4.7709166513135	4.67994443120228	0.993666668732961	0.901416665399059	0.933999999419838	544	STKc_PLK1	NA	-2.27282844490754
PLK1	116.5	F;H	13.7915	14.2935	15.091	5.57	5.8	6.53	12.2015	12.6445	13.4095	4.445	4.645	5.375	0.818181818181818	0.742424242424242	0.745454545454545	0.772727272727272	4.76333336283763	5.00833332103988	4.73866665073567	0.975666662057241	0.984500000874202	0.934166667252107	544	STKc_PLK1	NA	NA
PLK1	117	H	13.296	13.826	14.909	5.04	5.29	6.36	11.05	11.491	12.455	3.47	3.67	4.74	0.727272727272727	0.696969696969697	0.727272727272727	0.805194805194805	4.75133335838715	4.72883335314691	4.64627778240376	0.975666662057241	0.984500000874202	0.934166667252107	544	STKc_PLK1	NA	NA
PLK1	117	H	13.296	13.826	14.909	5.04	5.29	6.36	11.05	11.491	12.455	3.47	3.67	4.74	0.727272727272727	0.696969696969697	0.727272727272727	0.805194805194805	4.73983331769705	4.44966669442753	4.64911112230685	0.975666662057241	0.984500000874202	0.934166667252107	544	STKc_PLK1	NA	NA
PLK1	117.5	H;G	12.109	12.602	13.2725	4.205	4.435	5.09	10.4385	10.872	11.5	3.035	3.22	3.785	0.590909090909091	0.681818181818182	0.754545454545454	0.798701298701298	4.5601666495204	4.5726666909953	4.83055556855268	0.975333333015442	0.987666666507721	0.989666667249468	544	STKc_PLK1	NA	NA
PLK1	118	G	10.922	11.378	11.636	3.37	3.58	3.82	9.827	10.253	10.545	2.6	2.77	2.83	0.454545454545455	0.666666666666667	0.781818181818182	0.792207792207792	4.29416669656833	4.5726666909953	4.83427781239152	0.975333333015442	0.987666666507721	0.989666667249468	544	STKc_PLK1	NA	NA
PLK1	118	G	10.922	11.378	11.636	3.37	3.58	3.82	9.827	10.253	10.545	2.6	2.77	2.83	0.454545454545455	0.666666666666667	0.781818181818182	0.792207792207792	4.11550002545118	4.5726666909953	4.70694448923071	0.975333333015442	0.987666666507721	0.989666667249468	544	STKc_PLK1	NA	-1.2285063956105
PLK1	118.5	G;F	11.745	12.2115	12.909	4.2	4.415	5.03	10.612	11.0495	11.818	3.385	3.57	4.105	0.636363636363636	0.712121212121212	0.781818181818182	0.811688311688312	4.38200001915296	4.51758335654934	4.75844448887639	0.999666670958201	0.987666666507721	0.991777777671814	544	STKc_PLK1	NA	NA
PLK1	119	F	12.568	13.045	14.182	5.03	5.25	6.24	11.397	11.846	13.091	4.17	4.37	5.38	0.818181818181818	0.757575757575757	0.781818181818182	0.831168831168831	4.39400002360344	4.66966671372453	4.85455560104714	0.999666670958201	0.987666666507721	0.991777777671814	544	STKc_PLK1	NA	NA
PLK1	119	F	12.568	13.045	14.182	5.03	5.25	6.24	11.397	11.846	13.091	4.17	4.37	5.38	0.818181818181818	0.757575757575757	0.781818181818182	0.831168831168831	4.40550006429354	4.66850005214413	4.91800003002087	0.999666670958201	0.987666666507721	0.991777777671814	544	STKc_PLK1	NA	NA
PLK1	119.5	F;F	12.568	13.045	14.182	5.955	6.175	6.745	11.397	11.846	13.091	5.245	5.44	6.015	0.909090909090909	0.833333333333333	0.809090909090909	0.792207792207792	4.47500006357829	4.75600005189578	4.94000003155735	1	0.999833335479101	0.991777777671814	544	STKc_PLK1	NA	NA
PLK1	120	F	12.568	13.045	14.182	6.88	7.1	7.25	11.397	11.846	13.091	6.32	6.51	6.65	1	0.909090909090909	0.836363636363636	0.753246753246753	5.04516673088074	4.90616672237714	4.77361114902629	1	0.999833335479101	0.991777777671814	544	STKc_PLK1	NA	NA
PLK1	120	F	12.568	13.045	14.182	6.88	7.1	7.25	11.397	11.846	13.091	6.32	6.51	6.65	1	0.909090909090909	0.836363636363636	0.753246753246753	5.22150007883708	5.00708338618279	4.41883337539103	1	0.999833335479101	0.936333333232647	544	STKc_PLK1	NA	NA
PLK1	120.5	F;E	12.429	12.8915	13.909	5.845	6.04	6.435	11.523	11.97	13.7275	5.425	5.62	6.33	0.954545454545454	0.939393939393939	0.827272727272727	0.746753246753247	5.1300000846386	5.12991672257582	4.40572226502829	1	1	0.888944445882872	544	STKc_PLK1	NA	NA
PLK1	121	E	12.29	12.738	13.636	4.81	4.98	5.62	11.649	12.094	14.364	4.53	4.73	6.01	0.909090909090909	0.96969696969697	0.818181818181818	0.74025974025974	5.41833342115084	5.01333337525527	4.50233339394132	1	1	0.888944445882872	544	STKc_PLK1	NA	NA
PLK1	121	E	12.29	12.738	13.636	4.81	4.98	5.62	11.649	12.094	14.364	4.53	4.73	6.01	0.909090909090909	0.96969696969697	0.818181818181818	0.74025974025974	5.60866670807203	4.57050005036096	4.46766672324803	1	0.91683333334125	0.888944445882872	544	STKc_PLK1	NA	NA
PLK1	121.5	E;D	12.481	12.9435	13.909	5.655	5.85	6.46	12.2065	12.6515	14.364	5.195	5.395	6.33	0.954545454545454	0.863636363636364	0.8	0.753246753246753	5.78483338157336	4.41758338796596	4.55250005051494	1	0.833583333345208	0.889055555563472	544	STKc_PLK1	NA	NA
PLK1	122	D	12.672	13.149	14.182	6.5	6.72	7.3	12.764	13.209	14.364	5.86	6.06	6.65	1	0.757575757575758	0.781818181818182	0.766233766233766	4.9815000196298	4.55650007911026	4.55016670086318	1	0.833583333345208	0.889055555563472	544	STKc_PLK1	NA	NA
PLK1	122	D	12.672	13.149	14.182	6.5	6.72	7.3	12.764	13.209	14.364	5.86	6.06	6.65	1	0.757575757575758	0.781818181818182	0.766233766233766	3.91950002188484	4.49875005272528	4.54761114509569	0.833666666682499	0.833583333345208	0.889055555563472	NA	STKc_PLK1	NA	NA
PLK1	122.5	D;N	10.6915	11.078	12.3635	3.925	4.05	5.385	10.033	10.3505	12.1365	3.005	3.08	4.425	0.681818181818182	0.712121212121212	0.745454545454545	0.766233766233766	3.70516669129332	4.59125004398326	4.49383337092068	0.667166666690415	0.833583333345208	0.888944445882872	NA	STKc_PLK1	NA	NA
PLK1	123	N	8.711	9.007	10.545	1.35	1.38	3.47	7.302	7.492	9.909	0.15	0.1	2.2	0.363636363636364	0.666666666666667	0.709090909090909	0.766233766233766	3.69466673706969	4.30266668585439	4.48577781642477	0.667166666690415	0.833583333345208	0.888944445882872	NA	STKc_PLK1	NA	NA
PLK1	123	N	8.711	9.007	10.545	1.35	1.38	3.47	7.302	7.492	9.909	0.15	0.1	2.2	0.363636363636364	0.666666666666667	0.709090909090909	0.766233766233766	3.38883339737852	4.210666678225	4.48311113110847	0.667166666690415	0.833583333345208	0.888944445882872	NA	STKc_PLK1	NA	NA
PLK1	123.5	N;D	9.249	9.635	11.4545	2.245	2.365	3.86	8.112	8.4275	11.182	1.245	1.32	3.15	0.5	0.606060606060606	0.7	0.74025974025974	3.39766670639316	4.17575001406173	4.42900002044108	0.667166666690415	0.833416668824308	0.887666667999131	NA	STKc_PLK1	NA	NA
PLK1	124	D	9.787	10.263	12.364	3.14	3.35	4.25	8.922	9.363	12.455	2.34	2.54	4.1	0.636363636363636	0.545454545454545	0.690909090909091	0.714285714285714	3.62383335207899	4.01950001406173	4.33022222295404	0.667166666690415	0.833416668824308	0.887666667999131	NA	STKc_PLK1	NA	NA
PLK1	124	D	9.787	10.263	12.364	3.14	3.35	4.25	8.922	9.363	12.455	2.34	2.54	4.1	0.636363636363636	0.545454545454545	0.690909090909091	0.714285714285714	4.50183333456516	3.92033334262669	4.05555555596948	0.833500000007916	0.833416668824308	0.887666667999131	589	STKc_PLK1	NA	NA
PLK1	124.5	D;F	9.367	9.841	12	2.54	2.75	4.05	8.857	9.298	12.455	2.285	2.48	4.1	0.636363636363636	0.621212121212121	0.654545454545455	0.694805194805195	4.64633333683014	3.75108333987494	4.04199999943376	0.999666670958201	0.831500001998696	0.887666667999131	589	STKc_PLK1	NA	NA
PLK1	125	F	8.947	9.419	11.636	1.94	2.15	3.85	8.792	9.233	12.455	2.23	2.42	4.1	0.636363636363636	0.696969696969697	0.618181818181818	0.675324675324675	4.34433329105377	4.00458332461615	3.94116666292151	0.999666670958201	0.831500001998696	0.887666667999131	589	STKc_PLK1	NA	NA
PLK1	125	F	8.947	9.419	11.636	1.94	2.15	3.85	8.792	9.233	12.455	2.23	2.42	4.1	0.636363636363636	0.696969696969697	0.618181818181818	0.675324675324675	4.45183328787486	4.1235833230118	3.87772223394778	0.999666670958201	0.914666668657447	0.887666667999131	589	STKc_PLK1	NA	NA
PLK1	125.5	F;V	9.74	10.184	11.727	3.24	3.42	4.405	10.144	10.5855	12.864	3.545	3.735	4.74	0.727272727272727	0.696969696969697	0.645454545454546	0.662337662337662	4.10449997335672	4.21041665350397	3.77427778765559	0.995833337306976	0.997916668653488	0.887333335645963	589	STKc_PLK1	NA	NA
PLK1	126	V	10.533	10.949	11.818	4.54	4.69	4.96	11.496	11.938	13.273	4.86	5.05	5.38	0.818181818181818	0.696969696969697	0.672727272727273	0.649350649350649	4.38533329715331	4.06441662584742	3.82555555759205	0.995833337306976	0.997916668653488	0.887333335645963	589	STKc_PLK1	NA	NA
PLK1	126	V	10.533	10.949	11.818	4.54	4.69	4.96	11.496	11.938	13.273	4.86	5.05	5.38	0.818181818181818	0.696969696969697	0.672727272727273	0.649350649350649	3.74533331145843	4.12216665223241	4.21450001166926	0.995833337306976	0.997916668653488	0.94277778008513	589	STKc_PLK1	NA	NA
PLK1	126.5	V;F	11.0955	11.5375	12.6815	4.135	4.31	5.005	9.674	10.109	11.909	2.55	2.73	3.79	0.727272727272727	0.696969696969697	0.690909090909091	0.694805194805195	3.77449997017781	3.96258332828681	4.22922223320024	0.996166666348775	0.997416670123736	0.99533333712154	589	STKc_PLK1	NA	NA
PLK1	127	F	11.658	12.126	13.545	3.73	3.93	5.05	7.852	8.28	10.545	0.24	0.41	2.2	0.636363636363636	0.696969696969697	0.709090909090909	0.74025974025974	3.78449996064107	3.92641666034857	3.81849998411619	0.996166666348775	0.997416670123736	0.994444449742635	589	STKc_PLK1	NA	-0.320990347945275
PLK1	127	F	11.658	12.126	13.545	3.73	3.93	5.05	7.852	8.28	10.545	0.24	0.41	2.2	0.636363636363636	0.696969696969697	0.709090909090909	0.74025974025974	3.79250001658996	4.07083335022132	3.85700000170618	0.996166666348775	0.997416670123736	0.994444449742635	589	STKc_PLK1	NA	NA
PLK1	127.5	F;V	11.31	11.7535	13.318	3.955	4.13	4.94	7.9175	8.354	11.5	0.77	0.955	3.15	0.636363636363636	0.696969696969697	0.745454545454545	0.766233766233766	3.82066668321689	4.02066668138529	3.88800000658052	0.999000002940496	0.993166670203209	0.994444449742635	589	STKc_PLK1	NA	NA
PLK1	128	V	10.962	11.381	13.091	4.18	4.33	4.83	7.983	8.428	12.455	1.3	1.5	4.1	0.636363636363636	0.696969696969697	0.781818181818182	0.792207792207792	3.46750002354383	3.5555833306474	4.08038891199976	0.999000002940496	0.991833339134852	0.994444449742635	589	STKc_PLK1	NA	NA
PLK1	128	V	10.962	11.381	13.091	4.18	4.33	4.83	7.983	8.428	12.455	1.3	1.5	4.1	0.636363636363636	0.696969696969697	0.781818181818182	0.792207792207792	4.3963333889842	3.55958335862185	4.24011113422198	0.999000002940496	0.991833339134852	0.994444449742635	589	STKc_PLK1	NA	NA
PLK1	128.5	V;V	10.962	11.381	13.091	3.665	3.815	4.635	7.983	8.428	12.455	1.655	1.855	4.74	0.727272727272727	0.757575757575758	0.8	0.805194805194805	4.26683339259277	3.77975002319242	4.33372224215418	0.990166674057642	0.993750005960465	0.994555559423235	589	STKc_PLK1	NA	NA
PLK1	129	V	10.962	11.381	13.091	3.15	3.3	4.44	7.983	8.428	12.455	2.01	2.21	5.38	0.818181818181818	0.818181818181818	0.818181818181818	0.818181818181818	3.32666670065373	3.92791671942299	4.13805557135493	0.987500011920929	0.993750005960465	0.994555559423235	589	STKc_PLK1	NA	-1.11242963663183
PLK1	129	V	10.962	11.381	13.091	3.15	3.3	4.44	7.983	8.428	12.455	2.01	2.21	5.38	0.818181818181818	0.818181818181818	0.818181818181818	0.818181818181818	3.32666670065373	4.48750004560376	4.04700001919021	0.987500011920929	0.993750005960465	0.994555559423235	589	STKc_PLK1	NA	NA
PLK1	129.5	V;L	11.846	12.265	13.5	3.96	4.11	4.845	10.8435	11.2865	13.7275	4.05	4.245	6.015	0.909090909090909	0.878787878787878	0.836363636363637	0.831168831168831	3.73883336316794	4.61333337814237	4.06916668607543	0.988500008980433	0.993750005960465	0.995500004953808	589	STKc_PLK1	NA	NA
PLK1	130	L	12.73	13.149	13.909	4.77	4.92	5.25	13.704	14.145	15	6.09	6.28	6.65	1	0.939393939393939	0.854545454545455	0.844155844155844	4.38833341530214	4.31483337671185	4.07183337139173	0.988500008980433	0.993750005960465	0.995500004953808	589	STKc_PLK1	NA	NA
PLK1	130	L	12.73	13.149	13.909	4.77	4.92	5.25	13.704	14.145	15	6.09	6.28	6.65	1	0.939393939393939	0.854545454545455	0.844155844155844	4.57866670222332	4.17425002049034	4.47755560537593	0.988500008980433	0.993750005960464	0.995500004953808	589	STKc_PLK1	NA	NA
PLK1	130.5	L;E	13.3345	13.7655	14.4545	5.15	5.31	5.55	13.827	14.2685	15	6.205	6.395	6.65	1	0.939393939393939	0.890909090909091	0.844155844155844	4.95983336369197	4.1934166875047	4.54938893775559	0.997333337863286	0.993750005960464	0.995500004953808	589	STKc_PLK1	ATP binding site [chemical binding]	NA
PLK1	131	E	13.939	14.382	15	5.53	5.7	5.85	13.95	14.392	15	6.32	6.51	6.65	1	0.939393939393939	0.927272727272727	0.844155844155844	5.30300005276998	4.37400004531567	4.24672226038658	1	0.993750005960464	0.995500004953808	589	STKc_PLK1	ATP binding site [chemical binding]	NA
PLK1	131	E	13.939	14.382	15	5.53	5.7	5.85	13.95	14.392	15	6.32	6.51	6.65	1	0.939393939393939	0.927272727272727	0.844155844155844	5.02183334032694	4.5181667135718	4.17872226165815	1	0.993750005960465	0.995500004953808	589	STKc_PLK1	ATP binding site [chemical binding]	NA
PLK1	131.5	E;L	13.311	13.7125	14.318	5	5.135	5.375	13.411	13.7505	14.3635	5.665	5.755	6.015	0.909090909090909	0.939393939393939	0.909090909090909	0.85064935064935	4.64800001184146	4.690666710337	4.21455559641537	0.999000002940496	0.998166670401891	0.995833337306977	589	STKc_PLK1	ATP binding site [chemical binding]	NA
PLK1	132	L	12.683	13.043	13.636	4.47	4.57	4.9	12.872	13.109	13.727	5.01	5	5.38	0.818181818181818	0.939393939393939	0.890909090909091	0.857142857142857	4.35966667532921	4.706750040253	4.0473333813457	0.999000002940496	0.999500001470248	0.995833337306977	589	STKc_PLK1	ATP binding site [chemical binding]	NA
PLK1	132	L	12.683	13.043	13.636	4.47	4.57	4.9	12.872	13.109	13.727	5.01	5	5.38	0.818181818181818	0.939393939393939	0.890909090909091	0.857142857142857	4.45766672492027	4.60475004216035	4.04177780459738	0.999000002940496	0.999500001470248	0.995833337306977	589	STKc_PLK1	ATP binding site [chemical binding]	NA
PLK1	132.5	L;C	15.2155	15.6815	16.318	7.245	7.455	7.725	13.495	13.8385	14.3635	5.665	5.76	6.015	0.909090909090909	0.878787878787878	0.863636363636364	0.863636363636364	4.42150005698204	4.45241671303908	4.05461113817162	0.999000002940496	0.999500001470248	0.994555559423235	589	STKc_PLK1	ATP binding site [chemical binding]	NA
PLK1	133	C	17.748	18.32	19	10.02	10.34	10.55	14.118	14.568	15	6.32	6.52	6.65	1	0.818181818181818	0.836363636363636	0.87012987012987	4.11050002773603	3.87683336436749	4.02772225108412	0.999000002940496	0.999500001470248	0.991833335823483	589	STKc_PLK1	ATP binding site [chemical binding]	NA
PLK1	133	C	17.748	18.32	19	10.02	10.34	10.55	14.118	14.568	15	6.32	6.52	6.65	1	0.818181818181818	0.836363636363636	0.87012987012987	4.18766674399376	3.77333335578442	4.02300002674262	0.999000002940496	0.999500001470248	0.991833335823483	589	STKc_PLK1	ATP binding site [chemical binding]	NA
PLK1	133.5	C;R	14.2995	14.8105	16.1365	6.39	6.64	7.43	11.758	12.2065	13.7275	4.235	4.435	5.375	0.818181818181818	0.803030303030303	0.827272727272727	0.87012987012987	4.2568334142367	3.60200002541145	4.01788891520765	1	0.993166670203209	0.991833335823483	589	STKc_PLK1	ATP binding site [chemical binding]	-2.58766942920288
PLK1	134	R	10.851	11.301	13.273	2.76	2.94	4.31	9.398	9.845	12.455	2.15	2.35	4.1	0.636363636363636	0.787878787878788	0.818181818181818	0.87012987012987	3.39400005340576	3.39008335024118	3.9191111177206	1	0.987750003735224	0.991833335823483	589	STKc_PLK1	NA	NA
PLK1	134	R	10.851	11.301	13.273	2.76	2.94	4.31	9.398	9.845	12.455	2.15	2.35	4.1	0.636363636363636	0.787878787878788	0.818181818181818	0.87012987012987	3.08899998664856	3.52358336995045	3.85566668874688	1	0.987750003735224	0.991833335823483	589	STKc_PLK1	NA	NA
PLK1	134.5	R;R	10.851	11.301	13.273	3.53	3.71	4.655	9.398	9.845	12.455	2.875	3.075	4.42	0.681818181818181	0.772727272727273	0.836363636363637	0.857142857142857	2.78249999384085	3.70283336689075	3.84577780134148	0.987333337465922	0.988250002264977	0.991833335823483	589	STKc_PLK1	NA	-2.38396218461426
PLK1	135	R	10.851	11.301	13.273	4.3	4.48	5	9.398	9.845	12.455	3.6	3.8	4.74	0.727272727272727	0.757575757575758	0.854545454545455	0.844155844155844	2.66966667274634	3.6988333389163	3.94044445455074	0.976500004529953	0.988250002264977	0.991833335823483	589	STKc_PLK1	NA	-3.07290781168733
PLK1	135	R	10.851	11.301	13.273	4.3	4.48	5	9.398	9.845	12.455	3.6	3.8	4.74	0.727272727272727	0.757575757575758	0.854545454545455	0.844155844155844	2.85949999590715	3.55466667066018	4.11766667995188	0.976500004529953	0.988250002264977	0.991833335823483	589	STKc_PLK1	NA	-2.83452951141627
PLK1	135.5	R;R	10.851	11.301	13.273	4.715	4.895	5.235	9.398	9.845	12.455	4.375	4.575	5.375	0.818181818181818	0.818181818181819	0.836363636363637	0.831168831168831	3.14883331954479	3.5579166735212	4.13844445844491	0.976500004529953	0.988250002264977	0.978611111640931	589	STKc_PLK1	ATP binding site [chemical binding]	NA
PLK1	136	R	10.851	11.301	13.273	5.13	5.31	5.47	9.398	9.845	12.455	5.15	5.35	6.01	0.909090909090909	0.878787878787879	0.818181818181818	0.818181818181818	4.00366662442684	3.8554166679581	3.79711111552185	0.976500004529953	0.988250002264977	0.948000000582801	589	STKc_PLK1	ATP binding site [chemical binding]	NA
PLK1	136	R	10.851	11.301	13.273	5.13	5.31	5.47	9.398	9.845	12.455	5.15	5.35	6.01	0.909090909090909	0.878787878787879	0.818181818181818	0.818181818181818	4.0203333546718	4.08266664793094	3.32116666063666	0.976500004529953	0.988250002264977	0.895500000566244	589	STKc_PLK1	ATP binding site [chemical binding]	-2.80769384053582
PLK1	136	R	10.851	11.301	13.273	5.13	5.31	5.47	9.398	9.845	12.455	5.15	5.35	6.01	0.909090909090909	0.878787878787879	0.818181818181818	0.818181818181818	4.33333335320155	4.07924998054902	3.22177777315179	0.989166667064031	0.967916667461395	0.840555556118488	589	STKc_PLK1	ATP binding site [chemical binding]	NA
PLK1	137	S	12.84	13.259	13.909	4.32	4.45	4.55	13.725	14.171	15	6.33	6.52	6.65	1	0.909090909090909	0.818181818181818	0.818181818181818	5.56433332711458	3.57275001580516	3.12522223674589	0.909333328406016	0.70316666297731	0.635166664472005	584	STKc_PLK1	polypeptide substrate binding site [polypeptide binding]	-3.23691466902038
PLK1	137	S	12.84	13.259	13.909	4.32	4.45	4.55	13.725	14.171	15	6.33	6.52	6.65	1	0.909090909090909	0.818181818181818	0.818181818181818	5.74483333776394	3.72866667682926	3.61733333186971	0.971499999364217	0.786083330041341	0.69072222002756	584	STKc_PLK1	polypeptide substrate binding site [polypeptide binding]	NA
PLK1	137	S	12.84	13.259	13.909	4.32	4.45	4.55	13.725	14.171	15	6.33	6.52	6.65	1	0.909090909090909	0.818181818181818	0.818181818181818	5.54233331233263	4.2810000218451	4.21727779093716	0.971499999364217	0.869333330037383	0.746277775583116	584	STKc_PLK1	polypeptide substrate binding site [polypeptide binding]	NA
PLK1	137.5	S;L	11.9265	12.343	13.591	4.195	4.34	4.665	10.7515	11.196	13.7275	5.22	5.41	6.015	0.909090909090909	0.863636363636364	0.845454545454545	0.844155844155844	4.03950002541145	4.81308335438371	4.38072223381864	0.968666662772496	0.952416663368543	0.801833331138672	584	STKc_PLK1	polypeptide substrate binding site [polypeptide binding]	NA
PLK1	138	L	11.013	11.427	13.273	4.07	4.23	4.78	7.778	8.221	12.455	4.11	4.3	5.38	0.818181818181818	0.818181818181818	0.872727272727273	0.87012987012987	3.02783333013455	5.47666666284203	4.45555556731092	0.967833330233892	0.983916665116946	0.857333331853927	584	STKc_PLK1	NA	-3.19527619143675
PLK1	138	L	11.013	11.427	13.273	4.07	4.23	4.78	7.778	8.221	12.455	4.11	4.3	5.38	0.818181818181818	0.818181818181818	0.872727272727273	0.87012987012987	3.0446667149663	5.47666666284204	4.82377779732148	0.967833330233892	0.983916665116946	0.912833331851289	584	STKc_PLK1	NA	NA
PLK1	138.5	L;L	11.013	11.427	13.273	3.325	3.48	4.54	7.778	8.221	12.455	2.245	2.435	4.74	0.727272727272727	0.818181818181818	0.881818181818182	0.883116883116883	4.06183338165283	5.01808334762851	4.98288891298903	0.99549999833107	0.983916665116946	0.968222220738729	584	STKc_PLK1	polypeptide substrate binding site [polypeptide binding]	NA
PLK1	139	L	11.013	11.427	13.273	2.58	2.73	4.3	7.778	8.221	12.455	0.38	0.57	4.1	0.636363636363636	0.818181818181818	0.890909090909091	0.896103896103896	5.20849998792012	4.46858333920439	5.31738890128003	0.996333330869675	0.983833332856496	0.989222221904331	584	STKc_PLK1	polypeptide substrate binding site [polypeptide binding]	NA
PLK1	139	L	11.013	11.427	13.273	2.58	2.73	4.3	7.778	8.221	12.455	0.38	0.57	4.1	0.636363636363636	0.818181818181818	0.890909090909091	0.896103896103896	5.41100001335144	4.47700003162026	5.31738890128003	0.996333330869675	0.983833332856496	0.989222221904331	584	STKc_PLK1	polypeptide substrate binding site [polypeptide binding]	NA
PLK1	139.5	L;E	12.2905	12.7185	14.1365	3.89	4.05	5.075	10.5215	10.9625	13.7275	3.125	3.32	5.375	0.818181818181818	0.848484848484849	0.881818181818182	0.902597402597402	5.99666666984558	4.69216670592626	4.96161113431056	0.999166667461395	0.997666666905085	0.989222221904331	584	STKc_PLK1	polypeptide substrate binding site [polypeptide binding]	NA
PLK1	140	E	13.568	14.01	15	5.2	5.37	5.85	13.265	13.704	15	5.87	6.07	6.65	1	0.878787878787879	0.872727272727273	0.909090909090909	5.90933334827423	5.10366668303808	5.02911114278767	0.9998333354791	0.998083333174388	0.989222221904331	584	STKc_PLK1	NA	NA
PLK1	140	E	13.568	14.01	15	5.2	5.37	5.85	13.265	13.704	15	5.87	6.07	6.65	1	0.878787878787879	0.872727272727273	0.909090909090909	5.90933334827423	5.20491669575373	5.10222227954202	0.9998333354791	0.998083333174388	0.989222221904331	584	STKc_PLK1	NA	-2.53665628480181
PLK1	140.5	E;L	13.0905	13.5205	14.5	4.915	5.08	5.55	13.2625	13.704	15	5.87	6.07	6.65	1	0.924242424242425	0.890909090909091	0.909090909090909	5.32250003019969	5.42266668876012	5.23238894674513	0.9998333354791	0.999500001470248	0.99844444460339	584	STKc_PLK1	NA	NA
PLK1	141	L	12.613	13.031	14	4.63	4.79	5.25	13.26	13.704	15	5.87	6.07	6.65	1	0.96969696969697	0.909090909090909	0.909090909090909	4.99883337815603	6.02975004911423	5.18027783102459	0.9998333354791	0.99991666773955	0.998722222116259	584	STKc_PLK1	NA	NA
PLK1	141	L	12.613	13.031	14	4.63	4.79	5.25	13.26	13.704	15	5.87	6.07	6.65	1	0.96969696969697	0.909090909090909	0.909090909090909	4.99883337815603	6.13100006182989	5.28422229157554	0.9998333354791	0.99991666773955	0.998722222116259	584	STKc_PLK1	NA	NA
PLK1	141.5	L;H	13.8655	14.338	15.5	5.73	5.94	6.57	12.7955	13.2375	14.682	5.405	5.6	6.33	0.954545454545454	0.96969696969697	0.945454545454546	0.922077922077922	4.84866670767466	5.81766672929128	5.30866673588753	0.9998333354791	0.99991666773955	0.999666667646832	584	STKc_PLK1	NA	NA
PLK1	142	H	15.118	15.645	17	6.83	7.09	7.89	12.331	12.771	14.364	4.94	5.13	6.01	0.909090909090909	0.96969696969697	0.981818181818182	0.935064935064935	6.15016674995422	5.16616675257683	5.38366674383481	1	0.99991666773955	0.9999444451597	584	STKc_PLK1	NA	NA
PLK1	142	H	15.118	15.645	17	6.83	7.09	7.89	12.331	12.771	14.364	4.94	5.13	6.01	0.909090909090909	0.96969696969697	0.981818181818182	0.935064935064935	6.35266677538554	5.22083343068759	5.48761120438576	1	0.99991666773955	0.9999444451597	584	STKc_PLK1	NA	NA
PLK1	142.5	H;K	14.181	14.664	15.909	6.025	6.245	6.87	12.7395	13.179	14.682	5.345	5.54	6.33	0.954545454545454	0.96969696969697	0.981818181818182	0.961038961038961	6.31283342838287	4.9646667689085	5.33827787306574	1	0.99991666773955	0.9999444451597	584	STKc_PLK1	NA	-2.51584114025744
PLK1	143	K	13.244	13.683	14.818	5.22	5.4	5.85	13.148	13.587	15	5.75	5.95	6.65	1	0.96969696969697	0.981818181818182	0.987012987012987	5.33350012699763	5.1208334416151	5.30505567457941	1	1	0.9999444451597	584	STKc_PLK1	NA	NA
PLK1	143	K	13.244	13.683	14.818	5.22	5.4	5.85	13.148	13.587	15	5.75	5.95	6.65	1	0.96969696969697	0.981818181818182	0.987012987012987	5.44283348321915	5.27675013244152	5.30661122335328	1	1	0.9999444451597	584	STKc_PLK1	NA	NA
PLK1	143.5	K;R	13.148	13.588	14.909	5.31	5.485	5.95	13.325	13.766	15	5.805	6.005	6.65	1	0.984848484848485	0.981818181818182	0.967532467532467	5.08066683014234	5.34616679449876	5.20938900113106	1	1	0.9999444451597	584	STKc_PLK1	NA	-2.69761834004078
PLK1	144	R	13.052	13.493	15	5.4	5.57	6.05	13.502	13.945	15	5.86	6.06	6.65	1	1	0.981818181818182	0.948051948051948	4.09150013327599	5.4581668227911	5.67966680063142	1	1	1	584	STKc_PLK1	NA	NA
PLK1	144	R	13.052	13.493	15	5.4	5.57	6.05	13.502	13.945	15	5.86	6.06	6.65	1	1	0.981818181818182	0.948051948051948	4.2008334894975	5.46050014595191	5.67533346348339	1	1	1	584	STKc_PLK1	NA	NA
PLK1	144.5	R;R	13.052	13.493	15	5.575	5.745	6.05	13.502	13.945	15	6.095	6.29	6.65	1	1	0.963636363636364	0.915584415584416	4.37950016061465	5.38975014785925	5.35788901978069	1	1	0.944444444444445	584	STKc_PLK1	NA	NA
PLK1	145	R	13.052	13.493	15	5.75	5.92	6.05	13.502	13.945	15	6.33	6.52	6.65	1	1	0.945454545454545	0.883116883116883	5.58283351858457	5.44441682597001	5.05333347784148	1	1	0.942444443702698	584	STKc_PLK1	NA	NA
PLK1	145	R	13.052	13.493	15	5.75	5.92	6.05	13.502	13.945	15	6.33	6.52	6.65	1	1	0.945454545454545	0.883116883116883	5.47816680868467	5.33666680753231	4.98711123400264	1	1	0.942444443702698	584	STKc_PLK1	NA	NA
PLK1	145.5	R;K	12.711	13.1525	15	5.16	5.33	5.95	12.789	13.232	15	5.38	5.575	6.65	1	0.954545454545454	0.899999999999999	0.883116883116883	5.69883346557617	4.8804168154796	4.92844457427661	1	0.916666666666667	0.942444443702698	584	STKc_PLK1	NA	NA
PLK1	146	K	12.37	12.812	15	4.57	4.74	5.85	12.076	12.519	15	4.43	4.63	6.65	1	0.909090909090909	0.854545454545454	0.883116883116883	6.79733351866404	4.91325015326341	4.93000012305048	1	0.913666665554047	0.942444443702698	584	STKc_PLK1	NA	NA
PLK1	146	K	12.37	12.812	15	4.57	4.74	5.85	12.076	12.519	15	4.43	4.63	6.65	1	0.909090909090909	0.854545454545454	0.883116883116883	6.47250012556712	4.75925010939439	4.77072233955065	1	0.913666665554047	0.942444443702698	584	STKc_PLK1	NA	NA
PLK1	146.5	K;A	11.712	12.1395	13.9545	3.595	3.75	4.805	11.7005	12.143	14.0455	3.94	4.135	5.695	0.863636363636364	0.833333333333333	0.845454545454545	0.876623376623376	5.38133347034454	4.85233344634374	4.02988901734352	0.833333333333333	0.913666665554047	0.886888888147142	NA	STKc_PLK1	NA	NA
PLK1	147	A	11.054	11.467	12.909	2.62	2.76	3.76	11.325	11.767	13.091	3.45	3.64	4.74	0.727272727272727	0.757575757575758	0.836363636363636	0.87012987012987	4.24366678794225	5.34925011793772	4.46588903996679	0.827333331108093	0.913666665554047	0.886888888147142	NA	STKc_PLK1	NA	NA
PLK1	147	A	11.054	11.467	12.909	2.62	2.76	3.76	11.325	11.767	13.091	3.45	3.64	4.74	0.727272727272727	0.757575757575758	0.836363636363636	0.87012987012987	4.04033341010412	5.05566676457723	4.43100013666683	0.827333331108093	0.913666665554047	0.886888888147142	NA	STKc_PLK1	NA	NA
PLK1	147.5	A;L	11.254	11.6195	12.8635	3.025	3.12	3.905	10.689	11.0195	12.4545	2.78	2.86	4.105	0.636363636363636	0.742424242424242	0.827272727272727	0.857142857142857	4.00583342711131	3.85508344570796	4.53900014029609	0.827333331108093	0.830333332220713	0.886888888147142	NA	STKc_PLK1	NA	NA
PLK1	148	L	11.454	11.772	12.818	3.43	3.48	4.05	10.053	10.272	11.818	2.11	2.08	3.47	0.545454545454545	0.727272727272727	0.818181818181818	0.844155844155844	3.9011667172114	3.90741680065791	4.79688902695974	0.827333331108093	0.830333332220713	0.886888888147142	NA	STKc_PLK1	NA	NA
PLK1	148	L	11.454	11.772	12.818	3.43	3.48	4.05	10.053	10.272	11.818	2.11	2.08	3.47	0.545454545454545	0.727272727272727	0.818181818181818	0.844155844155844	3.63883340358734	3.90741680065791	4.68861122926076	0.827333331108093	0.830333332220713	0.886888888147142	NA	STKc_PLK1	NA	NA
PLK1	148.5	L;T	12.838	13.217	13.727	4.4	4.51	4.685	12.1195	12.4485	13.091	4.175	4.26	4.74	0.727272727272727	0.757575757575757	0.8	0.844155844155844	2.32883342107137	3.95908347765605	4.34500012132857	0.827333331108093	0.830333332220713	0.831333332591587	NA	STKc_PLK1	NA	NA
PLK1	149	T	14.222	14.662	14.636	5.37	5.54	5.32	14.186	14.625	14.364	6.24	6.44	6.01	0.909090909090909	0.787878787878788	0.781818181818182	0.844155844155844	3.57116681337357	3.79666678110758	4.37988902462853	0.833333333333333	0.830333332220713	0.831333332591587	NA	STKc_PLK1	NA	-3.16203266757961
PLK1	149	T	14.222	14.662	14.636	5.37	5.54	5.32	14.186	14.625	14.364	6.24	6.44	6.01	0.909090909090909	0.787878787878788	0.781818181818182	0.844155844155844	3.7745001912117	3.79666678110758	4.37672234906091	0.833333333333333	0.830333332220713	0.831333332591587	NA	STKc_PLK1	NA	-2.43504033254201
PLK1	149.5	T;E	14.092	14.533	14.4545	5.425	5.595	5.47	14.111	14.5515	14.364	6.165	6.365	6.01	0.909090909090909	0.833333333333333	0.809090909090909	0.818181818181818	3.91233352820078	3.82683344682058	4.3757779068417	0.833333333333333	0.830333332220713	0.831333332591587	NA	STKc_PLK1	NA	NA
PLK1	150	E	13.962	14.404	14.273	5.48	5.65	5.62	14.036	14.478	14.364	6.09	6.29	6.01	0.909090909090909	0.878787878787879	0.836363636363636	0.792207792207792	3.69216684500376	4.44800014297167	4.37233344713847	0.833333333333333	0.833333333333333	0.831333332591587	NA	STKc_PLK1	NA	NA
PLK1	150	E	13.962	14.404	14.273	5.48	5.65	5.62	14.036	14.478	14.364	6.09	6.29	6.01	0.909090909090909	0.878787878787879	0.836363636363636	0.792207792207792	3.95450015862783	4.5449168185393	4.21533343527052	0.833333333333333	0.833333333333333	0.831333332591587	NA	STKc_PLK1	NA	NA
PLK1	150.5	E;P	14.341	14.8125	14.682	6.055	6.27	6.105	13.608	14.0505	14.0455	5.665	5.86	5.695	0.863636363636364	0.893939393939394	0.845454545454545	0.811688311688312	5.32483347256978	4.5607501467069	4.39283342907826	0.833333333333333	0.833333333333333	0.870888888835907	NA	STKc_PLK1	NA	NA
PLK1	151	P	14.72	15.221	15.091	6.63	6.89	6.59	13.18	13.623	13.727	5.24	5.43	5.38	0.818181818181818	0.909090909090909	0.854545454545455	0.831168831168831	5.32483347256978	4.607916812102	4.44872231367561	0.833333333333333	0.833333333333333	0.872666666905086	NA	STKc_PLK1	NA	-2.47680759037571
PLK1	151	P	14.72	15.221	15.091	6.63	6.89	6.59	13.18	13.623	13.727	5.24	5.43	5.38	0.818181818181818	0.909090909090909	0.854545454545455	0.831168831168831	5.3153334458669	4.50358345111211	4.54794454988506	0.833333333333333	0.833333333333333	0.872666666905086	NA	STKc_PLK1	NA	NA
PLK1	151.5	P;E	14.3885	14.8585	14.818	6.095	6.31	6.22	13.722	14.163	14.3635	5.78	5.97	6.015	0.909090909090909	0.863636363636364	0.863636363636364	0.857142857142857	5.20916676521301	5.42483343308171	4.37122232798073	0.833333333333333	0.892666667699814	0.817222222465918	NA	STKc_PLK1	NA	NA
PLK1	152	E	14.057	14.496	14.545	5.56	5.73	5.85	14.264	14.703	15	6.32	6.51	6.65	1	0.818181818181818	0.872727272727273	0.883116883116883	5.52366677920024	4.88750006382664	4.30077787654267	0.833333333333333	0.892333333690961	0.817222222465918	NA	STKc_PLK1	NA	NA
PLK1	152	E	14.057	14.496	14.545	5.56	5.73	5.85	14.264	14.703	15	6.32	6.51	6.65	1	0.818181818181818	0.872727272727273	0.883116883116883	5.05266674359639	4.93466672922174	4.45844453324874	0.833333333333333	0.892333333690961	0.817222222465918	441	STKc_PLK1	NA	NA
PLK1	152.5	E;A	12.5985	13.022	13.545	4.035	4.185	4.695	12.3755	12.812	13.7275	4.44	4.625	5.375	0.818181818181818	0.848484848484849	0.872727272727273	0.87012987012987	5.52483339359363	4.6006667278707	5.13711119112041	0.952000002066294	0.809166667032211	0.872777778021474	441	STKc_PLK1	NA	-2.36473984017824
PLK1	153	A	11.14	11.548	12.545	2.51	2.64	3.54	10.487	10.921	12.455	2.56	2.74	4.1	0.636363636363636	0.878787878787879	0.872727272727273	0.857142857142857	4.4501666550835	4.60508339231213	5.03177783638239	0.951333334048589	0.809166667032211	0.872777778021474	441	STKc_PLK1	NA	NA
PLK1	153	A	11.14	11.548	12.545	2.51	2.64	3.54	10.487	10.921	12.455	2.56	2.74	4.1	0.636363636363636	0.878787878787879	0.872727272727273	0.857142857142857	4.55400001257658	4.7104167205592	4.84022228336996	0.951333334048589	0.809166667032211	0.872777778021474	441	STKc_PLK1	NA	NA
PLK1	153.5	A;R	12.5355	12.9595	13.7725	4.13	4.285	4.795	12.225	12.661	13.7275	4.44	4.625	5.375	0.818181818181818	0.863636363636364	0.863636363636364	0.831168831168831	3.99216669052839	5.04325005039573	4.7266111680203	0.785000000731088	0.892500000365544	0.872611110189205	NA	STKc_PLK1	NA	NA
PLK1	154	R	13.931	14.371	15	5.75	5.93	6.05	13.963	14.401	15	6.32	6.51	6.65	1	0.848484848484848	0.854545454545455	0.805194805194805	3.68650000542402	4.88525001828869	4.53050005849865	0.785000000731088	0.892500000365544	0.872611110189205	NA	STKc_PLK1	NA	NA
PLK1	154	R	13.931	14.371	15	5.75	5.93	6.05	13.963	14.401	15	6.32	6.51	6.65	1	0.848484848484848	0.854545454545455	0.805194805194805	4.368166697522	4.6026667021215	4.5334445014596	0.785000000731088	0.892500000365544	0.872611110189205	NA	STKc_PLK1	NA	NA
PLK1	154.5	R;Y	13.3875	13.854	15.318	6.335	6.54	6.765	11.7735	12.2115	14.0455	5.91	6.105	6.33	0.954545454545454	0.863636363636364	0.80909090909091	0.785714285714286	4.56166670719782	4.48533336942395	4.85444449467791	0.832999998664794	0.892249998617141	0.928166665744761	NA	STKc_PLK1	NA	NA
PLK1	155	Y	12.844	13.337	15.636	6.92	7.15	7.48	9.584	10.022	13.091	5.5	5.7	6.01	0.909090909090909	0.878787878787879	0.763636363636364	0.766233766233766	5.32033338149389	4.03391669814785	4.45766669263442	0.833666666682499	0.892249998617141	0.928166665744761	NA	STKc_PLK1	NA	-0.930408997747533
PLK1	155	Y	12.844	13.337	15.636	6.92	7.15	7.48	9.584	10.022	13.091	5.5	5.7	6.01	0.909090909090909	0.878787878787879	0.763636363636364	0.766233766233766	4.65133339166641	4.2738333803912	4.25455557389392	0.833666666682499	0.892249998617141	0.928166665744761	488	STKc_PLK1	NA	0.540810055993494
PLK1	155.5	Y;Y	12.844	13.337	15.636	6.065	6.295	7.155	9.584	10.022	13.091	4.025	4.22	5.375	0.818181818181818	0.803030303030303	0.754545454545455	0.766233766233766	4.9785000483195	4.51925004522006	4.12705557462242	0.999499996503194	0.916249997583994	0.905777777014818	488	STKc_PLK1	NA	NA
PLK1	156	Y	12.844	13.337	15.636	5.21	5.44	6.83	9.584	10.022	13.091	2.55	2.74	4.74	0.727272727272727	0.727272727272727	0.745454545454545	0.766233766233766	4.38133339087168	4.46141671140989	3.92444444613324	0.999499996503194	0.916583331592847	0.905777777014818	488	STKc_PLK1	NA	NA
PLK1	156	Y	12.844	13.337	15.636	5.21	5.44	6.83	9.584	10.022	13.091	2.55	2.74	4.74	0.727272727272727	0.727272727272727	0.745454545454545	0.766233766233766	4.1795000632604	4.10483335455259	4.15788892490996	0.999499996503194	0.916583331592847	0.905777777014818	488	STKc_PLK1	NA	NA
PLK1	156.5	Y;L	11.7065	12.1275	14.0455	3.825	3.98	5.215	8.9475	9.284	12.4545	1.68	1.77	4.105	0.636363636363636	0.666666666666667	0.745454545454545	0.772727272727272	4.47683338324229	4.19450001666943	4.22088892426756	0.999499996503194	0.966166665156682	0.921777776326053	488	STKc_PLK1	NA	-2.69420658284126
PLK1	157	L	10.569	10.918	12.455	2.44	2.52	3.6	8.311	8.546	11.818	0.81	0.8	3.47	0.545454545454545	0.606060606060606	0.745454545454545	0.779220779220779	3.60250004132589	4.04341666648785	4.36155559453699	0.999499996503194	0.966166665156682	0.921999998998622	488	STKc_PLK1	NA	NA
PLK1	157	L	10.569	10.918	12.455	2.44	2.52	3.6	8.311	8.546	11.818	0.81	0.8	3.47	0.545454545454545	0.606060606060606	0.745454545454545	0.779220779220779	3.55833331743876	4.05275003860394	4.00583336585098	0.999499996503194	0.966166665156682	0.921722221485753	488	STKc_PLK1	NA	NA
PLK1	157.5	L;R	10.4575	10.7605	12.5	2.295	2.325	3.59	8.6535	8.8825	11.818	1.155	1.14	3.47	0.545454545454545	0.651515151515151	0.727272727272727	0.74025974025974	3.41049998501937	4.05050003280242	3.97622225516372	0.93283333381017	0.966166665156682	0.921611110369365	488	STKc_PLK1	NA	NA
PLK1	158	R	10.346	10.603	12.545	2.15	2.13	3.58	8.996	9.219	11.818	1.5	1.48	3.47	0.545454545454545	0.696969696969697	0.709090909090909	0.701298701298701	3.70549994210402	3.88216670105855	3.80911114977466	0.93283333381017	0.966166665156682	0.921611110369365	488	STKc_PLK1	NA	NA
PLK1	158	R	10.346	10.603	12.545	2.15	2.13	3.58	8.996	9.219	11.818	1.5	1.48	3.47	0.545454545454545	0.696969696969697	0.709090909090909	0.701298701298701	3.92600001394749	3.68308335294326	3.74700003696812	0.93283333381017	0.96574999888738	0.921611110369365	488	STKc_PLK1	NA	-2.03995420506889
PLK1	158.5	R;Q	11.365	11.683	13.227	3.5	3.57	4.59	10.8315	11.06	13.091	3.585	3.67	5.06	0.772727272727272	0.727272727272727	0.681818181818182	0.675324675324675	3.62416668236256	3.47508335858583	3.70527781214979	0.93283333381017	0.88266666730245	0.921055555343628	488	STKc_PLK1	NA	NA
PLK1	159	Q	12.384	12.763	13.909	4.85	5.01	5.6	12.667	12.901	14.364	5.67	5.86	6.65	1	0.757575757575757	0.654545454545455	0.649350649350649	4.16183336079121	3.52300002922614	3.49250003861056	0.93283333381017	0.88266666730245	0.921055555343628	488	STKc_PLK1	NA	NA
PLK1	159	Q	12.384	12.763	13.909	4.85	5.01	5.6	12.667	12.901	14.364	5.67	5.86	6.65	1	0.757575757575757	0.654545454545455	0.649350649350649	3.80783338844776	3.53075002382199	3.46361115078131	0.932000001271566	0.88266666730245	0.921055555343628	488	STKc_PLK1	NA	NA
PLK1	159.5	Q;I	10.393	10.653	12.1365	4.19	4.315	4.905	11.1335	11.2615	13.091	4.56	4.645	5.695	0.863636363636364	0.742424242424242	0.654545454545455	0.662337662337662	3.5396667321523	3.31950002660354	3.40622226231628	0.832500000794729	0.881833334763845	0.882944444815318	NA	STKc_PLK1	NA	NA
PLK1	160	I	8.402	8.543	10.364	3.53	3.62	4.21	9.6	9.622	11.818	3.45	3.43	4.74	0.727272727272727	0.727272727272727	0.654545454545455	0.675324675324675	3.34050011634827	3.4375000372529	3.7138889481624	0.832500000794729	0.881833334763845	0.882944444815318	NA	STKc_PLK1	NA	NA
PLK1	160	I	8.402	8.543	10.364	3.53	3.62	4.21	9.6	9.622	11.818	3.45	3.43	4.74	0.727272727272727	0.727272727272727	0.654545454545455	0.675324675324675	3.13550003369649	3.41625006745259	3.82250008152591	0.832500000794729	0.881833334763845	0.882944444815318	NA	STKc_PLK1	NA	NA
PLK1	160.5	I;V	8.1985	8.324	10.182	3.5	3.58	4.155	8.725	8.7375	10.5455	2.815	2.795	3.785	0.590909090909091	0.651515151515151	0.690909090909091	0.675324675324675	3.01483337084452	3.40408340096474	3.66883341616227	0.830833335717519	0.858000000317892	0.881222221586439	NA	STKc_PLK1	NA	NA
PLK1	161	V	7.995	8.105	10	3.47	3.54	4.1	7.85	7.853	9.273	2.18	2.16	2.83	0.454545454545455	0.575757575757576	0.727272727272727	0.675324675324675	2.7131667137146	3.71808345119158	3.72227786791821	0.830833335717519	0.858000000317892	0.881222221586439	NA	STKc_PLK1	NA	NA
PLK1	161	V	7.995	8.105	10	3.47	3.54	4.1	7.85	7.853	9.273	2.18	2.16	2.83	0.454545454545455	0.575757575757576	0.727272727272727	0.675324675324675	3.02466674645742	3.77075011531512	3.76055565290153	0.831666668256124	0.858000000317892	0.881222221586439	NA	STKc_PLK1	NA	-2.77490632344676
PLK1	161.5	V;L	8.1695	8.3245	10.0455	1.96	1.96	3.115	8.2795	8.3905	9.591	1.955	1.94	3.15	0.5	0.606060606060606	0.681818181818181	0.681818181818181	3.26850006977717	3.69116678306212	3.87400009545187	0.883499999841054	0.855416665474574	0.903611110316383	NA	STKc_PLK1	NA	NA
PLK1	162	L	8.344	8.544	10.091	0.45	0.38	2.13	8.709	8.928	9.909	1.73	1.72	3.47	0.545454545454545	0.636363636363636	0.636363636363636	0.688311688311688	4.0956667860349	3.50250012148172	3.87922233653565	0.883499999841054	0.855416665474574	0.903611110316383	NA	STKc_PLK1	NA	NA
PLK1	162	L	8.344	8.544	10.091	0.45	0.38	2.13	8.709	8.928	9.909	1.73	1.72	3.47	0.545454545454545	0.636363636363636	0.636363636363636	0.688311688311688	4.40600019693375	3.73691678512841	3.87922233653565	0.883499999841054	0.855833331743876	0.903611110316383	NA	STKc_PLK1	NA	NA
PLK1	162.5	L;G	10.108	10.4425	12.6365	2.645	2.72	4.6	9.959	10.286	11.818	2.76	2.855	4.74	0.727272727272727	0.651515151515151	0.627272727272727	0.688311688311688	4.36750019527972	4.04116677710166	4.0068334504548	0.879999995231628	0.93916666507721	0.903611110316383	NA	STKc_PLK1	NA	NA
PLK1	163	G	11.872	12.341	15.182	4.84	5.06	7.07	11.209	11.644	13.727	3.79	3.99	6.01	0.909090909090909	0.666666666666667	0.618181818181818	0.688311688311688	4.29183352924883	4.14858344662934	4.12422233468128	0.879999995231628	0.93916666507721	0.903611110316383	NA	STKc_PLK1	NA	NA
PLK1	163	G	11.872	12.341	15.182	4.84	5.06	7.07	11.209	11.644	13.727	3.79	3.99	6.01	0.909090909090909	0.666666666666667	0.618181818181818	0.688311688311688	4.44916682379941	4.25108348795523	4.34422232355509	0.879999995231628	0.93916666507721	0.903888887829251	525	STKc_PLK1	NA	NA
PLK1	163.5	G;C	11.602	11.971	14.8185	3.98	4.09	6.445	10.4715	10.8085	12.7725	2.765	2.865	4.74	0.727272727272727	0.681818181818182	0.672727272727273	0.701298701298701	4.81383348442614	4.50283349025995	4.47200009868377	0.994833330313365	0.939999997615814	0.958555556005902	525	STKc_PLK1	NA	NA
PLK1	164	C	11.332	11.601	14.455	3.12	3.12	5.82	9.734	9.973	11.818	1.74	1.74	3.47	0.545454545454545	0.696969696969697	0.727272727272727	0.714285714285714	4.20150010722379	4.82975014516463	4.30638897729417	0.994833330313365	0.939999997615814	0.958277778493034	525	STKc_PLK1	NA	NA
PLK1	164	C	11.332	11.601	14.455	3.12	3.12	5.82	9.734	9.973	11.818	1.74	1.74	3.47	0.545454545454545	0.696969696969697	0.727272727272727	0.714285714285714	4.09616677897672	5.00400011210392	4.30638897729417	0.994833330313365	0.939999997615814	0.958277778493034	525	STKc_PLK1	NA	NA
PLK1	164.5	C;Q	10.424	10.707	13.864	2.35	2.36	4.91	9.384	9.623	12.1365	1.625	1.62	3.785	0.59090909090909	0.712121212121212	0.763636363636363	0.753246753246753	4.63816678524017	5.07375011313707	4.44327787206405	1	0.996083334088326	0.95883333351877	525	STKc_PLK1	NA	NA
PLK1	165	Q	9.516	9.813	13.273	1.58	1.6	4	9.034	9.273	12.455	1.51	1.5	4.1	0.636363636363636	0.727272727272727	0.8	0.792207792207792	5.36766676108042	4.4117500729238	4.65555565535194	1	0.995666667819023	0.95883333351877	525	STKc_PLK1	NA	NA
PLK1	165	Q	9.516	9.813	13.273	1.58	1.6	4	9.034	9.273	12.455	1.51	1.5	4.1	0.636363636363636	0.727272727272727	0.8	0.792207792207792	5.55883340040843	4.25658336747438	4.87905566870338	1	0.995666667819023	0.95883333351877	525	STKc_PLK1	NA	NA
PLK1	165.5	Q;Y	12.036	12.436	15.091	4.255	4.38	5.9	11.018	11.359	13.7275	3.53	3.62	5.375	0.818181818181818	0.787878787878787	0.809090909090909	0.772727272727272	5.33366674184799	4.48116671045621	5.0024445551551	0.997333337863286	0.998250002662341	0.995777779155308	525	STKc_PLK1	NA	NA
PLK1	166	Y	14.556	15.059	16.909	6.93	7.16	7.8	13.002	13.445	15	5.55	5.74	6.65	1	0.848484848484848	0.818181818181818	0.753246753246753	4.62200003862381	4.8374167184035	4.51455564279523	0.996500005324681	0.998250002662341	0.985555556085375	525	STKc_PLK1	NA	NA
PLK1	166	Y	14.556	15.059	16.909	6.93	7.16	7.8	13.002	13.445	15	5.55	5.74	6.65	1	0.848484848484848	0.818181818181818	0.753246753246753	4.41699995597204	5.09400009115537	4.08388895106812	0.996500005324682	0.998250002662341	0.974944445821974	525	STKc_PLK1	NA	-1.4515575489192
PLK1	166.5	Y;L	13.6765	14.135	15.3635	5.9	6.095	6.405	13.1575	13.6005	14.682	5.725	5.915	6.33	0.954545454545454	0.909090909090909	0.790909090909091	0.733766233766234	4.32416663567225	5.09675009051959	4.08300006224049	0.996500005324682	0.996250003576279	0.960555556747649	525	STKc_PLK1	NA	NA
PLK1	167	L	12.797	13.211	13.818	4.87	5.03	5.01	13.313	13.756	14.364	5.9	6.09	6.01	0.909090909090909	0.96969696969697	0.763636363636364	0.714285714285714	4.30716667572657	4.67108341058095	4.22061116000017	0.996500005324682	0.98091666897138	0.960555556747649	525	STKc_PLK1	NA	NA
PLK1	167	L	12.797	13.211	13.818	4.87	5.03	5.01	13.313	13.756	14.364	5.9	6.09	6.01	0.909090909090909	0.96969696969697	0.763636363636364	0.714285714285714	4.62916678190231	4.07775003711383	4.17005561292172	0.996500005324682	0.965000003576279	0.960555556747649	525	STKc_PLK1	NA	NA
PLK1	167.5	L;H	13.64	14.1105	15	6.505	6.715	6.93	12.9945	13.437	14.682	6.005	6.2	6.33	0.954545454545454	0.848484848484848	0.763636363636364	0.727272727272727	4.85983343919118	3.80541670074065	4.16000005768405	0.995166669289271	0.940833335121473	0.960555556747649	525	STKc_PLK1	NA	NA
PLK1	168	H	14.483	15.01	16.182	8.14	8.4	8.85	12.676	13.118	15	6.11	6.31	6.65	1	0.727272727272727	0.763636363636364	0.74025974025974	4.7201667825381	3.64708335946004	3.89966671499941	0.965333332618077	0.940833335121473	0.960555556747649	525	STKc_PLK1	NA	NA
PLK1	168	H	14.483	15.01	16.182	8.14	8.4	8.85	12.676	13.118	15	6.11	6.31	6.65	1	0.727272727272727	0.763636363636364	0.74025974025974	3.73850011825561	3.47566671917836	3.61800002555052	0.933500001827876	0.940833335121473	0.960555556747649	525	STKc_PLK1	NA	-2.33158338313384
PLK1	168.5	H;R	11.061	11.4895	12.8635	4.495	4.655	5.12	9.53	9.8545	12.4545	2.975	3.055	4.105	0.636363636363636	0.681818181818181	0.736363636363637	0.746753246753247	3.28666676580906	3.57316671560208	3.42055557916562	0.885166664918264	0.94216666618983	0.93055555721124	525	STKc_PLK1	NA	NA
PLK1	169	R	7.639	7.969	9.545	0.85	0.91	1.39	6.384	6.591	9.909	-0.16	-0.2	1.56	0.272727272727273	0.636363636363636	0.709090909090909	0.753246753246753	2.9870000431935	3.53850005318721	3.35461114595334	0.885166664918264	0.942583332459132	0.93055555721124	525	STKc_PLK1	NA	NA
PLK1	169	R	7.639	7.969	9.545	0.85	0.91	1.39	6.384	6.591	9.909	-0.16	-0.2	1.56	0.272727272727273	0.636363636363636	0.709090909090909	0.753246753246753	2.3221666564544	3.21850006033977	3.39361115379466	0.885166664918264	0.942583332459132	0.93055555721124	525	STKc_PLK1	NA	NA
PLK1	169.5	R;N	8.613	9.0085	10.7725	1.68	1.805	2.925	7.483	7.804	10.8635	0.91	0.985	2.83	0.454545454545454	0.59090909090909	0.690909090909091	0.753246753246753	2.28649999201298	2.9687500509123	3.32555559691456	0.889166663090388	0.897583333154519	0.877611111228665	525	STKc_PLK1	NA	NA
PLK1	170	N	9.587	10.048	12	2.51	2.7	4.46	8.582	9.017	11.818	1.98	2.17	4.1	0.636363636363636	0.545454545454545	0.672727272727273	0.753246753246753	2.35683332383633	2.87833338106672	3.73177784764104	0.919833332300186	0.897583333154519	0.877888888741533	525	STKc_PLK1	NA	NA
PLK1	170	N	9.587	10.048	12	2.51	2.7	4.46	8.582	9.017	11.818	1.98	2.17	4.1	0.636363636363636	0.545454545454545	0.672727272727273	0.753246753246753	2.69850000242392	2.77583333974083	3.73177784764104	0.951666663090388	0.897583333154519	0.877888888741533	525	STKc_PLK1	NA	-2.227659701519
PLK1	170.5	N;R	9.316	9.714	11.8635	2.65	2.775	4.58	7.779	8.098	11.818	1.5	1.575	4.42	0.681818181818181	0.621212121212121	0.672727272727273	0.75974025974026	2.65083333601554	2.55841667577624	3.55616673082113	0.910000001390775	0.818833332198362	0.840222221902675	NA	STKc_PLK1	NA	NA
PLK1	171	R	9.045	9.38	11.727	2.79	2.85	4.7	6.976	7.179	11.818	1.02	0.98	4.74	0.727272727272727	0.696969696969697	0.672727272727273	0.766233766233766	2.76966671893994	3.23758338019252	3.55616673082113	0.910000001390775	0.834166666803261	0.840222221902675	NA	STKc_PLK1	NA	NA
PLK1	171	R	9.045	9.38	11.727	2.79	2.85	4.7	6.976	7.179	11.818	1.02	0.98	4.74	0.727272727272727	0.696969696969697	0.672727272727273	0.766233766233766	3.22950002302726	3.72841671233376	3.55616673082113	0.910000001390775	0.850083332198362	0.840222221902675	NA	STKc_PLK1	NA	NA
PLK1	171.5	R;V	10.2285	10.6015	12.3635	3.455	3.56	4.8	7.395	7.7175	12.1365	1.33	1.41	4.74	0.727272727272727	0.757575757575758	0.745454545454545	0.766233766233766	2.83033335953951	3.69091671332717	3.61588895569245	0.748500001306335	0.817750000394881	0.841555554626717	NA	STKc_PLK1	NA	NA
PLK1	172	V	11.412	11.823	13	4.12	4.27	4.9	7.814	8.256	12.455	1.64	1.84	4.74	0.727272727272727	0.818181818181818	0.818181818181818	0.766233766233766	4.11833343654871	3.84075007463495	3.65894450992346	0.748500001306335	0.817750000394881	0.851777777696649	NA	STKc_PLK1	NA	NA
PLK1	172	V	11.412	11.823	13	4.12	4.27	4.9	7.814	8.256	12.455	1.64	1.84	4.74	0.727272727272727	0.818181818181818	0.818181818181818	0.766233766233766	4.75833342224359	4.1731667680045	4.08961120165057	0.748500001306335	0.817750000394881	0.86238888796005	NA	STKc_PLK1	NA	-3.31949247431537
PLK1	172.5	V;I	11.7095	12.1205	13.1365	4.415	4.57	5.125	10.128	10.57	13.4095	3.66	3.86	5.695	0.863636363636364	0.863636363636364	0.854545454545454	0.818181818181818	4.7310000906388	4.28058343753219	4.09166675723261	0.725499999398986	0.817750000394881	0.876388889840908	NA	STKc_PLK1	NA	NA
PLK1	173	I	12.007	12.418	13.273	4.71	4.87	5.35	12.442	12.884	14.364	5.68	5.88	6.65	1	0.909090909090909	0.890909090909091	0.87012987012987	4.91183343032996	4.31000010296702	4.30066678838597	0.725499999398986	0.817750000394881	0.876388889840908	NA	STKc_PLK1	NA	NA
PLK1	173	I	12.007	12.418	13.273	4.71	4.87	5.35	12.442	12.884	14.364	5.68	5.88	6.65	1	0.909090909090909	0.890909090909091	0.87012987012987	5.11683351298173	4.78516680126389	4.52227791729901	0.725499999398986	0.817750000394881	0.876388889840908	NA	STKc_PLK1	NA	NA
PLK1	173.5	I;H	14.5615	15.0295	15.6365	6.59	6.8	7.1	13.1495	13.5915	14.682	6.02	6.22	6.65	1	0.954545454545454	0.918181818181818	0.88961038961039	5.73083351552486	4.81208346784115	4.59244458460146	0.886999999483426	0.859583334065974	0.876388889840908	NA	STKc_PLK1	NA	NA
PLK1	174	H	17.116	17.641	18	8.47	8.73	8.85	13.857	14.299	15	6.36	6.56	6.65	1	1	0.945454545454546	0.909090909090909	4.50166676938534	5.06616682310899	4.85216680748595	0.886999999483426	0.859583334065974	0.876388889840908	NA	STKc_PLK1	NA	NA
PLK1	174	H	17.116	17.641	18	8.47	8.73	8.85	13.857	14.299	15	6.36	6.56	6.65	1	1	0.945454545454546	0.909090909090909	4.81200018028418	5.16866686443488	5.06550013605091	0.886999999483426	0.859583334065974	0.876388889840908	584	STKc_PLK1	NA	NA
PLK1	174.5	H;R	15.615	16.097	16.5	7.025	7.245	7.45	13.9875	14.4295	15	6.245	6.44	6.65	1	1	0.963636363636364	0.928571428571428	4.8931668450435	5.47350019713243	5.20811124973827	0.993666668732961	0.940333334108194	0.906388889377316	584	STKc_PLK1	NA	NA
PLK1	175	R	14.114	14.553	15	5.58	5.76	6.05	14.118	14.56	15	6.13	6.32	6.65	1	1	0.981818181818182	0.948051948051948	5.22050021588802	5.21908349295457	5.34238904383447	0.993666668732961	0.940333334108194	0.906388889377316	584	STKc_PLK1	NA	NA
PLK1	175	R	14.114	14.553	15	5.58	5.76	6.05	14.118	14.56	15	6.13	6.32	6.65	1	1	0.981818181818182	0.948051948051948	5.22050021588802	5.21908349295457	5.4107224047184	0.993666668732961	0.940333334108194	0.906388889377316	584	STKc_PLK1	NA	NA
PLK1	175.5	R;D	14.71	15.164	15.5	6.285	6.48	6.675	14.235	14.677	15	6.245	6.44	6.65	1	0.984848484848485	0.981818181818182	0.967532467532467	5.21616687873999	5.44666682928801	5.5937223997381	0.993666668732961	0.996833334366481	0.960222222738796	584	STKc_PLK1	polypeptide substrate binding site [polypeptide binding]	NA
PLK1	176	D	15.306	15.775	16	6.99	7.2	7.3	14.352	14.794	15	6.36	6.56	6.65	1	0.96969696969697	0.981818181818182	0.987012987012987	5.93650021652381	5.55766685058673	5.31683348615964	0.993666668732961	0.996833334366481	0.960222222738796	584	STKc_PLK1	polypeptide substrate binding site [polypeptide binding]	NA
PLK1	176	D	15.306	15.775	16	6.99	7.2	7.3	14.352	14.794	15	6.36	6.56	6.65	1	0.96969696969697	0.981818181818182	0.987012987012987	5.62616680562496	5.55766685058673	5.31683348615964	0.993666668732961	0.996833334366481	0.960222222738796	584	STKc_PLK1	polypeptide substrate binding site [polypeptide binding]	NA
PLK1	176.5	D;L	14.2495	14.689	14.909	5.89	6.07	6.155	14.002	14.444	14.682	6.01	6.21	6.33	0.954545454545454	0.96969696969697	0.981818181818182	0.987012987012987	6.00016681353251	5.52516684184472	5.43711126016246	1	0.996833334366481	0.997888889577654	584	STKc_PLK1	polypeptide substrate binding site [polypeptide binding]	NA
PLK1	177	L	13.193	13.603	13.818	4.79	4.94	5.01	13.652	14.094	14.364	5.66	5.86	6.01	0.909090909090909	0.96969696969697	0.981818181818182	0.987012987012987	5.89483348528544	5.72441684454679	5.5462223837773	1	0.996833334366481	0.997888889577654	584	STKc_PLK1	NA	NA
PLK1	177	L	13.193	13.603	13.818	4.79	4.94	5.01	13.652	14.094	14.364	5.66	5.86	6.01	0.909090909090909	0.96969696969697	0.981818181818182	0.987012987012987	5.89483348528544	5.56925013909737	5.47833346161577	1	0.996833334366481	0.997888889577654	584	STKc_PLK1	NA	NA
PLK1	177.5	L;K	13.756	14.1825	14.409	5.195	5.355	5.43	13.9355	14.378	14.682	6.01	6.21	6.33	0.954545454545454	0.96969696969697	0.981818181818182	0.987012987012987	5.83416680494944	5.70908346772194	5.31527790592776	1	1	0.988277779685127	584	STKc_PLK1	polypeptide substrate binding site [polypeptide binding]	NA
PLK1	178	K	14.319	14.762	15	5.6	5.77	5.85	14.219	14.662	15	6.36	6.56	6.65	1	0.96969696969697	0.981818181818182	0.987012987012987	5.51233347256978	5.70908346772194	5.72500015464094	1	1	0.988277779685127	584	STKc_PLK1	polypeptide substrate binding site [polypeptide binding]	-2.73387236228607
PLK1	178	K	14.319	14.762	15	5.6	5.77	5.85	14.219	14.662	15	6.36	6.56	6.65	1	0.96969696969697	0.981818181818182	0.987012987012987	5.51233347256978	5.60725008447965	5.68988904522525	1	1	0.988277779685127	584	STKc_PLK1	polypeptide substrate binding site [polypeptide binding]	-2.7474572017821
PLK1	178.5	K;L	13.741	14.169	14.5	5.31	5.475	5.55	14.1025	14.545	15	6.36	6.56	6.65	1	0.984848484848485	0.981818181818182	0.980519480519481	5.41800012191137	5.36483341952165	5.84094459811846	1	0.985583335161209	0.990388890107473	584	STKc_PLK1	polypeptide substrate binding site [polypeptide binding]	NA
PLK1	179	L	13.163	13.576	14	5.02	5.18	5.25	13.986	14.428	15	6.36	6.56	6.65	1	1	0.981818181818182	0.974025974025974	5.52333345015844	5.61925012369951	5.52977791428566	1	0.985583335161209	0.990388890107473	584	STKc_PLK1	NA	NA
PLK1	179	L	13.163	13.576	14	5.02	5.18	5.25	13.986	14.428	15	6.36	6.56	6.65	1	1	0.981818181818182	0.974025974025974	5.31966668367386	5.72175016502539	5.46144455340173	1	0.985583335161209	0.990388890107473	584	STKc_PLK1	NA	NA
PLK1	179.5	L;G	13.704	14.148	15	5.96	6.155	6.475	13.519	13.9615	15	6.13	6.33	6.65	1	1	0.981818181818182	0.974025974025974	4.89550003409386	5.76133349041144	5.32922233310011	0.971166670322418	0.985583335161209	0.990277780426873	584	STKc_PLK1	ATP binding site [chemical binding]; polypeptide substrate binding site [polypeptide binding]	NA
PLK1	180	G	14.245	14.72	16	6.9	7.13	7.7	13.052	13.495	15	5.9	6.1	6.65	1	1	0.981818181818182	0.974025974025974	5.72616677482923	5.34725012878577	5.43050010833475	0.971166670322418	0.985583335161209	0.990277780426873	584	STKc_PLK1	ATP binding site [chemical binding]; polypeptide substrate binding site [polypeptide binding]	NA
PLK1	180	G	14.245	14.72	16	6.9	7.13	7.7	13.052	13.495	15	5.9	6.1	6.65	1	1	0.981818181818182	0.974025974025974	5.931166857481	5.24475008745988	5.43050010833475	0.971166670322418	0.985583335161209	0.990277780426873	584	STKc_PLK1	ATP binding site [chemical binding]; polypeptide substrate binding site [polypeptide binding]	NA
PLK1	180.5	G;N	14.2455	14.7205	16	6.52	6.735	7.3	12.9355	13.3785	15	5.9	6.095	6.65	1	0.984848484848485	0.981818181818182	0.974025974025974	6.10466685891151	5.07675009717544	5.3807223290205	0.971166670322418	0.98541667064031	0.990277780426873	584	STKc_PLK1	ATP binding site [chemical binding]; polypeptide substrate binding site [polypeptide binding]	NA
PLK1	181	N	14.246	14.721	16	6.14	6.34	6.9	12.819	13.262	15	5.9	6.09	6.65	1	0.96969696969697	0.981818181818182	0.974025974025974	5.1711668074131	5.38958342621724	5.1528334269921	0.971166670322418	0.98541667064031	0.990277780426873	584	STKc_PLK1	NA	NA
PLK1	181	N	14.246	14.721	16	6.14	6.34	6.9	12.819	13.262	15	5.9	6.09	6.65	1	0.96969696969697	0.981818181818182	0.974025974025974	5.1698334912459	5.38958342621724	5.08450006610817	0.971166670322418	0.98541667064031	0.990277780426873	584	STKc_PLK1	NA	NA
PLK1	181.5	N;L	13.234	13.6495	14.909	5.36	5.51	5.99	12.455	12.7955	14.682	5.535	5.625	6.33	0.954545454545454	0.96969696969697	0.972727272727273	0.961038961038961	5.25800016025702	5.36208343257507	5.05305562913418	0.999666670958201	0.98541667064031	0.990277780426873	584	STKc_PLK1	NA	NA
PLK1	182	L	12.222	12.578	13.818	4.58	4.68	5.08	12.091	12.329	14.364	5.17	5.16	6.01	0.909090909090909	0.96969696969697	0.963636363636364	0.948051948051948	5.05300007760525	4.96758341540893	5.32994454271263	0.999666670958201	0.98541667064031	0.990277780426873	584	STKc_PLK1	NA	NA
PLK1	182	L	12.222	12.578	13.818	4.58	4.68	5.08	12.091	12.329	14.364	5.17	5.16	6.01	0.909090909090909	0.96969696969697	0.963636363636364	0.948051948051948	4.84799999495347	4.96691675732533	5.2348334375355	0.999666670958201	0.98541667064031	0.990277780426873	584	STKc_PLK1	NA	NA
PLK1	182.5	L;F	13.18	13.595	14.909	5.535	5.695	6.165	12.3385	12.679	14.4545	5.535	5.63	6.325	0.954545454545454	0.954545454545454	0.945454545454546	0.915584415584416	4.61950000623862	5.13183342665434	5.06805566118823	0.999666670958201	0.999833335479101	0.934888891539433	584	STKc_PLK1	ATP binding site [chemical binding]	NA
PLK1	183	F	14.138	14.612	16	6.49	6.71	7.25	12.586	13.029	14.545	5.9	6.1	6.64	1	0.939393939393939	0.927272727272727	0.883116883116883	4.76400002340476	5.13183342665434	5.06805566118823	0.999666670958201	0.999833335479101	0.934888891539433	584	STKc_PLK1	ATP binding site [chemical binding]	NA
PLK1	183	F	14.138	14.612	16	6.49	6.71	7.25	12.586	13.029	14.545	5.9	6.1	6.64	1	0.939393939393939	0.927272727272727	0.883116883116883	4.76400002340476	4.88666672756275	5.13594458334976	0.999666670958201	0.999833335479101	0.934888891539433	584	STKc_PLK1	ATP binding site [chemical binding]	NA
PLK1	183.5	F;L	13.1535	13.5975	14.818	5.515	5.7	6.07	12.1	12.543	14.227	5.425	5.625	6.32	0.954545454545454	0.924242424242424	0.881818181818182	0.857142857142857	5.00566669305165	4.54975006232659	5.17005569405026	1	0.91675000214794	0.944388891751361	584	STKc_PLK1	ATP binding site [chemical binding]	NA
PLK1	184	L	12.169	12.583	13.636	4.54	4.69	4.89	11.614	12.057	13.909	4.95	5.15	6	0.909090909090909	0.909090909090909	0.836363636363636	0.831168831168831	5.21066677570343	5.0165000880758	5.10466677612729	1	0.91675000214794	0.944388891751361	584	STKc_PLK1	NA	NA
PLK1	184	L	12.169	12.583	13.636	4.54	4.69	4.89	11.614	12.057	13.909	4.95	5.15	6	0.909090909090909	0.909090909090909	0.836363636363636	0.831168831168831	4.92533346017202	5.11900012940168	5.00622231430478	1	0.91675000214794	0.944388891751361	584	STKc_PLK1	NA	NA
PLK1	184.5	L;N	12.0005	12.441	13.727	4.84	5.015	5.445	10.4565	10.892	12.8635	4.66	4.855	5.69	0.863636363636364	0.833333333333333	0.809090909090909	0.805194805194805	4.48000011841456	5.12608346094688	4.83205564982361	0.833833333337679	0.91675000214794	0.909722224369438	NA	STKc_PLK1	NA	NA
PLK1	185	N	11.832	12.299	13.818	5.14	5.34	6	9.299	9.727	11.818	4.37	4.56	5.38	0.818181818181818	0.757575757575757	0.781818181818182	0.779220779220779	5.26900015274684	5.1305001253883	4.91400008896987	0.833833333337679	0.91675000214794	0.909722224369438	NA	STKc_PLK1	NA	NA
PLK1	185	N	11.832	12.299	13.818	5.14	5.34	6	9.299	9.727	11.818	4.37	4.56	5.38	0.818181818181818	0.757575757575757	0.781818181818182	0.779220779220779	5.47400023539861	5.08533347398043	4.91400008896987	0.833833333337679	0.91675000214794	0.909722224369438	NA	STKc_PLK1	NA	-3.25076170236086
PLK1	185.5	N;E	10.4645	10.869	12.5455	4.125	4.275	4.99	7.446	7.7635	10.227	2.515	2.6	3.78	0.681818181818181	0.712121212121212	0.745454545454545	0.753246753246753	5.2465002288421	4.93833347161611	5.24061118894153	0.83350000429588	0.864750001075057	0.909833334050038	NA	STKc_PLK1	NA	NA
PLK1	186	E	9.097	9.439	11.273	3.11	3.21	3.98	5.593	5.8	8.636	0.66	0.64	2.18	0.545454545454545	0.666666666666667	0.709090909090909	0.727272727272727	5.05033347507318	4.98900012175242	5.34405565924115	0.83350000429588	0.864750001075057	0.909833334050038	NA	STKc_PLK1	NA	NA
PLK1	186	E	9.097	9.439	11.273	3.11	3.21	3.98	5.593	5.8	8.636	0.66	0.64	2.18	0.545454545454545	0.666666666666667	0.709090909090909	0.727272727272727	5.24533348778884	4.98900012175242	5.41238902012507	0.83350000429588	0.864750001075057	0.909833334050038	NA	STKc_PLK1	NA	NA
PLK1	186.5	E;D	10.1525	10.5545	12.3185	3.57	3.725	4.535	7.174	7.488	9.909	1.695	1.78	3.14	0.59090909090909	0.636363636363636	0.672727272727273	0.720779220779221	5.39666682481766	5.35808343688647	5.41761124134064	0.895666668812434	0.864750001075057	0.909833334050038	NA	STKc_PLK1	NA	NA
PLK1	187	D	11.208	11.67	13.364	4.03	4.24	5.09	8.755	9.176	11.182	2.73	2.92	4.1	0.636363636363636	0.606060606060606	0.636363636363636	0.714285714285714	4.70900009075801	5.41075010101	5.68061125278473	0.895666668812434	0.864750001075057	0.909833334050038	NA	STKc_PLK1	NA	NA
PLK1	187	D	11.208	11.67	13.364	4.03	4.24	5.09	8.755	9.176	11.182	2.73	2.92	4.1	0.636363636363636	0.606060606060606	0.636363636363636	0.714285714285714	4.50400000810623	5.6559168001016	5.68061125278473	0.895666668812434	0.864750001075057	0.909833334050038	NA	STKc_PLK1	NA	NA
PLK1	187.5	D;L	11.611	12.017	13.182	3.725	3.865	4.57	8.5075	8.821	11.182	2.415	2.495	4.1	0.636363636363636	0.606060606060606	0.645454545454546	0.720779220779221	5.46966664493084	5.88641680280368	5.77577791611353	0.895999997854233	0.947833334406217	0.909833334050038	NA	STKc_PLK1	NA	NA
PLK1	188	L	12.014	12.364	13	3.42	3.49	4.05	8.26	8.466	11.182	2.1	2.07	4.1	0.636363636363636	0.606060606060606	0.654545454545455	0.727272727272727	5.77116672694683	5.88641680280368	5.77577791611353	0.895999997854233	0.947833334406217	0.909833334050038	NA	STKc_PLK1	NA	NA
PLK1	188	L	12.014	12.364	13	3.42	3.49	4.05	8.26	8.466	11.182	2.1	2.07	4.1	0.636363636363636	0.606060606060606	0.654545454545455	0.727272727272727	6.06650011241436	5.78391676147779	5.9392223821746	0.895999997854233	0.947833334406217	0.909833334050038	558	STKc_PLK1	NA	NA
PLK1	188.5	L;E	11.985	12.3825	12.8635	3.37	3.49	3.85	9.0395	9.3595	10.9545	2.515	2.6	3.785	0.59090909090909	0.651515151515151	0.7	0.74025974025974	6.37616678078969	6.04041675974925	6.15816682577133	1	0.947999998927117	0.965222222937478	558	STKc_PLK1	NA	NA
PLK1	189	E	11.956	12.401	12.727	3.32	3.49	3.65	9.819	10.253	10.727	2.93	3.13	3.47	0.545454545454545	0.696969696969697	0.745454545454545	0.753246753246753	7.06383351484934	6.13850013663371	6.12305571635564	1	0.947999998927117	0.965222222937478	558	STKc_PLK1	NA	NA
PLK1	189	E	11.956	12.401	12.727	3.32	3.49	3.65	9.819	10.253	10.727	2.93	3.13	3.47	0.545454545454545	0.696969696969697	0.745454545454545	0.753246753246753	7.06383351484934	6.28616682936748	6.05472235547172	1	0.947999998927117	0.965222222937478	558	STKc_PLK1	NA	NA
PLK1	189.5	E;V	12.235	12.6645	13.227	3.695	3.855	4.245	10.3945	10.8335	12.318	3.07	3.27	4.74	0.727272727272727	0.757575757575758	0.781818181818182	0.785714285714286	6.61116687456767	6.53891682624817	6.15855569475227	1	1	0.965333332618078	558	STKc_PLK1	NA	NA
PLK1	190	V	12.514	12.928	13.727	4.07	4.22	4.84	10.97	11.414	13.909	3.21	3.41	6.01	0.909090909090909	0.818181818181818	0.818181818181818	0.818181818181818	6.5058335463206	6.83008352915446	6.25905572209093	1	1	0.965333332618078	558	STKc_PLK1	NA	NA
PLK1	190	V	12.514	12.928	13.727	4.07	4.22	4.84	10.97	11.414	13.909	3.21	3.41	6.01	0.909090909090909	0.818181818181818	0.818181818181818	0.818181818181818	6.5058335463206	6.83008352915446	6.39261129332913	1	1	0.965333332618078	558	STKc_PLK1	NA	NA
PLK1	190.5	V;K	13.4365	13.867	14.3635	4.835	5	5.345	12.381	12.827	14.227	4.79	4.99	6.33	0.954545454545454	0.893939393939394	0.854545454545454	0.844155844155844	6.70166687170664	6.50300021966298	6.823166847229	1	1	1	558	STKc_PLK1	NA	NA
PLK1	191	K	14.359	14.806	15	5.6	5.78	5.85	13.792	14.24	14.545	6.37	6.57	6.65	1	0.96969696969697	0.890909090909091	0.87012987012987	6.59633354345957	6.50300021966298	6.69872240225474	1	1	1	558	STKc_PLK1	NA	NA
PLK1	191	K	14.359	14.806	15	5.6	5.78	5.85	13.792	14.24	14.545	6.37	6.57	6.65	1	0.96969696969697	0.890909090909091	0.87012987012987	6.59633354345957	6.55566688378652	6.44166685475243	1	1	1	558	STKc_PLK1	NA	-2.8566684997648
PLK1	191.5	K;I	13.5645	13.9975	14.5	5.01	5.18	5.6	12.6745	13.122	14.7725	4.965	5.165	6.65	1	0.984848484848485	0.936363636363637	0.896103896103896	6.3948335647583	7.04666688044866	6.31305575370789	1	1	1	558	STKc_PLK1	NA	NA
PLK1	192	I	12.77	13.189	14	4.42	4.58	5.35	11.557	12.004	15	3.56	3.76	6.65	1	1	0.981818181818182	0.922077922077922	6.50016689300537	6.51616684595744	5.79872239660472	1	1	0.947222222263615	558	STKc_PLK1	NA	NA
PLK1	192	I	12.77	13.189	14	4.42	4.58	5.35	11.557	12.004	15	3.56	3.76	6.65	1	1	0.981818181818182	0.922077922077922	6.60550022125244	6.13058352470398	5.30622237123963	1	1	0.893388888902135	558	STKc_PLK1	NA	NA
PLK1	192.5	I;G	13.9455	14.3955	15	5.78	5.975	6.525	12.843	13.2915	15	4.845	5.045	6.65	1	1	0.990909090909091	0.954545454545455	7.39166688919067	6.164000193278	5.25955570602996	1	1	0.842833333545261	558	STKc_PLK1	activation loop (A-loop)	NA
PLK1	193	G	15.121	15.602	16	7.14	7.37	7.7	14.129	14.579	15	6.13	6.33	6.65	1	1	1	0.987012987012987	6.4360001484553	5.44516682174678	4.93572234641761	1	0.920833333395422	0.794111111511787	558	STKc_PLK1	activation loop (A-loop)	NA
PLK1	194	G	15.121	15.602	16	7.14	7.37	7.7	14.129	14.579	15	6.13	6.33	6.65	1	1	1	0.987012987012987	6.58283337329825	4.95733337414761	4.53783335246974	0.834000000031665	0.67158333346985	0.614611111212677	516	STKc_PLK1	activation loop (A-loop)	NA
PLK1	194	G	15.121	15.602	16	7.14	7.37	7.7	14.129	14.579	15	6.13	6.33	6.65	1	1	1	0.987012987012987	8.05266676346461	5.37216670128206	5.00383335310552	1	0.750416666686457	0.670055555651844	516	STKc_PLK1	activation loop (A-loop)	-2.68001382117512
PLK1	194.5	G;D	15.2235	15.7065	16	7.07	7.295	7.5	14.2485	14.701	15	6.25	6.455	6.65	1	1	1	0.993506493506493	6.71783336997032	5.62558336866399	4.96616668626666	1	0.833666666682499	0.674666666807348	516	STKc_PLK1	activation loop (A-loop); ATP binding site [chemical binding]	-2.65970951227346
PLK1	195	D	15.326	15.811	16	7	7.22	7.3	14.368	14.823	15	6.37	6.58	6.65	1	1	1	1	6.39883336424827	6.43975003249943	4.98033335266842	1	0.917000000015833	0.679444444747383	516	STKc_PLK1	activation loop (A-loop); ATP binding site [chemical binding]	NA
PLK1	195	D	15.326	15.811	16	7	7.22	7.3	14.368	14.823	15	6.37	6.58	6.65	1	1	1	1	6.07983335852623	7.22883336246014	5.25688890409138	1	1	0.732000000225121	516	STKc_PLK1	activation loop (A-loop); ATP binding site [chemical binding]	NA
PLK1	195.5	D;F	14.879	15.3665	16	6.52	6.74	7.275	13.904	14.361	15	5.905	6.11	6.65	1	1	1	1	6.29666669170062	6.49708333363136	5.45244446521004	1	0.923750000074506	0.787500000222483	516	STKc_PLK1	activation loop (A-loop)	NA
PLK1	196	F	14.432	14.922	16	6.04	6.26	7.25	13.44	13.899	15	5.44	5.64	6.65	1	1	1	1	6.29666669170062	5.71258333697915	5.99522224110034	1	0.847583333651225	0.843055555778038	516	STKc_PLK1	activation loop (A-loop)	NA
PLK1	196	F	14.432	14.922	16	6.04	6.26	7.25	13.44	13.899	15	5.44	5.64	6.65	1	1	1	1	6.40499996145566	5.55308333411813	6.40911112477382	1	0.847583333651225	0.898388889100817	516	STKc_PLK1	activation loop (A-loop)	NA
PLK1	196.5	F;G	14.7655	15.2555	16	6.585	6.815	7.475	13.7905	14.2495	15	5.79	5.99	6.65	1	1	1	0.993506493506493	6.27633329729239	5.70141667500138	5.93505554977391	0.847500000149012	0.847583333651225	0.89777777923478	NA	STKc_PLK1	activation loop (A-loop)	NA
PLK1	197	G	15.099	15.589	16	7.13	7.37	7.7	14.141	14.6	15	6.14	6.34	6.65	1	1	1	0.987012987012987	5.02633330971003	5.70141667500138	5.89894445985556	0.695166667302449	0.847583333651225	0.89777777923478	NA	STKc_PLK1	activation loop (A-loop)	NA
PLK1	197	G	15.099	15.589	16	7.13	7.37	7.7	14.141	14.6	15	6.14	6.34	6.65	1	1	1	0.987012987012987	5.02633330971003	5.58733330542842	5.7867777902219	0.695166667302449	0.847583333651225	0.89777777923478	NA	STKc_PLK1	activation loop (A-loop)	NA
PLK1	197.5	G;L	14.174	14.6335	15	5.995	6.195	6.475	14.141	14.6	15	6.145	6.345	6.65	1	1	0.990909090909091	0.967532467532467	5.10616665830215	5.5436666396757	5.708944455617	0.695166667302449	0.84666666885217	0.897666669554181	NA	STKc_PLK1	activation loop (A-loop); polypeptide substrate binding site [polypeptide binding]	NA
PLK1	198	L	13.249	13.678	14	4.86	5.02	5.25	14.141	14.6	15	6.15	6.35	6.65	1	1	0.981818181818182	0.948051948051948	5.10616665830215	5.6490000076592	5.67283336569865	0.695166667302449	0.84666666885217	0.897666669554181	NA	STKc_PLK1	activation loop (A-loop); polypeptide substrate binding site [polypeptide binding]	NA
PLK1	198	L	13.249	13.678	14	4.86	5.02	5.25	14.141	14.6	15	6.15	6.35	6.65	1	1	0.981818181818182	0.948051948051948	4.76966664940119	5.64025000606974	5.37277779562606	0.695166667302449	0.84666666885217	0.897666669554181	NA	STKc_PLK1	activation loop (A-loop); polypeptide substrate binding site [polypeptide binding]	NA
PLK1	198.5	L;A	13.2965	13.725	13.7275	4.73	4.885	5.025	14.18	14.639	14.682	6.26	6.465	6.65	1	0.984848484848485	0.954545454545455	0.922077922077922	4.810999982059	5.4150833375752	5.45794446518024	0.845833337555329	0.846500004331271	0.897666669554181	491	STKc_PLK1	activation loop (A-loop)	NA
PLK1	199	A	13.344	13.772	13.455	4.6	4.75	4.8	14.219	14.678	14.364	6.37	6.58	6.65	1	0.96969696969697	0.927272727272727	0.896103896103896	6.27166670560837	5.36091670269767	5.37755557480785	0.998166670401891	0.846500004331271	0.897666669554181	491	STKc_PLK1	activation loop (A-loop)	NA
PLK1	199	A	13.344	13.772	13.455	4.6	4.75	4.8	14.219	14.678	14.364	6.37	6.58	6.65	1	0.96969696969697	0.927272727272727	0.896103896103896	6.25416670242945	4.85666671271126	5.37755557480786	0.998166670401891	0.846500004331271	0.897666669554181	491	STKc_PLK1	activation loop (A-loop)	NA
PLK1	199.5	A;T	13.282	13.726	13.5	4.705	4.865	5.025	13.53	13.989	13.864	5.885	6.09	6.33	0.954545454545454	0.924242424242425	0.890909090909091	0.883116883116883	5.72400001684825	5.04875004912416	5.1815555749668	0.997833341360092	0.922750004256765	0.862444447146522	491	STKc_PLK1	activation loop (A-loop)	NA
PLK1	200	T	13.22	13.68	13.545	4.81	4.98	5.25	12.841	13.3	13.364	5.4	5.6	6.01	0.909090909090909	0.878787878787879	0.854545454545454	0.87012987012987	5.6156667470932	5.55316670735677	5.1815555749668	0.997833341360092	0.998916670680046	0.862444447146522	491	STKc_PLK1	activation loop (A-loop)	NA
PLK1	200	T	13.22	13.68	13.545	4.81	4.98	5.25	12.841	13.3	13.364	5.4	5.6	6.01	0.909090909090909	0.878787878787879	0.854545454545454	0.87012987012987	4.94366677602132	5.55316670735677	5.14544448504845	0.997833341360092	0.998916670680046	0.862444447146522	491	STKc_PLK1	activation loop (A-loop)	NA
PLK1	200.5	T;K	12.221	12.636	13.0905	4	4.13	4.835	11.2295	11.5845	12.7275	3.905	4.005	5.375	0.818181818181818	0.818181818181819	0.836363636363636	0.844155844155844	5.28650011618932	5.21925003329913	5.15255559649732	0.999666670958201	0.946083337068558	0.912111112227043	491	STKc_PLK1	activation loop (A-loop)	NA
PLK1	201	K	11.222	11.592	12.636	3.19	3.28	4.42	9.618	9.869	12.091	2.41	2.41	4.74	0.727272727272727	0.757575757575758	0.818181818181818	0.818181818181818	4.83466670910517	5.21925003329913	5.56922225902478	0.999666670958201	0.946083337068558	0.962888889842563	491	STKc_PLK1	activation loop (A-loop)	NA
PLK1	201	K	11.222	11.592	12.636	3.19	3.28	4.42	9.618	9.869	12.091	2.41	2.41	4.74	0.727272727272727	0.757575757575758	0.818181818181818	0.818181818181818	4.85216671228409	5.33333340287209	5.44161115172836	0.999666670958201	0.946083337068558	0.962888889842563	491	STKc_PLK1	activation loop (A-loop)	NA
PLK1	201.5	K;V	11.292	11.6765	12.5455	3.55	3.665	4.53	9.44	9.693	11.773	2.395	2.395	4.42	0.681818181818181	0.742424242424242	0.781818181818182	0.798701298701298	4.71450004975001	5.32333340371648	5.26583336873187	0.894333332777023	0.945249999562899	0.962888889842563	NA	STKc_PLK1	activation loop (A-loop)	NA
PLK1	202	V	11.362	11.761	12.455	3.91	4.05	4.64	9.262	9.517	11.455	2.38	2.38	4.1	0.636363636363636	0.727272727272727	0.745454545454546	0.779220779220779	4.82283331950506	5.21800003573298	5.26583336873187	0.894333332777023	0.945249999562899	0.962888889842563	NA	STKc_PLK1	activation loop (A-loop)	NA
PLK1	202	V	11.362	11.761	12.455	3.91	4.05	4.64	9.262	9.517	11.455	2.38	2.38	4.1	0.636363636363636	0.727272727272727	0.745454545454546	0.779220779220779	5.72300002972285	5.03533337637782	5.34188894844717	0.894333332777023	0.945249999562899	0.962888889842563	NA	STKc_PLK1	activation loop (A-loop)	NA
PLK1	202.5	V;E	11.3735	11.8025	12.6365	4.015	4.175	4.745	9.594	9.951	12.091	2.92	3.02	4.74	0.727272727272727	0.712121212121212	0.727272727272728	0.766233766233766	5.36016669124365	5.03675004467368	5.24950006024705	0.890833328167597	0.945416664083799	0.908111110821159	NA	STKc_PLK1	activation loop (A-loop)	NA
PLK1	203	E	11.385	11.844	12.818	4.12	4.3	4.85	9.926	10.385	12.727	3.46	3.66	5.38	0.818181818181818	0.696969696969697	0.709090909090909	0.753246753246753	5.6013333623608	5.0909166795512	5.2856111501654	0.890833328167597	0.945416664083799	0.908111110821159	NA	STKc_PLK1	activation loop (A-loop)	NA
PLK1	203	E	11.385	11.844	12.818	4.12	4.3	4.85	9.926	10.385	12.727	3.46	3.66	5.38	0.818181818181818	0.696969696969697	0.709090909090909	0.753246753246753	5.21850004047155	5.5410000346601	5.39777781979905	0.890833328167597	0.945416664083799	0.908111110821159	448	STKc_PLK1	activation loop (A-loop)	NA
PLK1	203.5	E;Y	11.1345	11.566	13.091	3.93	4.085	5.185	9.1505	9.5075	12.091	2.57	2.67	4.74	0.727272727272727	0.712121212121212	0.718181818181818	0.75974025974026	5.35900003959735	5.23100003227592	5.33766671104564	0.996499995390574	0.862333330752639	0.867444442869682	448	STKc_PLK1	activation loop (A-loop)	NA
PLK1	204	Y	10.884	11.288	13.364	3.74	3.87	5.52	8.375	8.63	11.455	1.68	1.68	4.1	0.636363636363636	0.727272727272727	0.727272727272727	0.766233766233766	5.35900003959735	5.51108337069551	5.37377780096398	0.996499995390574	0.862333330752639	0.867444442869682	448	STKc_PLK1	activation loop (A-loop)	NA
PLK1	204	Y	10.884	11.288	13.364	3.74	3.87	5.52	8.375	8.63	11.455	1.68	1.68	4.1	0.636363636363636	0.727272727272727	0.727272727272727	0.766233766233766	5.35900003959735	5.67058337355653	5.67383337103658	0.996499995390574	0.862333330752639	0.867444442869682	448	STKc_PLK1	activation loop (A-loop)	-2.08918725978854
PLK1	204.5	Y;D	11.251	11.688	13.2275	4.26	4.43	5.705	9.19	9.5295	11.455	2.7	2.785	4.395	0.681818181818181	0.727272727272727	0.763636363636363	0.779220779220779	5.10183337330818	5.64925004169345	5.55855559060971	0.833833333337679	0.853999997916011	0.867222220197113	NA	STKc_PLK1	activation loop (A-loop)	-0.819253555897634
PLK1	205	D	11.618	12.088	13.091	4.78	4.99	5.89	10.005	10.429	11.455	3.72	3.89	4.69	0.727272727272727	0.727272727272727	0.8	0.792207792207792	5.42083337903023	5.64925004169345	5.38327781442139	0.833833333337679	0.853999997916011	0.867222220197113	NA	STKc_PLK1	activation loop (A-loop)	-1.41357571676967
PLK1	205	D	11.618	12.088	13.091	4.78	4.99	5.89	10.005	10.429	11.455	3.72	3.89	4.69	0.727272727272727	0.727272727272727	0.8	0.792207792207792	6.12266670664151	5.64925004169345	5.48961114966207	0.833833333337679	0.853999997916011	0.867222220197113	NA	STKc_PLK1	activation loop (A-loop)	NA
PLK1	205.5	D;G	11.914	12.394	13.091	5.45	5.675	6.115	10.659	11.1005	11.773	4.495	4.68	5.05	0.772727272727272	0.787878787878787	0.809090909090909	0.818181818181818	5.93950004378955	5.65775004029274	5.53866670611832	0.711500000441447	0.855416666211871	0.902444442604772	NA	STKc_PLK1	activation loop (A-loop)	NA
PLK1	206	G	12.21	12.7	13.091	6.12	6.36	6.34	11.313	11.772	12.091	5.27	5.47	5.41	0.818181818181818	0.848484848484848	0.818181818181818	0.844155844155844	5.93950004378955	5.27425004045169	5.50255561619997	0.711500000441447	0.855416666211871	0.902444442604772	NA	STKc_PLK1	activation loop (A-loop)	NA
PLK1	206	G	12.21	12.7	13.091	6.12	6.36	6.34	11.313	11.772	12.091	5.27	5.47	5.41	0.818181818181818	0.848484848484848	0.818181818181818	0.844155844155844	5.93950004378955	5.62516670425733	5.50255561619997	0.711500000441447	0.855416666211871	0.902444442604772	NA	STKc_PLK1	activation loop (A-loop)	NA
PLK1	206.5	G;E	12.3245	12.7985	13.1365	5.65	5.86	6.08	11.527	11.986	12.7275	5.35	5.555	6.03	0.909090909090909	0.878787878787878	0.854545454545454	0.85064935064935	6.2136667072773	5.6285000393788	5.91811117198732	0.876999999086062	0.855416666211871	0.903611110807914	NA	STKc_PLK1	activation loop (A-loop)	NA
PLK1	207	E	12.439	12.897	13.182	5.18	5.36	5.82	11.741	12.2	13.364	5.43	5.64	6.65	1	0.909090909090909	0.890909090909091	0.857142857142857	5.12766670187314	5.57433340450128	5.98833341730966	0.876999999086062	0.855416666211871	0.903611110807914	NA	STKc_PLK1	activation loop (A-loop)	NA
PLK1	207	E	12.439	12.897	13.182	5.18	5.36	5.82	11.741	12.2	13.364	5.43	5.64	6.65	1	0.909090909090909	0.890909090909091	0.857142857142857	5.12766670187314	5.57433340450128	6.01827786366145	0.876999999086062	0.855416666211871	0.903611110807914	564	STKc_PLK1	activation loop (A-loop)	NA
PLK1	207.5	E;R	12.907	13.3635	13	5.435	5.615	5.64	12.5355	12.9925	13.364	5.78	5.985	6.33	0.954545454545454	0.939393939393939	0.909090909090909	0.883116883116883	5.31750003496806	6.32625007132689	6.35233342316416	0.999333331982295	0.938499999543031	0.903611110807914	564	STKc_PLK1	activation loop (A-loop)	NA
PLK1	208	R	13.375	13.83	12.818	5.69	5.87	5.46	13.33	13.785	13.364	6.13	6.33	6.01	0.909090909090909	0.96969696969697	0.927272727272727	0.909090909090909	5.20916676521301	6.27208343644937	6.31622233324581	0.999333331982295	0.938499999543031	0.903611110807914	564	STKc_PLK1	activation loop (A-loop)	NA
PLK1	208	R	13.375	13.83	12.818	5.69	5.87	5.46	13.33	13.785	13.364	6.13	6.33	6.01	0.909090909090909	0.96969696969697	0.927272727272727	0.909090909090909	5.20916676521301	5.96608344217141	6.2401667535305	0.999333331982295	0.938499999543031	0.903611110807914	564	STKc_PLK1	activation loop (A-loop)	NA
PLK1	208.5	R;K	13.3165	13.7715	12.9545	5.555	5.735	5.655	13.119	13.574	13.682	6.02	6.22	6.33	0.954545454545454	0.954545454545454	0.945454545454546	0.922077922077922	6.43883343537648	6.55875011285146	6.33155564135975	1	0.999666665991147	0.957888889643881	564	STKc_PLK1	activation loop (A-loop)	NA
PLK1	209	K	13.258	13.713	13.091	5.42	5.6	5.85	12.908	13.363	14	5.91	6.11	6.65	1	0.939393939393939	0.963636363636364	0.935064935064935	7.41650017102559	6.50458347797394	5.86466675665644	1	0.999666665991147	0.957333334618145	564	STKc_PLK1	activation loop (A-loop)	NA
PLK1	209	K	13.258	13.713	13.091	5.42	5.6	5.85	12.908	13.363	14	5.91	6.11	6.65	1	0.939393939393939	0.963636363636364	0.935064935064935	6.80450018246968	6.39050010840098	5.75833342141575	1	0.999666665991147	0.957333334618145	564	STKc_PLK1	activation loop (A-loop)	NA
PLK1	209.5	K;K	13.258	13.713	13.091	5.3	5.48	5.53	12.908	13.363	14	5.615	5.815	6.33	0.954545454545454	0.954545454545454	0.954545454545455	0.948051948051948	7.80000019073486	6.39050010840098	5.92188898060057	1	0.998333334922791	0.998111112250222	564	STKc_PLK1	activation loop (A-loop)	NA
PLK1	210	K	13.258	13.713	13.091	5.18	5.36	5.21	12.908	13.363	14	5.32	5.52	6.01	0.909090909090909	0.96969696969697	0.945454545454546	0.961038961038961	7.80000019073486	6.23316678404808	5.81555564535989	1	0.997500002384186	0.998111112250222	564	STKc_PLK1	activation loop (A-loop)	NA
PLK1	210	K	13.258	13.713	13.091	5.18	5.36	5.21	12.908	13.363	14	5.32	5.52	6.01	0.909090909090909	0.96969696969697	0.945454545454546	0.961038961038961	7.57183345158895	6.07366678118706	5.85166673527824	1	0.997500002384186	0.998111112250222	564	STKc_PLK1	activation loop (A-loop)	NA
PLK1	210.5	K;T	13.493	14.001	13.818	5.19	5.415	5.455	13.461	13.9815	14.5	5.665	5.93	6.33	0.954545454545454	0.954545454545454	0.954545454545455	0.961038961038961	6.34216678142548	6.22408345341682	5.81922229131063	0.996666669845581	0.997500002384186	0.974222222963969	564	STKc_PLK1	activation loop (A-loop)	NA
PLK1	211	T	13.728	14.289	14.545	5.2	5.47	5.7	14.014	14.6	15	6.01	6.34	6.65	1	0.939393939393939	0.963636363636364	0.961038961038961	5.04983339707057	6.11875008543332	6.18122229311201	0.995000004768371	0.997500002384186	0.974222222963969	564	STKc_PLK1	activation loop (A-loop)	NA
PLK1	211	T	13.728	14.289	14.545	5.2	5.47	5.7	14.014	14.6	15	6.01	6.34	6.65	1	0.939393939393939	0.963636363636364	0.961038961038961	5.34283337990443	6.17291672031085	6.18122229311201	0.995000004768371	0.997500002384186	0.974222222963969	564	STKc_PLK1	activation loop (A-loop)	NA
PLK1	211.5	T;L	13.335	13.8295	14.1815	5.045	5.26	5.39	13.87	14.3925	14.682	5.985	6.25	6.33	0.954545454545454	0.954545454545454	0.963636363636364	0.967532467532467	4.64816671609879	5.5094167192777	6.19155562586255	0.995000004768371	0.961333334445953	0.974222222963969	564	STKc_PLK1	activation loop (A-loop)	NA
PLK1	212	L	12.942	13.37	13.818	4.89	5.05	5.08	13.726	14.185	14.364	5.96	6.16	6.01	0.909090909090909	0.96969696969697	0.963636363636364	0.974025974025974	4.43749998013178	5.56358335415522	6.19155562586254	0.995000004768371	0.961333334445953	0.974222222963969	564	STKc_PLK1	activation loop (A-loop)	NA
PLK1	212	L	12.942	13.37	13.818	4.89	5.05	5.08	13.726	14.185	14.364	5.96	6.16	6.01	0.909090909090909	0.96969696969697	0.963636363636364	0.974025974025974	4.77399998903275	5.86958334843318	6.11550004614724	0.995000004768371	0.961333334445953	0.974222222963969	564	STKc_PLK1	activation loop (A-loop)	NA
PLK1	212.5	L;C	15.2415	15.746	16.409	7.3	7.545	7.815	13.8165	14.276	14.682	6.05	6.25	6.33	0.954545454545454	0.96969696969697	0.972727272727273	0.974025974025974	4.67666665712992	5.38733334342639	5.61955559915966	0.925999999046326	0.961333334445953	0.919277778516213	564	STKc_PLK1	activation loop (A-loop)	-0.307656288191264
PLK1	213	C	17.541	18.122	19	9.71	10.04	10.55	13.907	14.367	15	6.14	6.34	6.65	1	0.96969696969697	0.981818181818182	0.974025974025974	6.07733331123988	5.38733334342639	5.54350001944436	0.927666664123535	0.961333334445953	0.919277778516213	564	STKc_PLK1	activation loop (A-loop)	-3.36997125268622
PLK1	213	C	17.541	18.122	19	9.71	10.04	10.55	13.907	14.367	15	6.14	6.34	6.65	1	0.96969696969697	0.981818181818182	0.974025974025974	6.39633331696192	5.38733334342639	5.63533334599601	0.927666664123535	0.961333334445953	0.919277778516213	564	STKc_PLK1	activation loop (A-loop)	-2.21605938738961
PLK1	213.5	C;G	16.3035	16.839	17.5	8.4	8.685	9.125	14.024	14.4835	15	6.14	6.34	6.65	1	0.984848484848485	0.981818181818182	0.980519480519481	6.12649997075399	5.25825000802676	5.22722223069933	0.927666664123535	0.880583332851529	0.867555556197961	564	STKc_PLK1	activation loop (A-loop); polypeptide substrate binding site [polypeptide binding]	NA
PLK1	214	G	15.066	15.556	16	7.09	7.33	7.7	14.141	14.6	15	6.14	6.34	6.65	1	1	0.981818181818182	0.987012987012987	6.33716670672099	5.79033333063126	5.22722223069933	0.927666664123535	0.881416665390134	0.867555556197961	564	STKc_PLK1	activation loop (A-loop); polypeptide substrate binding site [polypeptide binding]	NA
PLK1	214	G	15.066	15.556	16	7.09	7.33	7.7	14.141	14.6	15	6.14	6.34	6.65	1	1	0.981818181818182	0.987012987012987	6.00066669782003	5.7815833290418	5.30327781041463	0.927666664123535	0.881416665390134	0.867555556197961	564	STKc_PLK1	activation loop (A-loop); polypeptide substrate binding site [polypeptide binding]	NA
PLK1	214.5	G;T	14.72	15.1945	15.5	6.275	6.485	6.7	14.2575	14.7165	15	6.255	6.46	6.65	1	1	0.990909090909091	0.987012987012987	5.83983335892359	5.5167499879996	5.31922225488557	0.835166666656732	0.803833331912756	0.868611111409134	NA	STKc_PLK1	activation loop (A-loop); polypeptide substrate binding site [polypeptide binding]	NA
PLK1	215	T	14.374	14.833	15	5.46	5.64	5.7	14.374	14.833	15	6.37	6.58	6.65	1	1	1	0.987012987012987	5.50333335002263	5.6220833559831	5.6797778043482	0.835166666656732	0.803833331912756	0.869166666434871	NA	STKc_PLK1	activation loop (A-loop); polypeptide substrate binding site [polypeptide binding]	NA
PLK1	215	T	14.374	14.833	15	5.46	5.64	5.7	14.374	14.833	15	6.37	6.58	6.65	1	1	1	0.987012987012987	5.16683334112167	5.56791672110558	5.75000004967054	0.835166666656732	0.803833331912756	0.869166666434871	NA	STKc_PLK1	activation loop (A-loop); polypeptide substrate binding site [polypeptide binding]	NA
PLK1	215.5	T;P	15.325	15.8145	16	6.84	7.065	7.15	14.3675	14.8265	15	6.365	6.57	6.65	1	1	1	0.993506493506493	4.90700000524521	5.64050005376339	5.82933338152038	0.679999999701977	0.839916667590539	0.869166666434871	NA	STKc_PLK1	activation loop (A-loop); polypeptide substrate binding site [polypeptide binding]	NA
PLK1	216	P	16.276	16.796	17	8.22	8.49	8.6	14.361	14.82	15	6.36	6.56	6.65	1	1	1	1	4.90700000524521	5.48100005090237	5.89955562684271	0.679999999701977	0.839916667590539	0.869166666434871	NA	STKc_PLK1	activation loop (A-loop); polypeptide substrate binding site [polypeptide binding]	NA
PLK1	216	P	16.276	16.796	17	8.22	8.49	8.6	14.361	14.82	15	6.36	6.56	6.65	1	1	1	1	5.13516674439112	5.42683341602484	5.79322229160203	0.679999999701977	0.839916667590539	0.869166666434871	NA	STKc_PLK1	activation loop (A-loop); polypeptide substrate binding site [polypeptide binding]	NA
PLK1	216.5	P;N	15.804	16.309	16.5	7.415	7.655	7.75	14.3675	14.8265	15	6.365	6.57	6.65	1	1	1	1	5.44116674860318	5.68075008690357	5.80433340287871	0.844666668524345	0.839916667590539	0.885777778923512	NA	STKc_PLK1	activation loop (A-loop); polypeptide substrate binding site [polypeptide binding]	NA
PLK1	217	N	15.332	15.822	16	6.61	6.82	6.9	14.374	14.833	15	6.37	6.58	6.65	1	1	1	1	5.4586667517821	5.68075008690357	5.80433340287871	0.844666668524345	0.839916667590539	0.885777778923512	NA	STKc_PLK1	activation loop (A-loop); polypeptide substrate binding site [polypeptide binding]	NA
PLK1	217	N	15.332	15.822	16	6.61	6.82	6.9	14.374	14.833	15	6.37	6.58	6.65	1	1	1	1	5.68683349092801	5.68950008849303	5.69216673324506	0.844666668524345	0.839916667590539	0.885777778923512	479	STKc_PLK1	activation loop (A-loop); polypeptide substrate binding site [polypeptide binding]	NA
PLK1	217.5	N;Y	15.6615	16.1665	16.5	6.895	7.12	7.35	14.2575	14.7165	15	6.255	6.46	6.65	1	1	1	1	6.45450016856194	5.78658342485626	5.60666673133771	0.9998333354791	0.911083335056901	0.833166667777631	479	STKc_PLK1	activation loop (A-loop); polypeptide substrate binding site [polypeptide binding]	-2.76486831600744
PLK1	218	Y	15.991	16.511	17	7.18	7.42	7.8	14.141	14.6	15	6.14	6.34	6.65	1	1	1	1	6.45450016856194	5.95483342930674	5.5306111516224	0.9998333354791	0.911083335056901	0.833166667777631	479	STKc_PLK1	NA	NA
PLK1	218	Y	15.991	16.511	17	7.18	7.42	7.8	14.141	14.6	15	6.14	6.34	6.65	1	1	1	1	6.24383343259493	5.95483342930674	5.5306111516224	0.9998333354791	0.911083335056901	0.833166667777631	479	STKc_PLK1	NA	NA
PLK1	218.5	Y;I	14.6865	15.161	15.5	6.155	6.355	6.575	14.2575	14.7165	15	6.255	6.46	6.65	1	1	1	1	6.13200010110935	5.95650009438396	5.49277781860696	0.977500001589457	0.909750001815458	0.832611112228026	479	STKc_PLK1	NA	NA
PLK1	219	I	13.382	13.811	14	5.13	5.29	5.35	14.374	14.833	15	6.37	6.58	6.65	1	1	1	1	6.45100010683139	5.842416724811	5.60494448824061	0.977500001589457	0.909750001815458	0.832611112228026	479	STKc_PLK1	NA	NA
PLK1	219	I	13.382	13.811	14	5.13	5.29	5.35	14.374	14.833	15	6.37	6.58	6.65	1	1	1	1	6.22283336768548	5.72833335523804	5.68100006795592	0.977500001589457	0.909750001815458	0.832611112228026	479	STKc_PLK1	NA	NA
PLK1	219.5	I;A	13.399	13.8275	14	4.865	5.02	5.075	14.374	14.833	15	6.37	6.58	6.65	1	1	1	0.987012987012987	5.45850002020597	5.51858335360885	5.83627784334951	0.819666668151816	0.826583334079866	0.884333334546278	NA	STKc_PLK1	NA	NA
PLK1	220	A	13.416	13.844	14	4.6	4.75	4.8	14.374	14.833	15	6.37	6.58	6.65	1	1	1	0.974025974025974	5.23033328106006	5.67808335646987	5.87238893326786	0.819666668151816	0.826583334079866	0.884333334546278	NA	STKc_PLK1	NA	NA
PLK1	220	A	13.416	13.844	14	4.6	4.75	4.8	14.374	14.833	15	6.37	6.58	6.65	1	1	1	0.974025974025974	5.21283327788115	5.67808335646987	5.80216668794553	0.819666668151816	0.826583334079866	0.884333334546278	NA	STKc_PLK1	NA	NA
PLK1	220.5	A;P	14.8535	15.3275	15.5	6.42	6.625	6.7	14.374	14.833	15	6.37	6.58	6.65	1	1	0.981818181818182	0.974025974025974	4.90516660610835	5.5271666807433	6.01455557097991	0.675666666570275	0.826583334079866	0.884388889386577	NA	STKc_PLK1	NA	NA
PLK1	221	P	16.291	16.811	17	8.24	8.5	8.6	14.374	14.833	15	6.37	6.58	6.65	1	1	0.963636363636364	0.974025974025974	4.90516660610835	5.58133331562082	5.85322224845489	0.675666666570275	0.826583334079866	0.884388889386578	NA	STKc_PLK1	NA	-1.8460499380381
PLK1	221	P	16.291	16.811	17	8.24	8.5	8.6	14.374	14.833	15	6.37	6.58	6.65	1	1	0.963636363636364	0.974025974025974	5.13333334525426	5.58133331562082	5.78300000313256	0.675666666570275	0.826583334079866	0.884388889386578	NA	STKc_PLK1	NA	NA
PLK1	221.5	P;E	15.299	15.789	16	6.925	7.14	7.225	14.3405	14.8	15	6.37	6.58	6.65	1	0.96969696969697	0.963636363636364	0.928571428571428	5.59583334128062	5.9558333059152	5.7238888848159	0.833500000007916	0.837833333285137	0.884388889386578	NA	STKc_PLK1	NA	NA
PLK1	222	E	14.307	14.767	15	5.61	5.78	5.85	14.307	14.767	15	6.37	6.58	6.65	1	0.939393939393939	0.963636363636364	0.883116883116883	5.93233335018158	5.55433331926664	5.47544443358978	0.833500000007916	0.837833333285137	0.884388889386578	NA	STKc_PLK1	NA	NA
PLK1	222	E	14.307	14.767	15	5.61	5.78	5.85	14.307	14.767	15	6.37	6.58	6.65	1	0.939393939393939	0.963636363636364	0.883116883116883	5.94983335336049	5.56308332085609	5.58177776883046	0.833500000007916	0.837833333285137	0.884388889386578	614	STKc_PLK1	NA	NA
PLK1	222.5	E;V	13.3475	13.792	14.2725	4.92	5.08	5.405	12.81	13.2695	14.3635	4.875	5.08	6.015	0.909090909090909	0.939393939393939	0.9	0.876623376623376	7.00650000572205	5.85658331712087	5.71833333041933	1	0.916750000003958	0.891888888856759	614	STKc_PLK1	NA	-2.84295163761991
PLK1	223	V	12.388	12.817	13.545	4.23	4.38	4.96	11.313	11.772	13.727	3.38	3.58	5.38	0.818181818181818	0.939393939393939	0.836363636363636	0.87012987012987	6.20350003242493	5.59800000985463	5.58050000005298	1	0.916750000003958	0.891888888856759	614	STKc_PLK1	NA	-2.09452178463551
PLK1	223	V	12.388	12.817	13.545	4.23	4.38	4.96	11.313	11.772	13.727	3.38	3.58	5.38	0.818181818181818	0.939393939393939	0.836363636363636	0.87012987012987	5.99283329645793	5.76625001430511	5.65655557976829	1	0.916750000003958	0.891888888856759	614	STKc_PLK1	NA	NA
PLK1	223.5	V;L	12.635	13.064	13.5	4.6	4.755	5.09	12.577	13.036	14.2725	4.87	5.07	6.015	0.909090909090909	0.833333333333333	0.827272727272727	0.863636363636364	6.11733329296112	6.12491669257482	5.95000002119276	1	1	0.944500000002639	614	STKc_PLK1	NA	NA
PLK1	224	L	12.882	13.311	13.455	4.97	5.13	5.22	13.841	14.3	14.818	6.36	6.56	6.65	1	0.727272727272727	0.818181818181818	0.857142857142857	5.26366666952769	5.9181666970253	6.02605560090807	1	1	0.944500000002639	614	STKc_PLK1	NA	NA
PLK1	224	L	12.882	13.311	13.455	4.97	5.13	5.22	13.841	14.3	14.818	6.36	6.56	6.65	1	0.727272727272727	0.818181818181818	0.857142857142857	5.58266667524973	5.9181666970253	6.10211118062337	1	1	0.944500000002639	614	STKc_PLK1	NA	NA
PLK1	224.5	L;S	11.27	11.618	12.2275	3.435	3.525	3.84	11.3	11.6435	12.591	3.82	3.905	4.425	0.681818181818182	0.742424242424242	0.809090909090909	0.857142857142857	5.24333337942759	6.12708336114884	6.26588896248076	1	1	1	614	STKc_PLK1	NA	NA
PLK1	225	S	9.658	9.925	11	1.9	1.92	2.46	8.759	8.987	10.364	1.28	1.25	2.2	0.363636363636364	0.757575757575758	0.8	0.857142857142857	5.63283336162567	6.07291672627131	6.26588896248076	1	1	1	614	STKc_PLK1	NA	NA
PLK1	225	S	9.658	9.925	11	1.9	1.92	2.46	8.759	8.987	10.364	1.28	1.25	2.2	0.363636363636364	0.757575757575758	0.8	0.857142857142857	5.84350009759267	6.17825009425481	6.3020000523991	1	1	1	614	STKc_PLK1	NA	NA
PLK1	225.5	S;K	10.7455	11.094	12.182	3.69	3.785	3.86	10.159	10.503	11.9545	3.705	3.79	4.105	0.636363636363636	0.742424242424242	0.818181818181818	0.857142857142857	6.13683342933655	5.89558344086011	6.18861116593083	1	1	0.988555557197995	614	STKc_PLK1	NA	NA
PLK1	226	K	11.833	12.263	13.364	5.48	5.65	5.26	11.559	12.019	13.545	6.13	6.33	6.01	0.909090909090909	0.727272727272727	0.836363636363636	0.857142857142857	6.88216678301493	6.29708342750867	6.07644449629717	1	1	0.988555557197995	614	STKc_PLK1	NA	NA
PLK1	226	K	11.833	12.263	13.364	5.48	5.65	5.26	11.559	12.019	13.545	6.13	6.33	6.01	0.909090909090909	0.727272727272727	0.836363636363636	0.857142857142857	6.77383351325989	6.45658343036969	6.14666674161951	1	1	0.988555557197995	614	STKc_PLK1	NA	-1.34136131171692
PLK1	226.5	K;K	11.833	12.263	13.364	4.505	4.68	5.15	11.559	12.019	13.545	4.995	5.195	5.985	0.909090909090909	0.833333333333333	0.836363636363636	0.87012987012987	6.54783350229263	6.22425010241568	6.07205563411117	1	0.982833335796992	0.988555557197995	614	STKc_PLK1	NA	-2.24962790385764
PLK1	227	K	11.833	12.263	13.364	3.53	3.71	5.04	11.559	12.019	13.545	3.86	4.06	5.96	0.909090909090909	0.939393939393939	0.836363636363636	0.883116883116883	6.96133349339167	6.48283340968192	6.20355563983321	1	0.982833335796992	0.988555557197995	614	STKc_PLK1	NA	NA
PLK1	227	K	11.833	12.263	13.364	3.53	3.71	5.04	11.559	12.019	13.545	3.86	4.06	5.96	0.909090909090909	0.939393939393939	0.836363636363636	0.883116883116883	7.06966676314672	6.42866677480439	6.30988897507389	1	0.982833335796992	0.988555557197995	614	STKc_PLK1	NA	NA
PLK1	227.5	K;G	13.4575	13.9205	14.273	5.445	5.66	6.305	12.814	13.276	13.8635	5.11	5.31	6.29	0.954545454545454	0.954545454545454	0.9	0.876623376623376	6.31166677549481	6.48641676145295	6.22544453168909	0.965666671593984	0.982833335796992	0.988555557197995	614	STKc_PLK1	NA	NA
PLK1	228	G	15.082	15.578	15.182	7.36	7.61	7.57	14.069	14.533	14.182	6.36	6.56	6.62	1	0.96969696969697	0.963636363636364	0.87012987012987	6.0835000363489	6.48891677893698	6.40366673759288	0.965666671593984	0.982833335796992	0.988555557197995	614	STKc_PLK1	NA	NA
PLK1	228	G	15.082	15.578	15.182	7.36	7.61	7.57	14.069	14.533	14.182	6.36	6.56	6.62	1	0.96969696969697	0.963636363636364	0.87012987012987	6.0835000363489	6.5430834138145	6.13850008406573	0.965666671593984	0.982833335796992	0.988555557197995	614	STKc_PLK1	NA	NA
PLK1	228.5	G;H	16.1655	16.689	16.5455	7.92	8.18	8.21	14.188	14.65	14.5	6.365	6.57	6.635	1	0.984848484848485	0.963636363636364	0.915584415584416	6.42500002061327	6.26975008286536	6.00388896703306	0.965666671593984	0.982833335796992	0.98322222299046	614	STKc_PLK1	NA	NA
PLK1	229	H	17.249	17.8	17.909	8.48	8.75	8.85	14.307	14.767	14.818	6.37	6.58	6.65	1	1	0.963636363636364	0.961038961038961	6.01650006448229	6.16441671488186	6.14172229739941	0.965666671593984	0.982833335796992	0.98322222299046	614	STKc_PLK1	NA	NA
PLK1	229	H	17.249	17.8	17.909	8.48	8.75	8.85	14.307	14.767	14.818	6.37	6.58	6.65	1	1	0.963636363636364	0.961038961038961	6.01650006448229	5.82083336946865	6.14172229739941	0.965666671593984	0.982833335796992	0.98322222299046	614	STKc_PLK1	NA	NA
PLK1	229.5	H;S	15.2655	15.7555	15.9545	6.375	6.575	6.7	14.224	14.6835	14.909	6.255	6.46	6.65	1	0.984848484848485	0.972727272727273	0.967532467532467	6.2278333902359	5.73191669940328	6.02033341168943	1	0.97483333448569	0.98322222299046	614	STKc_PLK1	NA	NA
PLK1	230	S	13.282	13.711	14	4.27	4.4	4.55	14.141	14.6	15	6.14	6.34	6.65	1	0.96969696969697	0.981818181818182	0.974025974025974	6.24533339341481	5.73191669940328	6.05644450160778	1	0.97483333448569	0.98322222299046	614	STKc_PLK1	NA	NA
PLK1	230	S	13.282	13.711	14	4.27	4.4	4.55	14.141	14.6	15	6.14	6.34	6.65	1	0.96969696969697	0.981818181818182	0.974025974025974	5.5581667025884	5.67775006452575	5.98622225628545	1	0.97483333448569	0.98322222299046	614	STKc_PLK1	NA	NA
PLK1	230.5	S;F	13.433	13.848	14.8635	4.635	4.76	5.745	12.4515	12.8065	14.682	4.45	4.55	6.33	0.954545454545454	0.96969696969697	0.981818181818182	0.980519480519481	5.03883337819328	5.87466672978674	6.20950004365295	0.983999997377396	0.991999998688698	0.98322222299046	614	STKc_PLK1	NA	NA
PLK1	231	F	13.584	13.985	15.727	5	5.12	6.94	10.762	11.013	14.364	2.76	2.76	6.01	0.909090909090909	0.96969696969697	0.981818181818182	0.987012987012987	5.44733333432426	6.04291673423722	6.20950004365295	0.983999997377396	0.991999998688698	0.98322222299046	614	STKc_PLK1	NA	-2.41253094212721
PLK1	231	F	13.584	13.985	15.727	5	5.12	6.94	10.762	11.013	14.364	2.76	2.76	6.01	0.909090909090909	0.96969696969697	0.981818181818182	0.987012987012987	5.33900006456921	5.93758336625372	6.1733889537346	0.983999997377396	0.991999998688698	0.98322222299046	614	STKc_PLK1	NA	NA
PLK1	231.5	F;E	13.8625	14.2925	15.3635	5.2	5.35	6.395	12.4515	12.8065	14.682	4.45	4.55	6.33	0.954545454545454	0.96969696969697	0.981818181818182	0.961038961038961	5.52150006933759	6.10175005517279	6.1435000659484	0.983999997377396	0.991999998688698	0.942222221444051	614	STKc_PLK1	NA	NA
PLK1	232	E	14.141	14.6	15	5.4	5.58	5.85	14.141	14.6	15	6.14	6.34	6.65	1	0.96969696969697	0.981818181818182	0.935064935064935	5.84050007505963	6.30600003323828	5.85388896479789	0.983999997377396	0.991999998688698	0.941666666418314	614	STKc_PLK1	NA	-2.43616547426913
PLK1	232	E	14.141	14.6	15	5.4	5.58	5.85	14.141	14.6	15	6.14	6.34	6.65	1	0.96969696969697	0.981818181818182	0.935064935064935	6.31700002991905	6.25183339836076	5.78366671947555	0.983999997377396	0.991999998688698	0.941666666418314	614	STKc_PLK1	NA	NA
PLK1	232.5	E;V	13.6785	14.122	14.5	5.035	5.205	5.475	14.0825	14.5415	15	6.08	6.285	6.65	1	0.984848484848485	0.945454545454546	0.935064935064935	7.1646667321523	6.10133340380465	5.6337778331298	1	0.913333332166076	0.941388888905446	614	STKc_PLK1	NA	NA
PLK1	233	V	13.216	13.644	14	4.67	4.83	5.1	14.024	14.483	15	6.02	6.23	6.65	1	1	0.909090909090909	0.935064935064935	7.1646667321523	5.65816675048942	5.66361114993278	1	0.912499999627471	0.941388888905446	614	STKc_PLK1	NA	NA
PLK1	233	V	13.216	13.644	14	4.67	4.83	5.1	14.024	14.483	15	6.02	6.23	6.65	1	1	0.909090909090909	0.935064935064935	7.1646667321523	5.89641672791913	5.66361114993278	1	0.912499999627471	0.941388888905446	614	STKc_PLK1	NA	NA
PLK1	233.5	V;D	14.274	14.733	15	5.835	6.025	6.2	14.199	14.658	15	6.195	6.405	6.65	1	0.939393939393939	0.918181818181818	0.928571428571429	6.68116673827171	5.93125006059806	6.12577781691733	0.842666666954756	0.920083334669471	0.941388888905446	NA	STKc_PLK1	NA	NA
PLK1	234	D	15.332	15.822	16	7	7.22	7.3	14.374	14.833	15	6.37	6.58	6.65	1	0.878787878787879	0.927272727272727	0.922077922077922	5.47583342591921	5.77175005773703	6.12577781691733	0.841000001877546	0.920083334669471	0.941388888905446	NA	STKc_PLK1	NA	NA
PLK1	234	D	15.332	15.822	16	7	7.22	7.3	14.374	14.833	15	6.37	6.58	6.65	1	0.878787878787879	0.927272727272727	0.922077922077922	5.47583342591921	5.82591669261456	6.27877780081083	0.841000001877546	0.920083334669471	0.941388888905446	NA	STKc_PLK1	NA	NA
PLK1	234.5	D;V	13.565	14.0085	14.682	5.165	5.345	5.96	11.6685	12.014	12.7725	3.665	3.76	4.425	0.818181818181818	0.878787878787879	0.918181818181818	0.909090909090909	4.69783338904381	6.42791669070721	6.30027780102359	0.840166669338941	0.920083334669471	0.946444445600113	NA	STKc_PLK1	NA	-2.3708821561643
PLK1	235	V	11.798	12.195	13.364	3.33	3.47	4.62	8.963	9.195	10.545	0.96	0.94	2.2	0.636363636363636	0.878787878787879	0.909090909090909	0.896103896103896	4.37883338332176	6.26841668784618	6.04777779678504	0.840166669338941	0.920083334669471	0.946444445600112	NA	STKc_PLK1	NA	NA
PLK1	235	V	11.798	12.195	13.364	3.33	3.47	4.62	8.963	9.195	10.545	0.96	0.94	2.2	0.636363636363636	0.878787878787879	0.909090909090909	0.896103896103896	4.48716665307681	6.25966668625673	5.9775555514627	0.840166669338941	0.920083334669471	0.946444445600112	480	STKc_PLK1	NA	NA
PLK1	235.5	V;W	15.744	16.264	17.182	7.475	7.74	8.61	11.552	11.8975	12.7725	3.555	3.645	4.425	0.818181818181818	0.863636363636364	0.881818181818182	0.896103896103896	6.1746666431427	5.86808333545923	5.80272222061952	0.997500002384186	0.919666668400169	0.893555556734403	480	STKc_PLK1	NA	NA
PLK1	236	W	19.69	20.333	21	11.62	12.01	12.6	14.141	14.6	15	6.15	6.35	6.65	1	0.848484848484848	0.854545454545455	0.896103896103896	7.06099994977315	5.4893333291014	5.70166667799155	0.999166667461395	0.919666668400169	0.893555556734403	480	STKc_PLK1	NA	NA
PLK1	236	W	19.69	20.333	21	11.62	12.01	12.6	14.141	14.6	15	6.15	6.35	6.65	1	0.848484848484848	0.854545454545455	0.896103896103896	7.04349994659424	5.3839999611179	5.80800001323223	0.999166667461395	0.919666668400169	0.893555556734403	480	STKc_PLK1	NA	NA
PLK1	236.5	W;S	16.261	16.797	17.3635	7.725	7.985	8.45	13.577	14.036	14.682	5.58	5.78	6.33	0.954545454545454	0.863636363636364	0.854545454545455	0.88961038961039	7.03833328187466	5.36349996179342	5.52122222342425	0.999166667461395	0.919000001624227	0.874333333637979	480	STKc_PLK1	NA	NA
PLK1	237	S	12.832	13.261	13.727	3.83	3.96	4.3	13.013	13.472	14.364	5.01	5.21	6.01	0.909090909090909	0.878787878787879	0.854545454545455	0.883116883116883	6.59983327488104	5.81458330402772	5.41488888818357	0.999166667461395	0.919833334162831	0.874333333637979	480	STKc_PLK1	NA	NA
PLK1	237	S	12.832	13.261	13.727	3.83	3.96	4.3	13.013	13.472	14.364	5.01	5.21	6.01	0.909090909090909	0.878787878787879	0.854545454545455	0.883116883116883	6.280833269159	5.97408330688874	5.45099997810192	0.999166667461395	0.919833334162831	0.874333333637979	480	STKc_PLK1	NA	-2.48379605227451
PLK1	237.5	S;I	12.53	12.929	13.636	3.82	3.935	4.575	11.8875	12.2425	13.7275	3.885	3.985	5.375	0.818181818181818	0.878787878787879	0.881818181818182	0.863636363636364	4.55233328044415	5.93291664061447	5.48827775484986	0.840500000864267	0.891416665787498	0.923222221848038	NA	STKc_PLK1	NA	-3.14484707893215
PLK1	238	I	12.228	12.597	13.545	3.81	3.91	4.85	10.762	11.013	13.091	2.76	2.76	4.74	0.727272727272727	0.878787878787879	0.909090909090909	0.844155844155844	4.56816665828228	5.93291664061447	5.75472219950623	0.840500000864267	0.891416665787498	0.923777776873774	NA	STKc_PLK1	NA	NA
PLK1	238	I	12.228	12.597	13.545	3.81	3.91	4.85	10.762	11.013	13.091	2.76	2.76	4.74	0.727272727272727	0.878787878787879	0.909090909090909	0.844155844155844	4.90466666718324	5.93291664061447	5.75472219950623	0.840500000864267	0.891416665787498	0.923777776873774	NA	STKc_PLK1	NA	NA
PLK1	238.5	I;G	13.78	14.2095	14.636	5.595	5.76	6.275	12.568	12.923	13.7275	4.565	4.67	5.695	0.863636363636364	0.878787878787879	0.881818181818182	0.85064935064935	4.82749999935428	5.14508331070344	5.78961108956072	0.783666664113601	0.886083331579963	0.924055554386642	NA	STKc_PLK1	NA	NA
PLK1	239	G	15.332	15.822	15.727	7.38	7.61	7.7	14.374	14.833	14.364	6.37	6.58	6.65	1	0.878787878787879	0.854545454545455	0.857142857142857	5.26600000634789	5.10158332437277	5.55849998692671	0.783666664113601	0.886083331579964	0.924055554386642	NA	STKc_PLK1	NA	NA
PLK1	239	G	15.332	15.822	15.727	7.38	7.61	7.7	14.374	14.833	14.364	6.37	6.58	6.65	1	0.878787878787879	0.854545454545455	0.857142857142857	5.58500001206994	5.11033332596223	5.3566111077865	0.783666664113601	0.886083331579964	0.924055554386642	523	STKc_PLK1	NA	NA
PLK1	239.5	G;C	16.5695	17.1055	16.6815	8.535	8.815	8.65	14.2575	14.7165	14.0455	6.255	6.46	6.33	0.954545454545454	0.878787878787879	0.836363636363637	0.857142857142857	5.73783334096273	5.16524999340375	5.3566111077865	0.931666662295659	0.886499997849266	0.924055554386642	523	STKc_PLK1	NA	NA
PLK1	240	C	17.807	18.389	17.636	9.69	10.02	9.6	14.141	14.6	13.727	6.14	6.34	6.01	0.909090909090909	0.878787878787879	0.818181818181818	0.857142857142857	5.63499999046326	5.03783334294955	5.3566111077865	0.931666662295659	0.886499997849266	0.924055554386642	523	STKc_PLK1	NA	NA
PLK1	240	C	17.807	18.389	17.636	9.69	10.02	9.6	14.141	14.6	13.727	6.14	6.34	6.01	0.909090909090909	0.878787878787879	0.818181818181818	0.857142857142857	5.31599998474121	4.89450002710024	5.01522222657998	0.931666662295659	0.886499997849266	0.924055554386642	523	STKc_PLK1	NA	NA
PLK1	240.5	C;I	15.4945	16	15.4545	7.305	7.55	7.195	13.674	14.1335	13.091	5.675	5.875	5.375	0.818181818181818	0.833333333333333	0.845454545454545	0.85064935064935	5.50299998745322	5.75875002145767	5.25461110803816	0.98933333158493	0.96583333114783	0.924333331899511	523	STKc_PLK1	NA	NA
PLK1	241	I	13.182	13.611	13.273	4.92	5.08	4.79	13.207	13.667	12.455	5.21	5.41	4.74	0.727272727272727	0.787878787878788	0.872727272727273	0.844155844155844	4.8096666795512	5.75083333253861	5.50711111227671	0.98933333158493	0.96583333114783	0.924333331899511	523	STKc_PLK1	NA	NA
PLK1	241	I	13.182	13.611	13.273	4.92	5.08	4.79	13.207	13.667	12.455	5.21	5.41	4.74	0.727272727272727	0.787878787878788	0.872727272727273	0.844155844155844	4.20400004213055	5.07050000627836	5.4097222354677	0.98933333158493	0.96583333114783	0.924333331899511	523	STKc_PLK1	NA	NA
PLK1	241.5	I;M	13.0315	13.4305	13.682	4.55	4.68	4.895	12.1645	12.5195	12.773	4.165	4.26	4.74	0.727272727272727	0.803030303030303	0.854545454545454	0.863636363636364	5.77966670195262	5.4681666623801	5.45366667831938	1	0.994666665792465	0.971444444523918	523	STKc_PLK1	NA	NA
PLK1	242	M	12.881	13.25	14.091	4.18	4.28	5	11.122	11.372	13.091	3.12	3.11	4.74	0.727272727272727	0.818181818181818	0.836363636363636	0.883116883116883	5.86666667461395	5.62766666524112	5.17855555936694	1	0.994666665792465	0.966888888014688	523	STKc_PLK1	NA	NA
PLK1	242	M	12.881	13.25	14.091	4.18	4.28	5	11.122	11.372	13.091	3.12	3.11	4.74	0.727272727272727	0.818181818181818	0.836363636363636	0.883116883116883	4.8250000278155	5.32208334716658	4.6876666723854	1	0.994666665792465	0.947000000211928	523	STKc_PLK1	NA	NA
PLK1	243	M	12.881	13.25	14.091	4.18	4.28	5	11.122	11.372	13.091	3.12	3.11	4.74	0.727272727272727	0.818181818181818	0.836363636363636	0.883116883116883	7.21933352947235	5.40858346099655	4.19155564159155	1	0.991333330670993	0.789999999726812	478	STKc_PLK1	NA	NA
PLK1	243.5	M;Y	14.5415	14.9815	15.5455	5.785	5.955	6.4	12.6675	13.017	14.0455	4.665	4.755	5.695	0.863636363636364	0.833333333333333	0.845454545454545	0.883116883116883	6.97650019327799	5.21550013000766	4.1372223123908	1	0.914999999416371	0.827555555229386	478	STKc_PLK1	NA	NA
PLK1	244	Y	16.202	16.713	17	7.39	7.63	7.8	14.213	14.662	15	6.21	6.4	6.65	1	0.848484848484848	0.854545454545455	0.883116883116883	6.97650019327799	5.10525013382236	4.25905564344592	1	0.898083336961766	0.882499999677142	478	STKc_PLK1	NA	NA
PLK1	244	Y	16.202	16.713	17	7.39	7.63	7.8	14.213	14.662	15	6.21	6.4	6.65	1	0.848484848484848	0.854545454545455	0.883116883116883	6.64750011761983	5.72466680904229	4.63872231625848	1	0.90208333513389	0.928944443869922	478	STKc_PLK1	NA	NA
PLK1	244.5	Y;T	15.0935	15.573	15.5	6.265	6.47	6.285	14.085	14.534	14.3635	6.08	6.275	6.015	0.909090909090909	0.893939393939393	0.881818181818182	0.876623376623376	5.46866682171822	5.62058346966902	4.64850009398328	0.839166666691502	0.90208333513389	0.931666667469674	NA	STKc_PLK1	NA	NA
PLK1	245	T	13.985	14.433	14	5.14	5.31	4.77	13.957	14.406	13.727	5.95	6.15	5.38	0.818181818181818	0.939393939393939	0.909090909090909	0.87012987012987	4.43550013502439	5.02908343573411	5.02327790111303	0.804166670267781	0.90208333513389	0.932055557974511	NA	STKc_PLK1	NA	NA
PLK1	245	T	13.985	14.433	14	5.14	5.31	4.77	13.957	14.406	13.727	5.95	6.15	5.38	0.818181818181818	0.939393939393939	0.909090909090909	0.87012987012987	4.23000008861224	4.87325007220109	5.43622235125966	0.804166670267781	0.90208333513389	0.934722223422594	NA	STKc_PLK1	NA	NA
PLK1	245.5	T;L	13.486	13.9195	13.909	5.045	5.205	5.01	13.9375	14.3865	14.3635	6.045	6.245	6.015	0.909090909090909	0.939393939393939	0.918181818181818	0.88961038961039	4.26466674606005	4.49158342182636	5.31383345855607	0.804166670267781	0.90208333513389	0.934722223422594	NA	STKc_PLK1	NA	NA
PLK1	246	L	12.987	13.406	13.818	4.95	5.1	5.25	13.918	14.367	15	6.14	6.34	6.65	1	0.939393939393939	0.927272727272727	0.909090909090909	3.08166667819023	4.64741678535938	5.34922235210737	0.804166670267781	0.90208333513389	0.934722223422594	NA	STKc_PLK1	NA	NA
PLK1	246	L	12.987	13.406	13.818	4.95	5.1	5.25	13.918	14.367	15	6.14	6.34	6.65	1	0.939393939393939	0.927272727272727	0.909090909090909	3.09900002678235	4.54466676215331	5.34922235210737	0.804166670267781	0.90208333513389	0.934722223422594	506	STKc_PLK1	NA	NA
PLK1	246.5	L;L	12.987	13.406	13.818	4.88	5.035	5.25	13.918	14.367	15	6.14	6.34	6.65	1	0.939393939393939	0.927272727272727	0.909090909090909	3.51450002193451	4.48250009119511	5.01838903129101	0.965000003576279	0.90208333513389	0.933833336043689	506	STKc_PLK1	NA	NA
PLK1	247	L	12.987	13.406	13.818	4.81	4.97	5.25	13.918	14.367	15	6.14	6.34	6.65	1	0.939393939393939	0.927272727272727	0.909090909090909	4.85933343569438	4.53558343152205	5.08688904676172	1	0.90208333513389	0.933833336043689	506	STKc_PLK1	NA	-2.07561009502857
PLK1	247	L	12.987	13.406	13.818	4.81	4.97	5.25	13.918	14.367	15	6.14	6.34	6.65	1	0.939393939393939	0.927272727272727	0.909090909090909	4.85933343569438	4.70008346935113	5.08688904676172	1	0.90208333513389	0.933833336043689	506	STKc_PLK1	NA	-2.52361716269513
PLK1	247.5	L;V	12.9175	13.3365	13.6365	4.625	4.785	4.92	13.7045	14.153	14.3635	5.81	6.01	6.015	0.909090909090909	0.939393939393939	0.918181818181818	0.909090909090909	4.70033343633016	4.7932501360774	5.01938904407951	1	0.981166670719783	0.932666667840547	506	STKc_PLK1	NA	NA
PLK1	248	V	12.848	13.267	13.455	4.44	4.6	4.59	13.491	13.939	13.727	5.48	5.68	5.38	0.818181818181818	0.939393939393939	0.909090909090909	0.909090909090909	5.98950018485387	5.41258350263039	4.94511124574476	1	0.998666668931643	0.932666667840547	506	STKc_PLK1	NA	NA
PLK1	248	V	12.848	13.267	13.455	4.44	4.6	4.59	13.491	13.939	13.727	5.48	5.68	5.38	0.818181818181818	0.939393939393939	0.909090909090909	0.909090909090909	6.30116691191991	5.51533352583647	4.94511124574476	1	0.998666668931643	0.932666667840547	506	STKc_PLK1	NA	NA
PLK1	248.5	V;G	14.096	14.5445	14.7275	5.91	6.105	6.145	13.938	14.386	14.3635	5.93	6.13	6.015	0.909090909090909	0.893939393939393	0.909090909090909	0.922077922077922	6.0720002502203	5.39675019308925	4.90694458037615	0.997333337863286	0.99691666662693	0.930722223387824	506	STKc_PLK1	NA	NA
PLK1	249	G	15.344	15.822	16	7.38	7.61	7.7	14.385	14.833	15	6.38	6.58	6.65	1	0.848484848484848	0.909090909090909	0.935064935064935	5.96583356956641	5.87683352952202	5.24555569307672	0.997333337863286	0.99691666662693	0.942388888862398	506	STKc_PLK1	NA	NA
PLK1	249	G	15.344	15.822	16	7.38	7.61	7.7	14.385	14.833	15	6.38	6.58	6.65	1	0.848484848484848	0.909090909090909	0.935064935064935	6.17133361597856	5.86816685522596	5.23977791021268	0.997333337863286	0.99691666662693	0.942388888862398	506	STKc_PLK1	NA	NA
PLK1	249.5	G;K	14.236	14.6995	14.9545	5.855	6.06	6.195	13.4945	13.9425	14.0455	5.49	5.685	5.695	0.863636363636364	0.878787878787878	0.909090909090909	0.935064935064935	6.09316694984833	5.60316685959697	5.11883346653647	0.99383333325386	0.913583333293597	0.899277778135406	506	STKc_PLK1	NA	NA
PLK1	250	K	13.128	13.577	13.909	4.33	4.51	4.69	12.604	13.052	13.091	4.6	4.79	4.74	0.727272727272727	0.909090909090909	0.909090909090909	0.935064935064935	5.76416687419017	5.43866682176789	5.44466680702236	0.99383333325386	0.913583333293597	0.899277778135406	506	STKc_PLK1	NA	NA
PLK1	250	K	13.128	13.577	13.909	4.33	4.51	4.69	12.604	13.052	13.091	4.6	4.79	4.74	0.727272727272727	0.909090909090909	0.909090909090909	0.935064935064935	5.43516679853201	5.43000014747182	5.44466680702236	0.99383333325386	0.913583333293597	0.899277778135406	506	STKc_PLK1	NA	NA
PLK1	250.5	K;P	14.5655	15.044	15.4545	6.14	6.36	6.645	13.378	13.826	14.0455	5.37	5.565	5.695	0.863636363636364	0.909090909090909	0.927272727272727	0.928571428571429	5.13433346897364	5.32808348163962	5.46761125077804	0.829833328723907	0.848916667203109	0.899277778135406	NA	STKc_PLK1	NA	NA
PLK1	251	P	16.003	16.511	17	7.95	8.21	8.6	14.152	14.6	15	6.14	6.34	6.65	1	0.909090909090909	0.945454545454546	0.922077922077922	4.91150007396936	5.1722501181066	5.46761125077804	0.829833328723907	0.848916667203109	0.899277778135406	NA	STKc_PLK1	NA	NA
PLK1	251	P	16.003	16.511	17	7.95	8.21	8.6	14.152	14.6	15	6.14	6.34	6.65	1	0.909090909090909	0.945454545454546	0.922077922077922	4.68866667896509	5.01641675457358	5.53611126624876	0.829833328723907	0.848916667203108	0.899277778135406	NA	STKc_PLK1	NA	NA
PLK1	251.5	P;P	16.003	16.511	17	8.1	8.355	8.6	14.152	14.6	15	6.26	6.46	6.65	1	0.954545454545454	0.936363636363637	0.922077922077922	4.56300001343091	5.16541675105691	5.65150014973349	0.704000001152356	0.850249998271465	0.899277778135406	NA	STKc_PLK1	NA	NA
PLK1	252	P	16.003	16.511	17	8.25	8.5	8.6	14.152	14.6	15	6.38	6.58	6.65	1	1	0.927272727272727	0.922077922077922	4.58033336202304	5.21850009138385	5.61611125618219	0.704000001152356	0.850249998271465	0.899277778135406	NA	STKc_PLK1	NA	NA
PLK1	252	P	16.003	16.511	17	8.25	8.5	8.6	14.152	14.6	15	6.38	6.58	6.65	1	1	0.927272727272727	0.922077922077922	4.59766671061516	5.21850009138385	5.50644456429614	0.704000001152356	0.850249998271465	0.899277778135406	NA	STKc_PLK1	NA	NA
PLK1	252.5	P;F	15.6735	16.1665	16.5	7.6	7.835	7.925	14.2685	14.7165	14.682	6.38	6.58	6.65	1	0.984848484848485	0.936363636363636	0.896103896103896	5.19650003314018	5.43066674967607	5.28483345359564	0.870666667819023	0.852000000576178	0.844611109958755	NA	STKc_PLK1	NA	-2.39845534569885
PLK1	253	F	15.344	15.822	16	6.95	7.17	7.25	14.385	14.833	14.364	6.38	6.58	6.65	1	0.96969696969697	0.945454545454545	0.87012987012987	5.52550010879834	5.54208344717821	5.12111120339897	0.870666667819023	0.852000000576178	0.844611109958755	NA	STKc_PLK1	NA	NA
PLK1	253	F	15.344	15.822	16	6.95	7.17	7.25	14.385	14.833	14.364	6.38	6.58	6.65	1	0.96969696969697	0.945454545454545	0.87012987012987	5.74833350380262	5.5420834471782	5.04683340506421	0.870666667819023	0.852000000576178	0.844611109958755	465	STKc_PLK1	NA	NA
PLK1	253.5	F;E	14.6865	15.15	15.2275	6.28	6.475	6.4	14.171	14.6195	13.7275	6.38	6.58	6.33	0.954545454545454	0.939393939393939	0.909090909090909	0.863636363636364	6.29833348592122	5.36008344590664	4.97038895885149	1	0.852000000576178	0.790666667071896	465	STKc_PLK1	NA	-0.811969038266283
PLK1	254	E	14.029	14.478	14.455	5.61	5.78	5.55	13.957	14.406	13.091	6.38	6.58	6.01	0.909090909090909	0.909090909090909	0.872727272727273	0.857142857142857	6.50383353233337	5.22591676811377	4.97616674171554	1	0.852000000576178	0.790666667071896	465	STKc_PLK1	NA	NA
PLK1	254	E	14.029	14.478	14.455	5.61	5.78	5.55	13.957	14.406	13.091	6.38	6.58	6.01	0.909090909090909	0.909090909090909	0.872727272727273	0.857142857142857	6.48650018374125	5.22591676811377	4.98250006635984	1	0.852000000576178	0.790666667071896	465	STKc_PLK1	NA	NA
PLK1	254.5	E;T	13.2125	13.661	13.955	5.21	5.38	5.215	13.393	13.842	12.773	5.93	6.13	5.695	0.863636363636364	0.848484848484848	0.836363636363637	0.85064935064935	5.5236668586731	5.17408343156179	5.09738895462619	0.833333333333333	0.834000000031665	0.846055554795183	NA	STKc_PLK1	NA	NA
PLK1	255	T	12.396	12.844	13.455	4.81	4.98	4.88	12.829	13.278	12.455	5.48	5.68	5.38	0.818181818181818	0.787878787878788	0.8	0.844155844155844	4.9263334274292	5.17408343156179	4.85166672699981	0.833333333333333	0.834000000031665	0.846055554795183	NA	STKc_PLK1	NA	NA
PLK1	255	T	12.396	12.844	13.455	4.81	4.98	4.88	12.829	13.278	12.455	5.48	5.68	5.38	0.818181818181818	0.787878787878788	0.8	0.844155844155844	4.70350003242493	5.17491674423218	4.85744450986385	0.833333333333333	0.834000000031665	0.846055554795183	NA	STKc_PLK1	NA	NA
PLK1	255.5	T;S	11.322	11.7555	12.955	3.38	3.53	4.005	11.293	11.742	12.1365	3.73	3.93	4.74	0.727272727272727	0.742424242424242	0.790909090909091	0.831168831168831	4.04983337720235	5.04783341536919	4.89611117583182	0.66800000006333	0.833749998283262	0.886055554728955	NA	STKc_PLK1	NA	NA
PLK1	256	S	10.248	10.667	12.455	1.95	2.08	3.13	9.757	10.206	11.818	1.98	2.18	4.1	0.636363636363636	0.696969696969697	0.781818181818182	0.818181818181818	3.8443333307902	4.51475003610055	4.96461119130254	0.66800000006333	0.833749998283262	0.886055554728955	NA	STKc_PLK1	NA	NA
PLK1	256	S	10.248	10.667	12.455	1.95	2.08	3.13	9.757	10.206	11.818	1.98	2.18	4.1	0.636363636363636	0.696969696969697	0.781818181818182	0.818181818181818	3.8633333047231	4.41200001289447	5.03311120677326	0.66800000006333	0.833749998283262	0.886055554728955	NA	STKc_PLK1	NA	NA
PLK1	256.5	S;C	9.2625	9.7555	13.364	1.655	1.88	4.79	7.8775	8.326	11.1815	1.42	1.615	4.1	0.636363636363636	0.712121212121212	0.772727272727273	0.798701298701298	4.57199997206529	4.19500002078712	4.99333343116774	0.834166663233191	0.829083332093433	0.886055554728955	NA	STKc_PLK1	NA	NA
PLK1	257	C	8.277	8.844	14.273	1.36	1.68	6.45	5.998	6.446	10.545	0.86	1.05	4.1	0.636363636363636	0.727272727272727	0.763636363636364	0.779220779220779	4.10316664477189	4.19500002078712	4.99333343116774	0.834166663233191	0.829083332093433	0.886055554728955	NA	STKc_PLK1	NA	NA
PLK1	257	C	8.277	8.844	14.273	1.36	1.68	6.45	5.998	6.446	10.545	0.86	1.05	4.1	0.636363636363636	0.727272727272727	0.763636363636364	0.779220779220779	4.12049999336401	4.30641671828926	4.99333343116774	0.834166663233191	0.829083332093433	0.886055554728955	491	STKc_PLK1	NA	NA
PLK1	257.5	C;L	9.7905	10.283	13.364	3.165	3.405	5.705	8.6425	9.0905	11.5	3.5	3.695	5.055	0.772727272727272	0.757575757575757	0.754545454545455	0.779220779220779	4.34016666437189	4.72816671741505	4.89622232524885	0.990166664123535	0.912416665426766	0.886055554728955	491	STKc_PLK1	NA	NA
PLK1	258	L	11.304	11.722	12.455	4.97	5.13	4.96	11.287	11.735	12.455	6.14	6.34	6.01	0.909090909090909	0.787878787878788	0.745454545454546	0.779220779220779	4.54566671078404	5.026833433037	4.89622232524885	0.990166664123535	0.912416665426766	0.886055554728955	491	STKc_PLK1	NA	NA
PLK1	258	L	11.304	11.722	12.455	4.97	5.13	4.96	11.287	11.735	12.455	6.14	6.34	6.01	0.909090909090909	0.787878787878788	0.745454545454546	0.779220779220779	4.74950013185541	5.13825013053914	4.89622232524885	0.990166664123535	0.912416665426766	0.886055554728955	491	STKc_PLK1	NA	NA
PLK1	258.5	L;K	12.4665	12.9	13	4.98	5.15	5	12.3035	12.752	12.773	5.76	5.96	5.695	0.863636363636364	0.803030303030303	0.772727272727273	0.792207792207792	4.88433346276482	5.3194167992721	5.01572232652042	0.990666667620341	0.995083332061768	0.886166665845344	491	STKc_PLK1	NA	NA
PLK1	259	K	13.629	14.078	13.545	4.99	5.17	5.04	13.32	13.769	13.091	5.38	5.58	5.38	0.818181818181818	0.818181818181818	0.8	0.805194805194805	5.95050022130211	5.42216682247817	5.11094456124637	0.990666667620341	0.995083332061768	0.886166665845344	491	STKc_PLK1	NA	NA
PLK1	259	K	13.629	14.078	13.545	4.99	5.17	5.04	13.32	13.769	13.091	5.38	5.58	5.38	0.818181818181818	0.818181818181818	0.8	0.805194805194805	6.15600026771426	5.41266683551172	5.18522235958113	0.990666667620341	0.995083332061768	0.886166665845344	491	STKc_PLK1	NA	NA
PLK1	259.5	K;E	13.272	13.7205	13.4545	4.67	4.845	4.935	12.419	12.868	12.773	4.48	4.68	5.06	0.772727272727272	0.818181818181818	0.836363636363637	0.785714285714286	6.29866693417231	5.23758350374798	5.33511125254962	1	0.91216666715142	0.941277776935345	491	STKc_PLK1	NA	NA
PLK1	260	E	12.915	13.363	13.364	4.35	4.52	4.83	11.518	11.967	12.455	3.58	3.78	4.74	0.727272727272727	0.818181818181818	0.872727272727273	0.766233766233766	6.29866693417231	5.61483351948361	5.10655569243762	1	0.91216666715142	0.941277776935345	491	STKc_PLK1	NA	NA
PLK1	260	E	12.915	13.363	13.364	4.35	4.52	4.83	11.518	11.967	12.455	3.58	3.78	4.74	0.727272727272727	0.818181818181818	0.872727272727273	0.766233766233766	6.07583353916804	5.71758354268968	4.90522236832314	1	0.91216666715142	0.941277776935345	491	STKc_PLK1	NA	NA
PLK1	260.5	E;T	13.5835	14.0315	13.9095	4.91	5.08	5.02	12.718	13.167	13.4095	4.975	5.175	5.375	0.818181818181818	0.848484848484849	0.818181818181819	0.785714285714286	5.59083354473114	5.83258354663849	4.93816681413187	0.833666666682499	0.91683333334125	0.941444444767614	NA	STKc_PLK1	NA	NA
PLK1	261	T	14.252	14.7	14.455	5.47	5.64	5.21	13.918	14.367	14.364	6.37	6.57	6.01	0.909090909090909	0.878787878787879	0.763636363636364	0.805194805194805	5.2791668176651	5.38700018326441	4.87166681927111	0.833666666682499	0.91683333334125	0.941444444767614	NA	STKc_PLK1	NA	NA
PLK1	261	T	14.252	14.7	14.455	5.47	5.64	5.21	13.918	14.367	14.364	6.37	6.57	6.01	0.909090909090909	0.878787878787879	0.763636363636364	0.805194805194805	5.2791668176651	4.98308348655701	4.97555572829313	0.833666666682499	0.91683333334125	0.941444444767614	NA	STKc_PLK1	NA	NA
PLK1	261.5	T;Y	14.6105	15.0595	15.455	6.405	6.605	6.505	13.768	14.217	14.682	6.255	6.45	6.33	0.954545454545454	0.818181818181819	0.772727272727273	0.811688311688312	5.36650015910466	4.96508348981539	4.9902223944664	0.833666666682499	0.91683333334125	0.944277778047965	NA	STKc_PLK1	NA	NA
PLK1	262	Y	14.969	15.419	16.455	7.34	7.57	7.8	13.618	14.067	15	6.14	6.33	6.65	1	0.757575757575758	0.781818181818182	0.818181818181818	4.47533343235652	4.33225011825561	4.9902223944664	0.833666666682499	0.91683333334125	0.944277778047965	NA	STKc_PLK1	NA	NA
PLK1	262	Y	14.969	15.419	16.455	7.34	7.57	7.8	13.618	14.067	15	6.14	6.33	6.65	1	0.757575757575758	0.781818181818182	0.818181818181818	3.89033343394597	4.38533345858256	4.92172237899568	0.833666666682499	0.91683333334125	0.944277778047965	593	STKc_PLK1	NA	NA
PLK1	262.5	Y;L	11.542	11.87	13.773	3.475	3.555	4.955	10.7055	11.0365	12.7725	3.23	3.305	4.425	0.681818181818182	0.757575757575758	0.809090909090909	0.818181818181818	4.33933343489965	4.33600012461344	4.9091668261422	1	0.916416667071947	0.944277778047965	593	STKc_PLK1	NA	-3.00966310461987
PLK1	263	L	8.115	8.321	11.091	-0.39	-0.46	2.11	7.793	8.006	10.545	0.32	0.28	2.2	0.363636363636364	0.757575757575758	0.836363636363636	0.818181818181818	3.38533341884613	4.33600012461344	4.87377793259091	1	0.916416667071947	0.944277778047965	593	STKc_PLK1	NA	-0.792771662386991
PLK1	263	L	8.115	8.321	11.091	-0.39	-0.46	2.11	7.793	8.006	10.545	0.32	0.28	2.2	0.363636363636364	0.757575757575758	0.836363636363636	0.818181818181818	3.49150009950002	4.3446667989095	4.87377793259091	1	0.916416667071947	0.944277778047965	593	STKc_PLK1	NA	NA
PLK1	263.5	L;R	10.6535	10.966	12.818	2.31	2.365	3.935	10.182	10.5125	12.4545	2.585	2.665	4.105	0.636363636363636	0.757575757575758	0.827272727272727	0.818181818181818	3.30550009012222	4.56833346684774	5.02977793746524	0.999166667461395	0.999583333730698	0.944277778047965	593	STKc_PLK1	NA	NA
PLK1	264	R	13.192	13.611	14.545	5.01	5.19	5.76	12.571	13.019	14.364	4.85	5.05	6.01	0.909090909090909	0.757575757575757	0.818181818181818	0.818181818181818	4.19666681687037	4.67108349005381	5.02977793746524	0.999166667461395	0.999583333730698	0.944277778047965	593	STKc_PLK1	NA	NA
PLK1	264	R	13.192	13.611	14.545	5.01	5.19	5.76	12.571	13.019	14.364	4.85	5.05	6.01	0.909090909090909	0.757575757575757	0.818181818181818	0.818181818181818	4.79900016387304	4.67108349005381	5.1040557358	0.999166667461395	0.999583333730698	0.944277778047965	593	STKc_PLK1	NA	-2.3569107606383
PLK1	264.5	R;I	13.0535	13.472	14.2725	4.955	5.125	5.555	13.005	13.453	14.682	5.38	5.575	6.33	0.954545454545454	0.833333333333333	0.790909090909091	0.805194805194805	4.79733349879583	4.86141682664553	5.26361129018996	0.999166667461395	0.999583333730698	0.999722222487132	593	STKc_PLK1	NA	NA
PLK1	265	I	12.915	13.333	14	4.9	5.06	5.35	13.439	13.887	15	5.91	6.1	6.65	1	0.909090909090909	0.763636363636364	0.792207792207792	5.95683356126149	5.30700019001961	5.33211130566067	0.999166667461395	0.999583333730698	0.999722222487132	593	STKc_PLK1	NA	NA
PLK1	265	I	12.915	13.333	14	4.9	5.06	5.35	13.439	13.887	15	5.91	6.1	6.65	1	0.909090909090909	0.763636363636364	0.792207792207792	5.8506668806076	5.71091688672702	5.33211130566067	0.999166667461395	0.999583333730698	0.999722222487132	593	STKc_PLK1	NA	-2.98846174149948
PLK1	265.5	I;K	11.9175	12.3465	13.3635	4.755	4.925	5.345	11.5055	11.9475	13.7275	5.195	5.39	6.015	0.909090909090909	0.878787878787878	0.8	0.766233766233766	6.41733356316884	5.72575021783511	5.26838908096155	1	0.999583333730698	0.999499999814564	593	STKc_PLK1	NA	NA
PLK1	266	K	10.92	11.36	12.727	4.61	4.79	5.34	9.572	10.008	12.455	4.48	4.68	5.38	0.818181818181818	0.848484848484848	0.836363636363636	0.74025974025974	6.41733356316884	6.30550024906794	5.41000019345018	1	0.999583333730698	0.999499999814564	593	STKc_PLK1	NA	NA
PLK1	266	K	10.92	11.36	12.727	4.61	4.79	5.34	9.572	10.008	12.455	4.48	4.68	5.38	0.818181818181818	0.848484848484848	0.836363636363636	0.74025974025974	6.62283360958099	6.252416908741	5.51583352519406	1	0.999583333730698	0.999499999814564	593	STKc_PLK1	NA	NA
PLK1	266.5	K;K	10.92	11.36	12.727	3.925	4.095	4.765	9.572	10.008	12.455	3.4	3.59	5.06	0.772727272727272	0.803030303030303	0.809090909090909	0.779220779220779	6.65416693687439	6.24983357638121	5.45483352326684	1	0.999666665991148	0.988722221718894	593	STKc_PLK1	NA	NA
PLK1	267	K	10.92	11.36	12.727	3.24	3.4	4.19	9.572	10.008	12.455	2.32	2.5	4.74	0.727272727272727	0.757575757575758	0.781818181818182	0.818181818181818	6.65416693687439	6.01666688174009	5.77283352861802	1	0.999666665991148	0.988722221718894	593	STKc_PLK1	NA	NA
PLK1	267	K	10.92	11.36	12.727	3.24	3.4	4.19	9.572	10.008	12.455	2.32	2.5	4.74	0.727272727272727	0.757575757575758	0.781818181818182	0.818181818181818	6.65416693687439	5.87425020585458	5.73744463506672	1	0.999666665991148	0.988722221718894	593	STKc_PLK1	NA	NA
PLK1	267.5	K;N	11.8155	12.2745	13	3.87	4.055	4.52	10.9145	11.357	12.773	3.42	3.61	4.74	0.727272727272727	0.727272727272728	0.772727272727273	0.798701298701298	6.08233358959357	5.78358353550235	5.81988907770978	0.999333331982295	0.983499998847644	0.988999999231763	593	STKc_PLK1	NA	NA
PLK1	268	N	12.711	13.189	13.273	4.5	4.71	4.85	12.257	12.706	13.091	4.52	4.72	4.74	0.727272727272727	0.696969696969697	0.763636363636364	0.779220779220779	5.61600020031134	5.68083351229628	5.49344461080101	0.999333331982295	0.983499998847644	0.988999999231763	593	STKc_PLK1	NA	NA
PLK1	268	N	12.711	13.189	13.273	4.5	4.71	4.85	12.257	12.706	13.091	4.52	4.72	4.74	0.727272727272727	0.696969696969697	0.763636363636364	0.779220779220779	5.12566680212815	5.68083351229628	5.28094460815191	0.999333331982295	0.983499998847644	0.988999999231763	593	STKc_PLK1	NA	NA
PLK1	268.5	N;E	12.2355	12.6225	12.864	4.305	4.42	4.775	11.8085	12.1475	12.773	4.08	4.17	4.42	0.681818181818181	0.727272727272728	0.745454545454545	0.746753246753247	4.91300013413032	5.52116683498025	5.21538904971547	0.966999997695287	0.983499998847644	0.976777775420083	593	STKc_PLK1	NA	NA
PLK1	269	E	11.76	12.056	12.455	4.11	4.13	4.7	11.36	11.589	12.455	3.64	3.62	4.1	0.636363636363636	0.757575757575758	0.727272727272727	0.714285714285714	4.70750008771817	5.03150013461709	4.95538903276126	0.966999997695287	0.983499998847644	0.976777775420083	593	STKc_PLK1	NA	NA
PLK1	269	E	11.76	12.056	12.455	4.11	4.13	4.7	11.36	11.589	12.455	3.64	3.62	4.1	0.636363636363636	0.757575757575758	0.727272727272727	0.714285714285714	4.70750008771817	4.61000010743737	4.88688901729054	0.966999997695287	0.983499998847644	0.976777775420083	593	STKc_PLK1	NA	NA
PLK1	269.5	E;Y	13.598	14	14.5	5.56	5.685	6.09	12.3975	12.736	13.4095	4.71	4.8	5.055	0.772727272727272	0.742424242424242	0.709090909090909	0.727272727272727	4.96000008036693	4.496000106136	4.66300012336837	0.967666665712992	0.965166663130124	0.950555553038915	593	STKc_PLK1	NA	NA
PLK1	270	Y	15.436	15.944	16.545	7.01	7.24	7.48	13.435	13.883	14.364	5.78	5.98	6.01	0.909090909090909	0.727272727272727	0.690909090909091	0.74025974025974	4.44700006892284	4.10600008070469	4.58872232503361	0.967666665712992	0.965166663130124	0.950555553038915	593	STKc_PLK1	NA	NA
PLK1	270	Y	15.436	15.944	16.545	7.01	7.24	7.48	13.435	13.883	14.364	5.78	5.98	6.01	0.909090909090909	0.727272727272727	0.690909090909091	0.74025974025974	4.09433341274659	4.00325005749861	4.51444452669885	0.967666665712992	0.965166663130124	0.950555553038915	593	STKc_PLK1	NA	NA
PLK1	270.5	Y;S	12.3215	12.7365	14.545	3.91	4.045	5.345	10.88	11.2165	13.3185	3.23	3.315	5.055	0.772727272727272	0.712121212121212	0.718181818181818	0.727272727272727	4.07900007814169	3.95333339025577	4.5003334151374	0.963333328564962	0.926166663567225	0.950555553038915	593	STKc_PLK1	NA	NA
PLK1	271	S	9.207	9.529	12.545	0.81	0.85	3.21	8.325	8.55	12.273	0.68	0.65	4.1	0.636363636363636	0.696969696969697	0.745454545454545	0.714285714285714	3.50450007369121	4.07508338739474	4.24238893720839	0.963333328564962	0.926166663567225	0.950555553038915	593	STKc_PLK1	NA	NA
PLK1	271	S	9.207	9.529	12.545	0.81	0.85	3.21	8.325	8.55	12.273	0.68	0.65	4.1	0.636363636363636	0.696969696969697	0.745454545454545	0.714285714285714	3.29900002727906	4.2088333889842	4.14505558543735	0.963333328564962	0.926166663567225	0.950555553038915	593	STKc_PLK1	NA	NA
PLK1	271.5	S;I	10.731	11.101	12.818	2.555	2.655	3.83	9.77	10.105	11.9545	2.315	2.4	3.785	0.59090909090909	0.712121212121212	0.736363636363636	0.707792207792207	2.94666670014461	4.29400005564094	4.54200003378921	0.884666661421458	0.942333330710729	0.950777775711484	593	STKc_PLK1	NA	NA
PLK1	272	I	12.255	12.673	13.091	4.3	4.46	4.45	11.215	11.66	11.636	3.95	4.15	3.47	0.545454545454545	0.727272727272727	0.727272727272727	0.701298701298701	3.70316670586665	4.0098333619535	4.73283339043458	0.884666661421458	0.942333330710729	0.950777775711484	593	STKc_PLK1	NA	NA
PLK1	272	I	12.255	12.673	13.091	4.3	4.46	4.45	11.215	11.66	11.636	3.95	4.15	3.47	0.545454545454545	0.727272727272727	0.727272727272727	0.701298701298701	4.32333336522182	3.86383333429694	4.82777784102493	0.884666661421458	0.942333330710729	0.950777775711484	593	STKc_PLK1	NA	NA
PLK1	272.5	I;P	13.111	13.545	14.2275	5.945	6.155	6.48	11.3805	11.827	12.5905	4.815	5.01	5.045	0.772727272727272	0.712121212121212	0.7	0.707792207792207	4.50900003314018	4.33300001050035	4.91127784136269	0.921333332856496	0.942333330710729	0.961555553807153	593	STKc_PLK1	NA	NA
PLK1	273	P	13.967	14.417	15.364	7.59	7.85	8.51	11.546	11.994	13.545	5.68	5.87	6.62	1	0.696969696969697	0.672727272727273	0.714285714285714	4.51516665021578	4.87575005119046	4.78050005849865	0.921333332856496	0.942333330710729	0.961555553807153	593	STKc_PLK1	NA	-3.19189306640587
PLK1	273	P	13.967	14.417	15.364	7.59	7.85	8.51	11.546	11.994	13.545	5.68	5.87	6.62	1	0.696969696969697	0.672727272727273	0.714285714285714	4.42866664131482	5.1945000551641	4.33888892746634	0.921333332856496	0.942333330710729	0.942611108223597	593	STKc_PLK1	NA	NA
PLK1	273.5	P;K	10.8655	11.1965	13.182	4.17	4.28	6.29	8.679	9.023	12.2725	2.885	2.975	5.345	0.772727272727272	0.712121212121212	0.681818181818182	0.694805194805195	5.71933332085609	5.32741672297319	4.27761115050978	1	0.960666666428248	0.91477777560552	593	STKc_PLK1	NA	NA
PLK1	274	K	7.764	7.976	11	0.75	0.71	4.07	5.812	6.052	11	0.09	0.08	4.07	0.545454545454545	0.727272727272727	0.690909090909091	0.675324675324675	6.04833339651426	5.41850005090237	4.11122226301167	1	0.960666666428248	0.859833331157764	593	STKc_PLK1	NA	NA
PLK1	274	K	7.764	7.976	11	0.75	0.71	4.07	5.812	6.052	11	0.09	0.08	4.07	0.545454545454545	0.727272727272727	0.690909090909091	0.675324675324675	6.06566674510638	4.85883337755998	3.93450003779597	1	0.932249998052915	0.804388886718597	593	STKc_PLK1	NA	NA
PLK1	274	K	7.764	7.976	11	0.75	0.71	4.07	5.812	6.052	11	0.09	0.08	4.07	0.545454545454545	0.727272727272727	0.690909090909091	0.675324675324675	6.14583341280619	4.94308337569237	3.88677781654729	1	0.929833332697551	0.761055554974721	593	STKc_PLK1	NA	-1.88234177239599
PLK1	275	H	8.164	8.635	13	2.41	2.66	5.56	6.608	7.049	11.636	1.41	1.6	4.1	0.636363636363636	0.636363636363636	0.709090909090909	0.675324675324675	5.16533343990644	3.71058337793996	3.55283337231311	0.857333332300186	0.678666666150093	0.619111110766729	493	STKc_PLK1	NA	-2.82103386058373
PLK1	275	H	8.164	8.635	13	2.41	2.66	5.56	6.608	7.049	11.636	1.41	1.6	4.1	0.636363636363636	0.636363636363636	0.709090909090909	0.675324675324675	5.55083342393239	4.43708338246991	3.85572226697372	1	0.761999999483426	0.674666666322284	493	STKc_PLK1	NA	-2.66047657705144
PLK1	275	H	8.164	8.635	13	2.41	2.66	5.56	6.608	7.049	11.636	1.41	1.6	4.1	0.636363636363636	0.636363636363636	0.709090909090909	0.675324675324675	5.35233334700266	5.14191672081749	4.15694448620909	1	0.84533333281676	0.73022222187784	493	STKc_PLK1	NA	-2.51582819499301
PLK1	275.5	H;I	9.259	9.688	12.091	3.1	3.285	4.845	7.0845	7.425	11.9545	1.815	1.905	4.42	0.681818181818181	0.651515151515151	0.672727272727273	0.675324675324675	4.53066670894623	5.37508339186509	3.89711114370988	1	0.928666666150093	0.73022222187784	493	STKc_PLK1	NA	NA
PLK1	276	I	10.354	10.741	11.182	3.79	3.91	4.13	7.561	7.801	12.273	2.22	2.21	4.74	0.727272727272727	0.666666666666667	0.636363636363636	0.675324675324675	5.48616671562195	5.81158339977264	4.03388892217643	1	1	0.785444445080227	493	STKc_PLK1	NA	NA
PLK1	276	I	10.354	10.741	11.182	3.79	3.91	4.13	7.561	7.801	12.273	2.22	2.21	4.74	0.727272727272727	0.666666666666667	0.636363636363636	0.675324675324675	5.49583331743876	5.56600002447764	4.17694447355138	1	1	0.841000000635783	493	STKc_PLK1	NA	NA
PLK1	276.5	I;N	9.6855	10.1185	11.8185	2.955	3.12	4.45	6.9315	7.2755	12.273	1.43	1.525	4.42	0.681818181818181	0.666666666666667	0.636363636363636	0.668831168831169	5.58483334382375	4.40041669209798	4.21800002786848	1	0.916666666666667	0.896555556191339	493	STKc_PLK1	NA	NA
PLK1	277	N	9.017	9.496	12.455	2.12	2.33	4.77	6.302	6.75	12.273	0.64	0.84	4.1	0.636363636363636	0.666666666666667	0.636363636363636	0.662337662337662	6.07233337561289	4.3568333586057	4.70966669917107	1	0.916166668136915	0.944111112091277	493	STKc_PLK1	NA	NA
PLK1	277	N	9.017	9.496	12.455	2.12	2.33	4.77	6.302	6.75	12.273	0.64	0.84	4.1	0.636363636363636	0.666666666666667	0.636363636363636	0.662337662337662	5.77966670195262	3.87141664822896	4.64061111542914	1	0.916166668136915	0.944111112091277	493	STKc_PLK1	NA	NA
PLK1	277.5	N;P	9.423	9.8875	12.7275	2.68	2.915	5.06	6.7415	7.088	12.0455	1.405	1.605	4.1	0.636363636363636	0.636363636363636	0.663636363636364	0.668831168831169	4.27016667524973	3.74433332184951	4.05166668030951	0.833333333333333	0.916166668136915	0.888611112093915	NA	STKc_PLK1	NA	NA
PLK1	278	P	9.829	10.279	13	3.24	3.5	5.35	7.181	7.426	11.818	2.17	2.37	4.1	0.636363636363636	0.606060606060606	0.690909090909091	0.675324675324675	3.22750000158946	4.2890833367904	3.93627779020203	0.832333336273829	0.916166668136915	0.84605555639266	NA	STKc_PLK1	NA	-2.21404799125645
PLK1	278	P	9.829	10.279	13	3.24	3.5	5.35	7.181	7.426	11.818	2.17	2.37	4.1	0.636363636363636	0.606060606060606	0.690909090909091	0.675324675324675	2.24699997901917	4.28474999964237	3.77038887143135	0.832333336273829	0.916166668136915	0.843111113431708	NA	STKc_PLK1	NA	NA
PLK1	278.5	P;V	7.734	8.051	11.091	1.71	1.85	4.085	5.628	5.7685	10.5455	1.17	1.27	3.785	0.59090909090909	0.651515151515151	0.681818181818182	0.662337662337662	1.90383329987526	3.81216666599115	3.65655554396411	0.832333336273829	0.832916668140873	0.837111114517837	NA	STKc_PLK1	NA	NA
PLK1	279	V	5.639	5.823	9.182	0.18	0.2	2.82	4.075	4.111	9.273	0.17	0.17	3.47	0.545454545454545	0.696969696969697	0.672727272727273	0.649350649350649	2.50583329796791	3.16133332749208	3.5564444369326	0.832333336273829	0.769083334588989	0.834555558750354	NA	STKc_PLK1	NA	NA
PLK1	279	V	5.639	5.823	9.182	0.18	0.2	2.82	4.075	4.111	9.273	0.17	0.17	3.47	0.545454545454545	0.696969696969697	0.672727272727273	0.649350649350649	2.78983329733213	2.90766664842765	3.27938888201283	0.832333336273829	0.764666670147563	0.833944448884318	NA	STKc_PLK1	NA	-2.54867117532861
PLK1	279.5	V;A	6.4775	6.715	9.182	2.375	2.455	3.67	5.488	5.6165	9.591	3.215	3.315	4.74	0.727272727272727	0.696969696969697	0.654545454545455	0.655844155844155	3.35416665673256	2.69241664403429	3.08355555000405	0.832500002948412	0.755666671776756	0.833333339018282	NA	STKc_PLK1	NA	-2.72865757281172
PLK1	280	A	7.316	7.607	9.182	4.57	4.71	4.52	6.901	7.122	9.909	6.26	6.46	6.01	0.909090909090909	0.696969696969697	0.636363636363636	0.662337662337662	3.0951666533947	2.29849996759246	2.91499999889897	0.705833332904149	0.751833338125531	0.833333339018282	NA	STKc_PLK1	NA	-1.88211951793257
PLK1	280	A	7.316	7.607	9.182	4.57	4.71	4.52	6.901	7.122	9.909	6.26	6.46	6.01	0.909090909090909	0.696969696969697	0.636363636363636	0.662337662337662	3.56833331783613	2.02924997204294	2.8482777648088	0.697000004021296	0.750916673326477	0.833333339018282	NA	STKc_PLK1	NA	NA
PLK1	280.5	A;A	7.316	7.607	9.182	2.74	2.815	3.94	6.901	7.122	9.909	3.5	3.585	5.05	0.772727272727272	0.681818181818182	0.654545454545455	0.681818181818181	3.48099998819331	2.4902499873812	2.70472220641871	0.679000007279683	0.833333341860756	0.830166673384762	NA	STKc_PLK1	NA	NA
PLK1	281	A	7.316	7.607	9.182	0.91	0.92	3.36	6.901	7.122	9.909	0.74	0.71	4.09	0.636363636363636	0.666666666666667	0.672727272727273	0.701298701298701	2.091166637217	2.75874999755373	2.87105553742084	0.671333339977233	0.833833340390508	0.830166673384762	NA	STKc_PLK1	NA	NA
PLK1	281	A	7.316	7.607	9.182	0.91	0.92	3.36	6.901	7.122	9.909	0.74	0.71	4.09	0.636363636363636	0.666666666666667	0.672727272727273	0.701298701298701	1.26866664675375	3.14891665770362	2.97127775413295	0.669500010379124	0.833833340390508	0.830166673384762	NA	STKc_PLK1	NA	NA
PLK1	281.5	A;S	7.958	8.2925	9.3635	1.325	1.395	3.025	7.411	7.734	9.909	1.025	1.1	3.46	0.545454545454546	0.651515151515151	0.709090909090909	0.688311688311688	1.62633331802984	3.10516665969044	3.29461109700302	0.834166680773099	0.829083341940229	0.885722228940318	523	STKc_PLK1	NA	NA
PLK1	282	S	8.6	8.978	9.545	1.74	1.87	2.69	7.921	8.346	9.909	1.31	1.49	2.83	0.454545454545455	0.636363636363636	0.745454545454546	0.675324675324675	2.42233334171275	3.05366665714731	3.41338887541658	0.961833347876867	0.829083341940229	0.886055561293486	523	STKc_PLK1	NA	-2.09322008835813
PLK1	282	S	8.6	8.978	9.545	1.74	1.87	2.69	7.921	8.346	9.909	1.31	1.49	2.83	0.454545454545455	0.636363636363636	0.745454545454546	0.675324675324675	2.72949999757111	3.06199998253336	3.56116665796273	0.97066667675972	0.829083341940228	0.886055561293486	523	STKc_PLK1	NA	NA
PLK1	282.5	S;L	10.39	10.788	11	3.08	3.225	3.72	9.753	10.188	11.182	3.145	3.335	4.105	0.636363636363636	0.681818181818181	0.700000000000001	0.681818181818181	2.72933333118757	3.26483331713825	3.71516666540669	0.979166676600774	0.91233334193627	0.886055561293486	523	STKc_PLK1	NA	NA
PLK1	283	L	12.18	12.598	12.455	4.42	4.58	4.75	11.585	12.03	12.455	4.98	5.18	5.38	0.818181818181818	0.727272727272727	0.654545454545455	0.688311688311688	4.01616667707761	3.57249998642753	3.48744444445603	0.986833343903224	0.976166675488154	0.886055561293486	523	STKc_PLK1	NA	-2.15201843924576
PLK1	283	L	12.18	12.598	12.455	4.42	4.58	4.75	11.585	12.03	12.455	4.98	5.18	5.38	0.818181818181818	0.727272727272727	0.654545454545455	0.688311688311688	4.85533331831296	3.55758332802604	3.46655555959377	0.988666673501333	0.980583339929581	0.886055561293486	523	STKc_PLK1	NA	NA
PLK1	283.5	L;I	12.5665	12.9845	12.864	4.735	4.895	4.995	12.3345	12.679	13.4095	5.385	5.585	5.695	0.863636363636364	0.727272727272727	0.654545454545455	0.688311688311688	4.90333331624667	3.83225000401338	3.78188889949686	0.990500003099441	0.989583338300387	0.941555561290847	523	STKc_PLK1	NA	NA
PLK1	284	I	12.953	13.371	13.273	5.05	5.21	5.24	13.084	13.328	14.364	5.79	5.99	6.01	0.909090909090909	0.727272727272727	0.654545454545455	0.688311688311688	4.7226666311423	4.18558334807555	4.21577779182957	0.990500003099441	0.993416671951612	0.984111116992103	523	STKc_PLK1	NA	-2.33566539096392
PLK1	284	I	12.953	13.371	13.273	5.05	5.21	5.24	13.084	13.328	14.364	5.79	5.99	6.01	0.909090909090909	0.727272727272727	0.654545454545455	0.688311688311688	4.38566665848096	4.56550001601378	4.31816667711569	0.990500003099441	0.994333336750666	0.987055559953054	523	STKc_PLK1	NA	-1.64363105472098
PLK1	284.5	I;Q	10.9305	11.2585	12.409	2.9	3.005	4.115	10.1985	10.335	12.4545	2.95	3.04	4.42	0.681818181818182	0.696969696969697	0.7	0.714285714285714	4.93516667683919	4.85966669023037	4.82183334893651	1	0.995250001549721	0.993055558866925	523	STKc_PLK1	NA	NA
PLK1	285	Q	8.908	9.146	11.545	0.75	0.8	2.99	7.313	7.342	10.545	0.11	0.09	2.83	0.454545454545455	0.666666666666667	0.745454545454545	0.74025974025974	4.35500001907349	5.11250001688798	5.02016668518384	1	0.995250001549721	0.995611114634408	523	STKc_PLK1	NA	NA
PLK1	285	Q	8.908	9.146	11.545	0.75	0.8	2.99	7.313	7.342	10.545	0.11	0.09	2.83	0.454545454545455	0.666666666666667	0.745454545454545	0.74025974025974	4.2756667137146	5.11250001688798	5.29988889892896	1	0.995250001549721	0.996222224500445	523	STKc_PLK1	NA	NA
PLK1	285.5	Q;K	9.628	9.9275	12	1.97	2.045	3.49	8.405	8.5415	11.1815	1.245	1.23	3.465	0.545454545454546	0.666666666666667	0.763636363636363	0.746753246753247	4.81600006421407	5.86808335781098	5.23072223199738	1	1	0.953444445298778	523	STKc_PLK1	NA	NA
PLK1	286	K	10.348	10.709	12.455	3.19	3.29	3.99	9.497	9.741	11.818	2.38	2.37	4.1	0.636363636363636	0.666666666666667	0.781818181818182	0.753246753246753	5.50233340263367	5.52216668923696	5.11727778447999	1	1	0.953222222626209	523	STKc_PLK1	NA	NA
PLK1	286	K	10.348	10.709	12.455	3.19	3.29	3.99	9.497	9.741	11.818	2.38	2.37	4.1	0.636363636363636	0.666666666666667	0.781818181818182	0.753246753246753	5.839333375295	5.52216668923696	5.02677780058649	1	1	0.953222222626209	523	STKc_PLK1	NA	-3.16847710710863
PLK1	286.5	K;M	11.5265	11.9315	13.2275	3.8	3.935	4.67	10.0105	10.3565	12.7725	2.895	2.99	5.055	0.772727272727272	0.757575757575757	0.745454545454545	0.714285714285714	6.80100003878276	5.39441668987274	5.06833335757255	1	0.934916666398446	0.956388888259729	523	STKc_PLK1	NA	NA
PLK1	287	M	12.705	13.154	14	4.41	4.58	5.35	10.524	10.972	13.727	3.41	3.61	6.01	0.909090909090909	0.848484848484848	0.709090909090909	0.675324675324675	6.68933335940043	5.31458336114883	4.73655557301309	1	0.934583332389593	0.956388888259729	523	STKc_PLK1	NA	NA
PLK1	287	M	12.705	13.154	14	4.41	4.58	5.35	10.524	10.972	13.727	3.41	3.61	6.01	0.909090909090909	0.848484848484848	0.709090909090909	0.675324675324675	6.76866666475932	5.34733337163925	4.53005558583471	1	0.934583332389593	0.95622222042746	523	STKc_PLK1	NA	NA
PLK1	287.5	M;L	12.999	13.4325	13.8635	4.725	4.89	5.3	12.235	12.683	14.3635	4.9	5.1	6.33	0.954545454545454	0.833333333333333	0.690909090909091	0.662337662337662	5.97283331553141	5.13491669793924	4.27216669917107	0.869833332796891	0.934583332389593	0.900666664871905	NA	STKc_PLK1	NA	NA
PLK1	288	L	13.293	13.711	13.727	5.04	5.2	5.25	13.946	14.394	15	6.39	6.59	6.65	1	0.818181818181818	0.672727272727273	0.649350649350649	5.126833319664	4.9273333499829	4.53527781367302	0.869166664779186	0.934583332389593	0.900666664871905	NA	STKc_PLK1	NA	NA
PLK1	288	L	13.293	13.711	13.727	5.04	5.2	5.25	13.946	14.394	15	6.39	6.59	6.65	1	0.818181818181818	0.672727272727273	0.649350649350649	4.8553333679835	4.65725002189477	4.71433337198363	0.869166664779186	0.93433333064119	0.900666664871905	NA	STKc_PLK1	NA	NA
PLK1	288.5	L;Q	12.2965	12.648	13.227	3.85	3.935	4.46	12.0795	12.41	13.409	4.285	4.37	5.06	0.772727272727272	0.712121212121212	0.681818181818182	0.688311688311688	3.46883335709572	4.00025001664956	4.50638892087672	0.869166664779186	0.850999997307857	0.863055554529031	NA	STKc_PLK1	NA	NA
PLK1	289	Q	11.3	11.585	12.727	2.66	2.67	3.67	10.213	10.426	11.818	2.18	2.15	3.47	0.545454545454545	0.606060606060606	0.690909090909091	0.727272727272727	3.16533334056536	4.0517500191927	4.62750002245108	0.869166664779186	0.850999997307857	0.863055554529031	NA	STKc_PLK1	NA	NA
PLK1	289	Q	11.3	11.585	12.727	2.66	2.67	3.67	10.213	10.426	11.818	2.18	2.15	3.47	0.545454545454545	0.606060606060606	0.690909090909091	0.727272727272727	2.54583337903023	4.15183337032795	4.64838890731335	0.86866666128238	0.850999997307857	0.863055554529031	NA	STKc_PLK1	NA	NA
PLK1	289.5	Q;T	10.4485	10.7295	12	1.915	1.92	2.955	9.17	9.379	10.8635	1.125	1.09	2.515	0.409090909090909	0.560606060606061	0.7	0.720779220779221	2.02766671776772	3.35908336192369	4.40116667913066	0.832166661818822	0.794583331793547	0.807999998951952	NA	STKc_PLK1	NA	NA
PLK1	290	T	9.597	9.874	11.273	1.17	1.17	2.24	8.127	8.332	9.909	0.07	0.03	1.56	0.272727272727273	0.515151515151515	0.709090909090909	0.714285714285714	2.97666671872139	3.59658335397641	3.94794445402092	0.832833329836527	0.794583331793547	0.753444443353348	NA	STKc_PLK1	NA	NA
PLK1	290	T	9.597	9.874	11.273	1.17	1.17	2.24	8.127	8.332	9.909	0.07	0.03	1.56	0.272727272727273	0.515151515151515	0.709090909090909	0.714285714285714	3.4483333726724	3.58825002859036	3.61666668620374	0.832833329836527	0.794583331793547	0.715277776329054	NA	STKc_PLK1	NA	NA
PLK1	290.5	T;D	11.255	11.6315	13	2.865	2.975	4.12	9.811	10.1355	11.5	1.755	1.835	3.15	0.5	0.590909090909091	0.663636363636364	0.675324675324675	3.24933336675167	3.61533336093028	3.1475000133117	0.719999998807907	0.777083332029482	0.685333331632945	NA	STKc_PLK1	NA	NA
PLK1	291	D	12.913	13.389	14.727	4.56	4.78	6	11.495	11.939	13.091	3.44	3.64	4.74	0.727272727272727	0.666666666666667	0.618181818181818	0.636363636363636	4.02783336738745	3.35850002119939	3.05872223277887	0.719999998807907	0.695583332640429	0.684999999279777	NA	STKc_PLK1	NA	NA
PLK1	291	D	12.913	13.389	14.727	4.56	4.78	6	11.495	11.939	13.091	3.44	3.64	4.74	0.727272727272727	0.666666666666667	0.618181818181818	0.636363636363636	4.6306666781505	2.99733334531387	2.85083335141341	0.720500002304713	0.638333332103988	0.684777776607209	NA	STKc_PLK1	NA	NA
PLK1	291.5	D;P	14.426	14.915	15.727	6.43	6.665	7.3	12.8215	13.26	13.7275	4.925	5.125	5.695	0.863636363636364	0.712121212121212	0.6	0.636363636363636	5.20300000409285	2.9868333414197	2.88838890650206	0.722000002240141	0.593416665059825	0.723388886493113	NA	STKc_PLK1	NA	NA
PLK1	292	P	15.939	16.441	16.727	8.3	8.55	8.6	14.148	14.581	14.364	6.41	6.61	6.65	1	0.757575757575758	0.581818181818182	0.636363636363636	3.74033332367738	3.00541667888562	2.88861112586326	0.558333335444331	0.592916666530073	0.723611109165682	NA	STKc_PLK1	NA	NA
PLK1	292	P	15.939	16.441	16.727	8.3	8.55	8.6	14.148	14.581	14.364	6.41	6.61	6.65	1	0.757575757575758	0.581818181818182	0.636363636363636	2.54633331795534	3.003333337605	3.08294446724984	0.443833334371448	0.592833334269623	0.723611109165682	NA	STKc_PLK1	NA	NA
PLK1	292.5	P;T	12.8645	13.2515	14.318	4.925	5.055	5.92	11.624	11.9395	12.773	3.89	3.97	5.06	0.772727272727272	0.696969696969697	0.654545454545455	0.668831168831169	2.72433331608772	3.31875000086923	3.05377779859636	0.466833331311742	0.668999998830259	0.723222218660845	NA	STKc_PLK1	NA	NA
PLK1	293	T	9.79	10.062	11.909	1.55	1.56	3.24	9.1	9.298	11.182	1.37	1.33	3.47	0.545454545454545	0.636363636363636	0.727272727272727	0.701298701298701	1.98299999038378	2.8445833294342	3.31538891585337	0.465833334252238	0.668999998830259	0.723222218660845	NA	STKc_PLK1	NA	NA
PLK1	293	T	9.79	10.062	11.909	1.55	1.56	3.24	9.1	9.298	11.182	1.37	1.33	3.47	0.545454545454545	0.636363636363636	0.727272727272727	0.701298701298701	1.3759999970595	2.90025001453857	3.51844446981947	0.465166666234533	0.668999998830259	0.723388886493114	NA	STKc_PLK1	NA	NA
PLK1	293.5	T;A	9.324	9.585	11.2725	1.15	1.145	2.665	8.5805	8.782	10.5455	0.965	0.925	2.835	0.454545454545454	0.636363636363636	0.754545454545454	0.720779220779221	1.43449999764562	2.9560000145187	3.6327778014044	0.615999995420376	0.724833328587314	0.723388886493114	NA	STKc_PLK1	NA	-2.41358169768053
PLK1	294	A	8.858	9.108	10.636	0.75	0.73	2.09	8.061	8.266	9.909	0.56	0.52	2.2	0.363636363636364	0.636363636363636	0.781818181818182	0.74025974025974	1.94883333519101	2.95916669008633	3.36538890128334	0.779666662216186	0.724833328587314	0.723333331652814	NA	STKc_PLK1	NA	-2.68808668082126
PLK1	294	A	8.858	9.108	10.636	0.75	0.73	2.09	8.061	8.266	9.909	0.56	0.52	2.2	0.363636363636364	0.636363636363636	0.781818181818182	0.74025974025974	3.2541667111218	2.96233336565395	3.20038888644841	0.89416666328907	0.724833328587314	0.723333331652813	397	STKc_PLK1	NA	NA
PLK1	294.5	A;R	11.3865	11.7325	12.636	3.295	3.375	4.07	10.9905	11.311	11.9545	3.485	3.565	4.425	0.681818181818182	0.712121212121212	0.736363636363637	0.74025974025974	3.18766671294967	2.84766670006017	3.24422222003341	0.982833325862885	0.724083328619599	0.76055555149085	397	STKc_PLK1	NA	NA
PLK1	295	R	13.915	14.357	14.636	5.84	6.02	6.05	13.92	14.356	14	6.41	6.61	6.65	1	0.787878787878788	0.690909090909091	0.74025974025974	3.93533338978887	3.17791669008632	2.9562222191857	0.983833322922389	0.805833329757055	0.76055555149085	397	STKc_PLK1	NA	NA
PLK1	295	R	13.915	14.357	14.636	5.84	6.02	6.05	13.92	14.356	14	6.41	6.61	6.65	1	0.787878787878788	0.690909090909091	0.74025974025974	4.5486667342484	3.52741667069495	2.96411111909482	0.984499990940094	0.863083330293496	0.76055555149085	397	STKc_PLK1	NA	NA
PLK1	295.5	R;P	14.7785	15.2535	15.818	6.74	6.955	7.325	13.702	14.144	14	6.175	6.37	6.65	1	0.818181818181818	0.709090909090909	0.694805194805195	4.26083340247472	3.50416667200625	2.97127778621183	0.832166661818822	0.907416661580404	0.760166662628762	NA	STKc_PLK1	NA	NA
PLK1	296	P	15.642	16.15	17	7.64	7.89	8.6	13.484	13.932	14	5.94	6.13	6.65	1	0.848484848484848	0.727272727272727	0.649350649350649	4.40700004498164	3.44283333358665	2.98894445391165	0.831999997297923	0.907916660110156	0.759277773788199	NA	STKc_PLK1	NA	NA
PLK1	296	P	15.642	16.15	17	7.64	7.89	8.6	13.484	13.932	14	5.94	6.13	6.65	1	0.848484848484848	0.727272727272727	0.649350649350649	3.8006666302681	3.75816668011248	3.00233333930373	0.831999997297923	0.908249994119009	0.741999996373326	NA	STKc_PLK1	NA	-2.23479509620157
PLK1	296.5	P;T	13.423	13.8995	14.909	5.055	5.265	6.07	11.5175	11.9635	12.409	3.97	4.165	5.06	0.772727272727272	0.803030303030303	0.727272727272727	0.655844155844155	3.82066663106283	3.73966668049494	2.87555556123455	0.831999997297923	0.832249996232955	0.716388885513879	NA	STKc_PLK1	NA	NA
PLK1	297	T	11.204	11.649	12.818	2.47	2.64	3.54	9.551	9.995	10.818	2	2.2	3.47	0.545454545454545	0.757575757575758	0.727272727272727	0.662337662337662	2.95033327738444	3.50900001327197	3.0070555669566	0.831999997297923	0.749083329574205	0.716722217867047	NA	STKc_PLK1	NA	NA
PLK1	297	T	11.204	11.649	12.818	2.47	2.64	3.54	9.551	9.995	10.818	2	2.2	3.47	0.545454545454545	0.757575757575758	0.727272727272727	0.662337662337662	2.96766662597656	2.8764166533947	3.28444447078639	0.831999997297923	0.665916662915455	0.716944440539616	NA	STKc_PLK1	NA	-2.46549278839744
PLK1	297.5	T;I	11.3455	11.777	12.909	2.815	2.98	4.04	9.379	9.823	11.1365	1.855	2.05	4.105	0.636363636363636	0.651515151515151	0.690909090909091	0.694805194805195	3.21849995851517	2.71949998537699	3.35494446754455	0.832333330647088	0.583166665339377	0.721722219721414	NA	STKc_PLK1	NA	-2.53666354111439
PLK1	298	I	11.487	11.905	13	3.16	3.32	4.54	9.207	9.651	11.455	1.71	1.9	4.74	0.727272727272727	0.545454545454545	0.654545454545455	0.727272727272727	2.6109999815623	2.54291665554047	3.21294446455108	0.666166661850487	0.583166665339377	0.721722219721414	NA	STKc_PLK1	NA	NA
PLK1	298	I	11.487	11.905	13	3.16	3.32	4.54	9.207	9.651	11.455	1.71	1.9	4.74	0.727272727272727	0.545454545454545	0.654545454545455	0.727272727272727	1.9521666765213	2.65233333905538	3.11144445670976	0.499833328532986	0.583166665339377	0.721722219721414	NA	STKc_PLK1	NA	NA
PLK1	298.5	I;N	10.5635	10.9085	11.909	2.32	2.395	3.43	8.5295	8.8325	9.5455	1.11	1.16	2.83	0.545454545454545	0.560606060606061	0.636363636363636	0.707792207792207	1.61833333969116	2.90200000007947	3.29144445723957	0.334333333380831	0.66649999867271	0.722111110226251	NA	STKc_PLK1	NA	NA
PLK1	299	N	9.64	9.912	10.818	1.48	1.47	2.32	7.852	8.014	7.636	0.51	0.42	0.92	0.363636363636364	0.575757575757576	0.618181818181818	0.688311688311688	2.13550003369649	2.6159166743358	3.08661112189293	0.334333333380831	0.66658333093316	0.722111110226251	NA	STKc_PLK1	NA	-2.30269521139235
PLK1	299	N	9.64	9.912	10.818	1.48	1.47	2.32	7.852	8.014	7.636	0.51	0.42	0.92	0.363636363636364	0.575757575757576	0.618181818181818	0.688311688311688	2.3370000521342	2.76683336993058	2.99566667278608	0.334333333380831	0.66658333093316	0.722111110226251	NA	STKc_PLK1	NA	NA
PLK1	299.5	N;E	10.3355	10.6485	11.6815	2.405	2.45	3.49	8.8935	9.091	8.909	1.67	1.615	2.475	0.5	0.590909090909091	0.636363636363636	0.662337662337662	2.58550004164378	3.02683337032795	3.07877778344684	0.500666666698332	0.667166666690415	0.72222222134264	NA	STKc_PLK1	NA	NA
PLK1	300	E	11.031	11.385	12.545	3.33	3.43	4.66	9.935	10.168	10.182	2.83	2.81	4.03	0.636363636363636	0.606060606060606	0.654545454545455	0.636363636363636	2.6208333671093	3.15475004414717	2.89338890049193	0.667000000015832	0.667166666690415	0.666777776185579	NA	STKc_PLK1	NA	NA
PLK1	300	E	11.031	11.385	12.545	3.33	3.43	4.66	9.935	10.168	10.182	2.83	2.81	4.03	0.636363636363636	0.606060606060606	0.654545454545455	0.636363636363636	3.58150006333987	3.00966669619083	2.66700002219942	0.833333333333333	0.667166666690415	0.611277776188217	432	STKc_PLK1	NA	NA
PLK1	300.5	E;L	10.5865	10.8555	11.8635	3.185	3.31	4.725	9.266	9.503	10.5	2.415	2.505	4.695	0.727272727272727	0.666666666666667	0.645454545454546	0.649350649350649	4.43533340096474	3.00891669591268	2.54644446902805	1	0.667166666690415	0.556111111137499	432	STKc_PLK1	NA	NA
PLK1	301	L	10.142	10.326	11.182	3.04	3.19	4.79	8.597	8.838	10.818	2	2.2	5.36	0.818181818181818	0.727272727272727	0.636363636363636	0.662337662337662	4.17400005459785	3.03458335995674	2.94411116176181	1	0.667083333353124	0.556111111137499	432	STKc_PLK1	NA	NA
PLK1	301	L	10.142	10.326	11.182	3.04	3.19	4.79	8.597	8.838	10.818	2	2.2	5.36	0.818181818181818	0.727272727272727	0.636363636363636	0.662337662337662	3.68233334024747	3.02441669503848	3.01127783457438	1	0.667000000015832	0.556111111137499	432	STKc_PLK1	NA	NA
PLK1	301.5	L;L	10.142	10.326	11.182	3.38	3.435	4.42	8.597	8.838	10.818	3.085	3.18	5.035	0.772727272727272	0.727272727272727	0.672727272727273	0.668831168831169	3.43233335018158	3.01050003369649	2.92172227965461	0.833666666682499	0.667000000015832	0.556055555579304	NA	STKc_PLK1	NA	NA
PLK1	302	L	10.142	10.326	11.182	3.72	3.68	4.05	8.597	8.838	10.818	4.17	4.16	4.71	0.727272727272727	0.727272727272727	0.709090909090909	0.675324675324675	3.44833335280418	3.34841672579447	3.39466674460305	0.667166666690415	0.667000000015832	0.611500000018471	NA	STKc_PLK1	NA	NA
PLK1	302	L	10.142	10.326	11.182	3.72	3.68	4.05	8.597	8.838	10.818	4.17	4.16	4.71	0.727272727272727	0.727272727272727	0.709090909090909	0.675324675324675	2.46733332673709	3.34841672579447	3.78205564949248	0.500666666698332	0.667000000015832	0.666944444457638	NA	STKc_PLK1	NA	NA
PLK1	302.5	L;N	9.5605	9.7595	11.2275	2.975	2.94	4.355	8.3125	8.5535	10.5	2.65	2.64	4.39	0.681818181818181	0.712121212121212	0.727272727272728	0.714285714285714	1.58566666642825	3.08983339866002	4.10611120859782	0.334000000031665	0.583750000019791	0.722500000013194	NA	STKc_PLK1	NA	NA
PLK1	303	N	8.979	9.193	11.273	2.23	2.2	4.66	8.028	8.269	10.182	1.13	1.12	4.07	0.636363636363636	0.696969696969697	0.745454545454546	0.753246753246753	2.52283339699109	3.78158343334993	4.22961121135288	0.334000000031665	0.583750000019791	0.722500000013194	NA	STKc_PLK1	NA	NA
PLK1	303	N	8.979	9.193	11.273	2.23	2.2	4.66	8.028	8.269	10.182	1.13	1.12	4.07	0.636363636363636	0.696969696969697	0.745454545454546	0.753246753246753	3.01450011134148	3.88233344256878	4.0050556394789	0.334000000031665	0.583750000019791	0.722500000013194	NA	STKc_PLK1	NA	NA
PLK1	303.5	N;D	9.6515	9.9385	11.682	2.75	2.84	4.725	9.2195	9.562	10.8185	2.185	2.275	4.405	0.681818181818181	0.712121212121212	0.754545454545455	0.766233766233766	2.74733344713847	3.94150011241436	3.9997778667344	0.333833333357082	0.583750000019791	0.722500000013194	NA	STKc_PLK1	NA	NA
PLK1	304	D	10.324	10.684	12.091	3.27	3.48	4.79	10.411	10.855	11.455	3.24	3.43	4.74	0.727272727272727	0.727272727272727	0.763636363636364	0.779220779220779	4.11483351389567	4.25741678973039	4.15494453575876	0.500333333349166	0.583750000019791	0.722500000013194	NA	STKc_PLK1	NA	NA
PLK1	304	D	10.324	10.684	12.091	3.27	3.48	4.79	10.411	10.855	11.455	3.24	3.43	4.74	0.727272727272727	0.727272727272727	0.763636363636364	0.779220779220779	5.29733355840047	4.16641678909461	4.06016673975521	0.66683333334125	0.583750000019791	0.722500000013194	NA	STKc_PLK1	NA	NA
PLK1	304.5	D;E	9.616	10.0205	11.9545	3.105	3.3	4.695	9.184	9.63	11.1365	2.61	2.805	5.035	0.772727272727272	0.772727272727272	0.772727272727273	0.766233766233766	6.29733355840047	4.28350012501081	3.86477785081499	0.833500000007916	0.666916666678541	0.715388887736481	NA	STKc_PLK1	NA	NA
PLK1	305	E	8.908	9.357	11.818	2.94	3.12	4.6	7.957	8.405	10.818	1.98	2.18	5.33	0.818181818181818	0.818181818181818	0.781818181818182	0.753246753246753	5.99200018246968	4.50825012723605	3.87550007738173	0.833500000007916	0.750166666674583	0.715388887736481	NA	STKc_PLK1	NA	NA
PLK1	305	E	8.908	9.357	11.818	2.94	3.12	4.6	7.957	8.405	10.818	1.98	2.18	5.33	0.818181818181818	0.818181818181818	0.781818181818182	0.753246753246753	5.31833346684774	4.85658344626427	3.87255563442078	0.833500000007916	0.833416666670625	0.715388887736481	466	STKc_PLK1	NA	NA
PLK1	305.5	E;F	10.264	10.7275	11.909	4.795	4.995	5.61	9.105	9.553	10.5	3.99	4.185	5.525	0.863636363636364	0.833333333333333	0.781818181818182	0.746753246753247	5.81966680288315	5.00433344300836	3.8343334109005	1	0.906083331588889	0.71922222119368	466	STKc_PLK1	NA	NA
PLK1	306	F	11.62	12.098	12	6.65	6.87	6.62	10.253	10.701	10.182	6	6.19	5.72	0.909090909090909	0.848484848484848	0.781818181818182	0.74025974025974	4.90166674057643	4.55183341757705	3.93261119164527	1	0.906083331588889	0.774388888837873	466	STKc_PLK1	NA	NA
PLK1	306	F	11.62	12.098	12	6.65	6.87	6.62	10.253	10.701	10.182	6	6.19	5.72	0.909090909090909	0.848484848484848	0.781818181818182	0.74025974025974	4.41583333412806	4.30158339596043	4.15638896264136	1	0.906083331588889	0.829666666162666	466	STKc_PLK1	NA	NA
PLK1	306.5	F;F	11.62	12.098	12	5.945	6.165	6.22	10.253	10.701	10.182	5.23	5.425	5.23	0.863636363636364	0.818181818181818	0.772727272727273	0.746753246753247	3.71133332761625	4.37783339278152	4.03905562994381	0.978666663169861	0.911916665111979	0.829666666162666	466	STKc_PLK1	NA	NA
PLK1	307	F	11.62	12.098	12	5.24	5.46	5.82	10.253	10.701	10.182	4.46	4.66	4.74	0.818181818181818	0.787878787878788	0.763636363636364	0.753246753246753	3.11166665268441	3.84150003052006	3.93850005107621	0.978666663169861	0.911416666582227	0.829666666162666	466	STKc_PLK1	NA	NA
PLK1	307	F	11.62	12.098	12	5.24	5.46	5.82	10.253	10.701	10.182	4.46	4.66	4.74	0.818181818181818	0.787878787878788	0.763636363636364	0.753246753246753	3.28483332507312	3.5859166647618	3.97311117024057	0.978666663169861	0.911083332573374	0.829666666162666	466	STKc_PLK1	NA	NA
PLK1	307.5	F;T	10.886	11.3485	10.909	4.435	4.63	4.71	10.367	10.813	9.5455	4.32	4.52	4.4	0.727272727272727	0.742424242424242	0.754545454545455	0.746753246753247	2.93599998267988	2.90991666571548	4.07627783612245	0.823833330223958	0.827749999240041	0.88172222301364	NA	STKc_PLK1	NA	NA
PLK1	308	T	10.152	10.599	9.818	3.63	3.8	3.6	10.481	10.925	8.909	4.18	4.38	4.06	0.636363636363636	0.696969696969697	0.745454545454546	0.74025974025974	2.7813333204637	2.91174998537948	3.97450004414552	0.822833333164453	0.827749999240041	0.88172222301364	NA	STKc_PLK1	NA	NA
PLK1	308	T	10.152	10.599	9.818	3.63	3.8	3.6	10.481	10.925	8.909	4.18	4.38	4.06	0.636363636363636	0.696969696969697	0.745454545454546	0.74025974025974	2.75599999539554	3.30050002193699	3.87494447227153	0.822166665146748	0.827749999240041	0.88172222301364	NA	STKc_PLK1	NA	-1.3551504062985
PLK1	308.5	T;S	9.4095	9.8405	9.6815	2.805	2.955	3.44	9.339	9.7815	9.227	3.015	3.21	4.08	0.636363636363636	0.681818181818182	0.718181818181818	0.727272727272727	2.1085000038147	3.2045833527421	3.68072224718829	0.676833335310221	0.822583334520459	0.88166666817334	NA	STKc_PLK1	NA	NA
PLK1	309	S	8.667	9.082	9.545	1.98	2.11	3.28	8.197	8.638	9.545	1.85	2.04	4.1	0.636363636363636	0.666666666666667	0.690909090909091	0.714285714285714	2.71183331807454	3.51091669593006	3.37822223765155	0.676833335310221	0.822583334520459	0.88166666817334	NA	STKc_PLK1	NA	NA
PLK1	309	S	8.667	9.082	9.545	1.98	2.11	3.28	8.197	8.638	9.545	1.85	2.04	4.1	0.636363636363636	0.666666666666667	0.690909090909091	0.714285714285714	3.31616671880086	3.60450004134327	3.32727779013415	0.676833335310221	0.822583334520459	0.88166666817334	NA	STKc_PLK1	NA	NA
PLK1	309.5	S;G	10.514	10.9605	10.9545	4.055	4.235	4.56	10	10.4445	10.1815	3.57	3.765	4.725	0.681818181818181	0.666666666666667	0.672727272727273	0.720779220779221	3.47316672280431	3.66541670697431	3.3360000093364	0.821333338816961	0.833166670675079	0.88166666817334	NA	STKc_PLK1	NA	NA
PLK1	310	G	12.361	12.839	12.364	6.13	6.36	5.84	11.803	12.251	10.818	5.29	5.49	5.35	0.727272727272727	0.666666666666667	0.654545454545455	0.727272727272727	4.24050007139643	3.51150003013511	3.53444445526434	0.822333335876465	0.833166670675079	0.88166666817334	NA	STKc_PLK1	NA	NA
PLK1	310	G	12.361	12.839	12.364	6.13	6.36	5.84	11.803	12.251	10.818	5.29	5.49	5.35	0.727272727272727	0.666666666666667	0.654545454545455	0.727272727272727	4.453000087291	3.34850002266467	3.62344446840386	0.82300000389417	0.833166670675079	0.88166666817334	453	STKc_PLK1	NA	NA
PLK1	310.5	G;Y	12.8175	13.3105	12.7275	5.875	6.105	5.615	11.1755	11.6235	10.5	4.475	4.675	4.72	0.681818181818181	0.666666666666667	0.690909090909091	0.694805194805195	5.22233341013392	3.53600002266467	3.52477780274219	0.989500006039937	0.910583337148031	0.833222224894497	453	STKc_PLK1	NA	NA
PLK1	311	Y	13.274	13.782	13.091	5.62	5.85	5.39	10.548	10.996	10.182	3.66	3.86	4.09	0.636363636363636	0.666666666666667	0.727272727272727	0.662337662337662	4.31116674219569	3.91100002266467	3.31572224199772	0.989500006039937	0.911083335677783	0.77777778045533	453	STKc_PLK1	NA	NA
PLK1	311	Y	13.274	13.782	13.091	5.62	5.85	5.39	10.548	10.996	10.182	3.66	3.86	4.09	0.636363636363636	0.666666666666667	0.727272727272727	0.662337662337662	3.38083332652847	4.05716670490801	3.10938890940613	0.989500006039937	0.911416669686635	0.773944446804105	453	STKc_PLK1	NA	NA
PLK1	311.5	Y;I	11.7635	12.211	12.0455	3.9	4.075	4.65	9.15	9.4945	10.182	2.125	2.22	4.09	0.636363636363636	0.712121212121212	0.7	0.668831168831169	3.59883332252502	4.23291670220594	3.23816669152843	0.9998333354791	0.911416669686635	0.824888889768368	453	STKc_PLK1	NA	NA
PLK1	312	I	10.253	10.64	11	2.18	2.3	3.91	7.752	7.993	10.182	0.59	0.58	4.09	0.636363636363636	0.757575757575758	0.672727272727273	0.675324675324675	3.5814999739329	3.61766670395931	3.27722225089868	0.9998333354791	0.828250003027885	0.825222222121536	453	NA	NA	NA
PLK1	312	I	10.253	10.64	11	2.18	2.3	3.91	7.752	7.993	10.182	0.59	0.58	4.09	0.636363636363636	0.757575757575758	0.672727272727273	0.675324675324675	3.66133332252502	3.00600000470877	3.38055559164948	0.9998333354791	0.822500002551048	0.825444444794105	453	NA	NA	NA
PLK1	312.5	I;P	13.047	13.495	13.182	5.235	5.425	6.245	10.6565	11.001	11.773	3.46	3.555	5.37	0.818181818181818	0.712121212121212	0.672727272727273	0.694805194805195	3.24349999427795	3.12066667589049	3.53288892408212	0.833333333333333	0.826666665244071	0.828111111483951	NA	NA	NA	NA
PLK1	313	P	15.841	16.35	15.364	8.29	8.55	8.58	13.561	14.009	13.364	6.33	6.53	6.65	1	0.666666666666667	0.672727272727273	0.714285714285714	2.92416666572293	2.7955833406498	3.28316670821773	0.667000000015832	0.826666665244072	0.827500001617914	NA	NA	NA	NA
PLK1	313	P	15.841	16.35	15.364	8.29	8.55	8.58	13.561	14.009	13.364	6.33	6.53	6.65	1	0.666666666666667	0.672727272727273	0.714285714285714	2.63116668288906	2.84433334382872	3.18122223516305	0.655499999062158	0.826666665244072	0.827500001617914	NA	NA	NA	NA
PLK1	313.5	P;A	12.646	13.0305	12.5	4.695	4.825	5.28	10.7705	11.103	11.4545	3.41	3.495	4.425	0.681818181818182	0.681818181818182	0.7	0.733766233766234	2.64250002925595	2.68816668105622	3.19533334548275	0.653499995009042	0.747416664205957	0.830777776932033	NA	NA	NA	NA
PLK1	314	A	9.451	9.711	9.636	1.1	1.1	1.98	7.98	8.197	9.545	0.49	0.46	2.2	0.363636363636364	0.696969696969697	0.727272727272727	0.753246753246753	2.0096667073667	2.76916669122875	3.18955556261871	0.653499995009042	0.746499999406903	0.830777776932033	NA	NA	NA	NA
PLK1	314	A	9.451	9.711	9.636	1.1	1.1	1.98	7.98	8.197	9.545	0.49	0.46	2.2	0.363636363636364	0.696969696969697	0.727272727272727	0.753246753246753	2.02733336513241	3.08141668948034	3.21616667881608	0.653499995009042	0.746499999406903	0.830777776932033	NA	NA	NA	-2.22836604617157
PLK1	314.5	A;R	10.486	10.84	10.5455	2.17	2.26	3.07	9.3075	9.64	10.818	1.82	1.905	3.47	0.545454545454545	0.681818181818182	0.763636363636363	0.74025974025974	2.13283336783449	2.99358335696161	3.27522223235832	0.661499995078581	0.7462499976585	0.830833331772333	NA	NA	NA	-0.961585049279789
PLK1	315	R	11.521	11.969	11.455	3.24	3.42	4.16	10.635	11.083	12.091	3.15	3.35	4.74	0.727272727272727	0.666666666666667	0.8	0.727272727272727	2.61416671673457	2.99358335696161	3.48277779130472	0.825999998797973	0.7462499976585	0.830833331772333	NA	NA	NA	NA
PLK1	315	R	11.521	11.969	11.455	3.24	3.42	4.16	10.635	11.083	12.091	3.15	3.35	4.74	0.727272727272727	0.666666666666667	0.8	0.727272727272727	3.53166669607162	2.99358335696161	3.53194445744157	0.837499999751647	0.7462499976585	0.830833331772333	NA	NA	NA	NA
PLK1	315.5	R;L	12.2305	12.664	11.864	4.08	4.25	4.62	12.1515	12.6	12.7275	4.66	4.86	5.375	0.818181818181818	0.772727272727273	0.745454545454546	0.720779220779221	3.34466668466727	3.29108335139851	3.48011112585664	0.839000000307957	0.829583330991833	0.830555554259465	NA	NA	NA	NA
PLK1	316	L	12.94	13.359	12.273	4.92	5.08	5.08	13.668	14.117	13.364	6.17	6.37	6.01	0.909090909090909	0.878787878787879	0.690909090909091	0.714285714285714	3.97750000655651	3.76208335409562	3.43416667357087	0.839000000307957	0.912749997650584	0.830555554259465	NA	NA	NA	-3.03080996631255
PLK1	316	L	12.94	13.359	12.273	4.92	5.08	5.08	13.668	14.117	13.364	6.17	6.37	6.01	0.909090909090909	0.878787878787879	0.690909090909091	0.714285714285714	3.9598333487908	3.98233334471782	3.28761111737953	0.839000000307957	0.918499998127421	0.830555554259465	508	NA	NA	-2.70900872035405
PLK1	316.5	L;P	14.3505	14.813	14.0455	6.61	6.815	6.84	13.252	13.6965	13.0455	6.29	6.49	6.33	0.954545454545454	0.833333333333333	0.709090909090909	0.707792207792207	4.44933333496253	3.89891667415698	3.39972222720583	0.997666666905085	0.919083333884676	0.885444441797315	508	NA	NA	NA
PLK1	317	P	15.761	16.267	15.818	8.3	8.55	8.6	12.836	13.276	12.727	6.41	6.61	6.65	1	0.787878787878788	0.727272727272727	0.701298701298701	4.90999999145667	4.14641665667295	3.80849999851651	0.999499996503194	0.919083333884676	0.940888886236482	508	NA	NA	NA
PLK1	317	P	15.761	16.267	15.818	8.3	8.55	8.6	12.836	13.276	12.727	6.41	6.61	6.65	1	0.787878787878788	0.727272727272727	0.701298701298701	4.43299999336402	3.91774999350309	4.21600001388126	0.999499996503194	0.919083333884676	0.944722219887707	508	NA	NA	NA
PLK1	317.5	P;I	12.3535	12.731	13.227	4.735	4.845	5.53	9.764	10.0885	11.136	3.265	3.345	4.74	0.727272727272728	0.727272727272728	0.745454545454545	0.74025974025974	4.4531666636467	4.0331666568915	4.15227778918213	0.999166667461395	0.997416665156682	0.944833332879676	508	NA	NA	NA
PLK1	318	I	8.946	9.195	10.636	1.17	1.14	2.46	6.692	6.901	9.545	0.12	0.08	2.83	0.454545454545455	0.666666666666667	0.763636363636364	0.779220779220779	4.3153333067894	4.40566663940748	4.2691111051374	0.999166667461395	0.998333329955737	0.944833332879676	508	NA	NA	NA
PLK1	318	I	8.946	9.195	10.636	1.17	1.14	2.46	6.692	6.901	9.545	0.12	0.08	2.83	0.454545454545455	0.666666666666667	0.763636363636364	0.779220779220779	3.87566663821538	4.55816667278608	4.26883332100179	0.999166667461395	0.998333329955737	0.944833332879676	508	NA	NA	-3.20083448008915
PLK1	318.5	I;T	9.854	10.2005	11.818	1.715	1.78	3.135	7.761	8.086	10.5	0.595	0.67	3.15	0.5	0.651515151515151	0.763636363636364	0.792207792207792	3.61699997882048	4.55608334143957	4.3678888761335	0.997166663408279	0.997749999165535	0.997611112064786	508	NA	NA	-2.87565960430682
PLK1	319	T	10.762	11.206	13	2.26	2.42	3.81	8.83	9.271	11.455	1.07	1.26	3.47	0.545454545454545	0.636363636363636	0.763636363636364	0.805194805194805	3.90133328735828	4.41491665442785	4.68333329260349	0.997166663408279	0.997749999165535	0.998222221930822	508	NA	NA	-2.49084330236082
PLK1	319	T	10.762	11.206	13	2.26	2.42	3.81	8.83	9.271	11.455	1.07	1.26	3.47	0.545454545454545	0.636363636363636	0.763636363636364	0.805194805194805	4.68333335220814	4.42333330710729	4.6777221908172	0.997166663408279	0.997749999165535	0.998222221930822	508	NA	NA	NA
PLK1	319.5	T;C	13.5275	14.0335	15.5455	5.22	5.46	6.705	10.916	11.3605	12.9095	3.12	3.315	4.74	0.727272727272727	0.712121212121212	0.754545454545455	0.766233766233766	4.65900001923243	4.32716664671898	4.64855552464724	0.996333330869675	0.997583334644636	0.976055555873447	508	NA	NA	NA
PLK1	320	C	16.293	16.861	18.091	8.18	8.5	9.6	13.002	13.45	14.364	5.17	5.37	6.01	0.909090909090909	0.787878787878788	0.745454545454545	0.727272727272727	4.51450000206629	4.56999994317691	4.31238885803355	0.996333330869675	0.997583334644636	0.968333333730698	508	NA	NA	NA
PLK1	320	C	16.293	16.861	18.091	8.18	8.5	9.6	13.002	13.45	14.364	5.17	5.37	6.01	0.909090909090909	0.787878787878788	0.745454545454545	0.727272727272727	4.9709999759992	4.80008328954379	4.31799995981985	0.996333330869675	0.997583334644636	0.967944443225861	508	NA	NA	NA
PLK1	320.5	C;L	14.6105	15.1035	15.9545	6.485	6.725	7.305	13.515	13.963	14.364	5.67	5.865	6.01	0.909090909090909	0.848484848484848	0.736363636363636	0.688311688311688	5.03733331461747	4.7462499551475	4.13594440701935	0.998000005880991	0.964500000079473	0.912666665441874	508	NA	NA	NA
PLK1	321	L	12.928	13.346	13.818	4.79	4.95	5.01	14.028	14.476	14.364	6.17	6.36	6.01	0.909090909090909	0.909090909090909	0.727272727272727	0.649350649350649	5.23866659899553	4.31091663365563	3.99211107442776	0.998000005880991	0.952916666865349	0.912222220096737	508	NA	NA	-2.41855979957387
PLK1	321	L	12.928	13.346	13.818	4.79	4.95	5.01	14.028	14.476	14.364	6.17	6.36	6.01	0.909090909090909	0.909090909090909	0.727272727272727	0.649350649350649	4.91683322687944	4.53916662062208	4.14549997200568	0.998000005880991	0.952333331108093	0.912111110416138	508	NA	NA	NA
PLK1	321.5	L;T	13.1035	13.537	14.1815	4.765	4.93	5.165	13.3405	13.7885	14.1365	5.765	5.96	6.01	0.909090909090909	0.818181818181818	0.718181818181818	0.688311688311688	4.83349989106258	4.39541662111878	4.05572219110197	0.932666669289271	0.870416666458671	0.857055554606228	508	NA	NA	NA
PLK1	322	T	13.279	13.728	14.545	4.74	4.91	5.32	12.653	13.101	13.909	5.36	5.56	6.01	0.909090909090909	0.727272727272727	0.709090909090909	0.727272727272727	4.10733326524496	4.0374999679625	4.10166664338774	0.909500002861023	0.869749998440966	0.857055554606228	508	NA	NA	NA
PLK1	322	T	13.279	13.728	14.545	4.74	4.91	5.32	12.653	13.101	13.909	5.36	5.56	6.01	0.909090909090909	0.727272727272727	0.709090909090909	0.727272727272727	4.10733326524496	3.87658328190446	4.24822219957908	0.908333331346512	0.869583333920067	0.857055554606228	508	NA	NA	-2.56242680350787
PLK1	322.5	T;I	11.7225	12.1395	13.409	3.335	3.475	4.32	10.178	10.5125	12	2.96	3.045	4.105	0.636363636363636	0.651515151515151	0.718181818181818	0.746753246753247	3.75349992762009	3.75408327703675	3.91305552836921	0.742833327036351	0.787416666474504	0.802166667068377	NA	NA	NA	NA
PLK1	323	I	10.166	10.551	12.273	1.93	2.04	3.32	7.703	7.924	10.091	0.56	0.53	2.2	0.363636363636364	0.575757575757576	0.727272727272727	0.766233766233766	2.83633333692948	3.89524996404847	3.57299997657537	0.74149999100094	0.787416666474504	0.775111112148605	NA	NA	NA	NA
PLK1	323	I	10.166	10.551	12.273	1.93	2.04	3.32	7.703	7.924	10.091	0.56	0.53	2.2	0.363636363636364	0.575757575757576	0.727272727272727	0.766233766233766	2.83633333692948	3.88683331136902	3.57299997657538	0.741166661959141	0.787416666474504	0.775111112148605	NA	NA	NA	NA
PLK1	323.5	I;P	9.5125	9.946	12.182	1.63	1.8	3.53	7.612	7.935	10.409	0.82	0.89	2.515	0.40909090909091	0.590909090909091	0.718181818181818	0.75974025974026	2.67466666301092	3.35091663524508	3.57822219779094	0.642166663659737	0.70424999766207	0.775555557493741	NA	NA	NA	NA
PLK1	324	P	8.859	9.341	12.091	1.33	1.56	3.74	7.521	7.946	10.727	1.08	1.25	2.83	0.454545454545455	0.606060606060606	0.709090909090909	0.753246753246753	3.68316666285197	2.7401666653653	3.67794442425172	0.665333330087985	0.663666665282411	0.775555557493741	NA	NA	NA	0.385950882695339
PLK1	324	P	8.859	9.341	12.091	1.33	1.56	3.74	7.521	7.946	10.727	1.08	1.25	2.83	0.454545454545455	0.606060606060606	0.709090909090909	0.753246753246753	3.66633335749308	2.90108335142334	3.67794442425172	0.666500001602496	0.663666665282411	0.775555557493741	NA	NA	NA	NA
PLK1	324.5	P;P	8.859	9.341	12.091	4.475	4.72	6.165	7.521	7.946	10.727	3.425	3.605	4.72	0.727272727272728	0.681818181818181	0.7	0.733766233766234	2.94833334287008	2.95058335115512	3.65966664503018	0.665666668287789	0.697000001595976	0.775388889661473	NA	NA	NA	-3.32781123448344
PLK1	325	P	8.859	9.341	12.091	7.62	7.88	8.59	7.521	7.946	10.727	5.77	5.96	6.61	1	0.757575757575757	0.690909090909091	0.714285714285714	2.64399999380112	3.46325000375509	3.5925555502375	0.585833339563881	0.7085833348101	0.775388889661473	NA	NA	NA	NA
PLK1	325	P	8.859	9.341	12.091	7.62	7.88	8.59	7.521	7.946	10.727	5.77	5.96	6.61	1	0.757575757575757	0.690909090909091	0.714285714285714	2.96583336591721	3.46325000375509	3.5925555502375	0.58616666860568	0.709166670567356	0.775388889661473	NA	NA	NA	NA
PLK1	325.5	P;R	9.7995	10.267	12.1365	5.99	6.215	6.94	8.1685	8.6075	11.409	5.03	5.225	5.98	0.909090909090909	0.818181818181818	0.718181818181818	0.694805194805195	3.22650003929933	3.61275000373522	3.55477777123451	0.751833339532216	0.791666670974034	0.74277777910336	NA	NA	NA	-2.38480258882845
PLK1	326	R	10.74	11.193	12.182	4.36	4.55	5.29	8.816	9.269	12.091	4.29	4.49	5.35	0.818181818181818	0.878787878787879	0.745454545454545	0.675324675324675	3.24333334465822	3.97066665689151	3.73783332440588	0.751833339532216	0.792333338991739	0.75050000124611	NA	NA	NA	NA
PLK1	326	R	10.74	11.193	12.182	4.36	4.55	5.29	8.816	9.269	12.091	4.29	4.49	5.35	0.818181818181818	0.878787878787879	0.745454545454545	0.675324675324675	3.2601666500171	3.97066665689151	3.73783332440588	0.751833339532216	0.792500003512638	0.750888891750947	423	NA	NA	NA
PLK1	326.5	R;F	9.143	9.631	11.909	4.87	5.07	5.525	7.2665	7.7285	11.5	4.635	4.83	5.3	0.818181818181818	0.818181818181819	0.763636363636363	0.701298701298701	4.27716666460037	3.99483332534631	3.57166664799054	0.917666673660278	0.793083336825172	0.750611113979378	423	NA	NA	-2.41975397268367
PLK1	327	F	7.546	8.069	11.636	5.38	5.59	5.76	5.717	6.188	10.909	4.98	5.17	5.25	0.818181818181818	0.757575757575758	0.781818181818182	0.727272727272727	5.29733331998189	3.76516665518284	3.74455552299817	0.998833338419596	0.793083336825172	0.751055559324515	423	NA	NA	NA
PLK1	327	F	7.546	8.069	11.636	5.38	5.59	5.76	5.717	6.188	10.909	4.98	5.17	5.25	0.818181818181818	0.757575757575758	0.781818181818182	0.727272727272727	4.9754999478658	3.77358330786228	3.65077773398823	0.998833338419596	0.793083336825172	0.751166669005114	423	NA	NA	NA
PLK1	327.5	F;S	4.934	5.494	10.636	3.34	3.51	4.55	3.4885	4.037	10.591	2.87	3.065	4.645	0.727272727272727	0.727272727272728	0.754545454545454	0.753246753246753	4.76316661139329	3.88333330055078	3.72477773659759	0.834333334118128	0.793083336825172	0.805555556797319	NA	NA	NA	NA
PLK1	328	S	2.322	2.919	9.636	1.3	1.43	3.34	1.26	1.886	10.273	0.76	0.96	4.04	0.636363636363636	0.696969696969697	0.727272727272727	0.779220779220779	4.28699996570746	4.2948332875967	3.63061106039418	0.834333334118128	0.833666669204831	0.805555556797319	NA	NA	NA	NA
PLK1	328	S	2.322	2.919	9.636	1.3	1.43	3.34	1.26	1.886	10.273	0.76	0.96	4.04	0.636363636363636	0.696969696969697	0.727272727272727	0.779220779220779	4.28699996570746	3.99324991802375	3.63061106039418	0.834333334118128	0.833666669204831	0.805555556797319	NA	NA	NA	NA
PLK1	328.5	S;I	1.5	2.163	9.318	0.72	0.925	3.265	0.711	1.413	9.9545	0.37	0.64	4.05	0.636363636363636	0.681818181818182	0.727272727272727	0.753246753246753	3.48949993650118	3.97391658524672	4.06638884378804	0.668499999990066	0.83241666542987	0.861111112352875	NA	NA	NA	NA
PLK1	329	I	0.678	1.407	9	0.14	0.42	3.19	0.162	0.94	9.636	-0.02	0.32	4.06	0.636363636363636	0.666666666666667	0.727272727272727	0.727272727272727	3.29233325521151	3.82424991826216	4.13938884437084	0.668499999990066	0.83241666542987	0.888166667272647	NA	NA	NA	NA
PLK1	329	I	0.678	1.407	9	0.14	0.42	3.19	0.162	0.94	9.636	-0.02	0.32	4.06	0.636363636363636	0.666666666666667	0.727272727272727	0.727272727272727	3.01099988818169	3.81583326558272	3.73133327398035	0.668499999990066	0.83241666542987	0.887277779893743	NA	NA	NA	NA
PLK1	329.5	I;A	1.059	1.7305	9.2275	0.635	0.855	3.26	0.686	1.364	9.5	0.665	0.91	4.065	0.681818181818181	0.696969696969697	0.709090909090909	0.707792207792207	3.18466655910015	3.96099993338188	3.73666660818789	0.830499996741613	0.832833331699173	0.837111111730337	NA	NA	NA	NA
PLK1	330	A	1.44	2.054	9.455	1.13	1.29	3.33	1.21	1.788	9.364	1.35	1.5	4.07	0.727272727272727	0.727272727272727	0.690909090909091	0.688311688311688	3.36149987081687	3.56041660656532	3.37122216986285	0.830499996741613	0.832833331699173	0.782722222825719	NA	NA	NA	NA
PLK1	330	A	1.44	2.054	9.455	1.13	1.29	3.33	1.21	1.788	9.364	1.35	1.5	4.07	0.727272727272727	0.727272727272727	0.690909090909091	0.688311688311688	3.34466656545798	3.10924993703763	2.97088884313901	0.830499996741613	0.831500000630816	0.727166667270164	415	NA	NA	NA
PLK1	330.5	A;P	1.8135	2.566	11	1.44	1.745	4.985	0.964	1.541	9.091	1.19	1.435	4.28	0.772727272727272	0.727272727272727	0.681818181818182	0.675324675324675	4.43249993026257	3.22341660658518	2.94072217659818	0.997166663408279	0.838500000536442	0.671888889227476	415	NA	NA	NA
PLK1	331	P	2.187	3.078	12.545	1.75	2.2	6.64	0.718	1.294	8.818	1.03	1.37	4.49	0.818181818181818	0.727272727272727	0.672727272727273	0.662337662337662	3.82849995791912	2.91333327194055	2.51327773845858	0.997166663408279	0.756916667179515	0.616333333671921	415	NA	NA	NA
PLK1	331	P	2.187	3.078	12.545	1.75	2.2	6.64	0.718	1.294	8.818	1.03	1.37	4.49	0.818181818181818	0.727272727272727	0.672727272727273	0.662337662337662	3.20749998589357	2.31283328185479	2.44099995411105	0.994500001271566	0.673583333846182	0.616333333671921	415	NA	NA	NA
PLK1	331.5	P;S	2.1515	2.898	10.909	1.32	1.625	4.895	0.7755	1.232	8.3635	0.84	1.075	4.245	0.727272727272727	0.696969696969697	0.672727272727273	0.662337662337662	3.26216665407022	2.66633329664667	2.52355550974607	0.846500004331271	0.673583333846182	0.671222223279377	NA	NA	NA	NA
PLK1	332	S	2.116	2.718	9.273	0.89	1.05	3.15	0.833	1.17	7.909	0.65	0.78	4	0.636363636363636	0.666666666666667	0.672727272727273	0.662337662337662	2.46516667306423	2.12374998008211	2.66172217577696	0.683333337617417	0.590250000512848	0.671222223279377	NA	NA	NA	NA
PLK1	332	S	2.116	2.718	9.273	0.89	1.05	3.15	0.833	1.17	7.909	0.65	0.78	4	0.636363636363636	0.666666666666667	0.672727272727273	0.662337662337662	1.2809999982516	2.15599998707573	2.60377774553166	0.51666667095075	0.590250000512848	0.671222223279377	NA	NA	NA	NA
PLK1	332.5	S;S	2.116	2.718	9.273	1.025	1.18	2.865	0.833	1.17	7.909	0.935	1.06	3.57	0.59090909090909	0.636363636363636	0.663636363636364	0.655844155844155	0.900166663030783	2.19299998506904	2.85861108866003	0.350000004284084	0.591583336548259	0.724444445740018	NA	NA	NA	-1.16498341719812
PLK1	333	S	2.116	2.718	9.273	1.16	1.31	2.58	0.833	1.17	7.909	1.22	1.34	3.14	0.545454545454545	0.606060606060606	0.654545454545455	0.649350649350649	0.419000002245108	2.311833328257	2.58655554221736	0.183333337617417	0.591583336548259	0.722499999838571	NA	NA	NA	0.375547109285027
PLK1	333	S	2.116	2.718	9.273	1.16	1.31	2.58	0.833	1.17	7.909	1.22	1.34	3.14	0.545454545454545	0.606060606060606	0.654545454545455	0.649350649350649	1.10449998825788	2.23333333556851	2.37105555170112	0.185999999754131	0.591583336548259	0.720777776609692	NA	NA	NA	NA
PLK1	333.5	S;L	1.9265	2.501	9.273	1.095	1.225	2.79	0.7485	1.087	7.727	1.355	1.475	3.265	0.59090909090909	0.606060606060606	0.627272727272727	0.636363636363636	1.12383331606785	2.07166666785876	2.37783332996898	0.336666668765247	0.588083336905887	0.719222221213083	NA	NA	NA	NA
PLK1	334	L	1.737	2.284	9.273	1.03	1.14	3	0.664	1.004	7.545	1.49	1.61	3.39	0.636363636363636	0.606060606060606	0.6	0.623376623376623	2.15849998344978	1.96558333436648	2.19500000278155	0.4998333354791	0.585166668053716	0.718777775867946	NA	NA	NA	NA
PLK1	334	L	1.737	2.284	9.273	1.03	1.14	3	0.664	1.004	7.545	1.49	1.61	3.39	0.636363636363636	0.606060606060606	0.6	0.623376623376623	3.18566667288542	1.9528333346049	1.86661111315091	0.666500002145767	0.583916664278756	0.718388885363109	NA	NA	NA	NA
PLK1	334.5	L;D	1.59	2.136	10.364	1.13	1.305	4.41	0.527	0.8455	7.9545	1.15	1.275	3.67	0.636363636363636	0.606060606060606	0.590909090909091	0.59090909090909	3.24316667268674	1.93566666791836	1.85416666997804	0.82616666952769	0.655583329653988	0.717499997984204	383	NA	NA	NA
PLK1	335	D	1.443	1.988	11.455	1.23	1.47	5.82	0.39	0.687	8.364	0.81	0.94	3.95	0.636363636363636	0.606060606060606	0.581818181818182	0.558441558441558	3.51216666648785	2.05991666764021	1.8175555633174	0.986999998490016	0.73649999499321	0.712166663776669	383	NA	NA	NA
PLK1	335	D	1.443	1.988	11.455	1.23	1.47	5.82	0.39	0.687	8.364	0.81	0.94	3.95	0.636363636363636	0.606060606060606	0.581818181818182	0.558441558441558	2.80116668095191	2.15941667060057	1.65272222956022	0.98183332880338	0.819249992569288	0.657611106716407	383	NA	NA	-0.0459779101999333
PLK1	335.5	D;P	1.303	1.71	10.273	0.95	1.115	4.61	0.437	0.644	7.591	0.65	0.765	3.305	0.59090909090909	0.590909090909091	0.563636363636364	0.571428571428571	2.74750001976887	2.33116667345166	1.67950000531144	0.97449999054273	0.901249994834264	0.680111106782634	383	NA	NA	NA
PLK1	336	P	1.163	1.432	9.091	0.67	0.76	3.4	0.484	0.601	6.818	0.49	0.59	2.66	0.545454545454545	0.575757575757576	0.545454545454546	0.584415584415584	1.96133335183064	2.51683334385355	1.79444445338514	0.973166654507319	0.976583326856295	0.733888885821216	383	NA	NA	NA
PLK1	336	P	1.163	1.432	9.091	0.67	0.76	3.4	0.484	0.601	6.818	0.49	0.59	2.66	0.545454545454545	0.575757575757576	0.545454545454546	0.584415584415584	1.13316666831573	1.92683335021138	2.19327778286404	0.971999982992808	0.893416660197545	0.789444441376771	383	NA	NA	NA
PLK1	336.5	P;S	1.617	1.825	8.7275	1.01	1.09	2.79	0.8755	0.9245	7.1365	0.77	0.795	2.69	0.545454545454545	0.53030303030303	0.563636363636364	0.61038961038961	1.41916667421659	1.95733334993323	2.25727778259251	0.976333320140839	0.851833325791328	0.844999996932327	383	NA	NA	NA
PLK1	337	S	2.071	2.218	8.364	1.35	1.42	2.18	1.267	1.248	7.455	1.05	1	2.72	0.545454545454545	0.484848484848485	0.581818181818182	0.636363636363636	1.52150002121925	1.61241668835282	2.60061111301184	0.966166655222575	0.850916660992273	0.900555552487883	383	NA	NA	NA
PLK1	337	S	2.071	2.218	8.364	1.35	1.42	2.18	1.267	1.248	7.455	1.05	1	2.72	0.545454545454545	0.484848484848485	0.581818181818182	0.636363636363636	1.05250001947085	1.69708333785335	2.56011110792557	0.804999991591709	0.850916660992273	0.900555552487882	NA	NA	NA	NA
PLK1	337.5	S;N	1.9715	2.147	8.5455	1.215	1.22	2.69	1.1185	1.1885	7.455	0.705	0.645	2.7	0.454545454545454	0.53030303030303	0.609090909090909	0.655844155844155	1.16716668009758	1.76433333754539	2.54299999856287	0.729166661039926	0.854416660634645	0.900444439495914	NA	NA	NA	-0.48612584018215
PLK1	338	N	1.872	2.076	8.727	1.08	1.02	3.2	0.97	1.129	7.455	0.36	0.29	2.68	0.363636363636364	0.575757575757576	0.636363636363636	0.675324675324675	1.26350002487501	2.14483333627383	2.55816667858097	0.728666667477228	0.857333329486816	0.900444439495914	NA	NA	NA	0.033612741067565
PLK1	338	N	1.872	2.076	8.727	1.08	1.02	3.2	0.97	1.129	7.455	0.36	0.29	2.68	0.363636363636364	0.575757575757576	0.636363636363636	0.675324675324675	2.26100000739098	2.4395833214124	2.61072223964665	0.729833338991739	0.859916664330134	0.900444439495914	NA	NA	NA	NA
PLK1	338.5	N;R	3.7115	4.0625	9.9545	2.675	2.79	3.995	3.4175	3.7815	9.364	2.255	2.39	3.98	0.590909090909091	0.636363636363636	0.672727272727273	0.694805194805195	2.1095000008742	2.44074998795986	2.53850001758999	0.732500001128452	0.863416663972506	0.847833328143073	NA	NA	NA	NA
PLK1	339	R	5.551	6.049	11.182	4.27	4.56	4.79	5.865	6.434	11.273	4.15	4.49	5.28	0.818181818181818	0.696969696969697	0.709090909090909	0.714285714285714	2.7681666513284	2.85658334195614	2.66855557759603	0.748500003751057	0.864083331990211	0.849611106212251	421	NA	NA	NA
PLK1	339	R	5.551	6.049	11.182	4.27	4.56	4.79	5.865	6.434	11.273	4.15	4.49	5.28	0.818181818181818	0.696969696969697	0.709090909090909	0.714285714285714	3.82666662335396	3.34950002531211	2.98361113998625	0.914833337068558	0.864666667747466	0.851333329441129	421	NA	NA	NA
PLK1	339.5	R;K	5.606	6.098	11.5455	3.73	3.985	5.115	5.981	6.5275	11.591	3.3	3.54	5.33	0.863636363636364	0.787878787878788	0.745454545454545	0.707792207792207	3.71433329582214	3.0981666892767	2.99411113891337	0.997666666905085	0.78358333214419	0.853555552855445	421	NA	NA	NA
PLK1	340	K	5.661	6.147	11.909	3.19	3.41	5.44	6.097	6.621	11.909	2.45	2.59	5.38	0.909090909090909	0.878787878787879	0.781818181818182	0.701298701298701	4.44966665903727	3.24208335578442	2.99344446758429	0.999499996503194	0.791333331707089	0.853888888519982	421	NA	NA	NA
PLK1	340	K	5.661	6.147	11.909	3.19	3.41	5.44	6.097	6.621	11.909	2.45	2.59	5.38	0.909090909090909	0.878787878787879	0.781818181818182	0.701298701298701	4.43800004323324	3.94916670024395	3.11905557413896	0.999499996503194	0.874499998365839	0.854000001511951	421	NA	NA	-1.78281473050523
PLK1	340.5	K;P	7.837	8.4855	13.091	4.815	5.145	6.425	7.179	7.8275	12	3.605	3.845	5.59	0.909090909090909	0.893939393939394	0.790909090909091	0.688311688311688	4.08683337767919	3.90758336832126	2.75366669065422	0.834666663159927	0.915749998763204	0.7993333333353	NA	NA	NA	NA
PLK1	341	P	10.013	10.824	14.273	6.44	6.88	7.41	8.261	9.034	12.091	4.76	5.1	5.8	0.909090909090909	0.909090909090909	0.8	0.675324675324675	3.71600006024043	3.85841668893894	2.84900001519256	0.834166659663121	0.916499999041359	0.802777779793056	NA	NA	NA	NA
PLK1	341	P	10.013	10.824	14.273	6.44	6.88	7.41	8.261	9.034	12.091	4.76	5.1	5.8	0.909090909090909	0.909090909090909	0.8	0.675324675324675	4.07166677713394	3.54808335751295	3.01661112407843	0.834166659663121	0.916083332772056	0.854611113253567	NA	NA	NA	NA
PLK1	341.5	P;L	8.6475	9.4005	12.409	5.12	5.475	6.06	7.76	8.535	11.409	4.545	4.89	5.555	0.909090909090909	0.833333333333333	0.754545454545455	0.688311688311688	4.10083344082038	3.07575003554424	2.94544445971648	0.833833330621322	0.832749999438723	0.848055557658275	NA	NA	NA	NA
PLK1	342	L	7.282	7.977	10.545	3.8	4.07	4.71	7.259	8.036	10.727	4.33	4.68	5.31	0.909090909090909	0.757575757575757	0.709090909090909	0.701298701298701	3.2671667188406	2.88941669712464	2.8506666769584	0.833500001579523	0.829916667814056	0.833333332919412	NA	NA	NA	NA
PLK1	342	L	7.282	7.977	10.545	3.8	4.07	4.71	7.259	8.036	10.727	4.33	4.68	5.31	0.909090909090909	0.757575757575757	0.709090909090909	0.701298701298701	2.65816667179267	2.61158337444067	2.85233335528109	0.832666669040918	0.824500001346072	0.833333332919412	NA	NA	NA	NA
PLK1	342.5	L;T	5.854	6.4525	9.545	2.29	2.52	3.79	5.4445	6.0375	9.227	2.275	2.535	4.045	0.681818181818182	0.666666666666667	0.672727272727273	0.701298701298701	2.06466669340928	2.56100004166365	2.81316668871376	0.830833335717519	0.77325000303487	0.832277777708239	NA	NA	NA	-0.449439798563185
PLK1	343	T	4.426	4.928	8.545	0.78	0.97	2.87	3.63	4.039	7.727	0.22	0.39	2.78	0.454545454545455	0.575757575757576	0.636363636363636	0.701298701298701	2.06283333400885	2.05116668591897	2.8653889141149	0.825666675964991	0.750250001127521	0.832277777708239	NA	NA	NA	-0.225913862105185
PLK1	343	T	4.426	4.928	8.545	0.78	0.97	2.87	3.63	4.039	7.727	0.22	0.39	2.78	0.454545454545455	0.575757575757576	0.636363636363636	0.701298701298701	1.1514999717474	2.05950001130501	3.05111115922531	0.814833343029022	0.750250001127521	0.832277777708239	NA	NA	NA	-0.365046549009556
PLK1	343.5	T;V	4.0775	4.4855	7.909	0.095	0.18	2.175	3.311	3.6115	7.409	0.21	0.27	2.635	0.40909090909091	0.515151515151515	0.627272727272727	0.681818181818181	1.02116664250692	2.17633334423105	3.11511115647025	0.712666675448418	0.831083334982395	0.832444445540508	NA	NA	NA	NA
PLK1	344	V	3.729	4.043	7.273	-0.59	-0.61	1.48	2.992	3.184	7.091	0.2	0.15	2.49	0.363636363636364	0.454545454545454	0.618181818181818	0.662337662337662	0.835166652997335	2.44008334105213	3.06283335304922	0.667000000675519	0.831333336730798	0.832444445540508	NA	NA	NA	NA
PLK1	344	V	3.729	4.043	7.273	-0.59	-0.61	1.48	2.992	3.184	7.091	0.2	0.15	2.49	0.363636363636364	0.454545454545454	0.618181818181818	0.662337662337662	1.46083335081736	2.54083335027099	3.0105555496282	0.667833333214124	0.831333336730798	0.832444445540508	477	NA	NA	NA
PLK1	344.5	V;L	3.495	3.8285	7.5455	0.635	0.685	2.5	2.7255	2.9965	7.6365	0.535	0.57	3.135	0.454545454545454	0.515151515151515	0.590909090909091	0.642857142857143	2.28799999505281	2.62225001429518	3.3364999997947	0.831333334247271	0.8317500030001	0.887388889988263	477	NA	NA	NA
PLK1	345	L	3.261	3.614	7.818	1.86	1.98	3.52	2.459	2.809	8.182	0.87	0.99	3.78	0.545454545454545	0.575757575757576	0.563636363636364	0.623376623376623	2.81733334809542	2.96066667015354	3.51172221120861	0.836999997496605	0.831916667521	0.887555557820532	477	NA	NA	NA
PLK1	345	L	3.261	3.614	7.818	1.86	1.98	3.52	2.459	2.809	8.182	0.87	0.99	3.78	0.545454545454545	0.575757575757576	0.563636363636364	0.623376623376623	3.93016672879457	3.18674998854597	3.47905552801159	0.847833330432574	0.832333333790302	0.887555557820532	477	NA	NA	NA
PLK1	345.5	L;N	2.8905	3.353	8.591	2.64	2.865	4.395	2.489	2.9105	8.5	1.98	2.195	4.415	0.681818181818181	0.621212121212122	0.581818181818182	0.571428571428571	4.22333338608344	3.9724166529874	3.75388885454999	0.950833330551783	0.915666667123636	0.8878333353334	477	NA	NA	NA
PLK1	346	N	2.52	3.092	9.364	3.42	3.75	5.27	2.519	3.012	8.818	3.09	3.4	5.05	0.818181818181818	0.666666666666667	0.6	0.519480519480519	5.08616668730974	4.23616664980849	3.75744441731109	0.99683333436648	0.918499998748302	0.887777777181731	477	NA	NA	NA
PLK1	346	N	2.52	3.092	9.364	3.42	3.75	5.27	2.519	3.012	8.818	3.09	3.4	5.05	0.818181818181818	0.666666666666667	0.6	0.519480519480519	4.91266662627459	4.64283330614368	3.65738886180851	0.99683333436648	0.923916665216287	0.882888888319334	477	NA	NA	-0.957625280688317
PLK1	346.5	N;K	1.2515	1.7305	8.5	2.09	2.33	4.44	1.4765	1.875	8.1815	1.765	1.985	4.48	0.727272727272727	0.681818181818182	0.581818181818182	0.519480519480519	5.65683331092199	5.12024996057153	3.93411107692454	1	0.975416665275892	0.884388888358242	477	NA	NA	NA
PLK1	347	K	-0.017	0.369	7.636	0.76	0.91	3.61	0.434	0.738	7.545	0.44	0.57	3.91	0.636363636363636	0.696969696969697	0.563636363636364	0.519480519480519	5.65499995152155	5.21858329946796	3.6985555274619	1	0.998166665434837	0.830722220552464	477	NA	NA	NA
PLK1	347	K	-0.017	0.369	7.636	0.76	0.91	3.61	0.434	0.738	7.545	0.44	0.57	3.91	0.636363636363636	0.696969696969697	0.563636363636364	0.519480519480519	5.35549988349279	4.75566661730409	3.60177775141266	1	0.990416665871938	0.778777775975565	477	NA	NA	NA
PLK1	347.5	K;G	0.492	0.898	9	0.81	1.04	4.075	0.792	1.1265	8	0.71	0.945	4.08	0.636363636363636	0.590909090909091	0.554545454545455	0.525974025974026	6.01716653505961	4.7571666178604	3.61799997298254	1	0.910916665413727	0.757555553793079	477	NA	NA	NA
PLK1	348	G	1.001	1.427	10.364	0.86	1.17	4.54	1.15	1.515	8.455	0.98	1.32	4.25	0.636363636363636	0.484848484848485	0.545454545454546	0.532467532467532	5.35099991162618	4.13916661714514	3.55172219706906	0.999499996503194	0.827583332080394	0.717333332842423	477	NA	NA	NA
PLK1	349	G	1.001	1.427	10.364	0.86	1.17	4.54	1.15	1.515	8.455	0.98	1.32	4.25	0.636363636363636	0.484848484848485	0.545454545454546	0.532467532467532	2.24199998906503	1.56291666518276	1.59327777071546	0.506333339804163	0.337250003261336	0.391777779965196	NA	NA	NA	NA
PLK1	349	G	1.001	1.427	10.364	0.86	1.17	4.54	1.15	1.515	8.455	0.98	1.32	4.25	0.636363636363636	0.484848484848485	0.545454545454546	0.532467532467532	2.18066665623337	1.94641665508971	1.79422221425921	0.502000006381422	0.420500003257378	0.447333335520751	NA	NA	NA	-1.04426738881863
PLK1	349.5	G;L	0.691	0.998	8.182	0.235	0.345	2.62	0.734	0.982	6.864	0.54	0.75	2.68	0.409090909090909	0.454545454545454	0.509090909090909	0.538961038961038	1.23533333931118	2.00558332245176	1.89288888219744	0.335666670910238	0.503833336590712	0.50266666884353	NA	NA	NA	NA
PLK1	350	L	0.381	0.569	6	-0.39	-0.48	0.7	0.318	0.449	5.273	0.1	0.18	1.11	0.181818181818182	0.424242424242424	0.472727272727273	0.545454545454545	1.23533333931118	2.30366665140415	1.90199999273237	0.335666670910238	0.586583336572706	0.556833336116849	NA	NA	NA	NA
PLK1	350	L	0.381	0.569	6	-0.39	-0.48	0.7	0.318	0.449	5.273	0.1	0.18	1.11	0.181818181818182	0.424242424242424	0.472727272727273	0.545454545454545	1.60566665325314	2.53908331490432	2.11177777840445	0.335999999952037	0.667750003194669	0.610888890398201	NA	NA	NA	NA
PLK1	350.5	L;E	0.5665	0.763	7.091	0.16	0.125	2.12	0.1605	0.246	6.364	0.245	0.275	2.1	0.318181818181818	0.393939393939394	0.472727272727273	0.519480519480519	1.70316665371259	2.3469999958761	1.89211110698266	0.500166666674583	0.667833335455119	0.610888890398201	NA	NA	NA	NA
PLK1	351	E	0.752	0.957	8.182	0.71	0.73	3.54	0.003	0.043	7.455	0.39	0.37	3.09	0.454545454545455	0.363636363636364	0.472727272727273	0.493506493506493	2.36533331374327	1.90774999357139	1.87933332897309	0.66683333334125	0.665833336369057	0.610500001497308	NA	NA	NA	NA
PLK1	351	E	0.752	0.957	8.182	0.71	0.73	3.54	0.003	0.043	7.455	0.39	0.37	3.09	0.454545454545455	0.363636363636364	0.472727272727273	0.493506493506493	2.89749997357527	2.02408333914354	1.88977777326686	0.833500000007916	0.663833332315941	0.609055557023061	377	NA	NA	NA
PLK1	351.5	E;N	0.9245	1.117	7.8635	1.01	1	3.355	0.0865	0.126	6.5455	0.525	0.5	2.62	0.454545454545455	0.43939393939394	0.454545454545454	0.474025974025974	3.45866665244102	1.68416666487853	1.59100000094622	1	0.662583332343881	0.553555556307806	377	NA	NA	NA
PLK1	352	N	1.097	1.277	7.545	1.31	1.27	3.17	0.17	0.209	5.636	0.66	0.63	2.15	0.454545454545455	0.515151515151515	0.436363636363636	0.454545454545455	2.5801666478316	1.69799999892712	1.28455555552824	0.996000001827876	0.662583332343881	0.49800000075225	377	NA	NA	NA
PLK1	352	N	1.097	1.277	7.545	1.31	1.27	3.17	0.17	0.209	5.636	0.66	0.63	2.15	0.454545454545455	0.515151515151515	0.436363636363636	0.454545454545455	2.44250002503395	1.74433333178361	1.21894444473502	0.991666664679845	0.662583332343881	0.442777777110071	377	NA	NA	NA
PLK1	352.5	N;P	0.5785	0.7905	8.1815	0.955	1.01	4.075	0.022	0.0665	5.8635	0.495	0.52	2.975	0.545454545454546	0.515151515151515	0.454545454545454	0.461038961038961	1.66516667604446	1.76883333176374	1.08699999501308	0.824999998013178	0.662499999006589	0.441944443795364	NA	NA	NA	NA
PLK1	353	P	0.06	0.304	8.818	0.6	0.75	4.98	-0.126	-0.076	6.091	0.33	0.41	3.8	0.636363636363636	0.515151515151515	0.472727272727273	0.467532467532468	1.03066668411096	1.30916666363676	1.32816666116317	0.658333331346512	0.579166665673256	0.49738888967032	NA	NA	NA	NA
PLK1	353	P	0.06	0.304	8.818	0.6	0.75	4.98	-0.126	-0.076	6.091	0.33	0.41	3.8	0.636363636363636	0.515151515151515	0.472727272727273	0.467532467532468	0.591166689991951	1.02558334047596	1.6408333223727	0.491666664679845	0.496166665689088	0.552833335545276	NA	NA	NA	NA
PLK1	353.5	P;L	0.26	0.412	7.8635	0.47	0.57	3.3	-0.211	-0.197	5.773	0.275	0.315	2.77	0.545454545454546	0.5	0.5	0.480519480519481	0.079000011086464	0.778916665663322	1.6737222108576	0.324999998013178	0.412833332355755	0.592222223239434	NA	NA	NA	NA
PLK1	354	L	0.46	0.52	6.909	0.34	0.39	1.62	-0.296	-0.318	5.455	0.22	0.22	1.74	0.454545454545455	0.484848484848485	0.527272727272727	0.493506493506493	0.0381666794419289	0.80958333487312	1.43516665365961	0.162333329518636	0.412666667834856	0.574722223371888	NA	NA	NA	NA
PLK1	354	L	0.46	0.52	6.909	0.34	0.39	1.62	-0.296	-0.318	5.455	0.22	0.22	1.74	0.454545454545455	0.484848484848485	0.527272727272727	0.493506493506493	-0.391333344082038	1.01249999677142	1.20494443509314	0.000666666698331634	0.412500003313956	0.550333333900198	NA	NA	NA	-2.01212902121723
PLK1	354.5	L;P	0.6365	0.725	6.2725	0.595	0.7	1.57	0.127	0.183	4.5	0.55	0.63	1.57	0.40909090909091	0.5	0.518181818181818	0.5	-0.10733334471782	0.781249990065892	1.12999999192026	0.000666666698331634	0.38833333485915	0.49500000057742	NA	NA	NA	-1.41233203773412
PLK1	355	P	0.813	0.93	5.636	0.85	1.01	1.52	0.55	0.684	3.545	0.88	1.04	1.4	0.363636363636364	0.515151515151515	0.509090909090909	0.506493506493506	0.58849998563528	0.862666656573614	0.919499994979964	0.167000004323199	0.364083334143894	0.439888889487419	NA	NA	NA	-1.29855802835742
PLK1	355	P	0.813	0.93	5.636	0.85	1.01	1.52	0.55	0.684	3.545	0.88	1.04	1.4	0.363636363636364	0.515151515151515	0.509090909090909	0.506493506493506	1.43383330355088	0.586166640122732	0.876444447371695	0.333333341948067	0.329666668510375	0.419500001499222	NA	NA	NA	-0.557110562838771
PLK1	355.5	P;E	0.839	1.0555	6.4545	0.855	1.05	2.705	0.393	0.5725	4.5905	0.68	0.855	2.115	0.545454545454545	0.5	0.5	0.506493506493507	1.48349996904532	0.862416649858157	0.726555554403199	0.451666671705122	0.330000001859541	0.400611114067336	NA	NA	NA	NA
PLK1	356	E	0.865	1.181	7.273	0.86	1.09	3.89	0.236	0.461	5.636	0.48	0.67	2.83	0.727272727272727	0.484848484848485	0.490909090909091	0.506493506493507	1.6871666337053	0.863916650414467	0.88316667245494	0.565833338769153	0.330666668557872	0.399944446049631	NA	NA	NA	NA
PLK1	356	E	0.865	1.181	7.273	0.86	1.09	3.89	0.236	0.461	5.636	0.48	0.67	2.83	0.727272727272727	0.484848484848485	0.490909090909091	0.506493506493507	1.5636666243275	1.01908332606157	0.684944439265463	0.658666670322418	0.383416669908911	0.399388891023894	NA	NA	NA	NA
PLK1	356.5	E;R	0.5745	0.8675	6.5	0.6	0.745	3.185	0.2915	0.481	5.5	0.275	0.355	2.52	0.545454545454545	0.515151515151515	0.490909090909091	0.487012987012987	1.83216664443413	1.05033332606157	0.918111111140913	0.65933333702075	0.438416672094415	0.452833336157103	NA	NA	NA	NA
PLK1	357	R	0.284	0.554	5.727	0.34	0.4	2.48	0.347	0.501	5.364	0.07	0.04	2.21	0.363636363636364	0.545454545454545	0.490909090909091	0.467532467532467	1.13933331519365	1.30566666896145	1.18811110696859	0.494333332792545	0.518750004315128	0.508388891712659	NA	NA	NA	NA
PLK1	357	R	0.284	0.554	5.727	0.34	0.4	2.48	0.347	0.501	5.364	0.07	0.04	2.21	0.363636363636364	0.545454545454545	0.490909090909091	0.467532467532467	0.604333348572254	1.22308333093921	1.50744444173243	0.433499997869755	0.598750003186675	0.563944447268214	NA	NA	NA	NA
PLK1	357.5	R;P	0.537	0.7575	6.318	0.52	0.54	2.725	0.925	1.122	5.773	0.3	0.285	2.4	0.454545454545454	0.499999999999999	0.490909090909091	0.461038961038961	0.617166683077812	1.43083333907028	1.43005555247267	0.425166672483707	0.678916670886489	0.56505555835449	NA	NA	NA	-1.27147108322322
PLK1	358	P	0.79	0.961	6.909	0.7	0.68	2.97	1.503	1.743	6.182	0.53	0.53	2.59	0.545454545454545	0.454545454545454	0.490909090909091	0.454545454545455	0.924166704217593	1.48791666763524	1.68944443555342	0.471666669861103	0.679083335407389	0.620555559069746	NA	NA	NA	NA
PLK1	358	P	0.79	0.961	6.909	0.7	0.68	2.97	1.503	1.743	6.182	0.53	0.53	2.59	0.545454545454545	0.454545454545454	0.490909090909091	0.454545454545455	0.882500037550926	1.54425001082321	1.94216664590769	0.538833336050933	0.679249999928288	0.675888892392524	NA	NA	NA	NA
PLK1	358.5	P;R	0.602	0.628	5.5455	0.335	0.32	2.735	1.421	1.489	5.3185	0.375	0.355	2.46	0.5	0.454545454545454	0.454545454545454	0.474025974025974	1.02950003370643	1.40333334418635	2.0829444291691	0.698500004752229	0.621750001679175	0.730888892922343	323	NA	NA	NA
PLK1	359	R	0.414	0.295	4.182	-0.03	-0.04	2.5	1.339	1.235	4.455	0.22	0.18	2.33	0.454545454545455	0.454545454545454	0.418181818181818	0.493506493506493	1.83650002007683	1.69058333647748	2.23805553010768	0.863833338022232	0.647916669220043	0.731000002602943	323	NA	NA	NA
PLK1	359	R	0.414	0.295	4.182	-0.03	-0.04	2.5	1.339	1.235	4.455	0.22	0.18	2.33	0.454545454545455	0.454545454545454	0.418181818181818	0.493506493506493	2.48416667307417	2.13141665669779	2.21638887085848	0.925000001986822	0.684500003427577	0.731111112283543	323	NA	NA	NA
PLK1	359.5	R;E	0.4515	0.4215	3.9545	-0.01	-0.015	2.525	1.2995	1.3055	4.9095	0.18	0.15	2.47	0.40909090909091	0.424242424242424	0.445454545454545	0.474025974025974	2.18950000529488	2.20833332153658	2.21655553786291	0.818333330874642	0.76666667087314	0.74666666956101	NA	NA	NA	NA
PLK1	360	E	0.489	0.548	3.727	0.01	0.01	2.55	1.26	1.376	5.364	0.14	0.12	2.61	0.363636363636364	0.393939393939394	0.472727272727273	0.454545454545455	2.45699996873736	2.7874166375647	2.43416665866971	0.824166668578982	0.849333337508142	0.764166669428556	NA	NA	NA	NA
PLK1	360	E	0.489	0.548	3.727	0.01	0.01	2.55	1.26	1.376	5.364	0.14	0.12	2.61	0.363636363636364	0.393939393939394	0.472727272727273	0.454545454545455	3.38033327584465	3.0224166320016	2.7443888804151	0.830166670804222	0.879916669490437	0.788555558900246	NA	NA	NA	NA
PLK1	360.5	E;K	0.613	0.7575	4.227	0.65	0.77	2.76	1.7475	1.9645	5.182	1.12	1.205	2.87	0.363636363636364	0.424242424242424	0.463636363636364	0.454545454545455	3.38716660936673	3.01624996525546	2.72655554488301	0.834833336994052	0.907416668099662	0.788333336667468	NA	NA	NA	NA
PLK1	361	K	0.737	0.967	4.727	1.29	1.53	2.97	2.235	2.553	5	2.1	2.29	3.13	0.363636363636364	0.454545454545455	0.454545454545455	0.454545454545455	3.73833325505257	3.18916663589577	2.82505554664466	0.834833336994052	0.910416669212282	0.788111114434691	NA	NA	NA	NA
PLK1	361	K	0.737	0.967	4.727	1.29	1.53	2.97	2.235	2.553	5	2.1	2.29	3.13	0.363636363636364	0.454545454545455	0.454545454545455	0.454545454545455	3.56066659092903	3.67533330184718	2.73394442970554	0.834833336994052	0.913416670324902	0.753000002425526	402	NA	NA	NA
PLK1	361.5	K;E	0.614	0.921	5.091	0.965	1.23	3.23	2.0025	2.3985	5.318	1.305	1.54	3.3	0.5	0.46969696969697	0.445454545454545	0.435064935064935	3.84299992521604	3.57508330047131	2.63244442848696	0.996500005324682	0.833250002625088	0.716333334301857	402	NA	NA	NA
PLK1	362	E	0.491	0.875	5.455	0.64	0.93	3.49	1.77	2.244	5.636	0.51	0.79	3.47	0.636363636363636	0.484848484848485	0.436363636363636	0.415584415584416	3.92133330305417	3.31933330992858	2.59372220478124	0.996666669845581	0.75025000264092	0.6656111127684	402	NA	NA	NA
PLK1	362	E	0.491	0.875	5.455	0.64	0.93	3.49	1.77	2.244	5.636	0.51	0.79	3.47	0.636363636363636	0.484848484848485	0.436363636363636	0.415584415584416	3.97033332784971	2.85883330802123	2.55733331748181	0.996666669845581	0.667000002644878	0.612277780187368	402	NA	NA	NA
PLK1	362.5	E;E	0.491	0.875	5.455	0.935	1.205	3.345	1.77	2.244	5.636	0.8	1.035	3.16	0.545454545454546	0.484848484848485	0.427272727272727	0.40909090909091	3.76299999157588	2.85391664008299	2.54383331702815	0.831666668256124	0.665333336015465	0.558833335054159	NA	NA	NA	NA
PLK1	363	E	0.491	0.875	5.455	1.23	1.48	3.2	1.77	2.244	5.636	1.09	1.28	2.85	0.454545454545455	0.484848484848485	0.418181818181818	0.402597402597403	2.90033336480459	2.66208332280318	2.34099998904599	0.665666668287789	0.586333334863108	0.503944446171065	NA	NA	NA	NA
PLK1	363	E	0.491	0.875	5.455	1.23	1.48	3.2	1.77	2.244	5.636	1.09	1.28	2.85	0.454545454545455	0.484848484848485	0.418181818181818	0.402597402597403	2.15700002511342	2.14583333830039	2.03394443293412	0.499166668295705	0.503333334878941	0.451333335025184	NA	NA	NA	NA
PLK1	363.5	E;P	0.8575	1.143	5.182	1.11	1.33	2.66	1.9485	2.3585	5.9545	1.155	1.335	2.475	0.40909090909091	0.424242424242424	0.418181818181818	0.415584415584416	1.86483335494995	2.12216667085886	2.11894443310383	0.334166666706248	0.420833334084212	0.454277779434859	NA	NA	NA	NA
PLK1	364	P	1.224	1.411	4.909	0.99	1.18	2.12	2.127	2.473	6.273	1.22	1.39	2.1	0.363636363636364	0.363636363636364	0.418181818181818	0.428571428571429	1.40283334255218	1.6423333560427	2.03838888814466	0.175999999880635	0.338500000759571	0.453944443770322	NA	NA	NA	NA
PLK1	364	P	1.224	1.411	4.909	0.99	1.18	2.12	2.127	2.473	6.273	1.22	1.39	2.1	0.363636363636364	0.363636363636364	0.418181818181818	0.428571428571429	0.321333348751068	1.27058335393667	1.86783334954331	0.00999999991230045	0.25958333404075	0.453944443770322	NA	NA	NA	NA
PLK1	364.5	P;V	1.0065	1.0575	4.5455	0.49	0.59	1.535	1.7605	1.9755	6.182	0.985	1.055	1.745	0.318181818181818	0.348484848484849	0.409090909090909	0.448051948051948	0.481333350141843	1.25691668704773	1.94327779290163	0.00999999991230045	0.183166666489948	0.454499998796059	NA	NA	NA	NA
PLK1	365	V	0.789	0.704	4.182	-0.01	0	0.95	1.394	1.478	6.091	0.75	0.72	1.39	0.272727272727273	0.333333333333333	0.4	0.467532467532468	0.38433334728082	1.0969166806899	1.99788891948346	0.0113333332313535	0.182583330732693	0.454499998796059	NA	NA	NA	NA
PLK1	365	V	0.789	0.704	4.182	-0.01	0	0.95	1.394	1.478	6.091	0.75	0.72	1.39	0.272727272727273	0.333333333333333	0.4	0.467532467532468	0.384166682759921	0.816583360390117	2.08294448266841	0.0199999997857958	0.182583330732693	0.454499998796059	NA	NA	NA	NA
PLK1	365.5	V;V	0.789	0.704	4.182	-0.14	-0.175	1.03	1.394	1.478	6.091	0.455	0.43	1.715	0.318181818181818	0.363636363636363	0.418181818181818	0.441558441558442	0.649000019145509	1.0334166935645	2.17905559483916	0.0321666662736485	0.265916664066026	0.45427777612349	NA	NA	NA	-1.36304658929407
PLK1	366	V	0.789	0.704	4.182	-0.27	-0.35	1.11	1.394	1.478	6.091	0.16	0.14	2.04	0.363636363636364	0.393939393939394	0.436363636363636	0.415584415584416	0.791000018827617	1.54666669682289	1.88772225235071	0.18916666158475	0.348916664050193	0.398944442800712	NA	NA	NA	NA
PLK1	366	V	0.789	0.704	4.182	-0.27	-0.35	1.11	1.394	1.478	6.091	0.16	0.14	2.04	0.363636363636364	0.393939393939394	0.436363636363636	0.415584415584416	1.31183337202917	2.0459167114459	1.53094447673195	0.355166661553085	0.432166664046235	0.343388887245156	NA	NA	NA	NA
PLK1	366.5	V;R	1.286	1.3405	5.409	0.205	0.32	1.96	1.7605	1.9315	7.0455	0.355	0.515	2.77	0.454545454545454	0.454545454545454	0.427272727272727	0.402597402597403	1.58550003698717	2.33616671478376	1.5895000329862	0.521833328219751	0.514333330832111	0.343388887245156	NA	NA	NA	NA
PLK1	367	R	1.783	1.977	6.636	0.68	0.99	2.81	2.127	2.385	8	0.55	0.89	3.5	0.545454545454545	0.515151515151515	0.418181818181818	0.38961038961039	2.70900004636496	2.13016670724998	1.56361113964683	0.686499994869033	0.51041666426075	0.343222220570573	NA	NA	NA	NA
PLK1	367	R	1.783	1.977	6.636	0.68	0.99	2.81	2.127	2.385	8	0.55	0.89	3.5	0.545454545454545	0.515151515151515	0.418181818181818	0.38961038961039	3.70766674013187	2.13575004072239	1.54533336187402	0.844333328306675	0.510083330911584	0.343166665012379	399	NA	NA	NA
PLK1	367.5	R;E	1.8415	1.934	6.818	0.625	0.895	2.955	2.247	2.344	7.8635	0.61	0.87	3.475	0.59090909090909	0.5	0.418181818181818	0.415584415584416	4.02333341042201	2.14358337440838	1.53000002726912	0.996499995390574	0.510083330911584	0.343166665012379	399	NA	NA	NA
PLK1	368	E	1.9	1.891	7	0.57	0.8	3.1	2.367	2.303	7.727	0.67	0.85	3.45	0.636363636363636	0.484848484848485	0.418181818181818	0.441558441558442	3.46933339567234	2.15325003582984	1.85905556173788	0.83166666693675	0.509166664240183	0.395888887287583	NA	NA	NA	NA
PLK1	368	E	1.9	1.891	7	0.57	0.8	3.1	2.367	2.303	7.727	0.67	0.85	3.45	0.636363636363636	0.484848484848485	0.418181818181818	0.441558441558442	2.95966670941561	2.12591670143108	2.19894445894493	0.665000000270083	0.504749997625671	0.451222220610362	NA	NA	NA	-0.726872430503383
PLK1	368.5	E;T	2.046	1.892	6.2275	0.64	0.74	2.195	2.274	2.0835	6.8635	0.8	0.86	2.745	0.454545454545454	0.439393939393939	0.454545454545454	0.441558441558441	2.7016667118296	1.97050003133093	2.23200001443426	0.498333333603417	0.498666664381744	0.503888888045266	NA	NA	NA	NA
PLK1	369	T	2.192	1.893	5.455	0.71	0.68	1.29	2.181	1.864	6	0.93	0.87	2.04	0.272727272727273	0.393939393939394	0.490909090909091	0.441558441558441	1.59750002529472	2.39308333319301	2.2536666803062	0.331833333611333	0.499250000139	0.555222220790003	NA	NA	NA	NA
PLK1	369	T	2.192	1.893	5.455	0.71	0.68	1.29	2.181	1.864	6	0.93	0.87	2.04	0.272727272727273	0.393939393939394	0.490909090909091	0.441558441558441	0.544166662730277	2.64250000240281	2.33094445657399	0.165166666944666	0.499250000139	0.59922222241423	NA	NA	NA	NA
PLK1	369.5	T;G	1.9495	1.6255	5.2275	0.625	0.5	1.09	2.115	1.7465	4.7275	0.755	0.63	1.385	0.272727272727273	0.409090909090909	0.463636363636364	0.435064935064934	-0.0823333477601409	2.5552500031578	2.18966667799072	0.000833333372914543	0.494916667958023	0.595166666918279	NA	NA	NA	NA
PLK1	370	G	1.707	1.358	5	0.54	0.32	0.89	2.049	1.629	3.455	0.58	0.39	0.73	0.272727272727273	0.424242424242424	0.436363636363636	0.428571428571428	1.31683327071369	2.02599999727681	2.00361111749791	0.16683333334125	0.489583333750488	0.540000001867561	NA	NA	NA	-1.86177751949567
PLK1	370	G	1.707	1.358	5	0.54	0.32	0.89	2.049	1.629	3.455	0.58	0.39	0.73	0.272727272727273	0.424242424242424	0.436363636363636	0.428571428571428	2.32533329539001	1.64258331479505	1.87288888947417	0.333500000007916	0.476666669468007	0.484444446312005	NA	NA	NA	NA
PLK1	370.5	G;E	2.226	2.057	7.091	0.995	0.995	2.62	2.319	2.089	5.864	0.835	0.87	2.455	0.5	0.424242424242424	0.4	0.428571428571428	2.40883329448601	1.27283331177508	1.61666667451047	0.491500002312629	0.394500002682131	0.428888890756449	NA	NA	NA	NA
PLK1	371	E	2.745	2.756	9.182	1.45	1.67	4.35	2.589	2.549	8.273	1.09	1.35	4.18	0.727272727272727	0.424242424242424	0.363636363636364	0.428571428571429	2.4544999692589	1.2707499784107	1.57350001059886	0.647333333889643	0.394166669332966	0.428888890756449	NA	NA	NA	-1.96149244343254
PLK1	371	E	2.745	2.756	9.182	1.45	1.67	4.35	2.589	2.549	8.273	1.09	1.35	4.18	0.727272727272727	0.424242424242424	0.363636363636364	0.428571428571429	2.74099996685982	1.32949997950345	1.3817777765087	0.788166671991348	0.394166669332966	0.428888890756449	NA	NA	NA	NA
PLK1	371.5	E;V	2.011	2.0235	7.7275	0.57	0.645	2.515	2.1495	2.059	7.5	0.82	0.87	2.53	0.5	0.424242424242424	0.390909090909091	0.422077922077922	2.6279999713103	1.07416665585091	1.29272222011867	0.788166671991348	0.394166669332966	0.429222223109617	NA	NA	NA	NA
PLK1	372	V	1.277	1.291	6.273	-0.31	-0.38	0.68	1.71	1.569	6.727	0.55	0.39	0.88	0.272727272727273	0.424242424242424	0.418181818181818	0.415584415584416	1.22466668610771	1.56150000325094	1.39911111175186	0.621500005324682	0.477416669329007	0.484555556432396	NA	NA	NA	NA
PLK1	372	V	1.277	1.291	6.273	-0.31	-0.38	0.68	1.71	1.569	6.727	0.55	0.39	0.88	0.272727272727273	0.424242424242424	0.418181818181818	0.415584415584416	0.333666663616896	1.8005833333979	1.50622222303516	0.454833338658015	0.560750002662341	0.540111111987951	NA	NA	NA	NA
PLK1	372.5	V;V	1.277	1.291	6.273	-0.205	-0.285	1.4	1.71	1.569	6.727	0.445	0.295	1.53	0.272727272727273	0.393939393939394	0.445454545454545	0.435064935064935	-0.260499982784192	1.98025000405808	1.60244444530043	0.296833336353302	0.643416667977969	0.595666667543507	NA	NA	NA	NA
PLK1	373	V	1.277	1.291	6.273	-0.1	-0.19	2.12	1.71	1.569	6.727	0.34	0.2	2.18	0.272727272727273	0.363636363636364	0.472727272727273	0.454545454545455	0.668500037242969	1.44025003227095	1.66000000822047	0.307500004768372	0.643416667977969	0.651166667540868	NA	NA	NA	NA
PLK1	373	V	1.277	1.291	6.273	-0.1	-0.19	2.12	1.71	1.569	6.727	0.34	0.2	2.18	0.272727272727273	0.363636363636364	0.472727272727273	0.454545454545455	0.860166699935992	1.09666668685774	2.11505558962623	0.333333333333333	0.643416667977969	0.706722223096424	NA	NA	NA	NA
PLK1	373.5	V;D	3.414	3.5205	8.1365	2.005	1.99	3.435	3.226	3.142	8.227	1.995	1.905	3.115	0.409090909090909	0.409090909090909	0.454545454545454	0.487012987012987	1.33250003680587	1.19925002070765	2.29005559492442	0.498666663964589	0.647750000158946	0.762277778651979	NA	NA	NA	NA
PLK1	374	D	5.551	5.75	10	4.11	4.17	4.75	4.742	4.715	9.727	3.65	3.61	4.05	0.545454545454545	0.454545454545454	0.436363636363636	0.519480519480519	1.65583337843418	1.26275002770126	1.97316671949294	0.665333330631256	0.65308333436648	0.762277778651979	NA	NA	NA	NA
PLK1	374	D	5.551	5.75	10	4.11	4.17	4.75	4.742	4.715	9.727	3.65	3.61	4.05	0.545454545454545	0.454545454545454	0.436363636363636	0.519480519480519	1.85966671009858	1.80208340100944	2.01666671906908	0.831999997297923	0.665999998648961	0.762277778651979	426	NA	NA	NA
PLK1	374.5	D;C	5.035	5.036	10.5455	3.06	2.93	5.075	4.1085	3.989	9.727	2.565	2.455	3.82	0.545454545454545	0.499999999999999	0.481818181818181	0.506493506493506	2.65900002419949	2.12108340673149	1.92250005279978	0.998666663964589	0.749333331982295	0.709611111217075	426	NA	NA	NA
PLK1	375	C	4.519	4.322	11.091	2.01	1.69	5.4	3.475	3.263	9.727	1.48	1.3	3.59	0.545454545454545	0.545454545454545	0.527272727272727	0.493506493506493	1.85700001815955	2.34741673618555	1.84950005221698	0.998666663964589	0.832666665315628	0.657611111799876	426	NA	NA	NA
PLK1	375	C	4.519	4.322	11.091	2.01	1.69	5.4	3.475	3.263	9.727	1.48	1.3	3.59	0.545454545454545	0.545454545454545	0.527272727272727	0.493506493506493	2.74400010208289	2.85816674679518	1.86022227216098	0.998666663964589	0.915999998648961	0.610944443537543	426	NA	NA	NA
PLK1	375.5	C;H	5.412	5.4595	11.409	2.355	2.295	5.36	3.456	3.39	9.727	1.315	1.3	3.5	0.545454545454545	0.575757575757575	0.554545454545454	0.512987012987012	2.9096667766571	3.01400007059177	1.91816671565175	1	0.915999998648961	0.610944443537543	426	NA	NA	NA
PLK1	376	H	6.305	6.597	11.727	2.7	2.9	5.32	3.437	3.517	9.727	1.15	1.3	3.41	0.545454545454545	0.606060606060606	0.581818181818182	0.532467532467532	3.03900009393692	2.44000005970399	2.41416672037707	1	0.832666665315628	0.666499999093099	426	NA	NA	NA
PLK1	376	H	6.305	6.597	11.727	2.7	2.9	5.32	3.437	3.517	9.727	1.15	1.3	3.41	0.545454545454545	0.606060606060606	0.581818181818182	0.532467532467532	3.85666678349177	2.36025005827347	2.82172229720487	1	0.749749998639648	0.722055554648654	426	NA	NA	NA
PLK1	376.5	H;L	6.7705	7.0915	10.6815	3.065	3.23	4.435	4.423	4.5945	10.2725	2.36	2.515	4.025	0.636363636363636	0.606060606060606	0.581818181818182	0.551948051948052	3.36900011698405	2.21100005507469	3.0263889580965	0.833333333333333	0.66708333332402	0.77750000052361	NA	NA	NA	NA
PLK1	377	L	7.236	7.586	9.636	3.43	3.56	3.55	5.409	5.672	10.818	3.57	3.73	4.64	0.727272727272727	0.606060606060606	0.581818181818182	0.571428571428571	3.02300010124842	2.79333339134852	2.73222228719128	0.666666666666667	0.66708333332402	0.77750000052361	NA	NA	NA	NA
PLK1	377	L	7.236	7.586	9.636	3.43	3.56	3.55	5.409	5.672	10.818	3.57	3.73	4.64	0.727272727272727	0.606060606060606	0.581818181818182	0.571428571428571	1.97650001446406	3.30275009075801	2.96561118794812	0.500833333314707	0.66708333332402	0.77750000052361	NA	NA	NA	-1.92558550763744
PLK1	377.5	L;S	6.87	7.1215	9.4545	2.65	2.685	3.05	4.51	4.6345	9.7725	2.54	2.51	3.78	0.636363636363636	0.606060606060606	0.581818181818182	0.577922077922078	1.51233333349228	3.21008342504501	3.33672229448954	0.33416666664804	0.666916668803121	0.777944445868747	NA	NA	NA	NA
PLK1	378	S	6.504	6.657	9.273	1.87	1.81	2.55	3.611	3.597	8.727	1.51	1.29	2.92	0.545454545454545	0.606060606060606	0.581818181818182	0.584415584415584	2.54766668876012	3.16983342170715	3.29788896110323	0.33416666664804	0.666916668803121	0.777944445868747	NA	NA	NA	NA
PLK1	378	S	6.504	6.657	9.273	1.87	1.81	2.55	3.611	3.597	8.727	1.51	1.29	2.92	0.545454545454545	0.606060606060606	0.581818181818182	0.584415584415584	2.74883339802424	3.07641673088074	3.57261119286219	0.33416666664804	0.666916668803121	0.777944445868747	NA	NA	NA	-1.60438941671198
PLK1	378.5	S;D	6.547	6.819	9.864	2.245	2.3	3.405	2.9455	3.1185	8.727	1.485	1.45	3.195	0.545454545454545	0.575757575757575	0.590909090909091	0.597402597402597	3.05116673310598	3.55025005340576	3.52244452635447	0.500500004272908	0.666916668803121	0.777944445868747	NA	NA	NA	NA
PLK1	379	D	6.59	6.981	10.455	2.62	2.79	4.26	2.28	2.64	8.727	1.46	1.61	3.47	0.545454545454545	0.545454545454545	0.6	0.61038961038961	3.31666674216588	3.42733339468638	3.58277785778046	0.667166670939575	0.666916668803121	0.777944445868747	NA	NA	NA	NA
PLK1	379	D	6.59	6.981	10.455	2.62	2.79	4.26	2.28	2.64	8.727	1.46	1.61	3.47	0.545454545454545	0.545454545454545	0.6	0.61038961038961	4.17633344729741	3.4305833975474	3.41927784019046	0.833000004291534	0.666916668803121	0.777944445868747	510	NA	NA	NA
PLK1	379.5	D;M	6.053	6.386	9.591	2.745	2.86	3.96	1.9335	2.1835	8.318	1.245	1.285	3.405	0.545454545454545	0.560606060606061	0.6	0.629870129870129	5.58816677331924	3.59916673103968	3.67455560631222	0.999666670958201	0.750250002136454	0.777944445868747	510	NA	NA	NA
PLK1	380	M	5.516	5.791	8.727	2.87	2.93	3.66	1.587	1.727	7.909	1.03	0.96	3.34	0.545454545454545	0.575757575757576	0.6	0.649350649350649	4.30700010061264	3.86266673604647	3.91850005255805	0.999666670958201	0.833583335469787	0.777944445868747	510	NA	NA	NA
PLK1	380	M	5.516	5.791	8.727	2.87	2.93	3.66	1.587	1.727	7.909	1.03	0.96	3.34	0.545454545454545	0.575757575757576	0.6	0.649350649350649	4.11233339707057	4.14066675305367	3.98555562231276	0.999666670958201	0.916500002145767	0.777944445868747	510	NA	NA	NA
PLK1	380.5	M;L	5.8955	6.2085	8.7725	2.03	2.125	3.365	3.0395	3.2975	8.5455	1.57	1.62	3.87	0.59090909090909	0.606060606060606	0.627272727272727	0.655844155844155	4.14716672897339	4.75566674272219	4.24705562326643	1	0.999833335479101	0.833500001424303	510	NA	NA	NA
PLK1	381	L	6.275	6.626	8.818	1.19	1.32	3.07	4.492	4.868	9.182	2.11	2.28	4.4	0.636363636363636	0.636363636363636	0.654545454545455	0.662337662337662	4.40866672992706	4.60391673445702	4.35766673750348	1	0.999833335479101	0.889055556979858	510	NA	NA	NA
PLK1	381	L	6.275	6.626	8.818	1.19	1.32	3.07	4.492	4.868	9.182	2.11	2.28	4.4	0.636363636363636	0.636363636363636	0.654545454545455	0.662337662337662	4.10500005880992	4.60391673445702	4.646888964706	1	0.999833335479101	0.944333334763845	510	NA	NA	NA
PLK1	381.5	L;Q	6.6065	6.969	9.6365	1.405	1.54	3.685	3.908	4.282	9.409	1.34	1.505	4.53	0.681818181818181	0.681818181818181	0.681818181818182	0.655844155844155	3.92316671212514	4.84500006834666	4.69650007618798	1	1	0.944944445871645	510	NA	NA	NA
PLK1	382	Q	6.938	7.312	10.455	1.62	1.76	4.3	3.324	3.696	9.636	0.57	0.73	4.66	0.727272727272727	0.727272727272727	0.709090909090909	0.649350649350649	4.90083336830139	4.87816673517227	4.33277784453498	1	1	0.892111112467117	510	NA	NA	NA
PLK1	382	Q	6.938	7.312	10.455	1.62	1.76	4.3	3.324	3.696	9.636	0.57	0.73	4.66	0.727272727272727	0.727272727272727	0.709090909090909	0.649350649350649	5.09550007184346	4.88216672341029	3.92533337738779	1	1	0.838888890213437	510	NA	NA	NA
PLK1	382.5	Q;Q	6.938	7.312	10.455	2.405	2.545	4.29	3.324	3.696	9.636	1.76	1.92	4.76	0.772727272727272	0.757575757575757	0.7	0.636363636363636	5.54283340771993	4.25066672762235	3.94733337561289	1	0.917583333328366	0.785666666511032	510	NA	NA	NA
PLK1	383	Q	6.938	7.312	10.455	3.19	3.33	4.28	3.324	3.696	9.636	2.95	3.11	4.86	0.818181818181818	0.787878787878788	0.690909090909091	0.623376623376623	5.34766674041748	4.34566671649615	3.91261115339067	1	0.838333333221575	0.732333333128029	510	NA	NA	NA
PLK1	383	Q	6.938	7.312	10.455	3.19	3.33	4.28	3.324	3.696	9.636	2.95	3.11	4.86	0.818181818181818	0.787878787878788	0.690909090909091	0.623376623376623	5.65933338801066	3.8318333675464	3.59061114655601	1	0.758499999841054	0.679055555413167	510	NA	NA	NA
PLK1	383.5	Q;L	7.7695	8.1095	9.9095	3.585	3.72	4.31	4.7295	5.105	10.3635	3.545	3.71	5.22	0.818181818181818	0.742424242424242	0.663636363636364	0.629870129870129	4.57816674311956	3.84741669893265	3.16577781902419	0.835166666656732	0.678499999766549	0.623666666525727	NA	NA	NA	NA
PLK1	384	L	8.601	8.907	9.364	3.98	4.11	4.34	6.135	6.514	11.091	4.14	4.31	5.58	0.818181818181818	0.696969696969697	0.636363636363636	0.636363636363636	3.79050006469091	3.66458336512248	3.31216670738326	0.676666666443149	0.598499999692043	0.623666666525727	NA	NA	NA	NA
PLK1	384	L	8.601	8.907	9.364	3.98	4.11	4.34	6.135	6.514	11.091	4.14	4.31	5.58	0.818181818181818	0.696969696969697	0.636363636363636	0.636363636363636	2.56816666324933	3.33341669042905	3.21833336684439	0.516999999682109	0.51858333311975	0.623666666525727	NA	NA	NA	NA
PLK1	384.5	L;H	6.838	6.869	8.4545	1.96	1.825	2.89	4.5335	4.7035	9.591	2.145	2.105	3.515	0.636363636363636	0.621212121212121	0.627272727272727	0.636363636363636	2.15199999014537	2.78708337247372	3.22411114308569	0.356999999533097	0.43549999978859	0.623666666525727	NA	NA	NA	NA
PLK1	385	H	5.075	4.831	7.545	-0.06	-0.46	1.44	2.932	2.893	8.091	0.15	-0.1	1.45	0.454545454545455	0.545454545454545	0.618181818181818	0.636363636363636	1.98149998982747	2.5178333769242	3.39816670616468	0.196999999384085	0.43549999978859	0.623666666525727	NA	NA	NA	NA
PLK1	385	H	5.075	4.831	7.545	-0.06	-0.46	1.44	2.932	2.893	8.091	0.15	-0.1	1.45	0.454545454545455	0.545454545454545	0.618181818181818	0.636363636363636	1.00749999284744	2.27975001434485	3.44877780477206	0.0371666662395	0.43549999978859	0.623666666525727	NA	NA	NA	NA
PLK1	385.5	H;S	5.7405	5.645	7.818	0.705	0.455	1.605	3.604	3.5805	8.182	0.66	0.425	1.755	0.40909090909091	0.515151515151515	0.6	0.623376623376623	0.996000001827876	2.06475001076857	3.11866670226057	0.035833332920447	0.43549999978859	0.618222222637592	NA	NA	NA	NA
PLK1	386	S	6.406	6.459	8.091	1.47	1.37	1.77	4.276	4.268	8.273	1.17	0.95	2.06	0.363636363636364	0.484848484848485	0.581818181818182	0.61038961038961	1.24516668915749	2.42341668903828	2.90616669961148	0.19433333313403	0.43549999978859	0.617722222452155	NA	NA	NA	NA
PLK1	386	S	6.406	6.459	8.091	1.47	1.37	1.77	4.276	4.268	8.273	1.17	0.95	2.06	0.363636363636364	0.484848484848485	0.581818181818182	0.61038961038961	1.99133336544037	2.34350001315276	2.56544445662035	0.353999999895071	0.43549999978859	0.614888889171804	NA	NA	NA	NA
PLK1	386.5	S;V	6.488	6.646	8.8635	2.03	2	2.59	4.4805	4.56	9.2275	1.335	1.2	3.14	0.5	0.515151515151515	0.554545454545454	0.577922077922078	1.97750003139178	2.38891668183108	2.29627778836422	0.514000000044083	0.509750000628022	0.559611111387817	NA	NA	NA	NA
PLK1	387	V	6.57	6.833	9.636	2.59	2.63	3.41	4.685	4.852	10.182	1.5	1.45	4.22	0.636363636363636	0.545454545454545	0.527272727272727	0.545454545454545	2.86533338824908	2.46400001707176	2.32727777999308	0.674000000193094	0.588250000456659	0.559500001707218	NA	NA	NA	NA
PLK1	387	V	6.57	6.833	9.636	2.59	2.63	3.41	4.685	4.852	10.182	1.5	1.45	4.22	0.636363636363636	0.545454545454545	0.527272727272727	0.545454545454545	3.67950003345807	2.56408335330586	2.22827777639031	0.833833333337679	0.663833333916652	0.559500001707218	397	NA	NA	NA
PLK1	387.5	V;N	5.159	5.332	10	0.995	0.98	3.59	4.0385	4.2055	9.5455	0.845	0.8	4.155	0.636363636363636	0.575757575757575	0.518181818181818	0.545454545454545	3.78183336183429	2.36841668747365	2.27816666704085	0.983666668335597	0.660916667315178	0.613611113616369	397	NA	NA	NA
PLK1	388	N	3.748	3.831	10.364	-0.6	-0.67	3.77	3.392	3.559	8.909	0.19	0.15	4.09	0.636363636363636	0.606060606060606	0.509090909090909	0.545454545454545	3.68283334498604	2.50016667507589	2.61161111667752	0.982166667779287	0.740750002868784	0.666444447020897	397	NA	NA	NA
PLK1	388	N	3.748	3.831	10.364	-0.6	-0.67	3.77	3.392	3.559	8.909	0.19	0.15	4.09	0.636363636363636	0.606060606060606	0.509090909090909	0.545454545454545	3.13683334117134	2.83866666816175	2.80538890634974	0.973666667938232	0.820666669441077	0.719666669274577	397	NA	NA	NA
PLK1	388.5	N;A	3.781	3.949	9.1365	0.155	0.18	3.165	3.857	4.1205	8.591	0.92	0.975	4.035	0.59090909090909	0.560606060606061	0.554545454545454	0.571428571428571	2.75933334355553	2.91924999964734	2.8298889088134	0.807833334586273	0.90250000396433	0.773000002657581	NA	NA	NA	NA
PLK1	389	A	3.814	4.067	7.909	0.91	1.03	2.56	4.322	4.682	8.273	1.65	1.8	3.98	0.545454545454545	0.515151515151515	0.6	0.597402597402597	2.1349999619027	3.29483333043754	3.16144446076618	0.807500005544474	0.90250000396433	0.826333336040585	NA	NA	NA	NA
PLK1	389	A	3.814	4.067	7.909	0.91	1.03	2.56	4.322	4.682	8.273	1.65	1.8	3.98	0.545454545454545	0.515151515151515	0.6	0.597402597402597	1.99783330286543	3.21241667680442	3.48066667922669	0.807500005544474	0.90250000396433	0.879611113755446	NA	NA	NA	NA
PLK1	389.5	A;S	3.994	4.1655	7.3635	1.445	1.48	2.255	4.627	4.7975	7.3185	1.955	1.92	3.17	0.454545454545454	0.545454545454546	0.618181818181818	0.616883116883117	2.05666663746039	3.25608334752421	3.52311112193598	0.821333339593063	0.90250000396433	0.933111114893109	NA	NA	NA	NA
PLK1	390	S	4.174	4.264	6.818	1.98	1.93	1.95	4.932	4.913	6.364	2.26	2.04	2.36	0.363636363636364	0.575757575757576	0.636363636363636	0.636363636363636	2.90683331588904	3.30949999702473	3.50622222531173	0.822833340149373	0.90250000396433	0.933111114893109	NA	NA	NA	NA
PLK1	390	S	4.174	4.264	6.818	1.98	1.93	1.95	4.932	4.913	6.364	2.26	2.04	2.36	0.363636363636364	0.575757575757576	0.636363636363636	0.636363636363636	3.2880000124375	3.381250002111	3.4436666737828	0.831333339990427	0.90250000396433	0.933055560052809	433	NA	NA	NA
PLK1	390.5	S;K	4.9575	5.159	8.091	2.34	2.39	3.325	5.474	5.6485	7.9545	2.47	2.445	3.845	0.590909090909091	0.621212121212122	0.636363636363636	0.629870129870129	3.75283335149288	3.39375000198682	3.14722222462296	0.997166673342387	0.907833338171864	0.877500004497253	433	NA	NA	NA
PLK1	391	K	5.741	6.054	9.364	2.7	2.85	4.7	6.016	6.384	9.545	2.68	2.85	5.33	0.818181818181818	0.666666666666667	0.636363636363636	0.623376623376623	4.48400003214677	3.41791666547457	3.28744445617	0.997500002384186	0.908583338450019	0.877500004497253	433	NA	NA	-1.02911281309585
PLK1	391	K	5.741	6.054	9.364	2.7	2.85	4.7	6.016	6.384	9.545	2.68	2.85	5.33	0.818181818181818	0.666666666666667	0.636363636363636	0.623376623376623	4.76466670135657	3.59708334008853	3.40616668305463	0.997500002384186	0.912750006110097	0.877500004497253	433	NA	NA	NA
PLK1	391.5	K;P	7.2545	7.626	10.273	3.765	3.945	5.365	6.8155	7.189	9.9545	3.275	3.445	5.305	0.818181818181818	0.712121212121212	0.636363636363636	0.623376623376623	4.73083336651325	3.34116666515668	3.50238890780343	0.994333336750666	0.912333339452744	0.882944448385388	433	NA	NA	NA
PLK1	392	P	8.768	9.198	11.182	4.83	5.04	6.03	7.615	7.994	10.364	3.87	4.04	5.28	0.818181818181818	0.757575757575758	0.636363636363636	0.623376623376623	3.92900001506011	3.86366670330366	3.53555558125178	0.994333336750666	0.912500003973643	0.883444448570825	433	NA	NA	-1.12211103541767
PLK1	392	P	8.768	9.198	11.182	4.83	5.04	6.03	7.615	7.994	10.364	3.87	4.04	5.28	0.818181818181818	0.757575757575758	0.636363636363636	0.623376623376623	3.90616666773955	4.11033337314924	3.79144446717368	0.994166672229767	0.912500003973643	0.886277781851176	433	NA	NA	NA
PLK1	392.5	P;S	7.661	8.053	9.773	3.235	3.395	4.46	6.4195	6.799	10.0455	2.895	3.065	4.95	0.727272727272727	0.712121212121212	0.663636363636364	0.61038961038961	2.92949997882048	4.22525004297495	3.87438891207178	0.8275000055631	0.91375000278155	0.93288889196184	NA	NA	NA	NA
PLK1	393	S	6.554	6.908	8.364	1.64	1.75	2.89	5.224	5.604	9.727	1.92	2.09	4.62	0.636363636363636	0.666666666666667	0.690909090909091	0.597402597402597	3.24333337446054	3.84991671393315	3.80972225012051	0.8275000055631	0.91375000278155	0.925444447331959	NA	NA	NA	NA
PLK1	393	S	6.554	6.908	8.364	1.64	1.75	2.89	5.224	5.604	9.727	1.92	2.09	4.62	0.636363636363636	0.666666666666667	0.690909090909091	0.597402597402597	3.4560000449419	4.04316669454177	3.61533336382773	0.8275000055631	0.91375000278155	0.916277779473199	NA	NA	NA	NA
PLK1	393.5	S;E	6.353	6.6845	8.682	1.77	1.87	3.06	4.872	5.17	9.409	1.465	1.555	4.045	0.59090909090909	0.636363636363636	0.645454545454546	0.597402597402597	3.71966671943664	3.93516669236124	3.58027780759666	0.833166668812434	0.900750001271566	0.861944445357141	NA	NA	NA	-1.93280933493146
PLK1	394	E	6.152	6.461	9	1.9	1.99	3.23	4.52	4.736	9.091	1.01	1.02	3.47	0.545454545454545	0.606060606060606	0.6	0.597402597402597	3.77083341280619	3.47258335910737	3.12150002933211	0.833166668812434	0.889416669805845	0.807611112017185	NA	NA	NA	-1.75637914164308
PLK1	394	E	6.152	6.461	9	1.9	1.99	3.23	4.52	4.736	9.091	1.01	1.02	3.47	0.545454545454545	0.606060606060606	0.6	0.597402597402597	4.18016672134399	3.04066669506331	3.11872224095795	0.833333333333333	0.875666668017705	0.807555557176885	415	NA	NA	0.664935608283855
PLK1	394.5	E;R	5.8145	6.115	9.2725	1.68	1.755	3.355	4.37	4.5635	9.773	0.815	0.8	4.1	0.59090909090909	0.560606060606061	0.554545454545454	0.571428571428571	4.94083340590199	3.00500002813836	3.06683335122135	0.973999996980031	0.795749999660378	0.807444447496285	415	NA	NA	-1.80942647339168
PLK1	395	R	5.477	5.769	9.545	1.46	1.52	3.48	4.22	4.391	10.455	0.62	0.58	4.73	0.636363636363636	0.515151515151515	0.509090909090909	0.545454545454545	3.70183334375421	2.71775003646811	2.85416668073999	0.951333334048589	0.714249999650444	0.807444447496285	415	NA	NA	NA
PLK1	395	R	5.477	5.769	9.545	1.46	1.52	3.48	4.22	4.391	10.455	0.62	0.58	4.73	0.636363636363636	0.515151515151515	0.509090909090909	0.545454545454545	2.62533334518472	2.72500002756715	2.76055557280779	0.92383333047231	0.714249999650444	0.807444447496285	415	NA	NA	NA
PLK1	395.5	R;G	4.7	4.87	9	0.885	0.815	3.17	3.746	3.8255	9.364	0.47	0.34	3.715	0.5	0.484848484848485	0.490909090909091	0.532467532467532	2.29033333684007	3.13550003742178	2.80611112962166	0.758333330508321	0.797416668462878	0.809333335246063	NA	NA	NA	NA
PLK1	396	G	3.923	3.971	8.455	0.31	0.11	2.86	3.272	3.26	8.273	0.32	0.1	2.7	0.363636363636364	0.454545454545455	0.472727272727273	0.519480519480519	1.66466666013002	2.65958333387971	2.66161113563511	0.595333330488453	0.797416668462878	0.809333335246063	NA	NA	NA	-0.91081975543011
PLK1	396	G	3.923	3.971	8.455	0.31	0.11	2.86	3.272	3.26	8.273	0.32	0.1	2.7	0.363636363636364	0.454545454545455	0.472727272727273	0.519480519480519	1.2698333337903	2.41283333674073	2.81300001922581	0.595166665967554	0.797416668462878	0.809388890086363	NA	NA	NA	NA
PLK1	396.5	G;L	3.7515	3.858	7.9095	0.11	-0.02	2.485	3.4145	3.4085	8.182	0.49	0.275	2.83	0.363636363636364	0.424242424242424	0.481818181818182	0.519480519480519	1.33016666894158	2.34933333471417	3.05427780333492	0.620833339945724	0.797416668462878	0.857166668658869	NA	NA	NA	NA
PLK1	397	L	3.58	3.745	7.364	-0.09	-0.15	2.11	3.557	3.557	8.091	0.66	0.45	2.96	0.363636363636364	0.393939393939394	0.490909090909091	0.519480519480519	1.61733332400521	2.10699999704957	2.94433332731326	0.643500002877166	0.797416668462878	0.857166668658869	NA	NA	NA	NA
PLK1	397	L	3.58	3.745	7.364	-0.09	-0.15	2.11	3.557	3.557	8.091	0.66	0.45	2.96	0.363636363636364	0.393939393939394	0.490909090909091	0.519480519480519	2.20033332829674	2.12941666816672	2.93783334808217	0.671000006453445	0.797416668462877	0.857166668658869	NA	NA	NA	NA
PLK1	397.5	L;V	3.7305	3.9525	7.5455	0.545	0.57	2.455	3.67	3.774	8.182	0.655	0.55	2.845	0.40909090909091	0.439393939393939	0.490909090909091	0.532467532467533	2.40833333258828	2.11100000205139	3.09166667113701	0.836500006417433	0.798750004498288	0.857166668658869	498	NA	NA	0.385939703053684
PLK1	398	V	3.881	4.16	7.727	1.18	1.29	2.8	3.783	3.991	8.273	0.65	0.65	2.73	0.454545454545455	0.484848484848485	0.490909090909091	0.545454545454546	2.54933333396912	2.56558331909279	3.36855553173357	0.999500006437302	0.810083335964009	0.857166668658869	498	NA	NA	NA
PLK1	398	V	3.881	4.16	7.727	1.18	1.29	2.8	3.783	3.991	8.273	0.65	0.65	2.73	0.454545454545455	0.484848484848485	0.490909090909091	0.545454545454546	2.98900000254313	3.0940833495309	3.48327773064375	0.999666670958201	0.823833337752148	0.857166668658869	498	NA	NA	NA
PLK1	398.5	V;R	4.0165	4.228	8.0455	1.11	1.13	3.28	3.9645	4.1545	8.909	0.79	0.77	3.36	0.545454545454546	0.53030303030303	0.527272727272728	0.564935064935065	2.89183333516121	3.49233333828549	3.87005550372932	0.976666669050852	0.906583337734143	0.865833336332192	498	NA	NA	NA
PLK1	399	R	4.152	4.296	8.364	1.04	0.97	3.76	4.146	4.318	9.545	0.93	0.89	3.99	0.636363636363636	0.575757575757576	0.563636363636364	0.584415584415584	3.51383331418037	4.22049996753534	3.92888883128762	0.976666669050852	0.988083337744077	0.873388890642673	498	NA	NA	NA
PLK1	399	R	4.152	4.296	8.364	1.04	0.97	3.76	4.146	4.318	9.545	0.93	0.89	3.99	0.636363636363636	0.575757575757576	0.563636363636364	0.584415584415584	3.98783337076505	4.58999992907047	3.86188882961869	0.976666669050852	0.988166670004527	0.882500003661133	498	NA	NA	-2.46403872340953
PLK1	399.5	R;Q	4.389	4.5925	8.6365	1.085	1.12	3.795	3.993	4.2685	9.4545	0.645	0.71	3.99	0.636363636363636	0.621212121212122	0.618181818181818	0.61038961038961	4.5763333439827	5.13999992112319	4.3434999258154	0.976666669050852	0.988333334525426	0.937666670315796	498	NA	NA	NA
PLK1	400	Q	4.626	4.889	8.909	1.13	1.27	3.83	3.84	4.219	9.364	0.36	0.53	3.99	0.636363636363636	0.666666666666667	0.672727272727273	0.636363636363636	5.89166660110156	5.08466658492883	4.30561103754573	0.976666669050852	0.988333334525426	0.93650000365839	498	NA	NA	NA
PLK1	400	Q	4.626	4.889	8.909	1.13	1.27	3.83	3.84	4.219	9.364	0.36	0.53	3.99	0.636363636363636	0.666666666666667	0.672727272727273	0.636363636363636	6.19099985559781	4.69266658027967	4.06049992578725	0.976666669050852	0.988250002264977	0.881000002943135	498	NA	NA	-2.11995520104283
PLK1	400.5	Q;E	5.499	5.8045	9.227	2.22	2.365	4.4	4.6245	5.0015	10.091	0.81	0.98	4.31	0.681818181818181	0.712121212121212	0.7	0.655844155844155	7.38816650708516	5.31108322242896	4.06361103658047	1	0.988250002264977	0.825555557068179	498	NA	NA	-2.94176580127096
PLK1	401	E	6.372	6.72	9.545	3.31	3.46	4.97	5.409	5.784	10.818	1.26	1.43	4.63	0.727272727272727	0.757575757575758	0.727272727272727	0.675324675324675	6.65549985567729	5.18374988933404	3.72911104166673	1	0.905000002268935	0.770000001512623	498	NA	NA	NA
PLK1	402	E	6.372	6.72	9.545	3.31	3.46	4.97	5.409	5.784	10.818	1.26	1.43	4.63	0.727272727272727	0.757575757575758	0.727272727272727	0.675324675324675	5.91433334350586	4.47466669852535	3.87072223383519	0.995166669289271	0.747583334644635	0.610166667540196	481	NA	NA	-1.8647385003752
PLK1	402	E	6.372	6.72	9.545	3.31	3.46	4.97	5.409	5.784	10.818	1.26	1.43	4.63	0.727272727272727	0.757575757575758	0.727272727272727	0.675324675324675	7.00033338864644	5.04900002355377	4.26611112720436	1	0.830916667977969	0.665666667537557	481	NA	NA	NA
PLK1	402.5	E;E	6.372	6.72	9.545	3.575	3.725	4.66	5.409	5.784	10.818	2.545	2.71	5.085	0.818181818181818	0.772727272727273	0.727272727272727	0.701298701298701	5.76733336846034	4.93908335268497	4.33161112500562	1	0.831833334639668	0.721222223093112	481	NA	NA	NA
PLK1	403	E	6.372	6.72	9.545	3.84	3.99	4.35	5.409	5.784	10.818	3.83	3.99	5.54	0.909090909090909	0.787878787878788	0.727272727272727	0.727272727272727	5.76733336846034	5.78858334819476	4.77216669172049	1	0.915166667973002	0.776777778648668	481	NA	NA	NA
PLK1	403	E	6.372	6.72	9.545	3.84	3.99	4.35	5.409	5.784	10.818	3.83	3.99	5.54	0.909090909090909	0.787878787878788	0.727272727272727	0.727272727272727	5.83900000651677	6.18166668216387	5.23111115478807	1	0.917583333328366	0.832333334204224	481	NA	NA	NA
PLK1	403.5	E;A	7.1125	7.4635	9.5	3.19	3.33	3.75	6.6725	7.05	11.0455	3.595	3.76	5.385	0.818181818181818	0.772727272727273	0.745454545454545	0.753246753246753	5.3581666747729	5.56649999817212	5.18488893244001	0.835166666656732	0.917583333328366	0.835722223131193	NA	NA	NA	NA
PLK1	404	A	7.853	8.207	9.455	2.54	2.67	3.15	7.936	8.316	11.273	3.36	3.53	5.23	0.727272727272727	0.757575757575758	0.763636363636364	0.779220779220779	5.66283335288366	5.56725002328555	5.54444447822041	0.835166666656732	0.917583333328366	0.891277778686749	NA	NA	NA	-0.0635424338897804
PLK1	404	A	7.853	8.207	9.455	2.54	2.67	3.15	7.936	8.316	11.273	3.36	3.53	5.23	0.727272727272727	0.757575757575758	0.763636363636364	0.779220779220779	5.3629999756813	5.71716671188672	5.83038891355197	0.835166666656732	0.917583333328366	0.892888888923658	NA	NA	NA	NA
PLK1	404.5	A;E	8.688	9.0545	9.591	3.04	3.18	3.26	8.8585	9.238	11.364	3.73	3.895	4.935	0.681818181818181	0.742424242424242	0.790909090909091	0.792207792207792	5.36566662788391	5.5173333833615	5.22361112634341	0.835166666656732	0.839333333385487	0.837333333368103	NA	NA	NA	NA
PLK1	405	E	9.523	9.902	9.727	3.54	3.69	3.37	9.781	10.16	11.455	4.1	4.26	4.64	0.636363636363636	0.727272727272727	0.818181818181818	0.805194805194805	5.36716667811076	5.35950004557768	5.22355557481448	0.835166666656732	0.839333333385488	0.837333333368103	NA	NA	NA	NA
PLK1	405	E	9.523	9.902	9.727	3.54	3.69	3.37	9.781	10.16	11.455	4.1	4.26	4.64	0.636363636363636	0.727272727272727	0.818181818181818	0.805194805194805	5.59533341725667	5.24541667600473	5.24744445416662	0.835166666656732	0.839333333385488	0.837333333368103	NA	NA	NA	NA
PLK1	405.5	E;D	10.003	10.395	10.2725	4.2	4.365	4.465	10.105	10.484	11.773	4.32	4.48	5.265	0.727272727272727	0.772727272727272	0.809090909090909	0.798701298701298	5.6765000919501	4.95175000528494	5.11616667773989	0.843500000114242	0.756000000052154	0.784111111114423	NA	NA	NA	NA
PLK1	406	D	10.483	10.888	10.818	4.86	5.04	5.56	10.429	10.808	12.091	4.54	4.7	5.89	0.818181818181818	0.818181818181818	0.8	0.792207792207792	5.05616673827171	4.95166667799155	4.94922222693761	0.843500000114242	0.756000000052154	0.784111111114423	NA	NA	NA	NA
PLK1	406	D	10.483	10.888	10.818	4.86	5.04	5.56	10.429	10.808	12.091	4.54	4.7	5.89	0.818181818181818	0.818181818181818	0.8	0.792207792207792	5.12783337632815	4.95166667799155	4.87605553865433	0.843500000114242	0.756000000052154	0.784111111114423	NA	NA	NA	NA
PLK1	406.5	D;P	11.963	12.3805	12.0455	6.285	6.485	6.575	11.507	11.886	12.7275	5.27	5.435	6.15	0.909090909090909	0.848484848484849	0.790909090909091	0.766233766233766	4.53783338268598	4.99516667922338	4.84044442574183	0.676833333447575	0.758583333343268	0.784000001433823	NA	NA	NA	NA
PLK1	407	P	13.443	13.873	13.273	7.71	7.93	7.59	12.585	12.964	13.364	6	6.17	6.41	1	0.878787878787879	0.781818181818182	0.74025974025974	4.53616667787234	4.59241666396459	4.74372222026189	0.676833333447576	0.758583333343268	0.784000001433823	NA	NA	NA	NA
PLK1	407	P	13.443	13.873	13.273	7.71	7.93	7.59	12.585	12.964	13.364	6	6.17	6.41	1	0.878787878787879	0.781818181818182	0.74025974025974	4.30799993872643	4.63258332014084	4.58844443824556	0.676833333447576	0.758583333343267	0.784000001433823	NA	NA	NA	NA
PLK1	407.5	P;A	12.1185	12.51	12.0455	5.665	5.835	5.675	12.4625	12.842	13.1365	5.455	5.625	5.895	0.909090909090909	0.848484848484849	0.772727272727273	0.753246753246753	4.31383326649666	4.57783332467079	4.65455555170774	0.673666666572293	0.758416668822368	0.835388889743222	NA	NA	NA	NA
PLK1	408	A	10.794	11.147	10.818	3.62	3.74	3.76	12.34	12.72	12.909	4.91	5.08	5.38	0.818181818181818	0.818181818181818	0.763636363636364	0.766233766233766	4.12866658965747	4.43199999133746	4.54238888207409	0.673666666572293	0.758416668822368	0.835388889743222	NA	NA	NA	NA
PLK1	408	A	10.794	11.147	10.818	3.62	3.74	3.76	12.34	12.72	12.909	4.91	5.08	5.38	0.818181818181818	0.818181818181818	0.763636363636364	0.766233766233766	4.13733326395353	4.08499994874001	4.56627776142624	0.673666666572293	0.758416668822368	0.835388889743222	NA	NA	NA	NA
PLK1	408.5	A;C	9.707	10.115	11.9545	2.645	2.83	5.13	10.0835	10.4575	12.2725	2.75	2.91	4.74	0.727272727272727	0.742424242424242	0.772727272727273	0.75974025974026	4.6178332666556	4.14358328158657	4.52733331835932	0.84000000419716	0.831333334557712	0.835388889743222	NA	NA	NA	-1.91837478848279
PLK1	409	C	8.62	9.083	13.091	1.67	1.92	6.5	7.827	8.195	11.636	0.59	0.74	4.1	0.636363636363636	0.666666666666667	0.781818181818182	0.753246753246753	4.32783330480258	4.28549995397528	4.36311107791132	0.84000000419716	0.831333334557712	0.835388889743222	NA	NA	NA	NA
PLK1	409	C	8.62	9.083	13.091	1.67	1.92	6.5	7.827	8.195	11.636	0.59	0.74	4.1	0.636363636363636	0.666666666666667	0.781818181818182	0.753246753246753	3.86199995875359	4.28549995397528	4.29288883258899	0.84000000419716	0.831333334557712	0.835388889743222	618	NA	NA	NA
PLK1	409.5	C;I	8.4695	8.8755	12.091	1.135	1.325	4.715	7.688	8.0575	11.636	0.54	0.695	3.785	0.59090909090909	0.681818181818182	0.736363636363637	0.75974025974026	3.97333329667648	4.52208328619599	4.49627771890826	0.989000002543131	0.914666667891046	0.887555556371808	618	NA	NA	NA
PLK1	410	I	8.319	8.668	11.091	0.6	0.73	2.93	7.549	7.92	11.636	0.49	0.65	3.47	0.545454545454545	0.696969696969697	0.690909090909091	0.766233766233766	4.44233331829309	4.27658327793082	4.59672216822704	0.989000002543131	0.914666667891045	0.887555556371808	618	NA	NA	-2.96993887761397
PLK1	410	I	8.319	8.668	11.091	0.6	0.73	2.93	7.549	7.92	11.636	0.49	0.65	3.47	0.545454545454545	0.696969696969697	0.690909090909091	0.766233766233766	4.43366664399703	4.28533327952027	4.60255550262001	0.989000002543131	0.914666667891045	0.887555556371808	618	NA	NA	NA
PLK1	410.5	I;P	11.631	12.0205	13.273	4.16	4.335	5.32	10.153	10.528	12.909	3.29	3.45	4.74	0.727272727272727	0.681818181818182	0.7	0.75974025974026	4.42633330573638	4.58749994511406	4.89011105149984	0.98933333158493	0.994500001271566	0.943111111927364	618	POLO_box_1	NA	NA
PLK1	411	P	14.943	15.373	15.455	7.72	7.94	7.71	12.757	13.136	14.182	6.09	6.25	6.01	0.909090909090909	0.666666666666667	0.709090909090909	0.753246753246753	4.22533325105906	4.83074995751182	4.88538882715834	0.98933333158493	0.994500001271566	0.943111111927364	618	POLO_box_1	NA	NA
PLK1	411	P	14.943	15.373	15.455	7.72	7.94	7.71	12.757	13.136	14.182	6.09	6.25	6.01	0.909090909090909	0.666666666666667	0.709090909090909	0.753246753246753	4.70866660028696	4.83516662195325	4.997555496792	0.98933333158493	0.994500001271566	0.943111111927364	618	POLO_box_1	NA	NA
PLK1	411.5	P;I	13.302	13.683	13.6365	5.675	5.84	5.865	10.669	10.9705	12.591	3.66	3.745	4.74	0.727272727272727	0.727272727272728	0.736363636363637	0.746753246753247	5.20166659355164	5.02624994392196	5.56266660739978	1	0.994666665792465	0.996333334181044	618	POLO_box_1	NA	NA
PLK1	412	I	11.661	11.993	11.818	3.63	3.74	4.02	8.581	8.805	11	1.23	1.24	3.47	0.545454545454545	0.787878787878788	0.763636363636364	0.74025974025974	5.21916659673055	5.16416658833623	5.59172217630678	1	0.994666665792465	0.996333334181044	618	POLO_box_1	NA	NA
PLK1	412	I	11.661	11.993	11.818	3.63	3.74	4.02	8.581	8.805	11	1.23	1.24	3.47	0.545454545454545	0.787878787878788	0.763636363636364	0.74025974025974	5.23666659990946	5.5653332658112	5.59466661926773	1	0.994666665792465	0.996333334181044	618	POLO_box_1	NA	NA
PLK1	412.5	I;F	11.4835	11.852	12.9545	3.645	3.79	5.26	8.742	9.044	12.2725	1.69	1.78	4.74	0.727272727272727	0.787878787878788	0.781818181818182	0.759740259740259	5.62616658210754	6.35733326276143	5.63072217090262	1	1	0.996444443861644	618	POLO_box_1	NA	-1.93810826515374
PLK1	413	F	11.306	11.711	14.091	3.66	3.84	6.5	8.903	9.283	13.545	2.15	2.32	6.01	0.909090909090909	0.787878787878788	0.8	0.779220779220779	6.1029999256134	6.16641660531362	5.79288884583447	1	1	0.996444443861644	618	POLO_box_1	NA	-2.61894612229134
PLK1	413	F	11.306	11.711	14.091	3.66	3.84	6.5	8.903	9.283	13.545	2.15	2.32	6.01	0.909090909090909	0.787878787878788	0.8	0.779220779220779	6.42199993133545	6.17516660690308	5.9587777381142	1	1	0.996444443861644	618	POLO_box_1	NA	NA
PLK1	413.5	F;W	14.764	15.232	16.2275	7.545	7.795	8.845	10.8715	11.2515	13.545	4.09	4.26	6.01	0.909090909090909	0.818181818181818	0.8	0.811688311688312	7.51299993197123	6.23291660348574	6.12005550993813	1	1	1	618	POLO_box_1	NA	NA
PLK1	414	W	18.222	18.753	18.364	11.43	11.75	11.19	12.84	13.22	13.545	6.03	6.2	6.01	0.909090909090909	0.848484848484848	0.8	0.844155844155844	7.11366661389669	6.57666664322217	6.19611108965344	1	1	1	618	POLO_box_1	NA	NA
PLK1	414	W	18.222	18.753	18.364	11.43	11.75	11.19	12.84	13.22	13.545	6.03	6.2	6.01	0.909090909090909	0.848484848484848	0.8	0.844155844155844	7.11366661389669	6.58383330702782	6.27216666936874	1	1	1	618	POLO_box_1	NA	NA
PLK1	414.5	W;V	15.2935	15.71	15.364	7.83	8.035	7.995	11.699	11.895	12.909	4.495	4.48	5.36	0.818181818181818	0.848484848484848	0.845454545454545	0.85064935064935	6.83966662486394	6.57924996813138	6.32272222306993	1	1	1	618	POLO_box_1	NA	NA
PLK1	415	V	12.365	12.667	12.364	4.23	4.32	4.8	10.558	10.57	12.273	2.96	2.76	4.71	0.727272727272727	0.848484848484848	0.890909090909091	0.857142857142857	7.05033336083094	6.68458333611488	6.48166667090522	1	1	1	618	POLO_box_1	NA	NA
PLK1	415	V	12.365	12.667	12.364	4.23	4.32	4.8	10.558	10.57	12.273	2.96	2.76	4.71	0.727272727272727	0.848484848484848	0.890909090909091	0.857142857142857	6.74566668272018	6.78991670409838	6.5880000061459	1	1	1	618	POLO_box_1	NA	NA
PLK1	415.5	V;S	12.578	12.906	12.5455	4.15	4.25	4.54	12.141	12.3365	13.2275	4.34	4.325	5.36	0.818181818181818	0.863636363636364	0.9	0.88961038961039	5.64550000429153	6.67100004355113	6.95166667302449	1	1	1	618	POLO_box_1	NA	NA
PLK1	416	S	12.791	13.145	12.727	4.07	4.18	4.28	13.724	14.103	14.182	5.72	5.89	6.01	0.909090909090909	0.878787878787879	0.909090909090909	0.922077922077922	6.25550005833308	6.67100004355113	7.05800000826518	1	1	1	618	POLO_box_1	NA	NA
PLK1	416	S	12.791	13.145	12.727	4.07	4.18	4.28	13.724	14.103	14.182	5.72	5.89	6.01	0.909090909090909	0.878787878787879	0.909090909090909	0.922077922077922	6.46616679430008	6.67100004355113	7.05800000826518	1	1	1	618	POLO_box_1	NA	NA
PLK1	416.5	S;K	13.474	13.8405	13.409	4.855	4.985	5.065	14.074	14.453	14.5	6.07	6.24	6.33	0.954545454545454	0.924242424242425	0.918181818181818	0.928571428571429	6.50233346223831	6.67100004355113	6.97911112838321	1	1	1	618	POLO_box_1	phosphopeptide binding site [polypeptide binding]	-2.37867434158883
PLK1	417	K	14.157	14.536	14.091	5.64	5.79	5.85	14.424	14.803	14.818	6.42	6.59	6.65	1	0.96969696969697	0.927272727272727	0.935064935064935	6.29166672627131	7.03016670544942	7.0854444636239	1	1	1	618	POLO_box_1	phosphopeptide binding site [polypeptide binding]	NA
PLK1	417	K	14.157	14.536	14.091	5.64	5.79	5.85	14.424	14.803	14.818	6.42	6.59	6.65	1	0.96969696969697	0.927272727272727	0.935064935064935	6.59633340438207	7.03016670544942	7.04933337370555	1	1	1	618	POLO_box_1	phosphopeptide binding site [polypeptide binding]	NA
PLK1	417.5	K;W	16.955	17.41	17.4545	8.675	8.905	9.225	14.3405	14.7195	14.909	6.305	6.475	6.65	1	0.984848484848485	0.954545454545455	0.941558441558441	7.69650008281072	7.04883338014285	6.73255560133192	1	1	1	618	POLO_box_1	phosphopeptide binding site [polypeptide binding]	NA
PLK1	418	W	19.753	20.284	20.818	11.71	12.02	12.6	14.257	14.636	15	6.19	6.36	6.65	1	1	0.981818181818182	0.948051948051948	7.80483335256577	7.10300001502037	6.86566670735677	1	1	1	618	POLO_box_1	phosphopeptide binding site [polypeptide binding]	-1.85649551572287
PLK1	418	W	19.753	20.284	20.818	11.71	12.02	12.6	14.257	14.636	15	6.19	6.36	6.65	1	1	0.981818181818182	0.948051948051948	7.59416661659876	7.20116671919823	6.9358889526791	1	1	1	618	POLO_box_1	phosphopeptide binding site [polypeptide binding]	NA
PLK1	418.5	W;V	16.522	16.9645	17.409	8.21	8.43	8.85	14.257	14.636	15	6.19	6.36	6.65	1	1	0.990909090909091	0.967532467532467	7.59533329804738	7.27608339985212	6.89066673318545	1	1	0.9999444451597	618	POLO_box_1	phosphopeptide binding site [polypeptide binding]	NA
PLK1	419	V	13.291	13.645	14	4.71	4.84	5.1	14.257	14.636	15	6.19	6.36	6.65	1	1	1	0.987012987012987	7.91433330376943	7.17075003186862	6.82044448786312	1	1	0.9999444451597	618	POLO_box_1	phosphopeptide binding site [polypeptide binding]	NA
PLK1	419	V	13.291	13.645	14	4.71	4.84	5.1	14.257	14.636	15	6.19	6.36	6.65	1	1	1	0.987012987012987	7.80600003401438	7.17075003186862	6.80983337759972	1	1	0.9999444451597	618	POLO_box_1	phosphopeptide binding site [polypeptide binding]	NA
PLK1	419.5	V;D	14.3735	14.753	15	5.88	6.04	6.2	14.3735	14.753	15	6.305	6.475	6.65	1	1	1	0.987012987012987	6.85566671689351	7.08483336865902	6.57611116104656	1	0.99991666773955	0.944500000720534	618	POLO_box_1	phosphopeptide binding site [polypeptide binding]	NA
PLK1	420	D	15.456	15.861	16	7.05	7.24	7.3	14.49	14.87	15	6.42	6.59	6.65	1	1	1	0.987012987012987	6.53666671117147	7.08483336865902	6.51116670833694	1	0.99991666773955	0.944500000720534	618	POLO_box_1	phosphopeptide binding site [polypeptide binding]	NA
PLK1	420	D	15.456	15.861	16	7.05	7.24	7.3	14.49	14.87	15	6.42	6.59	6.65	1	1	1	0.987012987012987	6.74733344713847	6.91658336420854	6.51116670833694	1	0.99991666773955	0.944500000720534	618	POLO_box_1	phosphopeptide binding site [polypeptide binding]	NA
PLK1	420.5	D;Y	15.939	16.3565	16.5	7.29	7.485	7.55	14.49	14.87	15	6.42	6.59	6.65	1	1	0.990909090909091	0.987012987012987	6.57433343927065	6.01591670016448	6.52466671003236	0.9998333354791	0.9167500010808	0.944500000720534	618	POLO_box_1	phosphopeptide binding site [polypeptide binding]	NA
PLK1	421	Y	16.422	16.852	17	7.53	7.73	7.8	14.49	14.87	15	6.42	6.59	6.65	1	1	0.981818181818182	0.987012987012987	6.25533343354861	5.86433338622252	6.59488895535469	0.9998333354791	0.9167500010808	0.944500000720534	618	POLO_box_1	NA	-3.05662554447531
PLK1	421	Y	16.422	16.852	17	7.53	7.73	7.8	14.49	14.87	15	6.42	6.59	6.65	1	1	0.981818181818182	0.987012987012987	6.02716669440269	5.96966675420602	6.55877786543634	0.9998333354791	0.9167500010808	0.944500000720534	618	POLO_box_1	NA	NA
PLK1	421.5	Y;S	14.673	15.065	15.5	5.73	5.89	6.175	14.0235	14.403	15	5.955	6.125	6.65	1	0.984848484848485	0.981818181818182	0.980519480519481	5.17616668343544	5.98933341602484	6.15650009115537	0.8335000021616	0.9167500010808	0.944500000720534	NA	POLO_box_1	NA	NA
PLK1	422	S	12.924	13.278	14	3.93	4.05	4.55	13.557	13.936	15	5.49	5.66	6.65	1	0.96969696969697	0.981818181818182	0.974025974025974	5.19200006127357	5.93516678114732	6.05016675591469	0.8335000021616	0.9167500010808	0.944500000720534	NA	POLO_box_1	NA	NA
PLK1	422	S	12.924	13.278	14	3.93	4.05	4.55	13.557	13.936	15	5.49	5.66	6.65	1	0.96969696969697	0.981818181818182	0.974025974025974	5.19200006127357	5.93516678114732	6.12038900123702	0.8335000021616	0.9167500010808	0.944500000720534	NA	POLO_box_1	NA	NA
PLK1	422.5	S;D	13.9235	14.303	14.7725	5.25	5.4	5.68	13.7905	14.1695	14.682	5.725	5.895	6.33	0.954545454545454	0.96969696969697	0.972727272727273	0.974025974025974	5.40433339277903	5.8069167782863	6.01083344221115	0.833666666682499	0.9167500010808	0.918333333179665	NA	POLO_box_1	NA	NA
PLK1	423	D	14.923	15.328	15.545	6.57	6.75	6.81	14.024	14.403	14.364	5.96	6.13	6.01	0.909090909090909	0.96969696969697	0.963636363636364	0.974025974025974	5.61500012874603	5.8069167782863	6.01083344221115	0.833666666682499	0.9167500010808	0.918333333179665	NA	POLO_box_1	NA	NA
PLK1	423	D	14.923	15.328	15.545	6.57	6.75	6.81	14.024	14.403	14.364	5.96	6.13	6.01	0.909090909090909	0.96969696969697	0.963636363636364	0.974025974025974	5.84316686789195	5.8069167782863	6.0469445321295	0.833666666682499	0.9167500010808	0.918333333179665	487	POLO_box_1	NA	NA
PLK1	423.5	D;K	14.6565	15.049	15.2725	6.11	6.275	6.33	14.257	14.6365	14.682	6.19	6.36	6.33	0.954545454545454	0.954545454545454	0.963636363636364	0.948051948051948	6.43766687313716	5.7290834436814	5.82383341756132	1	0.877583332029947	0.874611110930952	487	POLO_box_1	NA	NA
PLK1	424	K	14.39	14.77	15	5.65	5.8	5.85	14.49	14.87	15	6.42	6.59	6.65	1	0.939393939393939	0.963636363636364	0.922077922077922	6.42183349529902	5.88858344654242	5.43783342010445	1	0.877583332029947	0.838055555799252	487	POLO_box_1	NA	NA
PLK1	424	K	14.39	14.77	15	5.65	5.8	5.85	14.49	14.87	15	6.42	6.59	6.65	1	0.939393939393939	0.963636363636364	0.922077922077922	6.42183349529902	6.0568334509929	5.36761117478212	1	0.877583332029947	0.836944445747779	487	POLO_box_1	NA	-2.47124871616594
PLK1	424.5	K;Y	15.2395	15.6445	15.7725	6.435	6.61	6.6	14.3735	14.753	14.682	6.305	6.475	6.33	0.954545454545454	0.954545454545454	0.927272727272727	0.915584415584416	6.05383349458377	6.14766678462426	5.13183339602417	0.921499997377396	0.895166665315628	0.781444445032523	487	POLO_box_1	NA	NA
PLK1	425	Y	16.089	16.519	16.545	7.22	7.42	7.35	14.257	14.636	14.364	6.19	6.36	6.01	0.909090909090909	0.96969696969697	0.890909090909091	0.909090909090909	6.16216676433881	5.56075009951989	5.23266673253642	0.921499997377396	0.840333332618078	0.781444445032523	487	POLO_box_1	NA	NA
PLK1	425	Y	16.089	16.519	16.545	7.22	7.42	7.35	14.257	14.636	14.364	6.19	6.36	6.01	0.909090909090909	0.96969696969697	0.890909090909091	0.909090909090909	6.27050003409386	5.45541673153639	5.33933340344164	0.921499997377396	0.838666667540868	0.781444445032523	487	POLO_box_1	NA	NA
PLK1	425.5	Y;G	15.656	16.0735	16.2725	7.21	7.405	7.525	14.257	14.636	14.682	6.19	6.36	6.33	0.954545454545454	0.909090909090909	0.890909090909091	0.909090909090909	5.85766669611136	4.99558339764674	5.8291667252779	0.790333330631256	0.755333334207535	0.83688888947169	NA	POLO_box_1	NA	NA
PLK1	426	G	15.223	15.628	16	7.2	7.39	7.7	14.257	14.636	15	6.19	6.36	6.65	1	0.848484848484848	0.890909090909091	0.909090909090909	4.69966670374076	5.04150003443162	5.72438893881109	0.680666665236155	0.755333334207535	0.83688888947169	NA	POLO_box_1	NA	NA
PLK1	426	G	15.223	15.628	16	7.2	7.39	7.7	14.257	14.636	15	6.19	6.36	6.65	1	0.848484848484848	0.890909090909091	0.909090909090909	4.48899996777376	5.08741667121649	5.31227780878544	0.677333335081736	0.755333334207535	0.83688888947169	NA	POLO_box_1	NA	0.662872431213098
PLK1	426.5	G;L	13.6885	14.068	14.3635	5.46	5.62	5.845	12.883	13.262	13.7275	4.815	4.985	5.375	0.818181818181818	0.848484848484848	0.890909090909091	0.915584415584416	3.93733330070972	5.52491665134827	5.55705558756987	0.589166671037674	0.755333334207535	0.83688888947169	NA	POLO_box_1	NA	NA
PLK1	427	L	12.154	12.508	12.727	3.72	3.85	3.99	11.509	11.888	12.455	3.44	3.61	4.1	0.636363636363636	0.848484848484848	0.890909090909091	0.922077922077922	3.92083330452442	5.37566666056712	5.23422223495112	0.589166671037674	0.755333334207535	0.83677777979109	NA	POLO_box_1	NA	NA
PLK1	427	L	12.154	12.508	12.727	3.72	3.85	3.99	11.509	11.888	12.455	3.44	3.61	4.1	0.636363636363636	0.848484848484848	0.890909090909091	0.922077922077922	3.90433330833912	4.75749996552865	4.66005554629697	0.589166671037674	0.755333334207535	0.781222224235535	NA	POLO_box_1	NA	NA
PLK1	427.5	L;G	13.805	14.1845	14.091	5.58	5.74	5.52	12.9995	13.379	13.4095	4.93	5.1	5.055	0.772727272727272	0.848484848484848	0.9	0.922077922077922	5.19216660658518	5.30866663406293	4.54061110069354	0.720333337783813	0.794583335518837	0.725666668679979	NA	POLO_box_1	NA	-2.06529226215335
PLK1	428	G	15.456	15.861	15.455	7.44	7.63	7.05	14.49	14.87	14.364	6.42	6.59	6.01	0.909090909090909	0.848484848484848	0.909090909090909	0.922077922077922	6.05166661739349	4.77024997025728	4.23277777350611	0.830000003178914	0.794416670997938	0.670388890895993	NA	POLO_box_1	NA	NA
PLK1	429	G	15.456	15.861	15.455	7.44	7.63	7.05	14.49	14.87	14.364	6.42	6.59	6.01	0.909090909090909	0.848484848484848	0.909090909090909	0.922077922077922	5.64616662760576	3.84041664563119	3.78105555681719	0.695666665987422	0.575583335012197	0.582166669269403	NA	POLO_box_1	NA	-3.19731847958821
PLK1	429	G	15.456	15.861	15.455	7.44	7.63	7.05	14.49	14.87	14.364	6.42	6.59	6.01	0.909090909090909	0.848484848484848	0.909090909090909	0.922077922077922	7.14399999380112	4.64949999811749	4.22705556659235	0.861166665951411	0.658916668345531	0.637722224824959	NA	POLO_box_1	NA	-3.25777991712844
PLK1	429.5	G;Y	15.789	16.2065	16.2275	7.345	7.54	7.425	14.257	14.6365	14.682	6.19	6.36	6.33	0.954545454545454	0.909090909090909	0.909090909090909	0.909090909090909	5.72816668575009	5.63175001305838	4.33561111862461	0.81533333659172	0.742250001678864	0.693277780380514	NA	POLO_box_1	NA	NA
PLK1	430	Y	16.122	16.552	17	7.25	7.45	7.8	14.024	14.403	15	5.96	6.13	6.65	1	0.96969696969697	0.909090909090909	0.896103896103896	5.3988333803912	5.86716667376459	4.58133334625099	0.81533333659172	0.824916668313866	0.717055556674799	NA	POLO_box_1	NA	NA
PLK1	430	Y	16.122	16.552	17	7.25	7.45	7.8	14.024	14.403	15	5.96	6.13	6.65	1	0.96969696969697	0.909090909090909	0.896103896103896	5.29283343379696	6.51300002448261	4.97416669171717	0.815333336591721	0.90766666829586	0.772611112230354	541	POLO_box_1	NA	NA
PLK1	430.5	Y;Q	14.9895	15.394	16	6.02	6.19	6.7	13.7905	14.1695	15	5.725	5.895	6.65	1	0.984848484848485	0.918181818181818	0.88961038961039	6.60833343490958	5.88708336961766	5.26105558913615	0.95416667064031	0.90766666829586	0.82816666778591	541	POLO_box_1	NA	NA
PLK1	431	Q	13.857	14.236	15	4.79	4.93	5.6	13.557	13.936	15	5.49	5.66	6.65	1	1	0.927272727272727	0.883116883116883	6.08816671992342	5.73100006394088	5.69544447172019	0.95416667064031	0.90766666829586	0.883277778875911	541	POLO_box_1	NA	NA
PLK1	431	Q	13.857	14.236	15	4.79	4.93	5.6	13.557	13.936	15	5.49	5.66	6.65	1	1	0.927272727272727	0.883116883116883	5.8820000551641	5.45816675635676	6.19472226045198	0.95416667064031	0.90766666829586	0.938444445530574	541	POLO_box_1	NA	NA
PLK1	431.5	Q;L	13.6905	14.057	14.4545	4.93	5.065	5.425	14.0235	14.403	15	5.955	6.125	6.65	1	0.954545454545454	0.927272727272727	0.88961038961039	6.04600005348523	5.56400008810063	5.80038893760906	1	0.977083335320155	0.938444445530574	541	POLO_box_1	NA	NA
PLK1	432	L	13.524	13.878	13.909	5.07	5.2	5.25	14.49	14.87	15	6.42	6.59	6.65	1	0.909090909090909	0.927272727272727	0.896103896103896	6.06316674749056	5.72008339377741	5.76505562207765	1	0.977083335320155	0.938444445530574	541	POLO_box_1	NA	NA
PLK1	432	L	13.524	13.878	13.909	5.07	5.2	5.25	14.49	14.87	15	6.42	6.59	6.65	1	0.909090909090909	0.927272727272727	0.896103896103896	5.62350007891655	5.72008339377741	5.72972230654624	1	0.977083335320155	0.938444445530574	541	POLO_box_1	NA	NA
PLK1	432.5	L;C	13.817	14.123	15.0455	5.3	5.375	6.4	13.0045	13.3065	14.0455	4.935	5.03	5.695	0.863636363636364	0.893939393939394	0.9	0.883116883116883	4.51966674129168	5.83650006353855	6.00783341336581	1	1	0.98472222354677	541	POLO_box_1	NA	NA
PLK1	433	C	14.11	14.368	16.182	5.53	5.55	7.55	11.519	11.743	13.091	3.45	3.47	4.74	0.727272727272727	0.878787878787879	0.872727272727273	0.87012987012987	5.3520000676314	5.94816674292088	6.07655563495225	1	1	0.98472222354677	541	POLO_box_1	NA	NA
PLK1	433	C	14.11	14.368	16.182	5.53	5.55	7.55	11.519	11.743	13.091	3.45	3.47	4.74	0.727272727272727	0.878787878787879	0.872727272727273	0.87012987012987	5.55816673239072	5.94816674292087	6.00466673779819	1	1	0.98472222354677	541	POLO_box_1	NA	NA
PLK1	433.5	C;D	14.595	14.9265	15.682	6.29	6.395	7.08	13.0045	13.3065	13.7275	4.935	5.03	5.375	0.818181818181818	0.833333333333333	0.845454545454545	0.85064935064935	5.62700007359187	5.70758340259393	5.8927222987016	1	1	0.944444444444445	541	POLO_box_1	NA	NA
PLK1	434	D	15.08	15.485	15.182	7.05	7.24	6.61	14.49	14.87	14.364	6.42	6.59	6.01	0.909090909090909	0.787878787878788	0.818181818181818	0.831168831168831	5.83316673835119	6.07075009246667	6.00250006715457	1	1	0.944444444444445	541	POLO_box_1	NA	NA
PLK1	434	D	15.08	15.485	15.182	7.05	7.24	6.61	14.49	14.87	14.364	6.42	6.59	6.01	0.909090909090909	0.787878787878788	0.818181818181818	0.831168831168831	6.2728334069252	6.06600007911523	5.93377784556813	1	1	0.944444444444445	541	POLO_box_1	NA	NA
PLK1	434.5	D;N	13.918	14.323	14.6365	5.645	5.825	5.93	12.88	13.2595	13.7275	4.815	4.985	5.375	0.818181818181818	0.787878787878788	0.790909090909091	0.831168831168831	6.89550006389618	5.81608342130979	5.5079445110427	1	0.916666666666667	0.931944443119897	541	POLO_box_1	NA	NA
PLK1	435	N	12.756	13.161	14.091	4.24	4.41	5.25	11.27	11.649	13.091	3.21	3.38	4.74	0.727272727272727	0.787878787878788	0.763636363636364	0.831168831168831	6.78950011730194	5.97216672698657	5.78538895315594	1	0.916666666666667	0.931944443119897	541	POLO_box_1	NA	NA
PLK1	435	N	12.756	13.161	14.091	4.24	4.41	5.25	11.27	11.649	13.091	3.21	3.38	4.74	0.727272727272727	0.787878787878788	0.763636363636364	0.831168831168831	6.57383342583974	6.08891672889392	5.8894444902738	1	0.916666666666667	0.931944443119897	541	POLO_box_1	NA	NA
PLK1	435.5	N;S	12.5965	12.976	13.318	4.005	4.15	4.495	12.131	12.5105	13.091	4.125	4.295	4.74	0.727272727272727	0.757575757575757	0.790909090909091	0.831168831168831	6.00516676902771	6.00208339591821	5.78111115760273	0.833333333333333	0.897916664679845	0.876888887542818	NA	POLO_box_1	NA	NA
PLK1	436	S	12.437	12.791	12.545	3.77	3.89	3.74	12.992	13.372	13.091	5.04	5.21	4.74	0.727272727272727	0.727272727272727	0.818181818181818	0.831168831168831	6.11116671562195	6.00208339591821	5.88516669472059	0.833333333333333	0.897916664679845	0.876888887542818	NA	POLO_box_1	NA	-2.23019265837017
PLK1	436	S	12.437	12.791	12.545	3.77	3.89	3.74	12.992	13.372	13.091	5.04	5.21	4.74	0.727272727272727	0.727272727272727	0.818181818181818	0.831168831168831	5.90500005086263	6.05508336921533	5.96300002932549	0.833333333333333	0.897916664679845	0.876888887542818	NA	POLO_box_1	NA	-2.39224947542013
PLK1	436.5	S;V	12.312	12.666	12.9545	3.7	3.825	4.195	12.409	12.7885	13.091	4.575	4.74	4.74	0.727272727272727	0.772727272727272	0.827272727272727	0.837662337662338	5.10866672794024	5.85816669960817	5.99172224932247	0.79583332935969	0.815333331314226	0.876888887542817	NA	POLO_box_1	NA	-1.88087586141826
PLK1	437	V	12.187	12.541	13.364	3.63	3.76	4.65	11.826	12.205	13.091	4.11	4.27	4.74	0.727272727272727	0.818181818181818	0.836363636363637	0.844155844155844	5.21466667453448	5.91116667290529	5.72650004426638	0.79583332935969	0.815333331314226	0.876888887542817	NA	POLO_box_1	NA	-2.74607706282068
PLK1	437	V	12.187	12.541	13.364	3.63	3.76	4.65	11.826	12.205	13.091	4.11	4.27	4.74	0.727272727272727	0.818181818181818	0.836363636363637	0.844155844155844	5.53633331259092	5.80808334052563	5.65777782267994	0.79583332935969	0.815333331314226	0.876888887542817	NA	POLO_box_1	NA	NA
PLK1	437.5	V;G	13.6605	14.04	14.682	5.51	5.67	6.175	12.9665	13.3455	14.0455	5.245	5.41	5.695	0.863636363636364	0.863636363636364	0.845454545454546	0.85064935064935	5.71116663018862	5.53983334203561	5.602277820309	0.797333329295119	0.815333331314226	0.876555555189649	NA	POLO_box_1	NA	NA
PLK1	438	G	15.134	15.539	16	7.39	7.58	7.7	14.107	14.486	15	6.38	6.55	6.65	1	0.909090909090909	0.854545454545455	0.857142857142857	5.71116663018862	5.1950000077486	5.53355559872256	0.797333329295119	0.815333331314226	0.876555555189649	NA	POLO_box_1	NA	NA
PLK1	438	G	15.134	15.539	16	7.39	7.58	7.7	14.107	14.486	15	6.38	6.55	6.65	1	0.909090909090909	0.854545454545455	0.857142857142857	5.71116663018862	5.19975002110004	5.46483337713612	0.797333329295119	0.815333331314226	0.876555555189649	NA	POLO_box_1	NA	NA
PLK1	438.5	G;V	13.972	14.3515	15	6.065	6.225	6.4	13.9775	14.3565	15	6.255	6.425	6.65	1	0.924242424242424	0.881818181818182	0.876623376623376	5.97099995613098	5.40083334594965	5.25483338203695	0.834833333268762	0.898166666117807	0.876555555189649	NA	POLO_box_1	NA	NA
PLK1	439	V	12.81	13.164	14	4.74	4.87	5.1	13.848	14.227	15	6.13	6.3	6.65	1	0.939393939393939	0.909090909090909	0.896103896103896	5.17533334096273	5.24475004027287	5.25483338203695	0.834833333268762	0.898166666117807	0.876555555189649	NA	POLO_box_1	NA	NA
PLK1	439	V	12.81	13.164	14	4.74	4.87	5.1	13.848	14.227	15	6.13	6.3	6.65	1	0.939393939393939	0.909090909090909	0.896103896103896	4.86316672960917	5.24475004027287	5.32672227919102	0.834833333268762	0.898166666117807	0.876555555189649	475	POLO_box_1	NA	NA
PLK1	439.5	V;L	12.2525	12.6065	13.818	4.115	4.245	4.94	12.2535	12.6325	14.3635	4.53	4.7	6.015	0.909090909090909	0.939393939393939	0.936363636363637	0.909090909090909	5.09050006171068	5.32791670908531	5.37550005151166	0.999000002940496	0.916916668104629	0.876777777422427	475	POLO_box_1	NA	NA
PLK1	440	L	11.695	12.049	13.636	3.49	3.62	4.78	10.659	11.038	13.727	2.93	3.1	5.38	0.818181818181818	0.939393939393939	0.963636363636364	0.922077922077922	4.77833345035712	5.27491673578819	5.2732222692834	0.999000002940496	0.916916668104629	0.876777777422427	475	POLO_box_1	NA	NA
PLK1	440	L	11.695	12.049	13.636	3.49	3.62	4.78	10.659	11.038	13.727	2.93	3.1	5.38	0.818181818181818	0.939393939393939	0.963636363636364	0.922077922077922	4.77833345035712	5.22191676249107	5.34194449086984	0.999000002940496	0.916916668104629	0.876777777422427	475	POLO_box_1	NA	NA
PLK1	440.5	L;F	13.081	13.4605	14.818	4.94	5.1	6.015	11.955	12.3345	14.136	4.22	4.39	6.01	0.909090909090909	0.939393939393939	0.954545454545455	0.915584415584416	4.68483346203963	5.20766676217318	5.43516671491994	0.999000002940496	0.91650000148608	0.889277778746974	475	POLO_box_1	NA	NA
PLK1	441	F	14.467	14.872	16	6.39	6.58	7.25	13.251	13.631	14.545	5.51	5.68	6.64	1	0.939393939393939	0.945454545454546	0.909090909090909	5.37450013061365	5.05425008883079	5.16994450986385	0.999000002940496	0.91650000148608	0.889277778746974	475	POLO_box_1	NA	NA
PLK1	441	F	14.467	14.872	16	6.39	6.58	7.25	13.251	13.631	14.545	5.51	5.68	6.64	1	0.939393939393939	0.945454545454546	0.909090909090909	5.58066679537296	5.15733342121045	4.85538895759318	0.999000002940496	0.91650000148608	0.889111110914706	475	POLO_box_1	NA	NA
PLK1	441.5	F;N	14.6255	15.0305	15.9545	6.375	6.56	7.075	13.556	13.9355	14.545	5.815	5.985	6.645	1	0.954545454545454	0.90909090909091	0.902597402597402	5.32483346263568	5.16725009431442	4.86061117880874	0.834000000031665	0.91650000148608	0.889111110914706	NA	POLO_box_1	NA	NA
PLK1	442	N	14.784	15.189	15.909	6.36	6.54	6.9	13.861	14.24	14.545	6.12	6.29	6.65	1	0.96969696969697	0.872727272727273	0.896103896103896	5.33016672730446	5.16725009431442	4.82527786327733	0.834000000031665	0.91650000148608	0.889111110914706	NA	POLO_box_1	NA	NA
PLK1	442	N	14.784	15.189	15.909	6.36	6.54	6.9	13.861	14.24	14.545	6.12	6.29	6.65	1	0.96969696969697	0.872727272727273	0.896103896103896	5.53633339206378	4.85150007158518	4.81955563194222	0.834000000031665	0.916249999737678	0.889111110914706	NA	POLO_box_1	NA	NA
PLK1	442.5	N;D	14.5845	14.96	15.682	6.57	6.755	6.855	13.7505	14.13	14.227	6.13	6.3	6.325	0.954545454545454	0.909090909090909	0.881818181818182	0.876623376623376	5.6496667265892	4.74566673735777	4.35855564640628	0.834000000031665	0.83416666490181	0.83355555535915	NA	POLO_box_1	NA	NA
PLK1	443	D	14.385	14.731	15.455	6.78	6.97	6.81	13.64	14.02	13.909	6.14	6.31	6	0.909090909090909	0.848484848484848	0.890909090909091	0.857142857142857	4.96000005801519	4.84875006973743	4.5140000830094	0.834000000031665	0.834166664901811	0.83355555535915	NA	POLO_box_1	NA	NA
PLK1	443	D	14.385	14.731	15.455	6.78	6.97	6.81	13.64	14.02	13.909	6.14	6.31	6	0.909090909090909	0.848484848484848	0.890909090909091	0.857142857142857	4.12233334779739	4.84016672273477	4.44822230438391	0.833499996534859	0.834166664901811	0.83355555535915	NA	POLO_box_1	NA	NA
PLK1	443.5	D;S	12.256	12.5185	14.1365	4.24	4.305	5.17	11.221	11.4985	12.9545	3.73	3.795	5.045	0.772727272727272	0.833333333333333	0.863636363636364	0.857142857142857	4.16650001207987	4.1954167385896	4.41972230457597	0.834333329771956	0.750833331568477	0.830333331573962	NA	POLO_box_1	NA	NA
PLK1	444	S	10.127	10.306	12.818	1.7	1.64	3.53	8.802	8.977	12	1.32	1.28	4.09	0.636363636363636	0.818181818181818	0.836363636363636	0.857142857142857	4.36733341217041	4.08375005920728	4.16688896467288	0.834333329771956	0.750833331568477	0.830333331573962	NA	POLO_box_1	NA	NA
PLK1	444	S	10.127	10.306	12.818	1.7	1.64	3.53	8.802	8.977	12	1.32	1.28	4.09	0.636363636363636	0.818181818181818	0.836363636363636	0.857142857142857	4.14400005340576	3.88200005888939	4.16688896467288	0.834333329771956	0.750833331568477	0.830333331573962	NA	POLO_box_1	NA	NA
PLK1	444.5	S;T	11.2025	11.438	13.3635	3.265	3.305	4.425	10.321	10.5985	12.5455	3.32	3.385	5.045	0.772727272727272	0.787878787878788	0.818181818181818	0.844155844155844	2.74116675059001	3.96716672554612	4.07066673951017	0.667666663105289	0.82849999734511	0.776333331621976	NA	POLO_box_1	NA	NA
PLK1	445	T	12.278	12.57	13.909	4.83	4.97	5.32	11.84	12.22	13.091	5.32	5.49	6	0.909090909090909	0.757575757575758	0.8	0.831168831168831	3.20750006039937	3.5852500833571	4.07066673951016	0.667666663105289	0.82849999734511	0.776333331621976	NA	POLO_box_1	NA	NA
PLK1	445	T	12.278	12.57	13.909	4.83	4.97	5.32	11.84	12.22	13.091	5.32	5.49	6	0.909090909090909	0.757575757575758	0.8	0.831168831168831	3.64166676998138	3.48216675097744	3.90305561737882	0.668166666602095	0.82849999734511	0.776333331621976	NA	POLO_box_1	NA	NA
PLK1	445.5	T;R	12.401	12.7365	13.591	4.645	4.79	5.105	10.719	11.0985	12.4545	4.43	4.6	5.365	0.818181818181818	0.787878787878788	0.790909090909091	0.798701298701298	3.76783343901237	3.28116674597065	3.98577783919043	0.822666664918264	0.747499997417132	0.83077777756585	NA	POLO_box_1	NA	NA
PLK1	446	R	12.524	12.903	13.273	4.46	4.61	4.89	9.598	9.977	11.818	3.54	3.71	4.73	0.727272727272727	0.818181818181818	0.781818181818182	0.766233766233766	2.80316675454378	3.62600008025765	3.84155563265085	0.822666664918264	0.747499997417132	0.83077777756585	NA	POLO_box_1	NA	NA
PLK1	446	R	12.524	12.903	13.273	4.46	4.61	4.89	9.598	9.977	11.818	3.54	3.71	4.73	0.727272727272727	0.818181818181818	0.781818181818182	0.766233766233766	2.82033344854911	3.79341675216953	3.77283341106441	0.822666664918264	0.747749999165535	0.83077777756585	NA	POLO_box_1	NA	NA
PLK1	446.5	R;L	11.9685	12.335	12.8185	4.39	4.53	4.84	9.7415	10.1205	12.1365	3.93	4.095	5.055	0.772727272727272	0.803030303030303	0.772727272727273	0.74025974025974	3.82116674135129	3.89541675274571	3.75938896752066	0.827333331728975	0.829000001462797	0.83077777756585	NA	POLO_box_1	NA	NA
PLK1	447	L	11.413	11.767	12.364	4.32	4.45	4.79	9.885	10.264	12.455	4.32	4.48	5.38	0.818181818181818	0.787878787878788	0.763636363636364	0.714285714285714	4.04450010011593	3.57866674289107	3.82450007481707	0.827333331728975	0.829000001462797	0.83077777756585	NA	POLO_box_1	NA	NA
PLK1	447	L	11.413	11.767	12.364	4.32	4.45	4.79	9.885	10.264	12.455	4.32	4.48	5.38	0.818181818181818	0.787878787878788	0.763636363636364	0.714285714285714	3.94516673435767	3.58725008989374	3.93105562941896	0.827333331728975	0.829000001462798	0.830944445398119	NA	POLO_box_1	NA	NA
PLK1	447.5	L;I	11.1805	11.5235	12.5	3.895	4.025	4.805	8.943	9.3225	12.5455	3.03	3.19	5.36	0.818181818181818	0.757575757575757	0.727272727272728	0.701298701298701	4.02300006647905	4.26850007598599	4.05561118407382	0.835333338007331	0.912333334796131	0.886000000975198	NA	POLO_box_1	NA	NA
PLK1	448	I	10.948	11.28	12.636	3.47	3.6	4.82	8.001	8.381	12.636	1.74	1.9	5.34	0.818181818181818	0.727272727272727	0.690909090909091	0.688311688311688	4.35416673123837	4.13300008202592	3.70027784258127	0.835333338007331	0.912333334796131	0.886000000975198	NA	POLO_box_1	NA	NA
PLK1	448	I	10.948	11.28	12.636	3.47	3.6	4.82	8.001	8.381	12.636	1.74	1.9	5.34	0.818181818181818	0.727272727272727	0.690909090909091	0.688311688311688	4.35416673123837	4.07575005913774	3.48722228490644	0.835333338007331	0.912333334796131	0.88577777830263	446	POLO_box_1	NA	-1.48498257564181
PLK1	448.5	I;L	11.2	11.477	12.318	3.99	4.05	4.28	9.649	9.8375	11.6815	3.405	3.375	4.405	0.681818181818181	0.681818181818181	0.663636363636364	0.675324675324675	4.71583341062069	4.19950005660454	3.71394449886348	0.997333337863286	0.917666669003666	0.88577777830263	446	POLO_box_1	NA	NA
PLK1	449	L	11.452	11.674	12	4.51	4.5	3.74	11.297	11.294	10.727	5.07	4.85	3.47	0.545454545454545	0.636363636363636	0.636363636363636	0.662337662337662	4.22150006393592	4.14883338660002	3.82372226731645	0.997333337863286	0.917666669003665	0.88577777830263	446	POLO_box_1	NA	NA
PLK1	449	L	11.452	11.674	12	4.51	4.5	3.74	11.297	11.294	10.727	5.07	4.85	3.47	0.545454545454545	0.636363636363636	0.636363636363636	0.662337662337662	4.20633338391781	3.8206667030851	3.95822226752837	0.997333337863286	0.917333334994813	0.88577777830263	446	POLO_box_1	NA	NA
PLK1	449.5	L;Y	10.1975	10.4235	11.9545	3.09	3.09	3.935	9.664	9.7745	10.318	3.04	2.935	3.455	0.545454545454545	0.575757575757575	0.627272727272727	0.668831168831169	4.37600004673004	3.66033337761958	3.92861115766896	1	0.915000001589457	0.835666667876972	446	POLO_box_1	NA	NA
PLK1	450	Y	8.943	9.173	11.909	1.67	1.68	4.13	8.031	8.255	9.909	1.01	1.02	3.44	0.545454545454545	0.515151515151515	0.618181818181818	0.675324675324675	3.94350004196167	3.7133333509167	4.18322225246165	1	0.915000001589457	0.835666667876972	446	POLO_box_1	NA	NA
PLK1	450	Y	8.943	9.173	11.909	1.67	1.68	4.13	8.031	8.255	9.909	1.01	1.02	3.44	0.545454545454545	0.515151515151515	0.618181818181818	0.675324675324675	3.28716667493184	3.96475003411372	4.2872777895795	0.999333331982295	0.915000001589457	0.835666667876972	446	POLO_box_1	NA	-1.52920813121135
PLK1	450.5	Y;N	8.743	8.85	11.5	1.07	0.95	3.55	7.742	7.858	9.591	0.765	0.665	3.135	0.5	0.545454545454546	0.618181818181818	0.662337662337662	2.60483334461848	3.88141670326392	4.08027779228157	0.832666665315628	0.835833332811793	0.834111112273402	NA	POLO_box_1	NA	NA
PLK1	451	N	8.543	8.527	11.091	0.47	0.22	2.97	7.453	7.461	9.273	0.52	0.31	2.83	0.454545454545455	0.575757575757576	0.618181818181818	0.649350649350649	3.20516663789749	4.09775001307329	4.01333332558473	0.832666665315628	0.835833332811793	0.834111112273402	NA	POLO_box_1	NA	NA
PLK1	451	N	8.543	8.527	11.091	0.47	0.22	2.97	7.453	7.461	9.273	0.52	0.31	2.83	0.454545454545455	0.575757575757576	0.618181818181818	0.649350649350649	3.72316668430964	4.25383331875006	4.08016666273276	0.832666665315628	0.835833332811793	0.834111112273402	NA	POLO_box_1	NA	-2.24638732080918
PLK1	451.5	N;D	8.1775	8.2945	11.4545	2.04	2.005	4.26	6.6735	6.867	9.591	1.505	1.485	3.765	0.590909090909091	0.621212121212122	0.627272727272727	0.636363636363636	3.3868333597978	3.76249998311202	4.1938888794846	0.671666665623585	0.752499999478459	0.834999999652306	NA	POLO_box_1	NA	NA
PLK1	452	D	7.812	8.062	11.818	3.61	3.79	5.55	5.894	6.273	9.909	2.49	2.66	4.7	0.727272727272727	0.666666666666667	0.636363636363636	0.623376623376623	4.2519999841849	3.90924995640914	4.40505555272102	0.671666665623585	0.752499999478459	0.834999999652306	NA	POLO_box_1	NA	NA
PLK1	452	D	7.812	8.062	11.818	3.61	3.79	5.55	5.894	6.273	9.909	2.49	2.66	4.7	0.727272727272727	0.666666666666667	0.636363636363636	0.623376623376623	5.22049996256828	4.01708330214024	4.23649997512499	0.672333333641291	0.752499999478459	0.834999999652306	NA	POLO_box_1	NA	NA
PLK1	452.5	D;G	8.4325	8.7595	12.591	3.63	3.815	5.9	6.383	6.762	10.5455	2.835	3.005	5.03	0.772727272727272	0.696969696969697	0.645454545454546	0.636363636363636	4.92016662160555	4.10283329586188	4.2683333059152	0.672333333641291	0.752499999478459	0.834999999652306	NA	POLO_box_1	NA	NA
PLK1	453	G	9.053	9.457	13.364	3.65	3.84	6.25	6.872	7.251	11.182	3.18	3.35	5.36	0.818181818181818	0.727272727272727	0.654545454545455	0.649350649350649	4.61333327492078	4.6358333081007	3.99388885498047	0.672333333641291	0.752499999478459	0.834999999652307	NA	POLO_box_1	NA	NA
PLK1	453	G	9.053	9.457	13.364	3.65	3.84	6.25	6.872	7.251	11.182	3.18	3.35	5.36	0.818181818181818	0.727272727272727	0.654545454545455	0.649350649350649	4.31099991997083	4.71116662522157	4.09783331553141	0.672333333641291	0.752833333487312	0.834999999652307	NA	POLO_box_1	NA	NA
PLK1	453.5	G;D	9.2505	9.655	13.091	2.985	3.175	5.565	6.6275	7.0065	10.8635	2.255	2.425	4.73	0.727272727272727	0.712121212121212	0.681818181818182	0.655844155844155	4.81883323192596	5.10008328656356	4.19027775526047	0.833333333333333	0.836166666820645	0.834999999652307	NA	POLO_box_1	NA	NA
PLK1	454	D	9.448	9.853	12.818	2.32	2.51	4.88	6.383	6.762	10.545	1.33	1.5	4.1	0.636363636363636	0.696969696969697	0.709090909090909	0.662337662337662	5.0196666320165	4.38824996352196	4.47116664383146	0.833333333333333	0.836166666820645	0.834999999652307	NA	POLO_box_1	NA	NA
PLK1	454	D	9.448	9.853	12.818	2.32	2.51	4.88	6.383	6.762	10.545	1.33	1.5	4.1	0.636363636363636	0.696969696969697	0.709090909090909	0.662337662337662	4.20183328787486	4.2851666311423	4.75866665442785	0.833333333333333	0.836166666820645	0.835222222324875	525	POLO_box_1	NA	NA
PLK1	454.5	D;S	8.954	9.333	12.0455	2.025	2.175	4.125	6.264	6.641	10.545	1.095	1.265	4.1	0.636363636363636	0.681818181818182	0.7	0.688311688311688	5.27999995152155	4.5919999529918	5.15233331918716	1	0.916666666666667	0.890777777880431	525	POLO_box_1	NA	NA
PLK1	455	S	8.46	8.813	11.273	1.73	1.84	3.37	6.145	6.52	10.545	0.86	1.03	4.1	0.636363636363636	0.666666666666667	0.690909090909091	0.714285714285714	4.16316665212313	4.58074997365475	5.04827778206931	1	0.916666666666667	0.890777777880431	525	POLO_box_1	NA	NA
PLK1	455	S	8.46	8.813	11.273	1.73	1.84	3.37	6.145	6.52	10.545	0.86	1.03	4.1	0.636363636363636	0.666666666666667	0.690909090909091	0.714285714285714	4.25933334231377	4.52775000035763	4.94916664891773	1	0.916666666666667	0.890777777880431	525	POLO_box_1	NA	NA
PLK1	455.5	S;L	9.624	9.9775	11.8185	2.585	2.705	3.84	7.028	7.405	10.8635	1.66	1.83	4.42	0.681818181818181	0.666666666666667	0.690909090909091	0.733766233766234	4.36516667405764	5.26841666797797	5.15772219830089	1	1	0.944444444444445	525	POLO_box_1	NA	NA
PLK1	456	L	10.788	11.142	12.364	3.44	3.57	4.31	7.911	8.29	11.182	2.46	2.63	4.74	0.727272727272727	0.666666666666667	0.690909090909091	0.753246753246753	4.14183331529299	5.26575003564358	5.22466666499774	1	1	0.944444444444445	525	POLO_box_1	NA	NA
PLK1	456	L	10.788	11.142	12.364	3.44	3.57	4.31	7.911	8.29	11.182	2.46	2.63	4.74	0.727272727272727	0.666666666666667	0.690909090909091	0.753246753246753	4.8536667128404	5.26825001339118	5.12061112787988	1	1	0.944444444444445	525	POLO_box_1	NA	NA
PLK1	456.5	L;Q	11.5255	11.892	12.5455	3.56	3.695	3.98	8.5135	8.893	10.8635	2.945	3.115	4.42	0.681818181818181	0.696969696969697	0.727272727272728	0.74025974025974	5.25683338443438	5.32716668148835	5.29955556988716	1	1	0.944500000002639	525	POLO_box_1	NA	NA
PLK1	457	Q	12.263	12.642	12.727	3.68	3.82	3.65	9.116	9.496	10.545	3.43	3.6	4.1	0.636363636363636	0.727272727272727	0.763636363636364	0.727272727272727	6.36833341916402	5.32716668148835	5.28605559468269	1	1	0.944500000002639	525	POLO_box_1	NA	NA
PLK1	457	Q	12.263	12.642	12.727	3.68	3.82	3.65	9.116	9.496	10.545	3.43	3.6	4.1	0.636363636363636	0.727272727272727	0.763636363636364	0.727272727272727	6.27716668446859	5.5800000478824	5.37411115235752	1	1	0.944500000002639	525	POLO_box_1	NA	-0.72385858997603
PLK1	457.5	Q;Y	13.7175	14.122	14.409	5.13	5.3	5.4	9.8965	10.2765	11.1815	4.23	4.4	4.74	0.727272727272727	0.772727272727272	0.763636363636364	0.720779220779221	6.28916668891907	5.30933337906996	5.36633338199721	1	0.916750000003958	0.944500000002639	525	POLO_box_1	NA	NA
PLK1	458	Y	15.172	15.602	16.091	6.58	6.78	7.15	10.677	11.057	11.818	5.03	5.2	5.38	0.818181818181818	0.818181818181818	0.763636363636364	0.714285714285714	6.51250004768371	5.84750006596247	5.07494448622068	1	0.916750000003958	0.944500000002639	525	POLO_box_1	NA	NA
PLK1	458	Y	15.172	15.602	16.091	6.58	6.78	7.15	10.677	11.057	11.818	5.03	5.2	5.38	0.818181818181818	0.818181818181818	0.763636363636364	0.714285714285714	6.3063333829244	5.9315000573794	4.99627782569991	1	0.916750000003958	0.944388890322039	525	POLO_box_1	NA	NA
PLK1	458.5	Y;I	13.976	14.368	14.7275	5.545	5.715	6.12	11.329	11.7085	12.6365	5.005	5.17	6	0.909090909090909	0.818181818181818	0.745454545454545	0.707792207792207	5.36183337370555	5.866916735967	4.72244449125396	0.833500000007916	0.916750000003958	0.888833334766484	NA	POLO_box_1	NA	NA
PLK1	459	I	12.78	13.134	13.364	4.51	4.65	5.09	11.981	12.36	13.455	4.98	5.14	6.62	1	0.818181818181818	0.727272727272727	0.701298701298701	5.32666671276093	5.54150007168452	4.79088893201616	0.833500000007916	0.916750000003958	0.880500002757698	NA	POLO_box_1	NA	NA
PLK1	459	I	12.78	13.134	13.364	4.51	4.65	5.09	11.981	12.36	13.455	4.98	5.14	6.62	1	0.818181818181818	0.727272727272727	0.701298701298701	5.58583343029022	5.06758338212967	4.62327780988481	0.833500000007916	0.916583335483059	0.873833335826122	NA	POLO_box_1	NA	NA
PLK1	459.5	I;E	12.0815	12.3715	13.3185	3.91	3.99	4.875	10.9055	11.1045	12.955	3.555	3.54	5.36	0.818181818181818	0.772727272727272	0.718181818181818	0.688311688311688	5.44466678301493	4.45525004466375	4.31905559698741	0.833500000007916	0.833250002149725	0.818277780270566	NA	POLO_box_1	NA	NA
PLK1	460	E	11.383	11.609	13.273	3.31	3.33	4.66	9.83	9.849	12.455	2.13	1.94	4.1	0.636363636363636	0.727272727272727	0.709090909090909	0.675324675324675	4.57050009568532	4.00216668844223	4.06233337190416	0.833500000007916	0.820750004136547	0.817555557412561	NA	POLO_box_1	NA	NA
PLK1	460	E	11.383	11.609	13.273	3.31	3.33	4.66	9.83	9.849	12.455	2.13	1.94	4.1	0.636363636363636	0.727272727272727	0.709090909090909	0.675324675324675	3.82883338133494	3.79633337259293	3.76183336310916	0.833166670966117	0.810750003739183	0.816888889394856	NA	POLO_box_1	NA	NA
PLK1	460.5	E;R	11.254	11.494	13.182	3.285	3.32	4.385	9.593	9.682	12.0455	2.12	1.995	3.785	0.59090909090909	0.651515151515151	0.681818181818182	0.655844155844155	3.54866671562195	3.33400005102158	3.52016669470403	0.833000004291534	0.727416670405849	0.761388889397495	NA	POLO_box_1	NA	NA
PLK1	461	R	11.125	11.379	13.091	3.26	3.31	4.11	9.356	9.515	11.636	2.11	2.05	3.47	0.545454545454545	0.575757575757576	0.654545454545455	0.636363636363636	2.67766666412354	2.83725003401438	3.10216668393049	0.808000008265177	0.726333336118842	0.705833333841939	NA	POLO_box_1	NA	NA
PLK1	461	R	11.125	11.379	13.091	3.26	3.31	4.11	9.356	9.515	11.636	2.11	2.05	3.47	0.545454545454545	0.575757575757576	0.654545454545455	0.636363636363636	2.00683331489563	2.48958335320155	2.81338891531858	0.788000007470449	0.725333334092284	0.650388889402772	NA	POLO_box_1	NA	-2.30816075995153
PLK1	461.5	R;D	10.888	11.0145	12.909	3.375	3.3	4.325	9.2935	9.371	11.318	2.05	1.915	3.445	0.545454545454545	0.560606060606061	0.590909090909091	0.649350649350649	1.22333331902822	2.59933335520327	2.20611115110417	0.621333340803782	0.725333334092284	0.594833333847216	NA	POLO_box_1	NA	NA
PLK1	462	D	10.651	10.65	12.727	3.49	3.29	4.54	9.231	9.227	11	1.99	1.78	3.42	0.545454545454545	0.545454545454545	0.527272727272727	0.662337662337662	1.10399997234344	1.98991666951527	2.24144446663558	0.619166672229767	0.64200000075895	0.594833333847216	NA	POLO_box_1	NA	NA
PLK1	462	D	10.651	10.65	12.727	3.49	3.29	4.54	9.231	9.227	11	1.99	1.78	3.42	0.545454545454545	0.545454545454545	0.527272727272727	0.662337662337662	1.15033332506816	1.42716665783276	2.20266666490999	0.61749999721845	0.5588333341002	0.594833333847216	NA	POLO_box_1	NA	NA
PLK1	462.5	D;G	10.6055	10.6225	12.636	3.595	3.405	4.51	9.5945	9.5925	11.318	2.615	2.4	3.445	0.545454545454545	0.515151515151515	0.563636363636363	0.649350649350649	1.64999999478459	0.586833335148792	2.38822222231991	0.617666663893033	0.475500000766866	0.650333333844578	NA	POLO_box_1	NA	NA
PLK1	463	G	10.56	10.595	12.545	3.7	3.52	4.48	9.958	9.958	11.636	3.24	3.02	3.47	0.545454545454545	0.484848484848485	0.6	0.636363636363636	1.30216667490701	1.07691665211072	2.24016664239267	0.475999993252723	0.475500000766866	0.650333333844578	NA	POLO_box_1	NA	NA
PLK1	463	G	10.56	10.595	12.545	3.7	3.52	4.48	9.958	9.958	11.636	3.24	3.02	3.47	0.545454545454545	0.484848484848485	0.6	0.636363636363636	0.847500000769893	1.38958330669751	2.02066663052473	0.329666660729951	0.475666665287766	0.650333333844578	NA	POLO_box_1	NA	NA
PLK1	463.5	G;T	9.848	9.91	11.7725	2.595	2.435	3.355	9.3075	9.3075	11	2.25	2.035	2.835	0.454545454545454	0.560606060606061	0.627272727272727	0.655844155844155	-0.0496666487306356	1.80799997566889	2.00527773776816	0.329666660729951	0.558999998621099	0.650333333844578	NA	POLO_box_1	NA	NA
PLK1	464	T	9.136	9.225	11	1.49	1.35	2.23	8.657	8.657	10.364	1.26	1.05	2.2	0.363636363636364	0.636363636363636	0.654545454545455	0.675324675324675	1.04983333187799	2.02141663152724	2.22794441195826	0.331833329303966	0.571499996634278	0.650333333844578	NA	POLO_box_1	NA	NA
PLK1	464	T	9.136	9.225	11	1.49	1.35	2.23	8.657	8.657	10.364	1.26	1.05	2.2	0.363636363636364	0.636363636363636	0.654545454545455	0.675324675324675	1.62883328832686	2.02758328833928	2.54388887166149	0.333833333357082	0.581499997031642	0.650444443525177	NA	POLO_box_1	NA	NA
PLK1	464.5	T;E	10.738	10.9725	12.3635	3.32	3.325	3.835	10.5985	10.7885	12.273	3.58	3.56	4.375	0.681818181818182	0.681818181818181	0.690909090909091	0.675324675324675	1.96599995655318	2.39624994713813	2.88094442234271	0.500333333349166	0.664833330364975	0.705999999080733	NA	POLO_box_1	NA	NA
PLK1	465	E	12.34	12.72	13.727	5.15	5.3	5.44	12.54	12.92	14.182	5.9	6.07	6.55	1	0.727272727272727	0.727272727272727	0.675324675324675	2.74066658814748	2.78991663176566	2.9205555367387	0.667000000015832	0.665916664651983	0.714333331089519	NA	POLO_box_1	NA	NA
PLK1	465	E	12.34	12.72	13.727	5.15	5.3	5.44	12.54	12.92	14.182	5.9	6.07	6.55	1	0.727272727272727	0.727272727272727	0.675324675324675	3.20766657590866	3.24066664495816	2.92788886837661	0.833333333333333	0.666916666678541	0.720999998021095	485	POLO_box_1	NA	NA
PLK1	465.5	E;S	11.009	11.376	13.091	3.4	3.53	4.545	10.754	11.134	13.3185	3.805	3.97	5.715	0.909090909090909	0.818181818181818	0.727272727272727	0.675324675324675	4.8421665430069	3.49641663612177	3.19827774974207	1	0.750166666674583	0.77655555357665	485	POLO_box_1	NA	NA
PLK1	466	S	9.678	10.032	12.455	1.65	1.76	3.65	8.968	9.348	12.455	1.71	1.87	4.88	0.818181818181818	0.909090909090909	0.727272727272727	0.675324675324675	4.52999993165334	3.72974996765455	3.19166664096216	1	0.833500000007916	0.777277776434656	485	POLO_box_1	NA	NA
PLK1	466	S	9.678	10.032	12.455	1.65	1.76	3.65	8.968	9.348	12.455	1.71	1.87	4.88	0.818181818181818	0.909090909090909	0.727272727272727	0.675324675324675	4.85250000158946	3.96808330217997	3.12627774953014	1	0.916666666666667	0.777222221594356	485	POLO_box_1	NA	NA
PLK1	466.5	S;Y	11.099	11.491	13.8185	3.55	3.7	5.47	9.8765	10.256	12.682	2.87	3.035	5.435	0.863636363636364	0.833333333333333	0.745454545454545	0.688311688311688	5.02683331569036	4.82224994897842	3.11661108355555	1	1	0.803055554408477	485	POLO_box_1	NA	NA
PLK1	467	Y	12.52	12.95	15.182	5.45	5.64	7.29	10.785	11.164	12.909	4.03	4.2	5.99	0.909090909090909	0.757575757575757	0.763636363636364	0.701298701298701	4.71883334716161	4.26258329550425	3.40449998279413	1	1	0.858611109964032	485	POLO_box_1	NA	NA
PLK1	467	Y	12.52	12.95	15.182	5.45	5.64	7.29	10.785	11.164	12.909	4.03	4.2	5.99	0.909090909090909	0.757575757575757	0.763636363636364	0.701298701298701	4.72850002845128	3.87499998013178	3.7128333201011	1	0.998916665712992	0.914055554403199	485	POLO_box_1	NA	NA
PLK1	467.5	Y;L	10.3015	10.69	12.9545	3.21	3.37	5.27	9.2365	9.61	11.6365	2.32	2.485	4.72	0.727272727272727	0.712121212121212	0.736363636363637	0.707792207792207	4.80233335494995	3.69191664705674	4.2396666424142	1	0.954416664938132	0.969611109958755	485	POLO_box_1	NA	NA
PLK1	468	L	8.083	8.43	10.727	0.97	1.1	3.25	7.688	8.056	10.364	0.61	0.77	3.45	0.545454545454545	0.666666666666667	0.709090909090909	0.714285714285714	3.99516665935516	3.73641668011745	3.89338887565666	1	0.954416664938132	0.969611109958755	485	POLO_box_1	NA	-2.41487097117086
PLK1	468	L	8.083	8.43	10.727	0.97	1.1	3.25	7.688	8.056	10.364	0.61	0.77	3.45	0.545454545454545	0.666666666666667	0.709090909090909	0.714285714285714	2.89749995867411	3.96541669219732	3.75427778065205	0.997833331425985	0.954416664938132	0.969611109958755	485	POLO_box_1	NA	NA
PLK1	468.5	L;T	9.4895	9.7295	10.6815	2.485	2.5	3.34	9.448	9.634	10.0455	2.505	2.48	3.45	0.545454545454545	0.636363636363636	0.672727272727273	0.701298701298701	2.35699997842312	3.93841669211785	3.56588888996177	0.908833329876264	0.954416664938132	0.914111109961394	NA	POLO_box_1	NA	NA
PLK1	469	T	10.896	11.029	10.636	4	3.9	3.43	11.208	11.212	9.727	4.4	4.19	3.45	0.545454545454545	0.606060606060606	0.636363636363636	0.688311688311688	2.75400001307329	3.57508334765832	3.55438890225357	0.908833329876264	0.954416664938132	0.914111109961394	NA	POLO_box_1	NA	NA
PLK1	469	T	10.896	11.029	10.636	4	3.9	3.43	11.208	11.212	9.727	4.4	4.19	3.45	0.545454545454545	0.606060606060606	0.636363636363636	0.688311688311688	3.20233335594336	3.20516667018334	3.61588892175092	0.908833329876264	0.954416664938132	0.914111109961394	NA	POLO_box_1	NA	-2.67094034454939
PLK1	469.5	T;V	10.2255	10.469	10.7725	3.28	3.295	3.71	9.325	9.5145	10.3635	2.55	2.525	4.085	0.636363636363636	0.590909090909091	0.627272727272727	0.655844155844155	3.07450002928575	2.83541667709748	3.52022225740883	0.908833329876264	0.87116666494209	0.91311110959052	NA	POLO_box_1	NA	NA
PLK1	470	V	9.555	9.909	10.909	2.56	2.69	3.99	7.442	7.817	11	0.7	0.86	4.72	0.727272727272727	0.575757575757576	0.618181818181818	0.623376623376623	3.15500003596147	2.97216667979956	3.36105557696687	0.908833329876264	0.87116666494209	0.91311110959052	NA	POLO_box_1	NA	NA
PLK1	470	V	9.555	9.909	10.909	2.56	2.69	3.99	7.442	7.817	11	0.7	0.86	4.72	0.727272727272727	0.575757575757576	0.618181818181818	0.623376623376623	3.51283338169257	3.05958336840073	3.03850000848373	0.910999998450279	0.87116666494209	0.912611109405083	NA	POLO_box_1	NA	NA
PLK1	470.5	V;S	8.818	9.0325	10.4545	2.07	2.065	3.125	7.1795	7.361	10.2725	0.84	0.805	3.545	0.590909090909091	0.621212121212122	0.6	0.623376623376623	3.31383337577184	2.87916670863827	2.84805557048983	0.833500000007916	0.86966666438578	0.863999998293972	NA	POLO_box_1	NA	NA
PLK1	471	S	8.081	8.156	10	1.58	1.44	2.26	6.917	6.905	9.545	0.98	0.75	2.37	0.454545454545455	0.666666666666667	0.581818181818182	0.623376623376623	3.19033334652583	3.04400003577272	2.94700000931819	0.833500000007916	0.86966666438578	0.863833330461704	NA	POLO_box_1	NA	-2.9520167039332
PLK1	471	S	8.081	8.156	10	1.58	1.44	2.26	6.917	6.905	9.545	0.98	0.75	2.37	0.454545454545455	0.666666666666667	0.581818181818182	0.623376623376623	2.9168333808581	3.10900003338853	2.93777779324187	0.833500000007916	0.869999998394633	0.863611107789135	NA	POLO_box_1	NA	NA
PLK1	471.5	S;S	8.081	8.156	10	1.735	1.72	2.99	6.917	6.905	9.545	1.095	1.065	3.635	0.636363636363636	0.606060606060606	0.618181818181818	0.61038961038961	2.68383338799079	3.09358336652319	2.7959444647034	0.830499998895296	0.841583332502826	0.808111107791774	NA	POLO_box_1	NA	NA
PLK1	472	S	8.081	8.156	10	1.89	2	3.72	6.917	6.905	9.545	1.21	1.38	4.9	0.818181818181818	0.545454545454545	0.654545454545455	0.597402597402597	2.93300003558397	3.04350000744065	2.68105557478136	0.830499998895296	0.841333330754424	0.752611107794413	NA	POLO_box_1	NA	NA
PLK1	472	S	8.081	8.156	10	1.89	2	3.72	6.917	6.905	9.545	1.21	1.38	4.9	0.818181818181818	0.545454545454545	0.654545454545455	0.597402597402597	2.7051666850845	2.80550001189113	2.68144446197483	0.828999998338986	0.840999996745571	0.698055552868431	NA	POLO_box_1	NA	NA
PLK1	472.5	S;H	9.0395	9.1345	10.6365	2.095	2.09	3.695	7.3445	7.333	9.227	1.025	0.995	3.53	0.590909090909091	0.621212121212121	0.618181818181818	0.590909090909091	2.87333335727453	2.65666668241223	2.68633335000939	0.849666664997736	0.757749996749529	0.67222222005431	NA	POLO_box_1	NA	NA
PLK1	473	H	9.998	10.113	11.273	2.3	2.18	3.67	7.772	7.761	8.909	0.84	0.61	2.16	0.363636363636364	0.696969696969697	0.581818181818182	0.584415584415584	2.89666666835546	2.44408334419131	2.45427778528796	0.849166661500931	0.674499996753487	0.621722219951658	NA	POLO_box_1	NA	NA
PLK1	473	H	9.998	10.113	11.273	2.3	2.18	3.67	7.772	7.761	8.909	0.84	0.61	2.16	0.363636363636364	0.696969696969697	0.581818181818182	0.584415584415584	2.69416664292415	2.26575000211596	2.2461111197869	0.848499993483225	0.591583330077507	0.57444444239243	NA	POLO_box_1	NA	NA
PLK1	473.5	H;P	11.864	12.1355	12.773	4.505	4.555	5.55	9.663	9.7615	9.6365	3.005	2.975	3.83	0.636363636363636	0.621212121212121	0.581818181818182	0.603896103896103	2.62949997683366	2.37258333712816	2.13411112295257	0.684999994603762	0.591583330077507	0.518888886836875	NA	POLO_box_1	NA	NA
PLK1	474	P	13.73	14.158	14.273	6.71	6.93	7.43	11.554	11.762	10.364	5.17	5.34	5.5	0.909090909090909	0.545454545454545	0.581818181818182	0.623376623376623	1.95516665279865	2.08625000466903	1.93866667482588	0.518499994611678	0.515833329923528	0.463333331281319	NA	POLO_box_1	NA	-2.24603703391656
PLK1	474	P	13.73	14.158	14.273	6.71	6.93	7.43	11.554	11.762	10.364	5.17	5.34	5.5	0.909090909090909	0.545454545454545	0.581818181818182	0.623376623376623	1.82633331914743	1.9107499892513	2.11655557155609	0.354166661816028	0.444916663584687	0.463333331281319	NA	POLO_box_1	NA	NA
PLK1	474.5	P;N	11.0775	11.272	12.4545	3.975	3.995	5.2	9.172	9.1845	9.091	2.735	2.71	3.83	0.636363636363636	0.560606060606061	0.6	0.61038961038961	1.87183331698179	1.85924999043345	2.23600001798736	0.333499995157278	0.363083330807664	0.51883333127868	NA	POLO_box_1	NA	NA
PLK1	475	N	8.425	8.386	10.636	1.24	1.06	2.97	6.79	6.607	7.818	0.3	0.08	2.16	0.363636363636364	0.575757575757576	0.618181818181818	0.597402597402597	1.2758333409826	1.44149999444683	2.18783334559864	0.182499998346126	0.279749997474331	0.51883333127868	NA	POLO_box_1	NA	NA
PLK1	475	N	8.425	8.386	10.636	1.24	1.06	2.97	6.79	6.607	7.818	0.3	0.08	2.16	0.363636363636364	0.575757575757576	0.618181818181818	0.597402597402597	1.12733333557844	1.82225001479189	1.9222222202354	0.0413333336861494	0.280499997752486	0.518722221598081	NA	POLO_box_1	NA	NA
PLK1	475.5	N;S	8.5955	8.64	10.8635	1.58	1.465	2.715	7.195	7.1	8.7725	0.95	0.73	2.485	0.40909090909091	0.590909090909091	0.609090909090909	0.603896103896103	1.08900000403325	1.91733334834377	1.95488888770342	0.0411666670115665	0.353416664419152	0.519611112288354	NA	POLO_box_1	NA	-1.73006246152688
PLK1	476	S	8.766	8.894	11.091	1.92	1.87	2.46	7.6	7.593	9.727	1.6	1.38	2.81	0.454545454545455	0.606060606060606	0.6	0.61038961038961	0.927833336095015	1.83341668422023	2.07599998927779	0.0410000003369835	0.353666666167555	0.519611112288355	NA	POLO_box_1	NA	-0.99082640074479
PLK1	476	S	8.766	8.894	11.091	1.92	1.87	2.46	7.6	7.593	9.727	1.6	1.38	2.81	0.454545454545455	0.606060606060606	0.6	0.61038961038961	1.81816671043634	1.53625000889103	2.39855555776093	0.206833333688943	0.353833335655509	0.520111112473791	NA	POLO_box_1	NA	NA
PLK1	476.5	S;L	8.8065	8.9465	11.2275	3.03	3.07	3.845	9.158	9.3425	11.409	3.1	3.075	4.5	0.727272727272728	0.590909090909091	0.6	0.649350649350649	1.96283337970575	1.6175833431383	2.54711110972696	0.373333333681027	0.436916671130651	0.568722223584902	NA	POLO_box_1	NA	NA
PLK1	477	L	8.847	8.999	11.364	4.14	4.27	5.23	10.716	11.092	13.091	4.6	4.77	6.19	1	0.575757575757576	0.6	0.688311688311688	2.39100002745787	2.13641665751735	2.77933334890339	0.524833333988984	0.520166671126693	0.568888891417171	NA	POLO_box_1	NA	NA
PLK1	477	L	8.847	8.999	11.364	4.14	4.27	5.23	10.716	11.092	13.091	4.6	4.77	6.19	1	0.575757575757576	0.6	0.688311688311688	1.94516668220361	2.68466667706768	3.01755557705959	0.666333337624868	0.603083337802673	0.569111114089739	NA	POLO_box_1	NA	NA
PLK1	477.5	L;M	8.4445	8.523	10.8185	2.06	2.015	3.21	9.034	9.2085	11.182	2.415	2.38	3.865	0.636363636363636	0.651515151515151	0.654545454545455	0.668831168831169	2.14616668224335	2.88475000609954	3.54850001384815	0.832666675249735	0.686333337798715	0.624611114087101	504	POLO_box_1	NA	NA
PLK1	478	M	8.042	8.047	10.273	-0.02	-0.24	1.19	7.352	7.325	9.273	0.23	-0.01	1.54	0.272727272727273	0.727272727272727	0.709090909090909	0.649350649350649	3.34499997893969	3.53108335286379	4.0365000060863	0.999333341916402	0.762083337952693	0.680111114084462	504	POLO_box_1	NA	-2.38164865269976
PLK1	478	M	8.042	8.047	10.273	-0.02	-0.24	1.19	7.352	7.325	9.273	0.23	-0.01	1.54	0.272727272727273	0.727272727272727	0.709090909090909	0.649350649350649	3.55116664369901	3.96266669780016	4.23722223689159	0.999333341916402	0.833000004291534	0.735388891868449	504	POLO_box_1	NA	NA
PLK1	478.5	M;K	10.436	10.613	12.1365	2.62	2.585	3.395	10.1075	10.2835	11.5	3.075	3.04	3.77	0.590909090909091	0.712121212121212	0.727272727272727	0.675324675324675	3.80666663249334	4.77825001875559	4.29388890498214	0.999333341916402	0.916333337624868	0.79088889186581	504	POLO_box_1	NA	NA
PLK1	479	K	12.83	13.179	14	5.26	5.41	5.6	12.863	13.242	13.727	5.92	6.09	6	0.909090909090909	0.696969696969697	0.745454545454545	0.701298701298701	4.6711666782697	5.59083334108194	4.39605556428432	0.999333341916402	0.999666670958201	0.841388891968462	504	POLO_box_1	NA	NA
PLK1	479	K	12.83	13.179	14	5.26	5.41	5.6	12.863	13.242	13.727	5.92	6.09	6	0.909090909090909	0.696969696969697	0.745454545454545	0.701298701298701	5.98016671339671	5.44675000011921	4.62861112587982	0.999666670958201	0.999666670958201	0.88866666952769	504	POLO_box_1	NA	NA
PLK1	479.5	K;K	12.83	13.179	14	5.34	5.49	5.45	12.863	13.242	13.727	6.035	6.205	5.995	0.909090909090909	0.757575757575758	0.718181818181818	0.733766233766234	7.41033335526784	5.45941666762034	4.5916666785876	1	0.999666670958201	0.88866666952769	504	POLO_box_1	NA	NA
PLK1	480	K	12.83	13.179	14	5.42	5.57	5.3	12.863	13.242	13.727	6.15	6.32	5.99	0.909090909090909	0.818181818181818	0.690909090909091	0.766233766233766	7.83666670322418	5.39858333269755	4.55433334575759	1	0.999666670958201	0.88866666952769	504	POLO_box_1	NA	NA
PLK1	480	K	12.83	13.179	14	5.42	5.57	5.3	12.863	13.242	13.727	6.15	6.32	5.99	0.909090909090909	0.818181818181818	0.690909090909091	0.766233766233766	7.34233335653941	5.97033334771792	4.26788889368375	1	0.999833335479101	0.834388891752396	504	POLO_box_1	NA	NA
PLK1	480	K	12.83	13.179	14	5.42	5.57	5.3	12.863	13.242	13.727	6.15	6.32	5.99	0.909090909090909	0.818181818181818	0.690909090909091	0.766233766233766	7.11216670274734	5.81441667675972	4.13338889016045	1	0.916666666666667	0.77883333619684	504	POLO_box_1	NA	NA
PLK1	481	I	11.418	11.772	13.182	3.48	3.61	4.37	8.332	8.707	11.818	1.14	1.31	4.07	0.636363636363636	0.757575757575758	0.818181818181818	0.753246753246753	5.05783333567282	3.41100000931571	2.93900001442267	0.83416666664804	0.584583333305394	0.554555556678679	439	POLO_box_1	NA	NA
PLK1	481	I	11.418	11.772	13.182	3.48	3.61	4.37	8.332	8.707	11.818	1.14	1.31	4.07	0.636363636363636	0.757575757575758	0.818181818181818	0.753246753246753	6.18766665458679	3.68641668651253	2.97383334632549	1	0.667000001839672	0.609444444216529	439	POLO_box_1	NA	NA
PLK1	481	I	11.418	11.772	13.182	3.48	3.61	4.37	8.332	8.707	11.818	1.14	1.31	4.07	0.636363636363636	0.757575757575758	0.818181818181818	0.753246753246753	5.68599994977315	4.33866668585688	3.37733334613343	1	0.750333335173006	0.664999999772085	439	POLO_box_1	NA	-2.93900018895875
PLK1	481.5	I;T	11.8515	12.218	13.273	3.695	3.83	4.235	10.012	10.3895	12.1365	2.74	2.91	4.385	0.681818181818181	0.757575757575758	0.818181818181818	0.779220779220779	3.99083333214124	4.33408335316926	3.21916667930782	0.834999999962747	0.831750001680727	0.665111110882006	NA	POLO_box_1	NA	NA
PLK1	482	T	12.285	12.664	13.364	3.91	4.05	4.1	11.692	12.072	12.455	4.34	4.51	4.7	0.727272727272727	0.757575757575758	0.818181818181818	0.805194805194805	3.78916669885317	4.4220833517611	3.72711114730272	0.833166670364638	0.913666666330149	0.720666666437561	NA	POLO_box_1	NA	NA
PLK1	482	T	12.285	12.664	13.364	3.91	4.05	4.1	11.692	12.072	12.455	4.34	4.51	4.7	0.727272727272727	0.757575757575758	0.818181818181818	0.805194805194805	3.78916669885317	4.32058331742883	4.12322225649324	0.833166670364638	0.913666666330149	0.776222221993117	NA	POLO_box_1	NA	NA
PLK1	482.5	T;L	12.4475	12.814	13.5	4.34	4.48	4.53	12.0095	12.3895	13.091	5.13	5.3	5.35	0.818181818181818	0.803030303030303	0.790909090909091	0.805194805194805	3.61033337066571	3.41316667571664	4.14200003424452	0.829333336713413	0.830583332998989	0.831666667868073	NA	POLO_box_1	NA	NA
PLK1	483	L	12.61	12.964	13.636	4.77	4.91	4.96	12.327	12.707	13.727	5.92	6.09	6	0.909090909090909	0.848484848484848	0.763636363636364	0.805194805194805	2.65650004893541	3.79883338386814	4.54961114542352	0.827333332660297	0.830583332998989	0.886944445652059	NA	POLO_box_1	NA	NA
PLK1	483	L	12.61	12.964	13.636	4.77	4.91	4.96	12.327	12.707	13.727	5.92	6.09	6	0.909090909090909	0.848484848484848	0.763636363636364	0.805194805194805	2.9551666850845	3.74075004830956	4.54961114542352	0.827333332660298	0.830583332998989	0.88694444565206	NA	POLO_box_1	NA	NA
PLK1	483.5	L;L	12.61	12.964	13.636	4.605	4.74	4.96	12.327	12.707	13.727	5.33	5.5	5.995	0.909090909090909	0.833333333333333	0.790909090909091	0.811688311688312	2.83550001929204	3.68408338353038	4.03888893893196	0.82616666603523	0.830416668478089	0.882777779647667	NA	POLO_box_1	NA	NA
PLK1	484	L	12.61	12.964	13.636	4.44	4.57	4.96	12.327	12.707	13.727	4.74	4.91	5.99	0.909090909090909	0.818181818181818	0.818181818181818	0.818181818181818	3.8085000688831	3.73058339084188	4.22833338814477	0.827999995633339	0.830416668478089	0.882777779647667	NA	POLO_box_1	NA	-2.83748139641197
PLK1	484	L	12.61	12.964	13.636	4.44	4.57	4.96	12.327	12.707	13.727	4.74	4.91	5.99	0.909090909090909	0.818181818181818	0.818181818181818	0.818181818181818	3.69233339776595	3.9814167432487	4.22833338814477	0.827999995633339	0.830416668478089	0.882777779647667	NA	POLO_box_1	NA	-2.10478630931491
PLK1	484.5	L;K	12.061	12.4165	13.318	3.67	3.795	4.405	11.445	11.809	12.7725	3.74	3.895	5.02	0.772727272727272	0.818181818181818	0.845454545454545	0.824675324675324	3.75783339639505	4.06291674232731	4.4706667340878	0.831500000242765	0.906666669490126	0.882777779647667	NA	POLO_box_1	NA	NA
PLK1	485	K	11.512	11.869	13	2.9	3.02	3.85	10.563	10.911	11.818	2.74	2.88	4.05	0.636363636363636	0.818181818181818	0.872727272727273	0.831168831168831	4.80466673274835	4.44791673279057	4.199444513561	0.83350000429588	0.907583334289181	0.882777779647667	NA	POLO_box_1	NA	NA
PLK1	485	K	11.512	11.869	13	2.9	3.02	3.85	10.563	10.911	11.818	2.74	2.88	4.05	0.636363636363636	0.818181818181818	0.872727272727273	0.831168831168831	5.0076668014129	4.44791673279057	4.40155559881694	0.83350000429588	0.907583334289181	0.882777779647667	469	POLO_box_1	NA	-1.30792919136356
PLK1	485.5	K;Y	13.3985	13.792	14.818	4.76	4.92	5.665	11.912	12.2755	12.7725	4.09	4.245	4.995	0.772727272727272	0.833333333333333	0.854545454545454	0.824675324675324	5.29033346536259	4.90083341579884	4.41977782154249	0.987166672945022	0.909500001114793	0.886388890936764	469	POLO_box_1	NA	NA
PLK1	486	Y	15.285	15.715	16.636	6.62	6.82	7.48	13.261	13.64	13.727	5.44	5.61	5.94	0.909090909090909	0.848484848484848	0.836363636363636	0.818181818181818	5.08733339669804	4.97091674587379	4.74411117140618	0.987166672945022	0.910500003141351	0.8870000008028	469	POLO_box_1	NA	NA
PLK1	486	Y	15.285	15.715	16.636	6.62	6.82	7.48	13.261	13.64	13.727	5.44	5.61	5.94	0.909090909090909	0.848484848484848	0.836363636363636	0.818181818181818	5.20350006781518	5.12475005568316	4.81177786096103	0.987166672945023	0.910500003141351	0.8870000008028	469	POLO_box_1	NA	NA
PLK1	486.5	Y;F	15.0755	15.4925	16.318	6.79	6.985	7.365	13.581	13.9605	13.727	5.91	6.075	6.065	0.954545454545454	0.863636363636364	0.809090909090909	0.824675324675324	6.04383343520264	5.21191672266771	4.82355563859973	0.987500001986821	0.916500003387531	0.887888888181705	469	POLO_box_1	NA	NA
PLK1	487	F	14.866	15.27	16	6.96	7.15	7.25	13.901	14.281	13.727	6.38	6.54	6.19	1	0.878787878787879	0.781818181818182	0.831168831168831	5.13716675899923	5.21191672266771	5.17250008405083	0.987500001986821	0.916500003387531	0.88855555619941	469	POLO_box_1	NA	NA
PLK1	487	F	14.866	15.27	16	6.96	7.15	7.25	13.901	14.281	13.727	6.38	6.54	6.19	1	0.878787878787879	0.781818181818182	0.831168831168831	5.24183330995341	5.37150009255856	5.24016677360568	0.987500001986821	0.916500003387531	0.88855555619941	469	POLO_box_1	NA	NA
PLK1	487.5	F;R	13.713	14.103	14.9545	5.455	5.625	6.075	12.7775	13.155	13.091	5.005	5.17	5.455	0.863636363636364	0.833333333333333	0.818181818181819	0.837662337662338	5.13349997997284	5.35641675970207	5.64266678049333	0.845833333830039	0.916083332151175	0.94394444508685	NA	POLO_box_1	NA	NA
PLK1	488	R	12.56	12.936	13.909	3.95	4.1	4.9	11.654	12.029	12.455	3.63	3.8	4.72	0.727272727272727	0.787878787878788	0.854545454545455	0.844155844155844	5.33650004863739	5.35641675970207	5.64266678049332	0.845833333830039	0.916083332151175	0.94394444508685	NA	POLO_box_1	NA	NA
PLK1	488	R	12.56	12.936	13.909	3.95	4.1	4.9	11.654	12.029	12.455	3.63	3.8	4.72	0.727272727272727	0.787878787878788	0.854545454545455	0.844155844155844	5.53950011730194	5.35641675970207	5.68138900419904	0.845833333830039	0.916083332151175	0.94394444508685	NA	POLO_box_1	NA	NA
PLK1	488.5	R;N	12.07	12.46	13.5	3.73	3.89	4.85	10.7685	11.1455	11.5	3.07	3.24	4.4	0.681818181818181	0.787878787878788	0.863636363636364	0.844155844155844	4.66900008420149	5.81883343805869	6.16727787773642	0.844666662315528	0.922333331157764	0.94405555476745	NA	POLO_box_1	NA	NA
PLK1	489	N	11.58	11.984	13.091	3.51	3.68	4.8	9.883	10.262	10.545	2.51	2.68	4.08	0.636363636363636	0.787878787878788	0.872727272727273	0.844155844155844	5.5756667604049	5.92033347239097	6.23494456729127	0.844666662315528	0.922333331157764	0.94405555476745	NA	POLO_box_1	NA	NA
PLK1	489	N	11.58	11.984	13.091	3.51	3.68	4.8	9.883	10.262	10.545	2.51	2.68	4.08	0.636363636363636	0.787878787878788	0.872727272727273	0.844155844155844	5.47100020945072	5.92033347239097	6.26983341760933	0.844666662315528	0.922333331157764	0.94405555476745	498	POLO_box_1	NA	-2.04866910014655
[truncated: 11,810 more rows]
