# Supplementary material for: PINCER: improved CRISPR/Cas9 screening by efficient cleavage at conserved residues
Source: Nucleic Acids Res. 2020 Aug 21;48(17):9462–77. doi: 10.1093/nar/gkaa645 (PMC7515706; doi:10.1093/nar/gkaa645)
Supplement: gkaa645_Supplemental_Files [file gkaa645_supplemental_files.zip › Supplementary Table 26.xlsx]

## Sheet: Sheet 1
gene
