# Supplementary material for: PINCER: improved CRISPR/Cas9 screening by efficient cleavage at conserved residues
Source: Nucleic Acids Res. 2020 Aug 21;48(17):9462–77. doi: 10.1093/nar/gkaa645 (PMC7515706; doi:10.1093/nar/gkaa645)
Supplement: gkaa645_Supplemental_Files [file gkaa645_supplemental_files.zip › Supplementary Tables 1 to 21.xlsx]

## Sheet: ST1.Review.Review
Table of sgRNA guide design reviews
Title	PMID	Year	Authors
Computational approaches for effective CRISPR guide RNA design and evaluation	https://www.ncbi.nlm.nih.gov/pubmed/31890142	2020	Liu et al.
Improving CRISPR guide design with consensus approaches.	https://www.ncbi.nlm.nih.gov/pubmed/31874627	2019	Bradford, Perrin.
A benchmark of computational CRISPR-Cas9 guide design methods	https://www.ncbi.nlm.nih.gov/pubmed/31465436	2019	Bradford, Perrin.
WeReview: CRISPR Tools-Live Repository of Computational Tools for Assisting CRISPR/Cas Experiments	https://www.ncbi.nlm.nih.gov/pubmed/31349743	2019	Torres-Perez et al.
CRISPR-gRNA Design	https://www.ncbi.nlm.nih.gov/pubmed/30912036	2019	Pallarès Masmitjà et al.
The Current State and Future of CRISPR-Cas9 gRNA Design Tools	https://www.ncbi.nlm.nih.gov/pubmed/30050439	2018	Wilson et al.
Review of CRISPR/Cas9 sgRNA Design Tools	https://www.ncbi.nlm.nih.gov/pubmed/29644494	2018	Cui et al.
Benchmarking CRISPR on-target sgRNA design	https://www.ncbi.nlm.nih.gov/pubmed/28203699	2018	Yan et al.
In Silico Meets In Vivo: Towards Computational CRISPR-Based sgRNA Design.	https://www.ncbi.nlm.nih.gov/pubmed/27418421	2017	Chuai et al.
A comprehensive overview of computational resources to aid in precision genome editing with engineered nucleases	https://www.ncbi.nlm.nih.gov/pubmed/27373734	2017	Periwal
CRISPR guide RNA design for research applications.	https://www.ncbi.nlm.nih.gov/pubmed/27276584	2016	Mohr et al.
Design, execution, and analysis of pooled in vitro CRISPR/Cas9 screens.	https://www.ncbi.nlm.nih.gov/pubmed/27250066	2016	Miles et al.
Genome Editing with CRISPR-Cas9: Can It Get Any Better?	https://www.ncbi.nlm.nih.gov/pubmed/27210042	2016	Haeussler, Concordet.
Single Guide RNA Library Design and Construction.	https://www.ncbi.nlm.nih.gov/pubmed/26933249	2016	Wang et al.
The Rise of CRISPR/Cas for Genome Editing in Stem Cells.	https://www.ncbi.nlm.nih.gov/pubmed/26880991	2016	Shui et al.
Nuclease Target Site Selection for Maximizing On-target Activity and Minimizing Off-target Effects in Genome Editing.	https://www.ncbi.nlm.nih.gov/pubmed/26750397	2016	Lee et al.
Resources for the design of CRISPR gene editing experiments.	https://www.ncbi.nlm.nih.gov/pubmed/26612492	2015	Graham, Root.
Keeping CRISPR/Cas on-Target.	https://www.ncbi.nlm.nih.gov/pubmed/26453843	2016	Jamal et al.
CRISPR-Cas9-mediated genome editing and guide RNA design.	https://www.ncbi.nlm.nih.gov/pubmed/25991564	2015	Wiles et al.
Target specificity of the CRISPR-Cas9 system.	https://www.ncbi.nlm.nih.gov/pubmed/25722925	2014	Wu et al.

## Sheet: ST2.Library.Review
Table of Genome-wide Human CRISPR libraries
Library	Publication	PMID	Mouse equivalent	sgRNAs/Gene	efficacy score	specificity score	domains	conservation	3'%	PolyT avoided	SNP	Vector	sgRNA Scaffold	Vector (Addgene)
Whitehead v1 / Lander	Wang et al., 2014	24336569	no	10	Wang '14	custom*12	no	no	yes (5' exons)	5	no	pLX-sgRNA	original	50662
GeCKO	Shalem et al., 2014	24336571	no	4	no	custom*9	no	no	yes (5' exon)	no	no	LentiCRISPR-v1	original	-
GeCKOv2	Sanjana et al., 2014	25075903	yes	6	no	Hsu '13	no	no	yes (5' exons)	no	no	LentiCRISPR-v2	original	52961
Avana	Doench et al., 2014	25184501	yes	6	Doench '14	Hsu '13	no	no	yes (quartiles)	4	no	LentiCRISPR-v1	original	49535
Wu	Ma et al., 2015	26190106	no	4	no	no*4	no	no	yes (5' exons)	no	no	pLB	original	11619
Whitehead v2 / Sabatini	Wang et al., 2015	26472758	no	10	custom*3	custom*2	no	no	no	no	no	LentiCRISPR-v1	original	49535
TKOv1	Hart et al., 2015	26627737	no	12	custom*10	custom*11	no	no	yes (5' exons)	4	no	pLCKO	original	73311
Brunello	Doench et al., 2016	26780180	yes	4	Doench '16	Doench '16 (CFD)	no	no	yes (5%-65%)	4	no	LentiCRISPR-v2	original	52961
Yusa v2	Tzelepis et al., 2016	27760321	yes	5	no	custom*1	no	no	yes (1st 50%)	5	yes	Improved (F+E)*6	F+E	67974
Bassik	Morgens et al., 2017	28474669	no	10	no	custom*14	no	no	yes (5')	4	no	pMCB320	F+E	89359
TKOv3	Hart et al., 2017	28655737	no	4	Hart '17	custom*5	no	no	yes (linear*4)	4	yes	LentiCRISPR-v2	original	52961
CRoatan	Erard et al., 2017	28732207	no	5x2*8	Erard '17*7	no*4	no	yes (AA sub)	no*4	4	no	Erard '17	original	-
Yusa v3	Ong et al., 2017	28785007	no	6	no	custom*1	no	no	yes (1st 50%)	5	yes	Improved (F+E)*6	F+E	67974
Liu (H1, H2)	Chen et al., 2018	29868757	no	10	Xu '15	custom*13	no	no	no*4	no	yes	LentiCRISPR-v2	original	52961
Gattinara	DeWeirdt et al., 2020	32029722	yes	2	Doench '16	Doench '16 (CFD)	no	no	yes (5%-65%)	4	no	pRDA_118	alt.F	133459
PINCER	This publication	-	yes	6	Doench '16	Hsu '13 (4mm)	yes	yes (AA del)	yes (1st 95%)	3	yes	LRG2.1 (F+E+E)	F+E+E	108098
*1	#Exonic OTs with <=1MMs in 12nt sgRNA seed region
*2	#Genomic OTs with <2MMs
*3	SVM vs. data from Wang T et al., Science 2014 (PMID:24336569)
*4	determined empirically
*5	Zero Exonic or Intronic Ots with <=2MMs
*6	pKLV2-U6gRNA5(BbsI)-PGKpuro2ABFP-W
*7	Using data from Doench '14 & Chari '15
*8	Dual-guide library
*9	Discard sgs with >0 0,1MM OTs, then rank by total mismatches
*10	45% < GC < 75%. No uracils in last 4 nt
*11	No guides with >1 2MM OT
*12	#Genomic 0-1MM (12nt seed) Ots
*13	0 0MM Exonic Ots
*14	weighted scoring system
Additional notes
There is no TKOv2 library
Yusa v1 is mouse only

## Sheet: ST3.Design.Tool.Review
Table of published S. pyogenes sgRNA design tools for application to human cells
Design Tool	Publication	PMID	Mouse equivalent	sgRNAs/Gene	efficacy score	specificity score	domains	conservation	3'% / Percent-Peptide	PolyT avoided	SNPs avoided	DNAse Hypersensitivity	Mis-repair prediction*6	Scaffold secondary structure	Other
Cas9 guide RNA Design	Ma et al., 2013	24199189	no	any	no	#Off-targets	no	no	no	no	yes	no	no	yes
E-CRISP	Heigwer et al., 2014	24481216	no	any	no	#Off-targets	no	no	no	no	no	no	no	no
CHOPCHOPv1	Montague et al., 2014	24861617	no	any	no	#Off-targets	no	no	no	no	no	no	no	no
CRISPRdirect	Naito et al., 2015	25414360	yes	any	no	#Off-targets	no	no	no	4	no	no	no	no
CRISPR MultiTargeter	Prykhozhij et al., 2015	25742428	yes	any	Doench, 2016	no	no	no	no	no	no	no	no	no	Targets multiple paralogs
WGE	Hodgkins et al., 2015	25979474	yes	any	no	#Off-targets	no	no	no	no	no	no	no	no
Protospacer Workbench	MacPherson, Scherf, 2015	26121414	yes	any	Doench, 2014	Hsu, 2013	no	no	no	no	no	no	no	no
CRISPR-ERA	Liu et al., 2015	26209430	yes	any	custom	#Off-targets	no	no	yes	4	no	no	no	no
Cas-Designer	Park et al., 2015	26358729	yes	any	no	#Off-targets	no	no	no (reported)	4	no	no	yes	no	Supports 1nt indels (bulges)
WU-CRISPR	Wong et al., 2015	26521937	yes	any	novel	Exonic OTs	no	no	no	3	no	no	no	yes	PolyT=3 supported by data
GPP sgRNA designer	Doench et al., 2016	26780180	yes	any	Doench, 2016	CFD	no	no	yes (5%-65%)	4	no	no	no	no
CLD	Heigwer et al., 2016	27013184	yes	any	Doench, 2016 and Xu, 2015	#Off-targets	no	no	yes (5' exons)	5	no	no	no	no
Cas-Database	Park et al., 2016	27153724	yes	any	no	#Off-targets	no	no	yes (5%-50%)	4	no	no	yes	no
Breaking-Cas	Oliveros et al., 2016	27166368	yes	any	no	Hsu, 2013	no	no	no	4	no	no	no	no
CHOPCHOPv2	Labun et al., 2016	27185894	yes	any	Six options. Default: Xu et al., 2015	Hsu, 2013	no	no	no	no	yes	yes	no	yes
CRISPOR (2016)	Haeussler et al., 2016	27380939	yes	any	Multiple options. Default: Doench, 2016	Hsu, 2013	no	no	no	no	no	no	no	no	Integrated into UCSC browser
CRISPR-DO	Ma et al., 2016	27402906	yes	any	Xu et al., 2015	Hsu, 2013	no	yes (nt)	no	no	yes	yes	no	no
sgRNA Scorer 2.0	Chari et al., 2017	28146356	yes	any	novel	CasFinder	no	no	no	no	no	no	no	no	Support for other Cas enzymes
GuideScan	Perez et al., 2017	28263296	yes	any	Doench, 2016	custom*3	no	no	no	no	no	no	no	no	Off-target suffix trie
Guide Picker (DESKGEN)	Hough et al., 2017	28288556	yes	any	Doench, 2016	Hsu, 2013	no	no	yes	3	no	no	yes	no
GUIDES	Meier et al., 2017	28858339	yes	any	Doench, 2016	CFD	yes (Pfam)	no	yes (last exon)	no	no	no	no	no	Tissue-specific RNA expression
CRISPR-FOCUS	Cao et al., 2017	28873439	yes	30	SSC	Hsu, 2013	no	yes (nt)	no	no	yes	no	no	no	Targets isoform-shared sequence
CRISPys	Hyams et al., 2018	29625203	yes	any	Multiple options. Default: Doench, 2016	custom	user	no	no	no	no	no	no	no	Targets multiple paralogs
CRISPOR (2018)	Concordet et al., 2018	29762716	yes	any	Multiple options. Default: Doench, 2016	Hsu, 2013	no	no	no	4	yes	no	yes	no	Integrated into UCSC browser
DeepCRISPR	Chuai et al., 2018	29945655	no	any	novel	novel	no	no	no	no	no	yes	no	no	Hybrid efficacy/specificity method
FlashFry	McKenna, Shendure, 2018	29976198	yes	any	Multiple options. Published: CRISPRscan	Hsu, 2013	no	no	no	no	no	no	no	no	very fast, command-line tool
CRISPRO	Schoonenberg et al., 2018	30340514	no	any	custom (GC & dinucleotides)	Hsu, 2013	yes (Interpro)	yes (AAdel)	yes (NMD)	no	no	no	no*	no	Protein secondary structure. Mis-repair tested (Bae 2014)
PAVOOC	Schaefer et al., 2019	30445568	yes	9	Doench, 2016	CFD	yes	no	no	no	no	no	no	no	3D Structure View
Crisflash	Jacquin et al., 2019	30649181	yes	any	no	Hsu, 2013	no	no	no	no	yes	no	no	no	Supports polymorphism targeting
uCRISPR	Zhang et al., 2019	30988204	yes	any	novel	novel	no	no	no	no	no	no	no	yes	Free energy framework
CHOPCHOPv3	Labun et al., 2019	31106371	yes	any	Six options. Default: Doench, 2016	Hsu, 2013	no	no	no	no	yes	yes	yes	yes
MultiGuideScan	Li et al., 2020	31386102	yes	any	Doench, 2016	custom*3	no	no	no	no	no	no	no	no	Off-target suffix trie
CRISPR-Explorer	Chen et al., 2016	31453219	yes	any	SSC	Hsu, 2013	no	no	no	no	no	no	no	no
ProTiler (CKHS prediction)	He et al., 2019	31586052	no	any	no	no	yes (Pfam)	yes (AAsub)	no	no	no	no	no*	no	Protein secondary structure and PTMs. Mis-repair tested (InDelphi)
SNP-CRISPR	Chen et al., 2020	31822517	yes	any	Housden, 2015	custom	no	no	no	4	yes	no	no	no	Supports polymorphism targeting
*3	CFD aggregated as in Hsu, 2013
*6	including microhomology scores and percent out-of-frame predictors

## Sheet: ST4.Scoring.Tool.Review
Table of published S. pyogenes sgRNA sequence scoring algorithms and features for application to human cells
Name	Authors	PMID	Input	Score	Key ideas
Doench '14 ("Rule Set 1")	Doench et al., 2014	25184501	Sequence	Efficacy
-	Farboud, Meyer, 2015	25695951	Sequence	Efficacy	Describes improved guide efficacy using GG sub-sequence feature
SSC	Xu et al., 2015	26063738	Sequence	Efficacy
sgRNAscorer 1.0	Chari et al., 2015	26167643	Sequence	Efficacy	Considered chromatin
CRISPRscan	Moreno-Mateos et al., 2015	26322839	Sequence	Efficacy	Trained using zebrafish
Housden et al., 2015	Housden et al., 2015	26350902	Sequence	Efficacy	Trained using drosophila
-	Malina et al., 2015	26644285	Sequence	Efficacy	Describes how having too many PAM sites actually inhibits Cas9 activity
Doench '16 ("Rule Set 2")	Doench et al., 2016	26780180	Sequence	Efficacy
-	Liu et al., 2016	26813419	Sequence	Efficacy	Describes novel sgRNA sub-sequence features to improve efficacy.
-	Farasat, Salis, 2016	26824432	Sequence	Efficacy	Describes a model for stepwise biochemical Cas9-sgRNA:DNA recognition. No scoring algorithm.
ge-CRISPR	Kaur et al., 2016	27581337	Sequence	Efficacy	Also reports off-target alignments
predictSGRNA	Kuan et al., 2017	28587596	Sequence	Efficacy	Accounts for dinucleotides, secondary structure, and thermodynamics
CRISPRpred	Rahman, Rahman, 2017	28767689	Sequence	Efficacy
CASPER	Mendoza, Trinh, 2018	28968798	Sequence	Efficacy	Modified from Moreno-Mateos, 2015
CRISPRater	Labuhn et al., 2018	29267886	Sequence	Efficacy	Defines multiple novel sub-sequence features to help predict efficacy, with experimental validation
-	Nahar et al., 2018	29450416	Sequence	Efficacy	Describes attachment of a G-quadruplex to increase sgRNA efficacy. No scoring algorithm.
TSAM	Peng et al., 2018	29672669	Sequence	Efficacy	Uses multiple novel sub-sequence features to help predict efficacy
-	Chen et al., 2018	29868757	Sequence	Efficacy	Work describes G-rich sgRNA sequence motif expected to impair Cas9 activity. No scoring algorithm.
DeepCas9	Xue et al., 2019	30485088	Sequence	Efficacy	Uses convolutional neural networks
-	Graf et al., 2019	30699341	Sequence	Efficacy	Work describes two sgRNA sequence motifs expected to impair Cas9 activity. No scoring algorithm.
TUSCAN	Wilson et al., 2018	31021206	Sequence	Efficacy
DeepSpCas9	Kim et al., 2019	31723604	Sequence	Efficacy	Uses deep learning and shows favorable comparison to other efficacy scores
CRISPRTarget	Biswas et al., 2013	23492433	Sequence	Specificity	Built to find viral targets of bacterial (endogenous) crRNAs
Hsu, 2013	Hsu et al., 2013	23873081	Sequence	Specificity	Aggregated score
CasOT	Xiao et al., 2014	24389662	Sequence	Specificity	Identification of off-target sites
Cas-OFFinder	Bae et al., 2014	24463181	Sequence	Specificity	Identification of off-target sites
-	Wu et al., 2014	24752079	Sequence	Specificity	Describes motif sequences associated with Cas9-sgRNA:DNA binding
GT-Scan	O'Brien, Bailey, 2014	24860161	Sequence	Specificity
sgRNAcas9	Xie et al., 2014	24956386	Sequence	Specificity	Identification of off-target sites
SSFinder	Upadhyay, Sharma, 2014	25089276	Sequence	Specificity	Reports off-target alignments, no scoring
CRISPRseek	Zhu et al., 2014	25247697	Sequence	Specificity	Uses user-provided position-weight matrices for off-target efficacy
COSMID	Cradick et al., 2014	25462530	Sequence	Specificity	Identification of off-target sites
Off-Spotter	Pliatsika, Rigoutsos, 2015	25630343	Sequence	Specificity	Identification of off-target sites
CCTop	Stemmer et al., 2015	25909470	Sequence	Specificity	Identification of off-target sites
CROP‐IT	Singh et al., 2015	26032770	Sequence	Specificity	Also incorporates chromatin state of off-targets
CFD	Doench et al., 2016	26780180	Sequence	Specificity	Accounts for editing efficiency at off-target sites
-	Kim et al., 2016	26786045	Sequence	Specificity	Uses a novel sequencing technology to describe sgRNA sub-sequence features affecting specificity
-	Farasat, Salis, 2016	26824432	Sequence	Specificity	Describes a model for stepwise biochemical Cas9-sgRNA:DNA recognition. No scoring algorithm.
CT-Finder	Zhu et al., 2016	27210050	Sequence	Specificity	Also supports Cas9 nickases and FokI nucleases
-	Zheng et al., 2017	28098181	Sequence	Specificity	Describes positions in sgRNA most critical to off-target binding. No scoring algorithm.
VfoldCas	Xu et al., 2017	28273945	Sequence	Specificity	Also accounts for sgRNA scaffold secondary structure
CRISPR‐GE	Xie et al., 2017	28624544	Sequence	Specificity	Also identifies restriction sites and primers
CASPER	Mendoza, Trinh, 2018	28968798	Sequence	Specificity	Supports targeting multiple paralogs
CRISTA	Abadi et al., 2017	29036168	Sequence	Specificity	Accounts for gaps (bulges) and off-target cutting efficiency
Zhou et al., 2017	Zhou et al., 2017	29219081	Sequence	Specificity	Novel off-target search algorithm
CRISPR-offinder	Zhao et al., 2017	29230095	Sequence	Specificity	Also reports on-target (Doench '16) scores
Elevation	Listgarten et al., 2018	29998038	Sequence	Specificity	Uses machine learning
CRISPRspec	Alkan et al., 2018	30367669	Sequence	Specificity	Includes energetic modelling of Cas9-offtarget binding (CRISPRoff)
OffTargetPredict	Peng et al., 2018	30423065	Sequence	Specificity
CNN_std	Lin, Wong, 2018	30423072	Sequence	Specificity	Uses deep neural networks
AttnToMismatch_CNN	Liu et al., 2019	31658261	Sequence	Specificity	Uses machine learning and gene expression data
CRISPRitz	Cancellieri et al., 2019	31764961	Sequence	Specificity	Supports gaps, variant databases, and annotates genomic features
CnnCrispr	Liu et al., 2020	32041517	Sequence	Specificity	Uses a convolutional neural network
CasFinder	Aach et al., 2014	-	Sequence	Specificity	Preprint on Biorxiv: https://doi.org/10.1101/005074

## Sheet: ST5.MYC.efficacy
sgRNA	chopchop2	crispr.do	crispor.d	crisprko	guidescan	GUIDES_designer	sgrna_scorer	crispor.mm	pincer
AAAAAAGTCCAACTTTGGCA					56		-0.00962927		0.583593
AAAAACATTCTTCTCATCCT									0.416506
AAAACAAACAGGGATGGTGG									0.646803
AAAATAAATCACAAAAAAAG									0.572917
AAAATAAATTAAAAGGCAAG					56		0.999241		0.580888
AAAATGTGAATACACGTTTG									0.508494
AAACAAATCATGTGTGGGGC									0.360897
AAACAATGAAAAGGCCCCCA	0.53	0.13	61	0.6299	60	0.669045	0.66207	60	0.62991
AAACAATTTGCCAAAATCCA					56		-0.495675		0.612195
AAACAGACGCCTCCCGCACG									0.630165
AAACAGGGATGGTGGTGGTT									0.4109
AAACCTAAATGAAATTCCTG					62		0.872802		0.635551
AAACTCCCATTGCATTTGTT									0.350771
AAACTTTGTGCCTTGGATTT					14		-1.45657		0.228482
AAAGAAGAAAAGCTGGCAAA							-0.018596		0.481799
AAAGCTGGCAAAAGGAGTGT					56		0.325037		0.571272
AAAGGAGTGTTGGACGGGGG					52		1.01344		0.553842
AAAGGTAAGAGCGGCCTAAT									0.336162
AAAGTAAGTGTGCCCTCTAC									0.39144
AAAGTGCAACTTCCCAGGAT					56		-0.601831		0.562818
AAAGTGCCCGCCCGCTGCTA			34		33		-0.578911	41	0.353757
AAAGTTCTTTCCTGATTATT									0.165217
AAAGTTTCGTGGATGCGGCA		0.19	56		56		0.24613	43	0.542242
AAATAAGCTGCCAATGAAAA					16		-0.568375		0.309387
AAATACCTTTTCAAGGACTC									0.474147
AAATGAAATTCCTGAGGGGT					56		-0.648257		0.542094
AAATGAGGGGCTGTGTTTAG					39		-0.344913		0.394321
AAATGGGTCTGGGGGCCTTA									0.313477
AAATGTGAATACACGTTTGC									0.414522
AAATTGTGAGTCAGTGAACT									0.597734
AACAAATCATGTGTGGGGCT									0.448521
AACACAAACTTGAACAGCTA	0.44		57	0.539	56	0.584143	-0.191528	39	0.539049
AACACCCCTCCATAAATACA					56		-0.193509		0.569954
AACACTCTCTCCTATTCTGA									0.584455
AACAGCTGCTACCCTTGGTG					53		0.617458		0.539738
AACATATTTATTCTTTGTCA									0.431887
AACATTCACAACTTAAGATT									0.316296
AACCAAGGCATGATAGCGAA									0.602902
AACCATTCCAAGTGCCTATT									0.36559
AACCCCAGAGGATCTCTGGG									0.709949
AACCCGGGAGGGGCGCTTAT					28				0.344542
AACCCTTCGCTATCATGCCT									0.474244
AACCTAAATGAAATTCCTGA					55		-0.348654		0.590872
AACGAGGGCGGGGGTCAGGT									0.431119
AACGCATTGCCACGTATACT					46				0.540341
AACGCGGGTGCTGCCCAGAG									0.573477
AACGTCCGGTTTGTCCGGGG									0.549276
AACGTTGAGGGGCATCGTCG	0.59	0.36	59	0.574	59	0.599327	0.5559	51	0.574032
AACTCCCATTGCATTTGTTG									0.528169
AACTCCGTGTGGGAGGCGTG									0.450648
AACTGCCTCAAATTGGACTT			37		36		-0.412884	39	0.430545
AACTGCGAGGAGCGGGGCTC					18		-0.166993		0.176685
AACTTGACCCTCTTGGCAGC	0.5	0	50	0.5135	50	0.528622	-0.746835	28	0.513471
AACTTTAGGGATGTGGAGCT									0.458852
AAGACAGCTGGGTTATGGCA					59		-0.450292		0.565734
AAGACCACCCAGCCGCTTTA					33		-0.223792		0.398861
AAGACTCAGCCAAGGTTGTG			62		62		0.813208	52	0.620899
AAGAGTCCCAGGGAGAGTGG					61				0.633908
AAGCAAATCCTTGCCAAAGT					44		-1.07022		0.452142
AAGCGGCTGGGTGGTCTTGG					26		0.0224035		0.291329
AAGCGGGTCCTGGCAGCGGC		0.4	40		40		0.156359	69	0.39972
AAGCTGTAATGGCGGTACTT									0.475834
AAGGAGATACAAGAGGTCAA									0.595304
AAGGCAGGTGAGAAGGTGAG									0.640402
AAGGCATGAATACGTTAGAA					54		-0.260315		0.55415
AAGGGAGATCCGGAGCGAAT		0.12	41		41		-0.285736	56	0.445491
AAGGGTTGCGGACCGCTGGC			25		24		0.614015	43	0.242923
AAGTCCAAGAGGGCGGGGGA					54		0.665813		0.527819
AAGTGCCCGCCCGCTGCTAT			48		47		-0.877641	62	0.421662
AAGTGCGTCTCCGAGATAGC					51		-0.215845		0.503852
AAGTGTCAATAGCGCAGGAA					51		0.0198724		0.456965
AAGTTCATAGGTGATTGCTC			61		60		-1.07821	36	0.58424
AAGTTTACTTAAAATGCCTT									0.363613
AAGTTTCGTGGATGCGGCAA		0.22	53		53		-0.197237	92	0.52869
AATAAGCTGCCAATGAAAAT					48		-0.395297		0.397151
AATAATACAATTTAAAACCT							-0.809449		0.60117
AATAATCAGGAAAGAACTTT									0.297568
AATACTAGGTACTATATACT			53		53			31	0.575005
AATATATTCACGCTGACTCC					45		-0.754315		0.551018
AATCAACAGTATCTCCTTCA									0.46328
AATCAACATCATTTCTGGTT									0.271663
AATCTCTTGAACCAGGGGGT							-0.0728486		0.474884
AATGATAGCTGCAAATTGCT					55		-0.287609		0.555663
AATTAAACGTCCGGTTTGTC									0.385188
AATTGCTCTCTGGGTTTTGG					42		-0.369307		0.488418
AATTGGGAACTCCGTGTGGG									0.601994
ACAAAATAAATCACAAAAAA									0.260653
ACAAAGAGGCATAAGGACTG									0.712858
ACAACGTCTTGGAGCGCCAG	0.6	0.4	62	0.6124	61	0.631737	0.882393	70	0.612385
ACACAAAATAAAAAATCCCG									0.669495
ACACAAAGAGGCATAAGGAC									0.491008
ACACCCCTCCATAAATACAA					66		-0.13666		0.574332
ACACCGAGGAGAATGTCAAG	0.72	0.93	67	0.7107	67	0.661518	1.01441	32	0.710654
ACAGAAGTATAGTAGTTCAA									0.47588
ACAGCCCACTGGTCCTCAAG	0.61	0.43	61	0.5996	61	0.664303	0.488335	51	0.599594
ACAGCCGGAGACGGACACTG					76		1.291		0.743201
ACATATTTATTCTTTGTCAT									0.504669
ACATGGGCAGTCTAAGGGGA					54		0.0496328		0.525691
ACATTTTAATTGCCCTGGGG					48		0.538925		0.512096
ACCAAGGGTAGCAGCTGTTC					38		-0.616527		0.293223
ACCACTTCTCGGAAGTTAAG					42		0.411534		0.50699
ACCAGAGTCGCTGCTGGTGG	0.61			0.3432	34		0.24637		0.343224
ACCCCCCTTGTATTTATGGA					49		-0.588721		0.508816
ACCCCTCAGGAATTTCATTT					28		-1.03946		0.380185
ACCCCTCCATAAATACAAGG					72		1.34497		0.693569
ACCCGAGGGCGGCCGCGGCA					39		0.75341		0.378795
ACCCGGGAGGGGCGCTTATG					42				0.356434
ACCCTCGCATTATAAAGGGC					60				0.615042
ACCCTTGGTGGGGTGGCTCC					28		-0.397772		0.277871
ACCGAAAATGCACCAGCCCC	0.57	0.28	54	0.5405	54	0.560351	0.0335557	47	0.540549
ACCGCATTTCCAATAATAAA									0.273202
ACCGCTGGCTGGGGGATCAG		0.2	52		51		0.922553	76	0.51217
ACCGGCCCTTTATAATGCGA					61				0.629113
ACCGGCGCCACAGGGCGCAA									0.453736
ACCGTTAACTCTTTCCTCCC									0.487228
ACCTAAATGAAATTCCTGAG					70		0.383759		0.693992
ACCTCACGATCCGCCCACCT							0.178548		0.603732
ACCTCCCTTCGCACTCAATA					50		-0.234124		0.421201
ACCTCGGCCTCCCAAAGTGC							-0.339061		0.350749
ACCTGGGGCTGGTGCATTTT	0.25		22	0.1793	21	0.117287	-1.34987	67	0.179312
ACCTGTAATCCCAGCACTTT							-1.13135		0.258499
ACCTGTAGTCCCAGCTACTT							-0.71098		0.401879
ACCTTTACTGAGCCAGAGAA									0.52648
ACGAGGGCGGGGGTCAGGTG									0.350623
ACGCAGCGCCTCCCTCCACT	0.43		60	0.5627	59	0.564902	-0.283512	49	0.562708
ACGCGCTCTCCAAGTATACG					71				0.655656
ACGCGGGTGCTGCCCAGAGA									0.482974
ACGCTGAGCTGCAAACTCAA									0.629047
ACGGAGGAGCAGCAGAGAAA					51				0.465365
ACGGGCCACTCTTATTAGGA					55		-0.427961		0.43715
ACGGGGGCGGTACTGGGGGT					41		0.0289327		0.38525
ACGGGGGCGGTGGAGAGGGA					54		0.335157		0.536247
ACGTCTTGGAGCGCCAGAGG	0.71	0.89	63	0.6271	62	0.670952	0.997971	64	0.627123
ACGTGGTGTTGGGTAGGCGC					54		0.060362		0.51664
ACGTTGAGGGGCATCGTCGC	0.54		50	0.5319	49		-0.0875533	69	0.531886
ACTCCAGCCCTAGGCCACAA									0.61471
ACTCCCATTGCATTTGTTGG									0.587214
ACTCCCCCCAACAAATGCAA									0.563896
ACTCCCCCCCCCCCAAAAAA									0.349546
ACTCCCGGGCTTTGCGCTCC					37		-0.75345		0.399684
ACTCCCTGCCACCCCGCCCC							0.50989		0.396819
ACTCCGGGATCTGGTCACGC	0.58	0.34	59	0.5599	59	0.582865	0.217132	45	0.559876
ACTCCGTGTGGGAGGCGTGG									0.43222
ACTCTACATCAACCCCATGA									0.654985
ACTCTCCATTCCAAATAATC									0.415809
ACTCTTACCTTCATGGTGAG					62		0.361069		0.641625
ACTGCCTCAAATTGGACTTT			41		40		-1.27239	41	0.391173
ACTGCGAGGAGCGGGGCTCT					40		-0.193468		0.405095
ACTGGCTCCCGCACTCAGGC					47		0.455235		0.44699
ACTGGGGGTGGGGACGGGGG							1.61676		0.421584
ACTGTCCAAAGGGGGTGAAA					48		-0.200301		0.482947
ACTGTCCAACTTGACCCTCT	0.4		51	0.5456	51	0.552984	-0.591282	53	0.545587
ACTTAAAAAACATAACCCAC									0.545052
ACTTAAAATGCCTTTGGGTG									0.386984
ACTTCCGTGCCTTTTTTTGG									0.529099
ACTTCTTAAAAGGATCAGGG					71		1.42785		0.712426
ACTTGTCCCCGTCTCCGGGA					54		0.165469		0.538097
ACTTTACCCCGATCCAGTTC					40		-0.864483		0.309474
ACTTTCGCAAACCTGAACGC									0.660533
ACTTTGAGACTGAGACAATG									0.697976
ACTTTGCCCATAGCAGCGGG			65		65		1.247	62	0.657212
AGAAAACAATTCGGGGGAAA									0.437279
AGAAAGGGAGAGGGTTTGAG					39				0.484793
AGAAATCAAAGGTGCTAGAC									0.492618
AGAAATCGATGTTGTTTCTG	0.4		55	0.5875	55	0.570238	-0.228815	22	0.58751
AGAAATGATGTTGATTATAT									0.346459
AGAAATTGGGAACTCCGTGT									0.661758
AGAACAGCTGCTACCCTTGG					49		0.419468		0.4841
AGAAGGGCAGGGCTTCTCAG		0.77	68		67			55	0.659212
AGAAGGTGAGAGGTAGGCAA									0.531593
AGAAGTAGAGAGGGAAGCTG									0.593221
AGAATCCGAGGACGGAGAGA	0.61	0.44	53	0.4827	53	0.50942	0.45699	37	0.482707
AGACCACCCAGCCGCTTTAG					59		-0.16821		0.55503
AGACGACGGTAGGAATCAGC									0.576032
AGACGCACTTAGTGAACCAG					69		0.298402		0.719305
AGACGCTGTGGCCGCGGGCG	0.56	0.25	34	0.4209	34		0.980641	69	0.420898
AGAGAAGCGGGTCCTGGCAG		1.06	49		49		0.293835	71	0.482233
AGAGAAGCTGGCCTCCTACC	0.49		52	0.5075	52	0.573753	-0.584636	64	0.507497
AGAGCCCGGAGCGGCGGCTA	0.51	0.04	45	0.3902	45		0.230247	60	0.390214
AGAGCGGCCTAATAGGCACT									0.51788
AGAGCGGCTAGGGCGCGAGT					62		0.183798		0.633986
AGAGCTGGGCTAGGGCGAGA									0.559859
AGAGCTTGTGGACCGAGCCG									0.533961
AGAGGAATCGAAATCGGCCC					45		0.220384		0.449358
AGAGGAGGAACAAGAAGATG	0.68			0.5512	52		0.988131		0.551166
AGAGGAGGAACGAGCTAAAA	0.51	0.06	48	0.2397	48	0.315221	-0.152947	64	0.239748
AGAGGCAGGCTCCTGGCAAA	0.51	0.06	48	0.5091	47	0.489762	-0.176368	45	0.509116
AGAGGGAGCGAGCGGGCGGC		0.36	44		44			65	0.337866
AGAGGTGGCTTGGACAGGTT									0.467325
AGAGTGCATCGACCCCTCGG	0.62	0.48	65	0.6501	65	0.683951	1.34758	65	0.650068
AGAGTTTTCCTCTGTTGAAA									0.359422
AGATAACCCATGGACAGGAC									0.559693
AGATATCCTCGCTGGGCGCC	0.39		36	0.3619	36		-0.271693	46	0.361896
AGATTAAAATCCCAAAGTAC									0.451051
AGCAATTAACACAATAAAGC							-0.123974		0.557798
AGCACTTTGGGAGGCCGAGG							0.924664		0.50227
AGCAGGAATGTCCGACCGGC					45		-0.0750185		0.464744
AGCAGGATAGTCCTTCCGAG	0.55	0.18	75	0.7499	75	0.711362	0.506165	47	0.749912
AGCAGGCGGGGCAGGAGGGG									0.38538
AGCAGGGGACTGTCCAAAGG					63		0.854723		0.671315
AGCATGTACGCTGTTCAAGA									0.54692
AGCCAGAGTTGACAGTTAGA									0.532636
AGCCAGGGACGGCCGGGGCC		0.16	32		32			63	0.314564
AGCCCGAGACTGTTGCAAAC									0.500668
AGCCCTGCCCTTCTCGAGGC			44		43			37	0.429059
AGCCGCGGGAGGTGGCGGTG					63		0.933602		0.63027
AGCCGCTCCACATACAGTCC	0.48		54	0.5259		0.549867	-0.491597	27	0.525931
AGCCGCTCTCCTACCCCCGC					61		-0.0656182		0.589976
AGCCTGGTACGCGCGTGGCG					51				0.528275
AGCGAGCGGGCGGCCGGCTA		0.13	42		41			77	0.445288
AGCGCCTCCCTCCACTCGGA	0.49		56	0.5513	55	0.556782	-0.157486	39	0.551309
AGCGGCAGAGGAATCGAAAT					46		-0.173299		0.40613
AGCGGCTGGGTGGTCTTGGT					46		-0.839507		0.415609
AGCGGGCGGGCACTTTGCAC		0.25	45		45		-0.298273	45	0.485548
AGCGGGGCACACAAAGCGGG					59		1.51042		0.578751
AGCGGGTCCTGGCAGCGGCG		0.41	55		54		1.28591	60	0.60298
AGCTAGAGTGCTCGGCTGCC					43				0.406053
AGCTATCCCCTAAAGCGGCT					53		0.196812		0.52614
AGCTCTGGGGTGACTCACTT									0.560147
AGCTGAATTGTGCAGTGCAT									0.530985
AGCTGCGCTGCGGGCGTCCT			26		26		-0.646033	69	0.281809
AGCTGCTACCCTTGGTGGGG					45		0.206548		0.46397
AGCTGGCTGCTTGTGAGTAC									0.445381
AGGAAAGAACTTTAGGGATG									0.488231
AGGAATTCTGCCCAGTTGAT									0.403094
AGGACACCCGAGGGCGGCCG					32		1.08969		0.364771
AGGACCAGTGGGCTGTGAGG	0.68	0.77	53	0.5309	53	0.580578	0.8048	69	0.530924
AGGACGCGACTCTCCCGACG		0.41	64		63		1.11094	62	0.59822
AGGACTATCCTGCTGCCAAG	0.56	0.26	65	0.6952	65	0.65456	0.575675	35	0.695223
AGGAGAAGGCAGAGGGAAAA							0.112808		0.206476
AGGAGAAGGCGAGAGGCGCC					41		0.698513		0.393977
AGGAGAATCTCTTGAACCAG							-0.151166		0.684443
AGGAGAGAGTGTTCCTAGCA									0.57351
AGGAGAGCCTTTCAGAGAAG		0.58	57				0.173824	61	0.580817
AGGATAGTCCTTCCGAGTGG	0.64	0.6	57	0.5744	56	0.61296	0.0830288	60	0.57436
AGGCAGAGGGAAAACGGGAA							0.515084		0.586745
AGGCAGAGGGAGCGAGCGGG		0.92	49		49			96	0.473152
AGGCAGGGCCTGCCTGAGTG					51		0.691321		0.534512
AGGCATAAGGACTGGGGAGT									0.377927
AGGCCTTTGCCGCAAACGCG									0.565663
AGGCGTGGGGGTGGGACGGT									0.385585
AGGCTTAGATGTGGCTCTTT					22		-1.56446		0.185257
AGGCTTGGCGGGAAAAAGAA		0.41	62					72	0.542908
AGGGAAAGACAGCTGGGTTA					41		-0.411572		0.379213
AGGGAGAGTGGAGGAAAGAA									0.456833
AGGGAGATCCGGAGCGAATA			26		26		-0.44465	60	0.318443
AGGGAGCAAAAGAAAATGGT					61				0.597853
AGGGATGGTGGTGGTTGGGA									0.366258
AGGGATGTGGAGCTTGGCTA									0.430166
AGGGCAATTAAAATGTTAAC					48		-0.597222		0.436453
AGGGCGAGCAGAGCCCGGAG	0.74	1.04	64	0.5666	64	0.598431	1.75394	84	0.566646
AGGGCGCCTCGCTAAGGCTG					50				0.522554
AGGGCGGGTTGGAATCGCCG					66		1.57155		0.604155
AGGGCTGGAGTGCAGCTCTG									0.604752
AGGGCTTCTCAGAGGCTTGG			47		46			67	0.506369
AGGGGAAAGAGGACCTGGAA									0.596884
AGGGGAACTGATGCCTGACC									0.471452
AGGGGAGAGGTTCGGGACTG					51		0.12346		0.578645
AGGGGAGCCAGGGACGGCCG		1.24	34					68	0.413349
AGGGGAGTCAGGGCTGGGTG					39		0.754305		0.44527
AGGGGCAAGTGGAGAGCTTG									0.559494
AGGGGCCCCGGCGCGGAGCG					35		1.34818		0.368062
AGGGGCGCTTATGGGGAGGG					38				0.365038
AGGGGCGGTATCTGCTGCTT									0.441962
AGGGGCTCGGGGCTGCCCTG	0.61	0.44	33	0.4185	32	0.387942	0.652675	77	0.418502
AGGGGCTGCGGTGCCGGCGG					37		1.02047		0.381037
AGGGGCTGTGTTTAGAGGCT					53		-0.720188		0.551268
AGGGTAGGGGAAGACCACCG	0.71	0.88	69	0.71	68	0.722038	1.52445	85	0.709969
AGGGTCTCTGCTGACTCCCC									0.554172
AGGGTTGCGGACCGCTGGCT			36		36		-0.672806	72	0.36263
AGGTATCGCAGCGGGGTCTC					37		-0.311485		0.361247
AGGTGCTAGACGGGAGAATA									0.353608
AGGTGGGGAGGAGACTCAGC									0.494339
AGGTGTTAGGACGTGGTGTT					46		-0.903388		0.475025
AGGTTAGGAGTAAACAGCCT									0.633828
AGTAATTATTTATTGATTTA									0.301767
AGTATAAAAGCCGGTTTTCG			60		59			27	0.601675
AGTCGGCCCCGCAGCGGCAG					47		0.950064		0.470616
AGTCTCGGGCTGCCGGGTTT									0.357612
AGTGAGCAGGGGACTGGCAC									0.45198
AGTGCGTCTCCGAGATAGCA					56		-0.154395		0.606778
AGTGGACTTCGGTGCTTACC	0.31				47		-1.00315		0.412903
AGTGGGAACAGCCGCAGCGG					52		1.12439		0.522766
AGTGGGTGGGCTGAGGAGCT					48		-0.141055		0.536469
AGTGTCAATAGCGCAGGAAT					52		-0.566631		0.499454
AGTTAACGGTTTTTTTCACA									0.590339
AGTTATGGTAACTGGGGCTG							0.637152		0.476474
AGTTTACTTAAAATGCCTTT									0.332593
AGTTTTGCCAAAAGTCCAAG					68		0.814063		0.687681
ATAAAAGGGGAAAGAGGACC									0.52434
ATAAAATGCTTAGGAGTGCT									0.435418
ATAAAGCAGGAATGTCCGAC					63		-0.131188		0.617161
ATAAGGACTGGGGAGTTGGG									0.620122
ATAAGGCAGAAATCTCGAAA					60		0.119089		0.635814
ATAATCAGGAAAGAACTTTA									0.440317
ATACGTGGCAATGCGTTGCT					56				0.568683
ATACTCACAGGACAAGGATG					56				0.608908
ATAGCAGATCTGGAGAGATT					36		-0.768944		0.348471
ATAGCAGGGGACTGTCCAAA					51		-0.417617		0.555052
ATATATAATGTATATTCCCT									0.535436
ATATCCTCGCTGGGCGCCGG	0.63	0.55	51	0.532	51	0.551927	0.725802	85	0.532022
ATCAACAGTATCTCCTTCAT									0.411249
ATCAACATCATTTCTGGTTT									0.23616
ATCAACTGGGCAGAATTCCT									0.453965
ATCAAGAGTCCCAGGGAGAG					51				0.505254
ATCAGACTCATGACGGCTCC									0.376164
ATCAGTGAATCTTGGGCATG									0.611269
ATCCAGGACTGTATGTGGAG	0.69	0.81	63	0.6669	63	0.654916	0.302497	45	0.66695
ATCCTGAGCTCCTTGGAGTA							-0.490777		0.488502
ATCCTGCAGGTACAAGCTGG	0.64	0.56	65	0.645	65	0.69759	0.43845	58	0.645025
ATCCTTGGTCCCTCACCCAA									0.565362
ATCGATTCTGATCAAAGAAG									0.573656
ATCGCGCCTGGATGTCAACG									0.668453
ATCGCGCTGAGTATAAAAGC		0.6	64		63			45	0.65949
ATCGTTGACTTGGAAAAACC					56		-0.496412		0.518158
ATCTCCGTATTGAGTGCGAA					65		-0.32988		0.627258
ATCTGAACTGGCTTCTTCCC									0.472898
ATGAAAACAAACAGGGATGG									0.653135
ATGAACTATCTACAAAAATG					51		0.285855		0.576303
ATGACTTGAGTCTGTCCATT									0.437569
ATGAGTCGAATGCCTAAATA					47		-0.30695		0.416998
ATGATCTCTGCTGCCAGTAG									0.515782
ATGCACCAGCCCCAGGTCCT	0.42		50	0.5188	50	0.551179	-0.287373	55	0.51877
ATGCCCAAGATTCACTGATA									0.503739
ATGGCAGAAGGCAGGTGAGA									0.469071
ATGGGAGAGGAGAAGGCAGA							0.309594		0.598642
ATGGGCGCGCGTTCAGAGCG					55				0.53881
ATGGGGAGGGTGGGGAGGGT									0.382595
ATGGGGTTGATGTAGAGTTA									0.491508
ATGGTAACTGGGGCTGGGGT					31		-0.554395		0.342679
ATGGTGACCGAGCTGCTGGG	0.63		69	0.6712	68	0.700066	0.888155	70	0.67117
ATGTTGTTTCTGTGGAAAAG	0.58	0.31	51	0.5799	50	0.587252	-0.412908	51	0.579877
ATTAAAAGGCAAGTGGACTT					56		-0.232544		0.590191
ATTAAACGTCCGGTTTGTCC									0.50397
ATTAAATATAGATCATTTCA									0.463903
ATTAAGTCTTAGGTAAGAAT					37		-1.0994		0.385332
ATTAATGCTGTACAAATACA					59		-0.445102		0.605882
ATTACTTCCGTGCCTTTTTT									0.198529
ATTATGTATGCACAGCTATC									0.388911
ATTATTTATTGATTTATGGG									0.546348
ATTCAACAAATGGCTAAGGT									0.591697
ATTCCTCCCAGAGATCCTCT									0.575889
ATTGCTCTCTGGGTTTTGGG					50		0.481614		0.555965
ATTGGGGGACTCAGTCTGGG									0.625271
ATTGTGCAGTGCATCGGATT									0.461108
ATTGTTTTCTCTTTTGGAGG									0.461266
ATTTAGGTTTTTAAACCTTC					30				0.256966
ATTTATTGATTTATGGGTGG									0.418741
ATTTCCTTGTTTGTGAAATA									0.36886
ATTTGAGGCAGTTTACATTA		0.14	30		30		-0.953811	32	0.379691
ATTTTAATTGCCCTGGGGCG					39		0.476327		0.406261
CAAAAATTAGCCTGGCATGG							0.240892		0.657374
CAAAAGAGAAAACAATTCGG									0.688287
CAAAATAAATCACAAAAAAA									0.409793
CAAACAGGGATGGTGGTGGT									0.431152
CAAACCTCCTCACAGCCCAC	0.46		60	0.5924	59	0.628378	0.46203	39	0.592431
CAAAGAGCCACATCTAAGCC					55		0.0760567		0.549189
CAAAGTTTTGCGCCACCTGA					53		-0.265094		0.551006
CAAATCCCCTTTGCGCCCTG									0.654934
CAAATGCAACCTCACAACCT		0.29	55		55		-0.223336	38	0.609048
CAAATTGGGGGACTCAGTCT									0.486785
CAACGAGGGCGGGGGTCAGG									0.355363
CAACTTCCTTCCCGAAAGTC									0.403617
CAAGAAAAGTGCAACTTCCC					54		-0.382663		0.535931
CAAGAAGGTTTAGGACCTAA									0.410589
CAAGACCACCCAGCCGCTTT					22		-0.45585		0.305438
CAAGCACCTCCTATTTTTGA					45				0.362471
CAAGCTCGTCTCAGAGAAGC	0.51	0.04	49	0.4627	49	0.498562	0.0809422	28	0.462652
CAAGGAGCTCAGGATGCAAG					64		0.640824		0.64103
CAATAATACAATTTAAAACC					42		-1.01014		0.432145
CACAAAATAAAAAATCCCGA									0.666091
CACAAAGAGGCATAAGGACT									0.473598
CACATCTAAGCCTGGTGCCC					36		-0.567586		0.421255
CACCCCCCTTGTATTTATGG					49		-0.0805643		0.532758
CACCCCTCCATAAATACAAG					64		0.612616		0.688855
CACCCGAGGGCGGCCGCGGC					28		0.35751		0.24849
CACCGGCCCTTTATAATGCG					52				0.528174
CACCTCCAGCTTGTACCTGC	0.46		45	0.4834	44	0.513041	-0.826319	35	0.483361
CACCTCCCGCGGCTTCTTAA					31		-0.964707		0.330524
CACCTGAAGGAGAAGGCGAG					56		0.982656		0.603844
CACCTGTAATCCCAGCACTT							-0.469272		0.493619
CACCTGTAGTCCCAGCTACT							-0.701977		0.357677
CACGCGCGTACCAGGCTGCA					55				0.536481
CACGCTGACTCCCGGCCGGT					55		0.144023		0.549504
CACGGAAGCCTGAGCAGGCG									0.473601
CACGGCCGACCAGCTGGAGA	0.59	0.34	54	0.5056	53	0.515897	0.593484	45	0.50556
CACTGCACAATTCAGCTTTA									0.169735
CACTGGTTAACTAAAGTAAC									0.457167
CACTTAGTGAACCAGCGGCT					53		-0.0670527		0.531698
CACTTTTCTCAGAGTAGTTA					32		-1.16466		0.314558
CACTTTTGACAGGCCTGGGC					34		0.0318797		0.331658
CAGAAGTATAGTAGTTCAAA									0.470205
CAGAATAGCCTCCCCGCGTC			46		45		-0.135721	68	0.470791
CAGACGCTGTGGCCGCGGGC	0.58	0.32	35	0.3587	35		0.60744	55	0.358661
CAGAGAATGGCTCTGAAAAC									0.386438
CAGAGCCCGGAGCGGCGGCT	0.44		44	0.3488	43	0.447216	0.174048	59	0.348833
CAGAGCTGCACTCCAGCCCT									0.48935
CAGAGCTGGGCTAGGGCGAG									0.416206
CAGAGTAGTTATGGTAACTG					66		0.324606		0.68806
CAGATATCCTCGCTGGGCGC	0.61	0.46	38	0.3793	38	0.330609	-0.261186	48	0.379312
CAGATCCTGCAGGTACAAGC	0.54	0.15	50	0.509	50	0.548969	-0.0236973	33	0.509024
CAGCCCTGACTCCCCTGCCG					63		0.891025		0.656643
CAGCCGAGCACTCTAGCTCT					52				0.544187
CAGCCGCAGCGGAGGGGCCC					33		0.468508		0.311711
CAGCGCCTTCTCTCCGTCCT	0.39		47	0.4849	47	0.485585	-0.771521	65	0.484852
CAGCGGGAGGGCTGGGCCAG		0.81	43				0.587435	93	0.410727
CAGCTCTGGGGTGACTCACT									0.443714
CAGCTTCTCTGAGACGAGCT	0.47		49	0.5178	48	0.519175	-0.0184753	54	0.517765
CAGGAATTCTGCCCAGTTGA									0.538529
CAGGAGAATCTCTTGAACCA							-0.395613		0.590488
CAGGCCTTTGCCGCAAACGC									0.494476
CAGGCGCCAGTCCTGTCCAT									0.52879
CAGGCTGCGCGCAAAGACAG	0.76	1.13	58	0.5408	56	0.692369	1.11733	87	0.540833
CAGGCTTAGATGTGGCTCTT					27		-0.932639		0.274425
CAGGGACGGCCGGGGCCCGG		0.77	40					99	0.411535
CAGGGAGAGTGGAGGAAAGA					44				0.449795
CAGGGATGGTGGTGGTTGGG									0.377511
CAGGGCAATTAAAATGTTAA					45		-0.32956		0.450043
CAGGGCACCAGGCTTAGATG					62		0.315188		0.60989
CAGGGCGCCTCGCTAAGGCT					40				0.395848
CAGGTGAGAAGGTGAGAGGT									0.563132
CAGGTGCACACCACCATGCC							0.159018		0.525289
CAGGTGTGAGCCAGGGCACC							-0.0394645		0.448589
CAGGTTAGGAGTAAACAGCC									0.61561
CAGTCTCGGGCTGCCGGGTT									0.160864
CAGTGAACTGCCTCAAGAGT					59		-1.00566		0.544885
CAGTGCGTTCTCGGTGTGGA					51				0.56299
CAGTTAGAAGGAATGGCAGA									0.575476
CATAAGGCAGAAATCTCGAA					56		0.163149		0.586942
CATCAAAAACATCATCATCC	0.45		54	0.5793	53	0.511371	-0.566911	5	0.579296
CATCAACTGGGCAGAATTCC									0.268277
CATCCTAGAGCTAGAGTGCT					54				0.558673
CATCCTGAGCTCCTTGGAGT							-0.712467		0.46861
CATCCTGTCCGTCCAAGCAG	0.75	1.11	62	0.6224	62	0.636903	0.617645	47	0.622447
CATCTCCAGCTGGTCGGCCG	0.61	0.44	43	0.4666	43	0.493142	0.809426	44	0.466574
CATCTCCGTATTGAGTGCGA					61		-0.0568471		0.629391
CATGAGTATGTAAAAAAGGA									0.552247
CATGAGTCTGATTCAACAAA									0.429113
CATGCCCAAGATTCACTGAT									0.543506
CATGGAGCACCAGGGGCTCG	0.63	0.52	47	0.4981	46		0.910802	60	0.498075
CATGGGCAGTCTAAGGGGAA					64		0.208836		0.595061
CATGGGGTTGATGTAGAGTT									0.392823
CATGGTGAGAGGAGTAAGGG					67		1.21444		0.672212
CATGTCTCCTCCCAGCAGCT	0.45		54	0.5729	54	0.603896	-0.0797862	44	0.572889
CATTAAATCCCACCACTTCT					39		-0.712685		0.383192
CATTAGACCCAGATGAACCA									0.703629
CATTATAAAGGGCCGGTGGG					59				0.620014
CATTCCTCCCAGAGATCCTC									0.35262
CATTGTCTCAGTCTCAAAGT									0.560144
CATTTTAATTGCCCTGGGGC					38		-0.185532		0.370374
CCAAAAGAGAAAACAATTCG									0.684325
CCAAAAGTCCAAGAGGGCGG					60				0.564254
CCAAAGCCTCATTAAGTCTT					33		-0.982428		0.416333
CCAAATGCCAACTTCTTAAA					25				0.250268
CCAACTTCTTAAAAGGATCA					60				0.593944
CCAAGAACTTAAAGACCTTA									0.368269
CCAAGCACCTCCTATTTTTG					40				0.354342
CCAAGCCACCTCTCAGACGA									0.681215
CCAAGGAGCTCAGGATGCAA					52				0.535707
CCAATAATAAAAGGGGAAAG									0.589575
CCAATTTGAAGCTGTAATGG									0.679354
CCACCCCCACGCCTCCCACA									0.619981
CCACCGTGTCCCCATCAACT									0.568553
CCACCTCCCGCGGCTTCTTA					22		-0.82667		0.207343
CCACGCGCGTACCAGGCTGC					46				0.386118
CCACGGAAGCCTGAGCAGGC									0.490518
CCACTCTTGAGGCAGTTCAC					48		-0.639944		0.52463
CCACTTCTCGGAAGTTAAGA					56				0.496337
CCACTTTTGACAGGCCTGGG					55				0.553648
CCAGACCCTCGCATTATAAA					46				0.341631
CCAGACTCTGACCTTTTGCC			42	0.4441	42	0.463781		29	0.44412
CCAGAGTCGCTGCTGGTGGT				0.4452	50				0.445194
CCAGAGTTTCATCTGCGACC	0.56	0.22	61	0.6296	60	0.635038		29	0.629622
CCAGCGTCTAAGCAGCTGCA			61		61		0.53931	35	0.610505
CCAGGACCCGCTTCTCTGAA			48		48			38	0.485588
CCAGGCCTGTCAAAAGTGGG					62		1.41509		0.65243
CCAGGCCTTTGCCGCAAACG									0.549541
CCAGGCGCCAGTCCTGTCCA									0.568964
CCAGTGAACTGCCTCAAGAG					59				0.597026
CCAGTTGATGGGGACACGGT									0.620648
CCATGGACAGGACTGGCGCC									0.496772
CCCACCACCAGCAGCGACTC	0.37			0.4545	45		-0.00388332		0.454465
CCCACCGTGTCCCCATCAAC									0.316785
CCCACGGAAGCCTGAGCAGG									0.428776
CCCAGCACTTTGGGAGGCCG									0.464518
CCCAGCTACTTGGGAGGCTG									0.482677
CCCAGTTGATGGGGACACGG									0.619718
CCCCAGACCCATTTCAACAG									0.669574
CCCCAGGTCCTCGGACACCG	0.62	0.5	68	0.6447	68	0.674751		43	0.644672
CCCCATATTAGAAGTAGAGA									0.43173
CCCCCCCCCAAAAAAAGGCA									0.572081
CCCCCCTTGTATTTATGGAG					50				0.569206
CCCCCGAGCTGTGCTGCTCG		0.37	62		61			48	0.611484
CCCCCGCCCTCTTGGACTTT					13		-1.54745		0.228713
CCCCCGCTCCCCCGGGAGCC					28		0.194381		0.263973
CCCCCGGAGCCACCCCACCA					56		0.785795		0.596399
CCCCGAATTGTTTTCTCTTT									0.115067
CCCCGCCCTCGTTGACATCC									0.441764
CCCCGCTGCGATACCTCCCC					52		-0.121422		0.501924
CCCCGGAGCCACCCCACCAA					56				0.544793
CCCCTCCATAAATACAAGGG					70		1.12949		0.705784
CCCCTGCCGCGGCCGCCCTC					37		-0.0564125		0.401226
CCCCTGCTCACTCCAAACCC									0.630309
CCCGAGGGCGGCCGCGGCAG					31				0.361421
CCCGCCTGCTCAGGCTTCCG									0.436819
CCCGCTGATCCCCCAGCCAG		0.84	58		56		0.974236	76	0.571747
CCCGGCTCTTCCACCCTAGC			51		51			52	0.482535
CCCGGGAGTCGGCCCCGCAG					50				0.522435
CCCTAGCCCAGCTCTGGAAC									0.40059
CCCTCCTGCCCCGCCTGCTC									0.341714
CCCTCTCTACTTCTAATATG									0.531068
CCCTCTTAACTTCCGAGAAG					50		0.185779		0.427733
CCCTGATCCTTTTAAGAAGT					35		-1.36545		0.386693
CCCTTGCATCCTGAGCTCCT					47		-0.375586		0.493218
CCCTTGGTGGGGTGGCTCCG					35		0.529356		0.342677
CCCTTTATAATGCGAGGGTC					38				0.456581
CCCTTTCCCCAGCCTTAGCG					50				0.507416
CCCTTTGCGCCCTGTGGCGC									0.31471
CCCTTTTATTATTGGAAATG									0.45889
CCGAAATTTAAATGCCCTCC					51		-0.541578		0.506981
CCGCATTTCCAATAATAAAA									0.347505
CCGCCATTACAGCTTCAAAT									0.397333
CCGCCCACTTTTGACAGGCC					31				0.29279
CCGCCCAGGCCTGTCAAAAG					50		0.384647		0.495551
CCGCCGAGCCCCCGCTCCCC					31				0.28642
CCGCCTGCTCAGGCTTCCGT									0.4156
CCGCGAGCAGCACAGCTCGG			63		63			82	0.643895
CCGCGTTTGCGGCAAAGGCC									0.418667
CCGCTGCGGGGCCGACTCCC					28		-0.0871998		0.349126
CCGCTGGCTGGGGGATCAGC		0.28	44		43			75	0.433793
CCGGCGCCACAGGGCGCAAA									0.391735
CCGGCTAGGGTGGAAGAGCC		0.17	45		44			76	0.458716
CCGGGAGGGCATTTAAATTT					30				0.286597
CCGGGCTCCCGGGGGAGCGG									0.353937
CCGGGGGAGCGGGGGCTCGG					32		1.33757		0.319167
CCGGGGGAGGTATCGCAGCG					55				0.539652
CCGGGTCGCAGATGAAACTC		0.15	57	0.5607	56	0.593477	0.0209864	60	0.560745
CCGGGTTTGGGAGAAATCAA									0.549856
CCGTCGTCTGAGAGGTGGCT									0.474811
CCGTGCCTTTTTTTGGGGGG									0.313259
CCGTGTGGGAGGCGTGGGGG									0.345646
CCGTTTGTCTCCCACCCCTC					49				0.497926
CCTAACACCTCTAGAGACCC									0.591831
CCTAAGACTTAATGAGGCTT					35				0.321482
CCTCAAAAATAGGAGGTGCT					49		-0.16379		0.496965
CCTCAAGAGTGGGTGGGCTG					47		0.573064		0.442008
CCTCAGCCCACCCACTCTTG					56				0.500838
CCTCAGCCTCCCAAGTAGCT							-0.161147		0.438081
CCTCCTGCCTCGAGAAGGGC			38		37			26	0.36171
CCTCGCTAAGGCTGGGGAAA					41				0.478328
CCTCGGCCTCCCAAAGTGCT							-0.0940914		0.498957
CCTCGGTGTCCGAGGACCTG		0.48	58	0.571	56		0.891908	65	0.570982
CCTCTGTTGAAATGGGTCTG									0.502768
CCTCTTTCCCCTTTTATTAT									0.147547
CCTGAGCAGGCGGGGCAGGA									0.45087
CCTGAGGGGTGGGAGACAAA					47		0.0952071		0.398971
CCTGCAGCCTGGTACGCGCG									0.54214
CCTGCCCTTCTCGAGGCAGG		0.5	55		55			53	0.518798
CCTGGATGTCAACGAGGGCG									0.457326
CCTGGCAAAAGGTCAGAGTC	0.48		47	0.468	47	0.482512	-0.0532406	46	0.468002
CCTGGGTCTCTAGAGGTGTT					44		-0.469955		0.496377
CCTGGGTTTGGAGTGAGCAG									0.617515
CCTGTTCCAGAGCTGGGCTA									0.561516
CCTTAAGAAGCCGCGGGAGG					41				0.422292
CCTTAAGGTCTTTAAGTTCT									0.262843
CCTTACTCCTCTCACCATGA					60				0.634767
CCTTCATGGTGAGAGGAGTA					43		0.242382		0.451274
CCTTGCAGCTGCTTAGACGC	0.6	0.42	47		46			21	0.459849
CCTTGGTGGGGTGGCTCCGG					36				0.444265
CCTTTCAGAGAAGCGGGTCC		0.01	43		43		0.227063	36	0.402815
CCTTTGATTTCTCCCAAACC									0.588152
CCTTTTAAGAAGTTGGCATT					39		-1.00264		0.382795
CGAAACTTTGCCCATAGCAG		0.78	52		52		0.322432	33	0.534144
CGAATAGGGGGCTTCGCCTC			35		35		-0.632663	59	0.434345
CGAATTGTTTTCTCTTTTGG									0.406045
CGAGAGGCAGAGGGAGCGAG		0.68	55		54			75	0.5281
CGAGATGCGGAGGAACTGCG					69		1.09108		0.676172
CGAGCCCCTGGTGCTCCATG	0.53	0.13	64	0.6064	64	0.651611	0.342635	59	0.606418
CGAGCTGCTGGGAGGAGACA	0.51	0.03	56	0.5509	55	0.558408	0.0441979	49	0.550865
CGAGGACGGAGAGAAGGCGC	0.71	0.88	55	0.5316	55	0.551261	0.743484	46	0.531638
CGAGGAGAGCAGAGAATCCG	0.65	0.62	58	0.6201	56	0.654903	0.941988	49	0.620086
CGAGGGCGGGGGTCAGGTGG									0.366711
CGAGGGGTCGATGCACTCTG	0.67	0.69	66	0.6626	66	0.697949	0.555193	66	0.662616
CGCAAACCCCAGAGGATCTC									0.297994
CGCATTTCCAATAATAAAAG									0.510381
CGCCACGCCACGCGCGTACC					42				0.416216
CGCCCACTTTTGACAGGCCT					32		-0.473026		0.401261
CGCCCAGGCCTGTCAAAAGT					55		-0.689344		0.499734
CGCCCTCTGCTTTGGGAACC					33				0.323844
CGCCCTTAAGAAGCCGCGGG					59		1.34247		0.56962
CGCCGAGCCCCCGCTCCCCC					35		-0.00129224		0.351025
CGCCGCGGGGACAGGCGGGC					40		0.619654		0.370559
CGCCGGGCCCCGGCCGTCCC			31					42	0.366695
CGCCGGTTTGCAACAGTCTC									0.423094
CGCCGTCGTTGTCTCCCCGA	0.62	0.51	50	0.5156	50	0.502763	0.0677243	64	0.515559
CGCCTCTCGCCTTCTCCTTC					27		-1.61006		0.277877
CGCCTGCTCAGGCTTCCGTG									0.669985
CGCCTGGATGTCAACGAGGG									0.55245
CGCGCACTGCGCGCTGCGCC					27		-0.0533511		0.302908
CGCGCAGTGCGTTCTCGGTG					54				0.573642
CGCGCCGCAGTGTCCGTCTC					47		-0.722276		0.466637
CGCGGCAGGGGAGTCAGGGC					26		0.34734		0.228499
CGCGGCTTCTTAAGGGCGCC					32		0.0733791		0.332709
CGCGGGAGGCTGCTGGAGCG	0.64				53		1.09144		0.533398
CGCGGGTGCTGCCCAGAGAG									0.539672
CGCTCCGGATCTCCCTTCCC			55		55		-0.378431	39	0.535852
CGCTGACTTGTCCCCGTCTC					31		-1.00695		0.336854
CGCTGAGCTGCAAACTCAAC									0.435376
CGCTGCGGGCGTCCTGGGAA		0.03	44		44		-0.127593	65	0.435288
CGCTGTCTTTGCGCGCAGCC	0.42		29	0.3408	28	0.414325	0.188872	32	0.34083
CGCTTATGGGGAGGGTGGGG					32				0.347508
CGCTTTGATCAAGAGTCCCA					62				0.615428
CGGACGTTTAATTCCTTTCC									0.277007
CGGAGACGGGGACAAGTCAG					63		1.03778		0.645937
CGGAGCGATCTGGCTCACAC					59		-0.102097		0.612832
CGGAGCGGCGGCTAGGGGAC	0.53	0.14	32	0.319	32	0.364709	0.192739	76	0.31904
CGGAGGAACTGCGAGGAGCG					56		1.37557		0.588784
CGGAGTCTCACTCTGTCACT							-0.892878		0.592365
CGGCAAGGGTTGCGGACCGC		0.22	41		41		-0.228374	63	0.430194
CGGCCGCCACCGCCGGGCCC		0.4	30		30			63	0.231595
CGGCCGCGAGCAGCACAGCT			46		45			62	0.390925
CGGCCGCGGCAGGGGAGTCA					47		0.104957		0.442709
CGGCCGGGGCCCGGCGGTGG		0.7	24		24			110	0.238527
CGGCGCCACAGGGCGCAAAG									0.652579
CGGCGCCCAGCGAGGATATC	0.28		28	0.3065		0.329618	-0.649188	56	0.306475
CGGCGGCGCTCAGATCCTGC	0.56	0.23	55	0.559	55	0.588198	0.19938	31	0.558977
CGGCGGCTAGGGGACAGGGG	0.74	1.02	39	0.4202	39	0.457321	1.19266	95	0.420237
CGGCTGGGTGGTCTTGGTGG					36		0.032135		0.408977
CGGGAAAAAGAACGGAGGGA		0.51	59		59			57	0.578169
CGGGACCGGACTTCCTAAAA									0.270953
CGGGAGAATATGGGAGGGGC									0.38258
CGGGAGGGGCGCTTATGGGG					38				0.373361
CGGGGACAAGTCAGCGGCTG					43		0.519028		0.465038
CGGGGAGACAACGACGGCGG	0.79	1.35	49	0.5154	49	0.532474	1.37586	79	0.515368
CGGGGGAGCGGGGGCTCGGC					31		0.0557279		0.354883
CGGGGGCGGTACTGGGGGTG					38		0.865108		0.397399
CGGGGGTAGGAGAGCGGCTA					44		-0.175602		0.487921
CGGTACTGGGGGTGGGGACG							0.416939		0.307148
CGGTCACACCCTTCTCCCTT	0.43		31	0.3379	30	0.348793	-0.969364	41	0.337885
CGGTGGCGGGAGCTTCTCCA	0.58	0.34	60	0.5707	60	0.606986	0.141838	60	0.570674
CGTGAACCCCGCTCCGCGCC					23		-0.116556		0.257196
CGTGCCTTTTTTTGGGGGGG									0.343086
CGTGGATGCGGCAAGGGTTG		0.1	42		42		0.559331	69	0.4297
CGTGGGATGTTAGTGTAGAT					38				0.371006
CGTGTGGGAGGCGTGGGGGT									0.469806
CGTTAACATTTTAATTGCCC					36		-0.834825		0.3338
CGTTTGCGGCAAAGGCCTGG									0.669497
CTAAACAGACGCCTCCCGCA									0.560754
CTAAAGCGGCTGGGTGGTCT					33		-0.74027		0.298602
CTAATGTGCTGAGATCAAGA									0.687172
CTACGGAACTCTTGTGCGTA	0.42		53	0.4873	52		-0.949698	35	0.487348
CTAGACGGGAGAATATGGGA									0.686976
CTAGGAAATTAATGCCTGGA									0.579278
CTAGGGCTGGAGTGCAGCTC									0.225544
CTAGGGGACAGGGGCGGGGT	0.64	0.56	41	0.4804	40		0.166485	88	0.480384
CTATCATGCCTTGGTTCATC									0.217035
CTATGACCTCGACTACGACT	0.58	0.33	62	0.6605	62	0.642451	-0.359015	36	0.660453
CTCAAAAATAGGAGGTGCTT					44		-0.827835		0.478312
CTCAACATCTAAGCCTGGTC									0.462389
CTCACCGCATTTCTGACAGC					56		-0.564073		0.55357
CTCAGAGTAGTTATGGTAAC					19		-1.0818		0.212749
CTCAGAGTGCATCGACCCCT	0.49		51	0.4951	51	0.527649	-0.487321	69	0.49506
CTCAGGACATTTCTGTTAGA			27		26		-1.00447	39	0.359481
CTCATAAAGGGAAAGACAGC					45		-0.0469472		0.441331
CTCATCACCTCTGAAACCTT					46		-1.06498		0.440244
CTCATCCTGAGTCCTTGAAA									0.480501
CTCATGGAGCACCAGGGGCT	0.47		25	0.2932	24	0.378175	0.0965341	52	0.293191
CTCCAAAAGAGAAAACAATT									0.365461
CTCCAGCCCTAGGCCACAAA									0.398949
CTCCCATTGCATTTGTTGGG									0.553193
CTCCCCATAAGCGCCCCTCC					42				0.408049
CTCCCCCCAACAAATGCAAT									0.530646
CTCCCCTCCTGCCTCGAGAA			49		48			58	0.474449
CTCCCGGGGGAGCGGGGGCT					26		0.0946747		0.238304
CTCCCGGGTTCCCAAAGCAG					56				0.575433
CTCCCTGCCACCCCGCCCCA							0.501484		0.565582
CTCCGGGATCTGGTCACGCA	0.59	0.35	59	0.5995	59		-0.173615	66	0.599528
CTCCGGGCTCCCGGGGGAGC					27		-0.242281		0.259476
CTCCGGGGGAGGTATCGCAG					59		0.902942		0.462969
CTCCTCGGTGTCCGAGGACC	0.38		25	0.2778	24	0.246357	-0.630677	37	0.277802
CTCCTGCCTCGAGAAGGGCA		0.57	55		55			46	0.532391
CTCGACGGAGTCCTCCCCGC	0.59	0.35	49	0.4708	49	0.475865	0.139207	58	0.470821
CTCGAGGCAGGAGGGGAGCC			35					47	0.369081
CTCGCAGTTCCTCCGCATCT					37		-0.79332		0.359582
CTCGCATTATAAAGGGCCGG					56				0.558463
CTCGGCGGGCACCAAGCCGC					42		0.4781		0.402897
CTCGGGCGCGAGGACACCCG					56		1.36518		0.560826
CTCGGGGCTGCCCTGCGGGG	0.73	1	39	0.4349	38	0.518441	1.07207	79	0.434858
CTCTCGCCCTAGCCCAGCTC									0.388035
CTCTCGCCTTCTCCTTCAGG					56		0.0321484		0.559297
CTCTCTGGGTTTTGGGGGGC					5		-0.439877		0.0418818
CTCTGAGACGAGCTTGGCGG	0.78	1.26	52	0.5059	52	0.540785	0.738994	63	0.505948
CTCTGCAAGGGGAGAGGTTC					31		-0.895986		0.334372
CTCTGCTGACTCCCCCGGCT									0.470644
CTCTGCTTTGGGAACCCGGG					53				0.537995
CTCTGGGTTTTGGGGGGCTG					14		0.336528		0.240908
CTCTGTTGAAATGGGTCTGG									0.515094
CTCTTGAACCAGGGGGTTGG							0.364127		0.37973
CTGAAACCTGGCTGAGAAAT									0.188483
CTGACTTTCGGGAAGGAAGT									0.510149
CTGAGCAGGCGGGGCAGGAG									0.364982
CTGAGGGGTGGGAGACAAAC					36		-0.0703757		0.360815
CTGCAAACATGGGCAGTCTA					28		-0.65524		0.343812
CTGCAGGTACAAGCTGGAGG	0.71	0.9	56	0.5367	56	0.601285	0.98603	60	0.536665
CTGCCCAGAGAGGGGGCGGA									0.559797
CTGCCCAGTTGATGGGGACA									0.593258
CTGCCCTTCTCGAGGCAGGA			50		50			50	0.527196
CTGCGATGATTTATACTCAC					59				0.560681
CTGCGGGGAGGACTCCGTCG	0.68	0.76	68	0.6374	68	0.641375	1.0293	92	0.637368
CTGCTATGGGCAAAGTTTCG			48		47		0.186781	43	0.497733
CTGCTCGCCCTCCTACGTTG	0.55		69	0.6459	68	0.676518	-0.125541	63	0.645927
CTGCTCGCGGCCGCCACCGC		0.56	20		19			66	0.214008
CTGCTGCTTTGGCAGCAAAT									0.255724
CTGCTGTCGTTGAGAGGGTA	0.41		48	0.4718	47		-0.770644	79	0.471796
CTGCTTTGGCAGCAAATTGG									0.492956
CTGCTTTGGGAACCCGGGAG					43				0.472405
CTGGAAAGGAATTAAACGTC									0.524266
CTGGAGCGGGGCACACAAAG	0.68				56		0.914305		0.554973
CTGGATGTCAACGAGGGCGG									0.531199
CTGGCAAAAGGAGTGTTGGA					56		-0.0396325		0.565612
CTGGCGCCCTTAAGAAGCCG					55		1.07244		0.557314
CTGGCTGGGGGATCAGCGGG		1.05	34		33		1.33151	86	0.324042
CTGGGCAGAATTCCTGGGTT									0.35479
CTGGGTGCGGAGATTCGCCC					47		0.105552		0.400334
CTGGTAAGCGAAGCCCGCCC	0.65				48		0.474718		0.392143
CTGGTACGCGCGTGGCGTGG					55				0.589503
CTGTATGTGGAGCGGCTTCT	0.35		41	0.3803		0.369262	-0.935671	53	0.380289
CTGTCCCCTAGCCGCCGCTC	0.46		43	0.4138	43	0.406662	-0.225609	64	0.413782
CTGTGAGTATAAATCATCGC					60				0.576218
CTGTGGCCGCGGGCGGGGTT	0.44		21	0.1926	20	0.186247	-0.255158	73	0.192579
CTGTGTTTAGAGGCTAGGCA					54		-0.141586		0.552103
CTGTTGCAAACCGGCGCCAC									0.450773
CTGTTTTCAGAGCCATTCTC									0.355772
CTTAAAATGCCTTTGGGTGA									0.498441
CTTAACTTCCGAGAAGTGGT					59		-0.184665		0.576644
CTTAAGACCACCCTCTGAAG									0.530463
CTTACCAGAGTCGCTGCTGG	0.54			0.5715	61		0.734225		0.571517
CTTAGACGCTGGATTTTTTT	0.3		20	0.1635	19			37	0.163547
CTTCATGGTGAGAGGAGTAA					59		-0.388863		0.527717
CTTCCGTGCCTTTTTTTGGG									0.511423
CTTCGGGGAGACAACGACGG	0.76	1.13	69	0.7646	69	0.768618	1.6241	89	0.764558
CTTCTCCACGGCCGACCAGC	0.46		40	0.3811	39	0.452355	-0.243099	22	0.381115
CTTCTCTGAGACGAGCTTGG	0.56	0.26	58	0.6233	56	0.651786	0.772804	52	0.623286
CTTCTGCTGCCTTCACAACC									0.48109
CTTCTTAAAAGGATCAGGGC					56		0.114789		0.544223
CTTCTTTCCTCCACTCTCCC					32				0.342935
CTTGCCCCTTTTAGGAAGTC									0.435286
CTTGGCGGGAAAAAGAACGG		1.44	74		73			55	0.730188
CTTGGGAATGTGCTTTGCTT					25		-1.31568		0.238439
CTTGTGCGTAAGGAAAAGTA	0.59	0.37	58		56		0.124515	51	0.53876
CTTTAGGGGATAGCTCTGCA					62		0.284181		0.598667
CTTTCCCTCCGCCCCCTCTC									0.252664
CTTTCTCTCGCCGGCTGGAG					49		0.339577		0.469725
CTTTGCCCATAGCAGCGGGC		0.41	53		52		0.621772	42	0.530562
CTTTGCCCCTTTGTGGCCTA									0.441951
CTTTGCGCTCCGGGCTCCCG					47		0.64979		0.47812
CTTTGGGAGGCCGAGGTGGG							1.08741		0.492273
CTTTTGCTCCTCTGCTTGGA	0.4		47	0.4758	47	0.503896	-0.910735	45	0.475787
GAAAAAAAAAAGTCCAACTT							-0.337759		0.461948
GAAAACAATTCGGGGGAAAG									0.591306
GAAACTTTGCCCATAGCAGC		0.5	53		53		0.034797	36	0.551721
GAAAGGGAGAGGGTTTGAGA					59				0.610686
GAACACTCTCTCCTATTCTG									0.625153
GAACAGCTGCTACCCTTGGT					48		-0.263848		0.506214
GAACAGGCAGACACATCTCA									0.701326
GAACCAAGGCATGATAGCGA									0.609462
GAACCCGGGAGGGGCGCTTA					22				0.293167
GAACTATCTACAAAAATGAG					62		0.813215		0.635973
GAACTCCGTGTGGGAGGCGT									0.393501
GAACTGCCTCAAGAGTGGGT					68		0.356951		0.672769
GAACTTACAACACCCGAGCA		0.24	61		61		0.673718	31	0.636604
GAAGCCTGAGCAGGCGGGGC									0.346286
GAAGCGGGTCCTGGCAGCGG		1.11	51		50		1.34391	80	0.483689
GAAGGCGCTGGAGTCTTGCG	0.64	0.59	65	0.6499	64	0.64668	1.05546	49	0.649902
GAAGGGTGTGACCGCAACGT	0.59	0.38	66	0.637	66	0.715248	0.0849444	67	0.636982
GAAGGTAAGAGTCTCATAAA					49		-0.499685		0.404273
GAAGTCCGGTCCCGCGGTTC									0.311111
GAATACGTTAGAAAGGTCTC					52		0.276527		0.504251
GAATCGCCGCGGGGACAGGC					44		0.615887		0.475424
GACACTTCCCCGCCGCTGCC			39		39		0.446613	26	0.428792
GACATTCTCCTCGGTGTCCG	0.41		55	0.5705	54	0.552065	0.592764	34	0.570485
GACGCGACTCTCCCGACGCG		0.38	61		61		1.21731	53	0.624241
GACGGACAGGATGTATGCTG	0.66	0.65	68	0.6453	67	0.656485	0.271106	58	0.64529
GACGGGGGCGGTACTGGGGG					28		1.49325		0.25847
GACTCACTTGGGAATCGGGA									0.582982
GACTCCCGGGCTTTGCGCTC					28		-0.215513		0.262158
GACTGTCCAAAGGGGGTGAA					44		0.281811		0.466761
GACTTCCTAAAAGGGGCAAG									0.577976
GACTTGTCCCCGTCTCCGGG					60		0.845318		0.574104
GACTTTACCAAGAACACTTC					37		-0.454927		0.36526
GAGAAAACAATTCGGGGGAA									0.481119
GAGAAAAGTGTCAATAGCGC					56		0.143529		0.521933
GAGAAATCAAAGGTGCTAGA									0.504751
GAGAAATTGGGAACTCCGTG									0.583436
GAGAAGCCCTGCCCTTCTCG		0.51	61		61			35	0.575662
GAGAATATGGGAGGGGCAGG									0.502809
GAGACAACGACGGCGGTGGC	0.44		45	0.4274	45		0.420973	55	0.427446
GAGAGCAGAGAATCCGAGGA	0.61	0.46	62	0.6072	62	0.652157	1.00637	71	0.607201
GAGAGCGGCTAGGGCGCGAG					55		1.51387		0.505165
GAGAGCTTGTGGACCGAGCC									0.445174
GAGAGGCAGAGGGAGCGAGC		0.7	52		52			62	0.549321
GAGAGGCGCCTGGGCGCTAG					55		0.840825		0.568064
GAGATGGGGTTTCATCGTGT							-0.530589		0.591692
GAGATGGTGACCGAGCTGCT	0.44		57	0.5671	56		0.221085	67	0.567149
GAGCAAACAAATCATGTGTG									0.66933
GAGCACCCTTTCACCCCCTT					38		-0.306287		0.375407
GAGCAGCAGAGAAAGGGAGA									0.63716
GAGCCCGGAGCGCAAAGCCC					51		0.674466		0.50334
GAGCCCGGAGCGGCGGCTAG	0.58	0.31	54	0.5331	54		1.1126	77	0.533073
GAGCGAGCGGGCGGCCGGCT			32		32			89	0.29125
GAGCGGCGGCTAGGGGACAG	0.66	0.65	44	0.473	44		1.43289	89	0.473019
GAGCGGGCGGCCGGCTAGGG		0.48	47		47			83	0.527415
GAGCTATCCCCTAAAGCGGC					46		-0.104819		0.437273
GAGCTGCGCTGCGGGCGTCC			22		21		0.206362	50	0.303511
GAGCTTGTGGACCGAGCCGG									0.584491
GAGGAAAGAAGGGTATTAAT					49				0.366699
GAGGATGTGTCCGATTCTCC					52		-0.638348		0.564134
GAGGCAGTCTTGAGTTAAAG					64		0.220517		0.540283
GAGGCGAACACACAACGTCT	0.55	0.19	54	0.5316	53	0.554194	0.291137	45	0.531599
GAGGCGTGGGGGTGGGACGG									0.271902
GAGGCTATTCTGCCCATTTG			58		56		0.0531096	52	0.511038
GAGGGGAGCCAGGGACGGCC		0.25	33		32			66	0.299058
GAGGGGCCCCGGCGCGGAGC							0.272791		0.287935
GAGGGGCTGCGGTGCCGGCG					41		1.31894		0.301003
GAGGGTGGGGAGGGTGGGGA									0.365653
GAGGTCAGGAGAGACCATCC							0.546244		0.632446
GAGGTGTTAGGACGTGGTGT					47		-0.574497		0.466957
GAGTATAAAAGCCGGTTTTC			20		20			35	0.218728
GAGTCGCTGCTGGTGGTGGG	0.56	0.25	63	0.619	62	0.617915	1.10991	89	0.619017
GAGTCTGGATCACCTTCTGC	0.5	0.01	47	0.4695		0.484789	0.0693329	28	0.469505
GAGTGGGTGGGCTGAGGAGC					31		-0.266941		0.223402
GAGTTAAAGGGGTCTTGGTG					56		0.00532736		0.609595
GAGTTAGGGATAAAATGCTT									0.445104
GAGTTCCCAATTTCTCAGCC									0.513649
GAGTTGACAGTTAGAAGGAA									0.489465
GAGTTGTAAGATAAGCCAGA					61		0.267122		0.61251
GAGTTTTCCTCTGTTGAAAT									0.409239
GATAATACAAAGCAGCAATC									0.467298
GATACCTTTCCCATTTTCAT					38		-0.811954		0.463107
GATAGCAGGGGACTGTCCAA					54		0.397472		0.587143
GATATCCTCGCTGGGCGCCG	0.62	0.48	54	0.5099			1.15908	54	0.509947
GATATGCGGTCCCTACTCCA					63		0.387552		0.659518
GATCAGCCTGACTTTCGGGA									0.655587
GATGAGTCGAATGCCTAAAT					26		-0.848235		0.281641
GATGATGATGTTTTTGATGA	0.55		46	0.486		0.476074		29	0.486013
GATGGGAGAGGAGAAGGCAG							1.718		0.557522
GATTAAAATCCCAAAGTACA									0.683187
GATTCACTGATAGGGAAAAG									0.548666
GATTCCTACCGTCGTCTGAG									0.615498
GATTTGTCTCTTCTGAAACC									0.511958
GCAAAAGCTCATTTCTGAAG	0.64	0.56	57	0.577	56	0.583552	-0.0846165	20	0.576962
GCAAAAGGAGTGTTGGACGG					62		1.14545		0.668865
GCAAAATCCAGCATAGCGAT									0.584307
GCAAACATGGGCAGTCTAAG					63		0.531465		0.544931
GCAAACCCCAGAGGATCTCT									0.483228
GCAAATTGGGGGACTCAGTC									0.235866
GCAATCAACCTCCAACCCCC					56		0.449402		0.579822
GCAATTAAAATGTTAACGGG					63		0.882914		0.658041
GCAATTGATGAAAACAAACA									0.645221
GCACTTTGGGAGGCCGAGGT							0.162439		0.532541
GCAGAATAGCCTCCCCGCGT		0.39	57		56		-0.111015	57	0.529087
GCAGACGCTGTGGCCGCGGG	0.62	0.49	44	0.4542	44	0.42057	1.28021	91	0.454214
GCAGAGCGAGCTGCAGCCCC	0.67	0.72	41	0.4047	41	0.49886	0.457485	75	0.404662
GCAGCAGAGATCATCGCGCC									0.470084
GCAGCCCCCGGCGCCCAGCG	0.58		56	0.5384	56	0.65063	1.77445	64	0.53838
GCAGCGCAGCTCTGCTCGCC			51		51		-0.117893	58	0.595839
GCAGCGGAGGGGCCCCGGCG					46		1.80196		0.422928
GCAGGAATGTCCGACCGGCC					54		0.408633		0.558027
GCAGGAGAATCTCTTGAACC							-0.336382		0.492909
GCAGGGCAGCCCCGAGCCCC	0.52	0.08	38	0.3552	38	0.355233	0.474225	60	0.355214
GCAGGGCGCCTCGCTAAGGC					24				0.208634
GCAGGGGGTACCCGAACCGC									0.535467
GCAGTCTAAGGGGAAGGGAT					54		-0.080987		0.596745
GCAGTGCGTTCTCGGTGTGG					55				0.577715
GCATCGTCGCGGGAGGCTGC	0.46			0.3313	33		0.120064		0.331348
GCATGTACGCTGTTCAAGAT									0.523312
GCATTTCTGACAGCCGGAGA					59		0.413321		0.670546
GCCAAAAGTCCAAGAGGGCG					50		1.59619		0.478387
GCCAACTTCTTAAAAGGATC					39		-0.233508		0.37475
GCCACCTCTCAGACGACGGT									0.612949
GCCATTCTCTGGCTCAGTAA									0.479347
GCCCCTTTGTGGCCTAGGGC									0.349132
GCCCTCTGCTTTGGGAACCC					51				0.474191
GCCGAGGTGGGCGGATCGTG							0.486405		0.525756
GCCGCGAGCAGCACAGCTCG			50		50			41	0.492648
GCCGCTGCGGGGCCGACTCC					22		0.0143343		0.262637
GCCGGCTAGGGTGGAAGAGC		0.31	38		37			54	0.377063
GCCGTATTTCTACTGCGACG	0.59	0.35	73	0.7137	73	0.723884	0.737283	27	0.713741
GCCGTCGTTGTCTCCCCGAA	0.47		58	0.6315	56		-0.219448	69	0.631519
GCCTCAGCCTCCCAAGTAGC							-0.170661		0.292496
GCCTCCCGCACGGGGCCCCA									0.487671
GCCTCGCTAAGGCTGGGGAA									0.43631
GCCTGAGCAGGCGGGGCAGG									0.233962
GCCTGGATGTCAACGAGGGC									0.41635
GCCTGTCAAAAGTGGGCGGC					40		0.511747		0.400206
GCCTGTTCCAGAGCTGGGCT									0.292088
GCGAAGCCCCCTATTCGCTC			55		55		-0.162214	41	0.554071
GCGACTCTCCCGACGCGGGG		0.76	59		56		2.01201	64	0.6032
GCGAGAGAAAGAAGAAAAGC					53		0.623152		0.534338
GCGAGCAGAGCCCGGAGCGG	0.75	1.12	51	0.4793	51	0.57056	1.58955	74	0.479339
GCGAGCTGCTGTCGTTGAGA	0.53	0.13	59	0.5442	59		-0.296035	59	0.544236
GCGAGGAGCGGGGCTCTGGG					56		1.58414		0.607331
GCGAGTGGGAACAGCCGCAG					63		1.72615		0.574992
GCGCAGGCAGGGGAAAAGGG					59		1.38053		0.597714
GCGCCGGGGCCCCTCCGCTG					60		1.25692		0.548209
GCGCCGGTTTGCAACAGTCT									0.442854
GCGCGCGTAGTTAATTCATG					71				0.685213
GCGCTGCGGGCGTCCTGGGA		0.45	39		38		0.130854	73	0.398848
GCGCTTTGATCAAGAGTCCC					50				0.48434
GCGGAGGAACTGCGAGGAGC					40		0.0883193		0.383251
GCGGCAGGGGAGTCAGGGCT					35		0.227653		0.351534
GCGGCCGCGGCAGGGGAGTC					28		0.334612		0.236548
GCGGCTAGGGGACAGGGGCG	0.65	0.63	44	0.3444	43		1.93903	83	0.344371
GCGGCTGGGTGGTCTTGGTG					39		0.760195		0.37249
GCGGCTTCTTAAGGGCGCCA					56		0.759555		0.593828
GCGGGAAAAAGAACGGAGGG		0.99	59		59			52	0.574438
GCGGGACCGGACTTCCTAAA									0.342413
GCGGGGAAGTGTCCCCAAAT		0.21	53		52		-0.422888	85	0.438915
GCGGGGGTAGGAGAGCGGCT					48		0.867695		0.487928
GCGGGTGCTGCCCAGAGAGG									0.565523
GCGGTACTGGGGGTGGGGAC					27		-0.0991441		0.291085
GCGTCCTGGGAAGGGAGATC			44		44		0.0185236	68	0.490625
GCGTGAACCCCGCTCCGCGC					32		0.282254		0.296371
GCGTGACCAGATCCCGGAGT	0.52	0.09	56	0.5124	56	0.545151	-0.315264	67	0.512351
GCTAAAGCCCAAGGTTTCAG					61		0.647723		0.629305
GCTACTTGGGAGGCTGAGGC							0.627789		0.465244
GCTAGACGGGAGAATATGGG									0.631067
GCTAGGGGACAGGGGCGGGG	0.65	0.64	35	0.3831	35	0.414122	2.26464	77	0.383146
GCTCAGTCTTTGCCCCTTTG									0.353205
GCTCATCACCTCTGAAACCT					43		-0.491191		0.47279
GCTCCCCGCGTTTGCGGCAA									0.376113
GCTCCCCTCCTGCCTCGAGA		0.18	47		47			20	0.454456
GCTCCGGGCTCCCGGGGGAG					32		1.45169		0.21272
GCTCCTCTGCTTGGACGGAC	0.42		44	0.3931	44	0.450193	-0.218872	64	0.393078
GCTCGCTCTGCTGCTGCTGC	0.45		32	0.3051	32	0.4663	-0.627145	26	0.30514
GCTCGGTCACCATCTCCAGC	0.54	0.17	56	0.5328	55	0.581203	0.182278	7	0.5328
GCTCTCCACTTGCCCCTTTT									0.127691
GCTCTGCAAGGGGAGAGGTT					44		-0.00874529		0.503921
GCTGACTTGTCCCCGTCTCC					45		-0.483266		0.461297
GCTGAGCTCGCCACTCCAGC					48		0.308745		0.480807
GCTGCACCGAGTCGTAGTCG	0.58	0.32	68	0.6715	68	0.668682	0.402365	42	0.671544
GCTGCCAATGAAAATGGGAA							0.752225		0.571825
GCTGCCCAGAGAGGGGGCGG									0.383147
GCTGCGGTGCCGGCGGGGGT					46		0.60379		0.420198
GCTGCTGTCGTTGAGAGGGT	0.56	0.25	50	0.5403	49	0.564809	-0.0238851	55	0.540321
GCTGCTTTGGCAGCAAATTG									0.470755
GCTGCTTTGTATTATCTGCG									0.560667
GCTGGAGTCTTGCGAGGCGC	0.6	0.39	49	0.4415	49	0.433934	0.0835233	45	0.441489
GCTGGATTTTTTTCGGGTAG	0.52		41	0.4414	41	0.491888		46	0.441425
GCTGGGCTAGGGCGAGAGGG									0.554013
GCTGGGGGTTGCTTTGCGGT					46		-0.0138975		0.485296
GCTGTAGTAATTCCAGCGAG		0.88	71		70			69	0.673782
GCTGTGTTTAGAGGCTAGGC					39		0.138218		0.423869
GCTTATGGGGAGGGTGGGGA									0.492474
GCTTCCGTGGGGCCCCGTGC									0.414035
GCTTGGCTATGGGAATAGAA									0.526791
GCTTTGCGCTCCGGGCTCCC					32		0.421916		0.31267
GCTTTTCTTCTTTCTCTCGC					55		-0.627599		0.460966
GGAAATAGAAGAGCTCAAAG									0.677474
GGAACAGGCAGACACATCTC									0.425713
GGAACTCCGTGTGGGAGGCG									0.341452
GGAAGGAGAGATAGCAGATC					40		-0.144763		0.40511
GGAAGTCCGGTCCCGCGGTT									0.333962
GGAATCGCCGCGGGGACAGG					46		0.986904		0.530131
GGAATGATAGAGGCATAAGG					60				0.651929
GGAATTCTGCCCAGTTGATG									0.610488
GGACGCGACTCTCCCGACGC		0.5	57		56		0.232963	44	0.562982
GGACGGCCGGGGCCCGGCGG		1.13	26		25			79	0.263109
GGACTATCCTGCTGCCAAGA	0.49		62	0.5748	61		-0.462071	54	0.574784
GGACTGGCGCCTGGTTGTGA									0.555693
GGACTGGGGAGTTGGGAGGA									0.481575
GGAGAAAAGACACCCTATTT					32		-0.850904		0.373919
GGAGAAGGCAGAGGGAAAAC							0.254096		0.406052
GGAGAAGGCGAGAGGCGCCT							0.545003		0.503783
GGAGAATATGGGAGGGGCAG									0.436269
GGAGAATCTCTTGAACCAGG							0.526197		0.765544
GGAGACAACGACGGCGGTGG	0.62	0.48	46	0.4361	46	0.488634	0.873306	74	0.436105
GGAGAGCCTTTCAGAGAAGC		0.02	52				-0.158613	50	0.516392
GGAGAGCTTGTGGACCGAGC									0.493033
GGAGAGTCGCGTCCTTGCTC			48		47		-0.797319	48	0.498424
GGAGAGTTGTTTTCCTTGCT									0.471102
GGAGATCCGGAGCGAATAGG		0.68	59		56		0.676796	65	0.558484
GGAGATGGTGACCGAGCTGC	0.5	0.02	39	0.398	38	0.407902	-0.0385185	39	0.398041
GGAGCAAACAAATCATGTGT									0.585734
GGAGCAACCAATCGCTATGC									0.471952
GGAGCAGACGCTGTGGCCGC	0.68	0.76	48	0.4628	48		0.15033	63	0.462774
GGAGCAGCAGAGAAAGGGAG					55				0.531191
GGAGCCCGGAGCGCAAAGCC					42		0.812071		0.419205
GGAGCGCAAAGCCCGGGAGT					53		0.455701		0.528877
GGAGCGGCGGCTAGGGGACA	0.54	0.16	42	0.3783	42		0.128809	61	0.378262
GGAGGAAACGCTAAAGCCCA					61		0.233026		0.609307
GGAGGAAAGAAGGGTATTAA									0.319728
GGAGGAATGATAGAGGCATA					47				0.544508
GGAGGCAGTCTTGAGTTAAA					46		-0.485873		0.362608
GGAGGCTATTCTGCCCATTT			22		21		-0.916767	60	0.175901
GGAGGGGAGCCAGGGACGGC		0.46	31		31			52	0.313711
GGAGGGGCCCCGGCGCGGAG					30		1.63104		0.316151
GGAGGGGCTGCGGTGCCGGC					34		0.551438		0.361677
GGAGGGTGGGGAAGGTGGGG									0.370008
GGAGGTTCTAAGATGCTTCC									0.386177
GGAGTGGCGAGCTCAGCCGC					51		0.175416		0.463512
GGAGTTGGAAAACAATGAAA	0.72	0.93	52	0.5025	51	0.512119	0.379755	42	0.502515
GGATAGCTCTGCAAGGGGAG					53		1.33082		0.518798
GGATAGTCCTTCCGAGTGGA	0.44		55	0.557	54		-0.336791	47	0.557012
GGATCAAGAAAAAGACATTA									0.385113
GGATGGTGGTGGTTGGGAGG									0.405916
GGATGTTAGTGTAGATAGGG					61				0.64815
GGATTCTCTGCTCTCCTCGA	0.53	0.13	55	0.5409	54	0.599472	-0.447223	64	0.540878
GGCAAAAGGAGTGTTGGACG							0.619171		0.548589
GGCAATTGATGAAAACAAAC									0.438916
GGCACCTCTTGAGGACCAGT	0.49		58	0.6082	56		-0.057074	48	0.608246
GGCAGCCCGAACCCCGCCCG	0.71	0.89	45	0.3991	45	0.493567	1.57921	62	0.399084
GGCAGGAGGGGAGCCAGGGA		0.81	51					66	0.48412
GGCAGGGCCTGCCTGAGTGC					40		-0.124582		0.422744
GGCAGGGCTTCTCAGAGGCT		0.18	46		46			50	0.435939
GGCAGGGGAAAAGGGAGGCG							2.09121		0.541058
GGCAGGGGGTACCCGAACCG									0.478434
GGCAGTCTAAGGGGAAGGGA					50		0.566208		0.49412
GGCATAAGGACTGGGGAGTT									0.411743
GGCCCCACGGAAGCCTGAGC									0.478078
GGCCGCGAGCAGCACAGCTC			30		28			51	0.317656
GGCCTAATAGGCACTTGGAA									0.601342
GGCGAGCAGAGCTGCGCTGC		0.15	45		45		-0.321178	60	0.475344
GGCGAGCTGCTGTCGTTGAG	0.48		53	0.5594	53	0.604301	0.254602	43	0.559435
GGCGCGAGGACACCCGAGGG					55		1.9347		0.536139
GGCGGCTAGGGGACAGGGGC	0.6	0.39	35	0.2958	35		0.462121	63	0.295844
GGCGGGGAAGTGTCCCCAAA			43		43		-0.118398	59	0.463191
GGCGGGGGTCAGGTGGGGGC									0.451077
GGCGGGTTGGAATCGCCGCG					69		1.42237		0.682357
GGCGGTACTGGGGGTGGGGA					37		0.133292		0.348651
GGCGGTGGAGAGGGAAGGTT					40		-0.0778388		0.416632
GGCGTGGGGGTGGGACGGTG									0.384728
GGCTAAGGTAGGAGTCAAGA									0.597676
GGCTGCAGGGCGCCTCGCTA					38				0.354379
GGCTGGGGGTTGCTTTGCGG					30		0.813647		0.268203
GGCTGTGAGGAGGTTTGCTG	0.64	0.56	55	0.5736		0.607891	0.418565	45	0.573639
GGCTTAGATGTGGCTCTTTG					55		-0.210191		0.540563
GGCTTCCGTGGGGCCCCGTG									0.534655
GGCTTTGCGCTCCGGGCTCC					27		-0.607058		0.224883
GGGAAGGTTGGGAGGGGCTG							0.958148		0.320157
GGGACCGGACTTCCTAAAAG									0.61886
GGGAGAATATGGGAGGGGCA									0.578237
GGGAGAGTCGCGTCCTTGCT			41		40		-0.672644	67	0.427998
GGGAGATCCGGAGCGAATAG			56		56		0.709228	55	0.516982
GGGAGCAAACAAATCATGTG									0.606607
GGGAGGCAGTCTTGAGTTAA					34		-1.00556		0.383211
GGGAGGCTATTCTGCCCATT			24		24		-0.782066	62	0.213497
GGGAGGGGCGCTTATGGGGA					49				0.483488
GGGAGGGGCTGCGGTGCCGG					36		1.45564		0.281688
GGGAGGGGGGCTGCAAACAT					48		-0.254784		0.509146
GGGATGGTGGTGGTTGGGAG									0.384884
GGGATGTGGAGCTTGGCTAT									0.521096
GGGATTACAGGTGTGAGCCA							-0.0582034		0.667265
GGGCGAGCAGAGCTGCGCTG		0.56	52		52		1.03318	64	0.494698
GGGCGCTTATGGGGAGGGTG					40				0.383097
GGGCGGGTTGGAATCGCCGC					44		0.457487		0.453363
GGGCGGTGGAGAGGGAAGGT					49		0.467505		0.489996
GGGCTCGGGGCTGCCCTGCG	0.52	0.09	32	0.2726			1.01668	100	0.272557
GGGCTTCTCAGAGGCTTGGC			40		39			51	0.463321
GGGGACGGGGGCGGTGGAGA					43		0.157956		0.484718
GGGGACTCAGTCTGGGTGGA									0.534772
GGGGAGGGGGGCTGCAAACA					37		-0.0948911		0.345989
GGGGAGTTGGGAGGAAGGTG									0.509973
GGGGCGCTTATGGGGAGGGT					43				0.463814
GGGGCTCGGGGCTGCCCTGC	0.46		19	0.2773			-0.0161422	71	0.277333
GGGGGATCAGCGGGAGGGCT		0.16	33		33		-0.251318	74	0.319479
GGGGGCTGGGGGTTGCTTTG					27		0.233251		0.251124
GGGGGGTGTCAAATAATAAT					31		-0.275051		0.319604
GGGGGTGGGGACGGGGGCGG							1.62709		0.294165
GGGGGTGTCAAATAATAATA					42		-0.245715		0.354644
GGGGTAATCCAGAACTGGAT					50		-0.394565		0.47696
GGGGTCGATGCACTCTGAGG	0.77	1.21	63	0.6523	63	0.639186	0.764758	78	0.652334
GGGGTCTTGGTGCGGAAACC					42		-0.580089		0.46371
GGGGTGACTCACTTGGGAAT									0.430062
GGGGTGGGAGACAAACGGGG					55		1.95214		0.492524
GGGGTGTCAAATAATAATAG					67		0.266449		0.631547
GGGGTTTCATCGTGTTGGCC							-0.692799		0.467035
GGGGTTTGCGAGATAACCCA									0.643047
GGGTAATCCAGAACTGGATC					39		-0.330434		0.418815
GGGTACCCGAACCGCGGGAC									0.448256
GGGTAGGGGAAGACCACCGA	0.73	0.97	59	0.6316	59		0.870197	78	0.631567
GGGTGACTCACTTGGGAATC									0.409405
GGGTGGGAGACAAACGGGGA					48		1.08572		0.553273
GGGTGTGACCGCAACGTAGG	0.6	0.4	51	0.5616	51	0.600992	1.21027	63	0.56165
GGGTTGCGGACCGCTGGCTG		0.62	40		39		0.972249	64	0.424682
GGTAAAGTGACTTGTCAAGA					56		-0.499839		0.58238
GGTAACTGGGGCTGGGGTGG					22		0.692291		0.240334
GGTAATCCAGAACTGGATCG					56		1.15748		0.579967
GGTACAGACTGGCAGAGAGC									0.535703
GGTACTGGGGGTGGGGACGG					41		1.42375		0.455149
GGTACTTAGGACTCAAAAGA									0.570236
GGTAGGGGAAGACCACCGAG	0.74	1.06	73	0.7657	72		2.07782	75	0.765708
GGTCACACCCTTCTCCCTTC	0.34		30	0.2728	30		-1.00038	46	0.272838
GGTCACCATCTCCAGCTGGT	0.4		67	0.6825		0.595361	0.0841422	34	0.682514
GGTCTTGGTGGGGGAATAAA					44		-0.464508		0.264493
GGTGACCTTCTCATTGTAAA									0.389432
GGTGCTAGACGGGAGAATAT									0.490849
GGTGCTGCCCAGAGAGGGGG									0.450848
GGTGGAGAGGGAAGGTTGGG							1.24598		0.389494
GGTGGGAGACAAACGGGGAG					35		2.1439		0.371582
GGTGGGCGGATCGTGAGGTC							0.159555		0.47969
GGTGGGGAGGAGACTCAGCC									0.486065
GGTGGGGAGGGTGGGGAAGG									0.130563
GGTGGGGGGTAATCCAGAAC					53		0.243887		0.462845
GGTGTCCGAGGACCTGGGGC	0.56	0.26	45	0.4172	44	0.477148	0.800909	34	0.417242
GGTGTGACCGCAACGTAGGA	0.67	0.69	58	0.4904	56		0.580638	31	0.490416
GGTGTTGGGTAGGCGCAGGC					40		0.947356		0.385187
GGTTATCTCGCAAACCCCAG									0.72944
GGTTCCCAAAGCAGAGGGCG					42				0.430702
GGTTGCGGACCGCTGGCTGG		0.7	55		55		1.25291	58	0.536348
GGTTGTTGCTGATCTGTCTC	0.39		43	0.409	42	0.451859	-0.30473	36	0.409038
GGTTTTGAATAGATTATTCT									0.340644
GTAAAGTGACTTGTCAAGAT					56		-0.578017		0.562408
GTAACTGGGGCTGGGGTGGG							1.15761		0.351075
GTAAGGGTGGCTGGCTAGAT					41		-0.771649		0.362681
GTAATTATTTATTGATTTAT									0.154428
GTAATTCCAGCGAGAGGCAG		0.71	45		44			57	0.432987
GTACAGGAGTTACAGTCCAG									0.718835
GTACGCGCGTGGCGTGGCGG					44				0.398157
GTACTTAAATAAAAAAAATT			13		13			2	0.269437
GTAGGAGGGCGAGCAGAGCC	0.6	0.41	49	0.4435	49	0.51897	0.87906	65	0.443519
GTAGGCAAAGGAGATACAAG									0.681512
GTAGGCGCAGGCAGGGGAAA					36		0.243168		0.415103
GTAGTTATGGTAACTGGGGC					45		0.225351		0.366833
GTATGCACAGCTATCTGGAT									0.439436
GTATTTCTACTGCGACGAGG	0.63	0.54	65	0.6578	65	0.656122	0.84188	48	0.657838
GTATTTGTACAGCATTAATC					35		-0.627859		0.366763
GTCAAACAGTACTGCTACGG					59				0.665601
GTCAACGATTCCAGGAGAAT					49		-0.453724		0.428039
GTCAAGATCAGCCTGACTTT									0.310746
GTCACACCCTTCTCCCTTCG	0.4		59	0.5943	59		0.319393	55	0.594312
GTCACTAGGCTGGAGTGCAG							1.01321		0.590794
GTCATATAGGCGAATTTCAA									0.43416
GTCCCGCCCGCCTGTCCCCG					54		0.861291		0.501793
GTCCCTACTCCAAGGAGCTC					47		0.0587224		0.459825
GTCGAGGTCATAGTTCCTGT	0.5	0.02	60	0.6067	60	0.631827	-0.441996	27	0.606736
GTCGATGCACTCTGAGGCGG	0.71	0.91	53	0.5134	53	0.505747	0.75772	72	0.513426
GTCGCGGGAGGCTGCTGGAG	0.6				48		0.795873		0.526927
GTCTAAGGGGAAGGGATGGG					47		1.16771		0.536912
GTCTCACTCTGTCACTAGGC							-0.3121		0.514124
GTCTCCGGCTGTCAGAAATG					69		0.692912		0.633516
GTCTCCTCATGGAGCACCAG	0.63	0.52	54	0.5749	54		0.837178	60	0.574948
GTCTGAGAGGTGGCTTGGAC									0.484939
GTCTTCAGCTCCCTGTACTT									0.341818
GTCTTGAGCTAATTAAAATT									0.290974
GTCTTGAGTTAAAGGGGTCT					40		-0.092876		0.441026
GTCTTGCGAGGCGCAGGACT	0.49		29	0.29	28	0.362599	-0.113806	41	0.289959
GTCTTTGCGCGCAGCCTGGT	0.36		50	0.4441	49	0.561529	-0.228836	57	0.444108
GTGAACCCCGCTCCGCGCCG					56		1.23524		0.570651
GTGACTTGTCAAGATGGGAG					62		1.48145		0.652343
GTGAGACTCCGTCTTAAAAA							-0.731525		0.410476
GTGAGAGGAGTAAGGGTGGC					50		0.613985		0.492504
GTGCCAATTTGAAGCTGTAA									0.4957
GTGCCTTTTTTTGGGGGGGG									0.384838
GTGCGTCTCCGAGATAGCAG					66		1.12669		0.680002
GTGGAAAAGAGGCAGGCTCC	0.5		48	0.4782	48	0.534483	-0.0954338	39	0.478183
GTGGAGAGGGAAGGTTGGGA							0.356211		0.531199
GTGGGAACAGCCGCAGCGGA					45		0.359038		0.509018
GTGGGAGACAAACGGGGAGG					35		1.48728		0.408492
GTGGGATGTTAGTGTAGATA					51				0.565258
GTGGGCGCGCAGTGCGTTCT					34				0.380699
GTGGGGAGGGTGGGGAAGGT									0.371133
GTGTCATGAGTATGTAAAAA									0.42242
GTGTCCTCGCGCCCGAGATG					55		0.589854		0.585047
GTGTCTCCTCATGGAGCACC	0.44		44	0.3985	43	0.400749	-0.321953	52	0.398478
GTGTCTGCCTGTTCCAGAGC									0.33095
GTGTTGGACGGGGGCGGTAC					17		-0.585623		0.253096
GTGTTGGGTAGGCGCAGGCA					46		0.411092		0.51154
GTTAACATTTTAATTGCCCT					44		-0.256318		0.487596
GTTAACGGTTTTTTTCACAA									0.603278
GTTAAGTGTTTTGAACAGAA									0.530566
GTTAATTGCTCTCTGGGTTT					17		-1.03785		0.0969618
GTTAGGACGTGGTGTTGGGT					56		-0.533524		0.540311
GTTCACTGGCTCCCGCACTC					50		0.00982843		0.48101
GTTCCCAAAGCAGAGGGCGT					50				0.546095
GTTGGAATCGCCGCGGGGAC					37		0.0903184		0.369276
GTTGGACGGGGGCGGTACTG					34		0.780235		0.349486
GTTGGGAGGGGCTGCGGTGC					30		-0.19383		0.321798
GTTGGTGAAGCTAACGTTGA	0.47		51	0.516	50		-0.105081	52	0.515994
GTTGTCTCCCCGAAGGGAGA	0.56	0.24	48	0.4968	47	0.489435	0.382553	41	0.496821
GTTGTGAAGGCAGCAGAAGC									0.520905
GTTTGGAGTGAGCAGGGGAC									0.390815
GTTTTAGCTCGTTCCTCCTC	0.45		41	0.4173	41	0.475048	-1.10801	26	0.41726
GTTTTCTCTTTTGGAGGTGG									0.444613
GTTTTGCCAAAAGTCCAAGA					65		0.557347		0.675236
GTTTTTTGTTTTTCATGCCG									0.491121
TAAAATGCTTAGGAGTGCTT									0.534617
TAAAATTACAAAAATTAGCC							0.354672		0.514607
TAAACAGACGCCTCCCGCAC									0.483455
TAAACTCCCATTGCATTTGT									0.381894
TAAAGTCCCTCAAAAATAGG					65		1.20786		0.659128
TAAATGAAATTCCTGAGGGG					56		0.982259		0.580196
TAAATGCCCTCCCGGAGACG					61		0.804456		0.644564
TAACGGGAGGTAAGAAGAAG					51		0.71829		0.564383
TAAGAAGCCGCGGGAGGTGG					49		0.527841		0.499091
TAAGGTCTTTAAGTTCTTGG									0.437553
TAAGTACACAAAGAGGCATA									0.585975
TAAGTCTCAACATCTAAGCC									0.48231
TAATGTAAACTGCCTCAAAT			30		28		-0.532291	24	0.334858
TAATTCCAGCGAGAGGCAGA		0.33	61		60			44	0.637794
TAATTGCTCTCTGGGTTTTG					46		-0.531565		0.362531
TACAGGAGTTACAGTCCAGT									0.606321
TACCCTTGGTGGGGTGGCTC					28		-0.3846		0.304106
TACGCGCGTGGCGTGGCGGT					39				0.349759
TACGGAGGAGCAGCAGAGAA					49				0.50288
TACTTAAATAAAAAAAATTA		0.02	29		28			16	0.232416
TACTTCCGTGCCTTTTTTTG									0.37668
TACTTTCGCAAACCTGAACG									0.614348
TAGAAATCACTCCTTTAGCA					56		-0.624105		0.575313
TAGAAGGAATGGCAGAAGGC									0.528224
TAGACGGGAGAATATGGGAG									0.615537
TAGATAGGGAGGAATGATAG					46				0.575409
TAGCAGATCTGGAGAGATTT					33		-1.06106		0.347874
TAGCAGGGGACTGTCCAAAG					68		0.641501		0.685348
TAGCAGTTAAGTACACAAAG									0.63914
TAGCGAGGCGCCCTGCAGCC					37				0.413547
TAGGCGCAGGCAGGGGAAAA					45		0.15929		0.461483
TAGGGCTGGAGTGCAGCTCT									0.305207
TAGTCCTTCCGAGTGGAGGG	0.68	0.75	63	0.6263	63	0.638962	1.41226	48	0.626278
TAGTCTGAATCACTAAGTCC									0.560945
TAGTTATGGTAACTGGGGCT					43		-0.060208		0.423113
TATAAGCCTCTGAAAACCTA									0.509293
TATACGTGGCAATGCGTTGC					33				0.320498
TATATAATCAACATCATTTC									0.17577
TATATAATGTATATTCCCTC									0.532906
TATATAGTACCTAGTATTAT			28					24	0.223657
TATCATGCCTTGGTTCATCT									0.485421
TATCCCCTAAAGCGGCTGGG					68		1.53693		0.673518
TATGCCCAAAGTCCAATTTG		0.18	51		51		0.281925	45	0.583124
TATGGGGAGGGTGGGGAGGG									0.27385
TATGGTAACTGGGGCTGGGG					33		1.03284		0.340149
TATTAAATATAGATCATTTC									0.140088
TATTCACGCTGACTCCCGGC					62		0.707439		0.635812
TATTCCTTCCCCCGCCCTCT					35		-0.591503		0.360749
TATTGTGTTAATTGCTCTCT					35		-1.34444		0.321964
TATTTCCTTGTTTGTGAAAT									0.261642
TATTTCCTTTCTTAAAGAGG	0.74			0.5311	56		0.187148		0.531146
TCAACAGTATCTCCTTCATG									0.660047
TCAACGTTAGCTTCACCAAC	0.5	0.01	46	0.4711	46	0.450378	-0.622916	21	0.471057
TCAAGATCAGCCTGACTTTC									0.266003
TCAATTGCCCCTTCAGAGGG									0.548207
TCACGCAGCCGCTAGCGCCC					47		0.628622		0.435966
TCAGACTCATGACGGCTCCT									0.529608
TCAGAGGGTGGTCTTAAGAA									0.542201
TCAGAGTAGTTATGGTAACT					54		-0.914182		0.436163
TCAGCGGCTGCGGAGCGATC					39		0.0317283		0.422298
TCAGCGTGAATATATTCATA					51		-0.387742		0.46003
TCAGTCTCAAGACTCAGCCA		0.68	62		62		0.352978	45	0.622815
TCATAAAGGGAAAGACAGCT							0.276856		0.628002
TCATATAGGCGAATTTCAAA									0.521425
TCATCAATTGCCCCTTCAGA									0.511109
TCATCATCCAGGACTGTATG	0.4		55	0.6491	54	0.641976	0.374378	30	0.649138
TCATGGAGCACCAGGGGCTC	0.5	0	27	0.2892	26		0.317573	42	0.289179
TCATTGGCAGCTTATTTAAC					41		-1.40527		0.343465
TCATTTCTGGTTTGGGCCAT									0.483253
TCCAAAAGAGAAAACAATTC									0.351414
TCCAAGGAGCTCAGGATGCA					51		0.0921037		0.487284
TCCAGAACAGCTGCTACCCT					50		-0.61873		0.537357
TCCAGACCCTCGCATTATAA					30				0.308724
TCCAGCCCTAGGCCACAAAG									0.651309
TCCAGCCGCCCACTTTTGAC					45		-0.092498		0.513053
TCCAGGCAAGCCCTCAGAAT									0.42181
TCCCAAAGCAGAGGGCGTGG					63				0.621684
TCCCAAAGTGCTGGGATTAC							-1.2915		0.30172
TCCCAAGTAGCTGGGACTAC							-1.10418		0.466768
TCCCCATAAGCGCCCCTCCC					44				0.451801
TCCCCATATTAGAAGTAGAG									0.53567
TCCCCCACGCCCTCTGCTTT					27				0.262951
TCCCCTGCCGCGGCCGCCCT					28		0.01803		0.268717
TCCCGGGTTCCCAAAGCAGA					59				0.585433
TCCCTCTCTACTTCTAATAT									0.327736
TCCCTTCGGGGAGACAACGA	0.66	0.65	66	0.6712	65	0.616588	0.564467	57	0.671219
TCCGGGCTCCCGGGGGAGCG					27		1.38371		0.287404
TCCGGGGAGGAAAGAGTTAA									0.412282
TCCGGGGGAGGTATCGCAGC					40		0.118146		0.392527
TCCGTATTGAGTGCGAAGGG					66		0.704276		0.689275
TCCGTGCCTTTTTTTGGGGG									0.331041
TCCGTGGGGCCCCGTGCGGG									0.48714
TCCTACCGTCGTCTGAGAGG									0.584191
TCCTATTCTGAGGGCTTGCC									0.269664
TCCTCCGCATCTCGGGCGCG					60		0.985642		0.578039
TCCTCGCGCCCGAGATGCGG					54		1.34674		0.552439
TCCTCGGTGTCCGAGGACCT	0.52	0.08	39	0.4214	39		0.0393063	50	0.421366
TCCTCGTCGCAGTAGAAATA	0.49		50	0.4643	49	0.415595	-0.476511	51	0.464336
TCCTCTGTTGAAATGGGTCT									0.27828
TCCTGGGTTTGGAGTGAGCA									0.523154
TCGACGGAGTCCTCCCCGCA	0.59	0.36	60	0.5909	59		0.482393	87	0.590851
TCGAGGCAGGAGGGGAGCCA		0.46	56		56			75	0.567185
TCGATTCCTCTGCCGCTGCG					62		1.04239		0.624322
TCGCAGTTCCTCCGCATCTC					44		-0.980258		0.422481
TCGCATTATAAAGGGCCGGT					64				0.619397
TCGCCGCGGGGACAGGCGGG					32		1.89529		0.264751
TCGCCTCTTGACATTCTCCT	0.44		54	0.5648	53	0.618477	-0.298977	62	0.564849
TCGCGCCTGGATGTCAACGA									0.73232
TCGCGGGAGGCTGCTGGAGC	0.62				30		-0.313858		0.310412
TCGCTCCCTCTGCCTCTCGC			48		48			26	0.458399
TCGCTTACCAGAGTCGCTGC	0.5			0.4958	48		-0.195881		0.495813
TCGGGCGCGAGGACACCCGA					68		0.935651		0.675934
TCGTTGACTTGGAAAAACCA					66		0.0889585		0.698683
TCTCGCTAATCTCCGCCCAC					56				0.607515
TCTCTAGAGGTGTTAGGACG					56		0.133718		0.526261
TCTCTCCTTCCTAATAAGAG					63		0.540172		0.631699
TCTCTGGGTTTTGGGGGGCT					21		-0.336529		0.22726
TCTCTTTTGGAGGTGGTGGA									0.551057
TCTGATTCAACAAATGGCTA									0.54746
TCTGCTTTGGGAACCCGGGA					42				0.406566
TCTGGATCACCTTCTGCTGG	0.67	0.73	62	0.5947	61	0.636774	0.0634244	34	0.594668
TCTGGGCAGCACCCGCGTTC									0.298112
TCTGGGTTTTGGGGGGCTGG					28		0.664605		0.324701
TCTTAACTTCCGAGAAGTGG					55		0.43012		0.556917
TCTTAAGACCACCCTCTGAA									0.601018
TCTTCAGCTCCCTGTACTTT									0.314731
TCTTGCGAGGCGCAGGACTT	0.51	0.05	48	0.524	48		-0.183702	57	0.524001
TCTTTCCTCCCCGGACAAAC									0.452622
TCTTTCCTGATTATTTGGAA									0.509887
TCTTTGCCCCTTTGTGGCCT									0.30082
TGAAACCTGGCTGAGAAATT									0.281137
TGAACTAGGAAATTAATGCC									0.570933
TGAACTATCTACAAAAATGA					53		-0.00400655		0.517484
TGAACTGCCTCAAGAGTGGG					55		1.356		0.529322
TGAAGGTAAGAGTCTCATAA					38		-0.429714		0.480458
TGACACCCCCCTTGTATTTA					13		-1.58711		0.175975
TGAGAGGGAGCAAAAGAAAA					36				0.471152
TGAGCTTTTGCTCCTCTGCT	0.33		44	0.4225	43	0.500619	-0.713556	23	0.422516
TGAGGGGTGGGAGACAAACG					54		1.16044		0.594229
TGAGTATAAAAGCCGGTTTT			35		35			42	0.320207
TGAGTATAAATCATCGCAGG					67				0.682168
TGATAAAAAAATAAATTAAA							-0.772334		0.259569
TGATCTCTGCTGCCAGTAGA									0.497912
TGATGAAGGTCTCGTCGTCC	0.42		44	0.52	44		-0.700248	43	0.520015
TGATTTATACTCACAGGACA					62				0.690173
TGCAAACATGGGCAGTCTAA					48		-0.65303		0.400181
TGCAAATTACTCCTGCCTCC									0.500983
TGCAACACCTGAAGTGTTCT					25		-0.757871		0.358517
TGCAACAGTCTCGGGCTGCC									0.421971
TGCAGAGCTATCCCCTAAAG					66		0.189745		0.613501
TGCATTTGAAACAAGTTCAT			41		41		-0.360841	37	0.461076
TGCCAAAAGTCCAAGAGGGC					46		0.0684922		0.473809
TGCCCTGCGTGACCAGATCC	0.47		47	0.4603	47	0.469171	-0.141946	49	0.460328
TGCCCTGGGGCGGGGTGGCA					36		0.178699		0.41147
TGCCCTTCTCGAGGCAGGAG		0.28	46		46			51	0.473922
TGCCGGCGGGGGTAGGAGAG					55		1.07354		0.544012
TGCCTTTGGGTGAGGGACCA									0.556382
TGCGAGGGTCTGGACGGCTG					56				0.521425
TGCGGAGGAACTGCGAGGAG					52		1.03721		0.487529
TGCGGCAAAGGCCTGGAGGC									0.440456
TGCGTAGTTGTGCTGATGTG	0.41		63	0.6696	63	0.666192	-0.0672091	61	0.669551
TGCTCGCGGCCGCCACCGCC		0.24	28		28			50	0.29668
TGCTGAGATCAAGAAGGTTT									0.470703
TGCTGCCAAGAGGGTCAAGT	0.42		51	0.5658	51	0.579552	-0.206563	32	0.56579
TGCTGCTTTGGCAGCAAATT									0.128019
TGCTGTCGTTGAGAGGGTAG	0.59	0.37	62	0.5967	61		0.992453	64	0.596668
TGCTTTTCAGTGTTCAAAAT					28		-1.64861		0.327939
TGGAAGCGAGATTTGAACCC									0.539461
TGGACAGTCCCCTGCTATCT					47		-1.16358		0.445705
TGGAGACGTGGCACCTCTTG	0.49		58	0.5778	56	0.565684	0.367104	62	0.577775
TGGAGAGGGAAGGTTGGGAG							1.12304		0.460403
TGGAGCAGACGCTGTGGCCG	0.64	0.58	40	0.427	40	0.422848	1.05611	51	0.426968
TGGAGCGGGGCACACAAAGC					46		0.452465		0.524371
TGGAGGGGTGTTAAAGCCCG					59		1.09238		0.587148
TGGAGGTGGAGCAGACGCTG	0.65	0.64	67	0.6336	66	0.648635	1.17921	62	0.633552
TGGAGTGGCGAGCTCAGCCG					49		1.29734		0.525865
TGGCAAAAGGAGTGTTGGAC					39		-1.05342		0.475522
TGGCACCTCTTGAGGACCAG	0.55	0.2	56	0.5466	55	0.610523	0.613984	56	0.546568
TGGCAGGGAGTGTATGAATG					60		0.237827		0.636477
TGGCATCAATGTCCTATCCT					56		-0.77356		0.564486
TGGCGCAAAACTTTGTGCCT					43		-0.73462		0.484708
TGGCGCCCTTAAGAAGCCGC					56		0.490725		0.535466
TGGCTCACACAGGCGATATG					62		0.418954		0.605735
TGGCTCAGTAAAGGTAAGAG									0.709353
TGGCTGGGGGATCAGCGGGA		0.74	50		50		0.494254	92	0.511064
TGGCTGTTATCATAGTCTCC									0.559703
TGGGAACAGCCGCAGCGGAG					61		1.15344		0.583186
TGGGACGGTGGGGTACAGAC									0.497984
TGGGACTCTTGATCAAAGCG					68				0.724613
TGGGAGACAAACGGGGAGGG					42		1.36044		0.473619
TGGGAGGCGTGGGGGTGGGA									0.487125
TGGGATTACAGGTGTGAGCC							-0.318138		0.486956
TGGGCAAAGTTTCGTGGATG		0.04	53		52		-0.24688	75	0.526834
TGGGCGCGCGTTCAGAGCGT					56				0.580548
TGGGCGGAGATTAGCGAGAG					61				0.663528
TGGGGACGGGGGCGGTGGAG					33		0.793282		0.339922
TGGGGAGGGTGGGGAAGGTG									0.3341
TGGGGAGGGTGGGGAGGGTG									0.306859
TGGGGGATCAGCGGGAGGGC		0.36	25		24		0.309225	41	0.242925
TGGGTTATTTTAATCATTCT					33				0.308778
TGGTAAAGTCCCTCAAAAAT					31		-1.04031		0.362863
TGGTAACTGGGGCTGGGGTG							0.493809		0.280054
TGGTCTTGGTGGGGGAATAA					26		-0.494859		0.308276
TGGTGGGCGGTGTCTCCTCA	0.45		46	0.4701	46	0.532241	-0.60671	49	0.470139
TGGTGGGGTGGCTCCGGGGG					35		1.18531		0.37557
TGTAAAAAAGGATGGAAGCA									0.536348
TGTAATCCCAGCACTTTGGG							0.897233		0.661204
TGTAGTCCCAGCTACTTGGG							0.829355		0.659566
TGTATGAATGAGGATAAGAG					60		0.776516		0.630368
TGTATGCTGTGGCTTTTTTA	0.35		20	0.1443	19	0.115145		32	0.144257
TGTCAACGAGGGCGGGGGTC									0.338104
TGTCAAGATGGGAGAGGAGA					49		-0.138886		0.512129
TGTCCCCTAGCCGCCGCTCC	0.45		47	0.43	46		-0.155655	46	0.430039
TGTCTCCTCATGGAGCACCA	0.55	0.19	60	0.5991	59		0.430267	33	0.599096
TGTCTGCCTGTTCCAGAGCT									0.531447
TGTGCTGATGTGTGGAGACG	0.6	0.39	65	0.6405	65	0.655285	0.473329	49	0.640496
TGTGGCCGCGGGCGGGGTTC	0.41		23	0.2581	23		-0.259008	84	0.258111
TGTTAAAGAAAAAAAAAAGA		0.72	55				0.534929	16	0.561227
TGTTCAAAAATACCTTTTCA									0.278589
TGTTGCAAACCGGCGCCACA									0.634758
TGTTGGACGGGGGCGGTACT					28		-0.437796		0.318496
TGTTGGGTAGGCGCAGGCAG					53		0.952784		0.503322
TGTTGGTGAAGCTAACGTTG	0.62	0.47	63	0.5779	62	0.598359	0.53184	42	0.57786
TGTTTCTGTGGAAAAGAGGC	0.63	0.52	53	0.5254	53	0.578698	0.455658	27	0.525424
TGTTTTCCAACTCCGGGATC	0.42		41	0.4326	41	0.451285	-0.599665	29	0.432623
TTAAAAGGATCAGGGCGGGT					54		0.4739		0.482372
TTAAAATTTGGCTGCCTTCC									0.178593
TTAAACGTCCGGTTTGTCCG									0.623537
TTAAAGTTATTTACATTTAA			12		11			18	0.126504
TTAAATGCCCTCCCGGAGAC					46		0.0109951		0.45304
TTAACATTTTAATTGCCCTG					67		0.623548		0.72752
TTAACCCTATTTCACAAACA									0.570245
TTAAGTGTTTTGAACAGAAT									0.409643
TTAATTGCCCTGGGGCGGGG					61		1.20013		0.57665
TTAATTGCTCTCTGGGTTTT					13		-1.63648		0.137574
TTACAAAAATTAGCCTGGCA							-0.0485345		0.590556
TTACTTCCGTGCCTTTTTTT									0.17011
TTAGACGCTGGATTTTTTTC	0.34		30	0.2481	30			41	0.248148
TTAGATAAAGCCCCGAAAAC		0.19	42		41			44	0.454715
TTAGCAACTCCCTATTTTAC					23		-1.45447		0.2233
TTAGGGGATAGCTCTGCAAG					69		0.558973		0.698997
TTATAATGCGAGGGTCTGGA					59				0.57755
TTATGAGACTCTTACCTTCA					28		-0.784472		0.351646
TTATTGTGTTAATTGCTCTC					32		-0.426928		0.297976
TTCAAAGGGTTACAAAAGCA									0.608546
TTCAAATTGGCACGTCATAT									0.457049
TTCATCAATTGCCCCTTCAG									0.528625
TTCATTGGCAGCTTATTTAA					39		-1.1149		0.270632
TTCCCAAAGCAGAGGGCGTG									0.5363
TTCCCCCACGCCCTCTGCTT					26				0.185823
TTCCCTCTCTACTTCTAATA									0.18941
TTCCGTGCCTTTTTTTGGGG									0.344927
TTCCTCACCGCCACCTCCCG					56		0.702039		0.56856
TTCCTCCCAGAGATCCTCTG									0.624641
TTCCTCTGTTGAAATGGGTC									0.252561
TTCCTGGGTTTGGAGTGAGC									0.527494
TTCCTTCTAACTGTCAACTC									0.525472
TTCGATTCCTCTGCCGCTGC					31		-0.78554		0.281567
TTCTATTTCCTTTCTTAAAG	0.51				41		-0.798674		0.362865
TTCTCCTGGAATCGTTGACT					46		-0.948685		0.48019
TTCTCTTTTGGAGGTGGTGG									0.390249
TTCTGATCAAAGAAGAGGAG									0.611066
TTCTTAAGACCACCCTCTGA									0.433798
TTCTTACCTAAGACTTAATG					48		0.027377		0.464969
TTCTTCCAGATATCCTCGCT	0.47		50	0.5104			-0.61756	40	0.510356
TTCTTCTTTCTCTCGCCGGC					38		-0.367505		0.398518
TTCTTTCCTCCACTCTCCCT									0.452393
TTGAGGACCAGTGGGCTGTG	0.42		60	0.6185	60	0.629965	0.654573	74	0.618544
TTGAGGGGCATCGTCGCGGG	0.74		59	0.5954	59	0.594637	1.37655	104	0.595404
TTGATGAAAACAAACAGGGA									0.638091
TTGATGAAGGTCTCGTCGTC	0.38		32	0.4207	32	0.39218	-0.868591	69	0.420656
TTGATTATATAGGTAAATGA									0.545596
TTGCAACAGTCTCGGGCTGC									0.358815
TTGCCAAAAGTCCAAGAGGG					61		0.897376		0.617261
TTGCCCTGGGGCGGGGTGGC					20		0.0366522		0.190319
TTGCGAGATAACCCATGGAC									0.550485
TTGCTGTGGCCTCCAGCAGA	0.59	0.35	56	0.5819	55	0.577847	-0.361596	62	0.581856
TTGGACGGGGGCGGTACTGG					44		0.542835		0.454387
TTGGCATCAATGTCCTATCC					44		-0.984911		0.41002
TTGGCGGGAAAAAGAACGGA		0.89	62		62			72	0.638689
TTGGGAATGTGCTTTGCTTT					33		-1.66973		0.36113
TTGGTGAAGCTAACGTTGAG	0.57	0.29	65	0.668	64		0.668537	50	0.668
TTGGTTGCTCCCCGCGTTTG									0.484402
TTGTAATTTTAGTAGAGATG							-0.139196		0.569805
TTGTCTCCCCGAAGGGAGAA	0.47		57	0.5896	56		0.473594	58	0.589567
TTGTTCCTCCTCTTTAAGAA	0.48				44		-0.924671		0.460542
TTGTTGAATCAGACTCATGA									0.667485
TTTAAAACCTGGGTCTCTAG					61		-0.151137		0.535759
TTTAAATGCCCTCCCGGAGA					53		-0.160029		0.469228
TTTAACGGGCCACTCTTATT					27		-0.839179		0.283853
TTTAAGGATAACTACCTTGG	0.63	0.53	65	0.6078	65	0.63349	0.697698	55	0.607763
TTTAGAAAAAATAAAATAAC		0.13							0.338705
TTTAGGGGATAGCTCTGCAA					61		0.151821		0.601429
TTTATAGTACCTATAATACT			57		56			27	0.594148
TTTCATCGTGTTGGCCAGGA							-0.030553		0.462775
TTTCATTGTTTTCCAACTCC	0.43		49	0.4772	49		-1.0114	33	0.477201
TTTCCCTATCAGTGAATCTT									0.401014
TTTCCCTCCGCCCCCTCTCT									0.364953
TTTCGATTCCTCTGCCGCTG					55		0.0807709		0.529991
TTTCTGAAGAGGACTTGTTG	0.56	0.24	60	0.6501	60	0.620901	0.0232462	45	0.650074
TTTCTTCCAGATATCCTCGC	0.49		47	0.4187		0.483118	-0.180311	26	0.418675
TTTGAACTACTATACTTCTG									0.560101
TTTGCGCCACCTGAAGGAGA					59		0.070201		0.583638
TTTGCGCGCAGCCTGGTAGG	0.69	0.81	57	0.5916	56	0.628188	1.20334	64	0.591573
TTTGCGCTCCGGGCTCCCGG					59		1.47297		0.578095
TTTGGGCCATAGGTTTTCAG									0.611896
TTTGTAATTTTAGTAGAGAT							-0.860431		0.414037
TTTGTCAAACAGTACTGCTA					61				0.635095
TTTTAAGGATAACTACCTTG	0.58		62	0.6195	62		0.617938	37	0.61952
TTTTAATGTAACCTTGCTAA					45		-0.846279		0.52691
TTTTAGGAAGTCCGGTCCCG									0.647861
TTTTATTTTATGATCTGAAC									0.382766
TTTTATTTTGTGTTATTCCA									0.567644
TTTTCATTGTTTTCCAACTC	0.42		44	0.3927		0.400893	-1.34932	25	0.392696
TTTTCATTTCCAGTAAAATA					37		-0.780444		0.359754
TTTTCCAAGTCAACGATTCC					43		-0.13508		0.344526
TTTTCCCTATCAGTGAATCT									0.391987
TTTTCGGGTAGTGGAAAACC	0.58			0.5831	56		-0.2677		0.58313
TTTTGTAATTTTAGTAGAGA							-0.714606		0.429627
TTTTTAAGGATAACTACCTT	0.47		38	0.4248	37			25	0.424775
TTTTTCATTTCCAGTAAAAT					19				0.299813
TTTTTCCTTTTACAATGAGA									0.536774
TTTTTTAAGGATAACTACCT	0.47		47	0.3371	46	0.374172		32	0.337123
TTTTTTTTCCTTTTTTAAGA									0.408253

## Sheet: ST6.MYC.specificity
sgRNA	crispor	crispr.do	guidescan	sgrna_scorer	GUIDES_designer	crisprko	pincer
AAAAAAGTCCAACTTTGGCA			0.0812731	-0.90309			0.518671
AAAAACATTCTTCTCATCCT							0.532045
AAAACAAACAGGGATGGTGG							0.165076
AAAATAAATCACAAAAAAAG							0.114345
AAAATAAATTAAAAGGCAAG			0.0184005	-1.74036			0.223708
AAAATGTGAATACACGTTTG							0.800576
AAACAAATCATGTGTGGGGC							0.594164
AAACAATGAAAAGGCCCCCA	64	68.85	0.147229	-0.954243	-0.32259	-127	0.659614
AAACAATTTGCCAAAATCCA			0.0763921	-1.30103			0.394467
AAACAGACGCCTCCCGCACG							0.9568
AAACAGGGATGGTGGTGGTT							0.439074
AAACCTAAATGAAATTCCTG			0.138946	-1.23045			0.559437
AAACTCCCATTGCATTTGTT							0.725462
AAACTTTGTGCCTTGGATTT			0.199615	-1.07918			0.587095
AAAGAAGAAAAGCTGGCAAA				-1.54407			0.342676
AAAGCTGGCAAAAGGAGTGT			0.0951627	-0.778151			0.615677
AAAGGAGTGTTGGACGGGGG			0.268649	-0.60206			0.724908
AAAGGTAAGAGCGGCCTAAT							0.895321
AAAGTAAGTGTGCCCTCTAC							0.842526
AAAGTGCAACTTCCCAGGAT			0.365523	-0.69897			0.702815
AAAGTGCCCGCCCGCTGCTA	95		0.732702	-0.30103			0.951127
AAAGTTCTTTCCTGATTATT							0.571678
AAAGTTTCGTGGATGCGGCA	93	94.97	0.833224	-0.30103			0.935949
AAATAAGCTGCCAATGAAAA			0.0937133	-1.20412			0.497528
AAATACCTTTTCAAGGACTC							0.682198
AAATGAAATTCCTGAGGGGT			0.159599	-0.845098			0.618769
AAATGAGGGGCTGTGTTTAG			0.22423	-0.778151			0.664537
AAATGGGTCTGGGGGCCTTA							0.827811
AAATGTGAATACACGTTTGC							0.881439
AAATTGTGAGTCAGTGAACT							0.144197
AACAAATCATGTGTGGGGCT							0.609238
AACACAAACTTGAACAGCTA	64		0.233386	-0.90309	0	-11	0.660896
AACACCCCTCCATAAATACA			0.167741	-0.845098			0.748062
AACACTCTCTCCTATTCTGA							0.138202
AACAGCTGCTACCCTTGGTG			0.175675	-0.69897			0.758562
AACATATTTATTCTTTGTCA							0.467067
AACATTCACAACTTAAGATT							0.719951
AACCAAGGCATGATAGCGAA							0.927463
AACCATTCCAAGTGCCTATT							0.789334
AACCCCAGAGGATCTCTGGG							0.721851
AACCCGGGAGGGGCGCTTAT			1				0.975036
AACCCTTCGCTATCATGCCT							0.931088
AACCTAAATGAAATTCCTGA			0.184055	-1.11394			0.592618
AACGAGGGCGGGGGTCAGGT							0.665749
AACGCATTGCCACGTATACT			0.5045				0.948763
AACGCGGGTGCTGCCCAGAG							0.735597
AACGTCCGGTTTGTCCGGGG							0.954748
AACGTTGAGGGGCATCGTCG	99	100	1	-0.30103	0	-2	0.981305
AACTCCCATTGCATTTGTTG							0.630423
AACTCCGTGTGGGAGGCGTG							0.807589
AACTGCCTCAAATTGGACTT	78		0.256801	-0.90309			0.801671
AACTGCGAGGAGCGGGGCTC			0.320574	-1			0.749432
AACTTGACCCTCTTGGCAGC	76	90.48	0.329836	-0.69897	-0.232008	-128	0.769008
AACTTTAGGGATGTGGAGCT							0.681828
AAGACAGCTGGGTTATGGCA			0.219138	-1.04139			0.735145
AAGACCACCCAGCCGCTTTA			0.854467	-0.30103			0.936303
AAGACTCAGCCAAGGTTGTG	67		0.151464	-0.90309			0.713175
AAGAGTCCCAGGGAGAGTGG			0.0908587				0.515423
AAGCAAATCCTTGCCAAAGT			0.25872	-0.60206			0.750443
AAGCGGCTGGGTGGTCTTGG			0.160696	-1.20412			0.659093
AAGCGGGTCCTGGCAGCGGC	71	90.87	0.312055	-0.845098			0.708813
AAGCTGTAATGGCGGTACTT							0.639752
AAGGAGATACAAGAGGTCAA							0.548299
AAGGCAGGTGAGAAGGTGAG							0.281755
AAGGCATGAATACGTTAGAA			0.280938	-0.69897			0.85402
AAGGGAGATCCGGAGCGAAT	93	99.44	0.899555	-0.30103			0.937043
AAGGGTTGCGGACCGCTGGC	86		0.415294	-0.477121			0.860799
AAGTCCAAGAGGGCGGGGGA			0.178627	-0.954243			0.622867
AAGTGCCCGCCCGCTGCTAT	92		0.743377	-0.60206			0.924169
AAGTGCGTCTCCGAGATAGC			0.591519	-0.477121			0.953931
AAGTGTCAATAGCGCAGGAA			0.262809	-0.69897			0.839998
AAGTTCATAGGTGATTGCTC	76		0.365158	-0.477121			0.76737
AAGTTTACTTAAAATGCCTT							0.508029
AAGTTTCGTGGATGCGGCAA	93	95.87	0.526795	-0.60206			0.92798
AATAAGCTGCCAATGAAAAT			0.165379	-1.07918			0.618581
AATAATACAATTTAAAACCT				-1.4624			0.327065
AATAATCAGGAAAGAACTTT							0.502962
AATACTAGGTACTATATACT	66		0.269709				0.678605
AATATATTCACGCTGACTCC			0.425665	-0.60206			0.836742
AATCAACAGTATCTCCTTCA							0.633759
AATCAACATCATTTCTGGTT							0.615689
AATCTCTTGAACCAGGGGGT				-3.28825			0.0226165
AATGATAGCTGCAAATTGCT			0.2422	-0.845098			0.739458
AATTAAACGTCCGGTTTGTC							0.945338
AATTGCTCTCTGGGTTTTGG			0.0883006	-1.30103			0.353789
AATTGGGAACTCCGTGTGGG							0.722597
ACAAAATAAATCACAAAAAA							0.204674
ACAAAGAGGCATAAGGACTG							0.618556
ACAACGTCTTGGAGCGCCAG	96	95.97	0.737267	-0.30103	-0.331361	-84	0.959048
ACACAAAATAAAAAATCCCG							0.376739
ACACAAAGAGGCATAAGGAC							0.724617
ACACCCCTCCATAAATACAA			0.180504	-0.69897			0.704194
ACACCGAGGAGAATGTCAAG	75	79.76	0.204512	-1.07918	0	-31	0.762553
ACAGAAGTATAGTAGTTCAA							0.732833
ACAGCCCACTGGTCCTCAAG	75	88.97	0.490337	-0.477121	-0.0432173	-94	0.798404
ACAGCCGGAGACGGACACTG			0.274813	-0.69897			0.789502
ACATATTTATTCTTTGTCAT							0.450509
ACATGGGCAGTCTAAGGGGA			0.236328	-0.477121			0.729022
ACATTTTAATTGCCCTGGGG			0.328814	-0.477121			0.765272
ACCAAGGGTAGCAGCTGTTC			0.288375	-0.69897			0.726645
ACCACTTCTCGGAAGTTAAG			0.365999	-0.477121			0.8644
ACCAGAGTCGCTGCTGGTGG			0.26206	-0.60206		-185	0.618168
ACCCCCCTTGTATTTATGGA			0.399492	-0.30103			0.853281
ACCCCTCAGGAATTTCATTT			0.358423	-0.845098			0.709796
ACCCCTCCATAAATACAAGG			0.369654	-0.69897			0.833408
ACCCGAGGGCGGCCGCGGCA			0.231055	-0.90309			0.782827
ACCCGGGAGGGGCGCTTATG			0.579335				0.932977
ACCCTCGCATTATAAAGGGC			1				0.917606
ACCCTTGGTGGGGTGGCTCC			0.2244	-0.778151			0.689318
ACCGAAAATGCACCAGCCCC	76	88.72	0.737086	-0.60206	0	-54	0.777786
ACCGCATTTCCAATAATAAA							0.676564
ACCGCTGGCTGGGGGATCAG	70	78.07	0.461351	-0.954243			0.722733
ACCGGCCCTTTATAATGCGA			0.950617				0.986699
ACCGGCGCCACAGGGCGCAA							0.966501
ACCGTTAACTCTTTCCTCCC							0.699812
ACCTAAATGAAATTCCTGAG			0.31698	-0.845098			0.701873
ACCTCACGATCCGCCCACCT				-4.72259			0.000960756
ACCTCCCTTCGCACTCAATA			0.525266	-0.477121			0.914279
ACCTCGGCCTCCCAAAGTGC				-5.80067			0.00019996
ACCTGGGGCTGGTGCATTTT	70		0.261445	-0.90309	-0.320856	-56	0.729581
ACCTGTAATCCCAGCACTTT				-5.83766			0.00019996
ACCTGTAGTCCCAGCTACTT				-5.54223			0.00019996
ACCTTTACTGAGCCAGAGAA							0.58811
ACGAGGGCGGGGGTCAGGTG							0.527659
ACGCAGCGCCTCCCTCCACT	72		0.335712	-0.778151	0	-208	0.737673
ACGCGCTCTCCAAGTATACG			1				0.978851
ACGCGGGTGCTGCCCAGAGA							0.598926
ACGCTGAGCTGCAAACTCAA							0.7297
ACGGAGGAGCAGCAGAGAAA			0.0787089				0.368022
ACGGGCCACTCTTATTAGGA			0.518555	-0.477121			0.91164
ACGGGGGCGGTACTGGGGGT			0.58182	-0.778151			0.612709
ACGGGGGCGGTGGAGAGGGA			0.034376	-1.51851			0.199723
ACGTCTTGGAGCGCCAGAGG	86	92.94	0.588476	-0.69897	-0.10101	-124	0.877263
ACGTGGTGTTGGGTAGGCGC			0.518814	-0.30103			0.882226
ACGTTGAGGGGCATCGTCGC	98		1	-0.30103		-12	0.964491
ACTCCAGCCCTAGGCCACAA							0.754622
ACTCCCATTGCATTTGTTGG							0.764949
ACTCCCCCCAACAAATGCAA							0.585186
ACTCCCCCCCCCCCAAAAAA							0.121281
ACTCCCGGGCTTTGCGCTCC			0.405339	-0.69897			0.848801
ACTCCCTGCCACCCCGCCCC				-1.30103			0.322251
ACTCCGGGATCTGGTCACGC	85	94.86	0.554801	-0.477121	0	-91	0.848967
ACTCCGTGTGGGAGGCGTGG							0.730428
ACTCTACATCAACCCCATGA							0.798588
ACTCTCCATTCCAAATAATC							0.756197
ACTCTTACCTTCATGGTGAG			0.343533	-0.845098			0.679842
ACTGCCTCAAATTGGACTTT	71		0.229816	-0.778151			0.727181
ACTGCGAGGAGCGGGGCTCT			0.30276	-0.954243			0.718733
ACTGGCTCCCGCACTCAGGC			0.152971	-0.845098			0.301119
ACTGGGGGTGGGGACGGGGG				-2.22272			0.115662
ACTGTCCAAAGGGGGTGAAA			0.556448	-0.69897			0.802557
ACTGTCCAACTTGACCCTCT	82		0.440786	-0.60206	-0.206264	-23	0.821832
ACTTAAAAAACATAACCCAC							0.630839
ACTTAAAATGCCTTTGGGTG							0.615534
ACTTCCGTGCCTTTTTTTGG							0.607013
ACTTCTTAAAAGGATCAGGG			0.140123	-1.11394			0.701666
ACTTGTCCCCGTCTCCGGGA			0.44753	-0.477121			0.864257
ACTTTACCCCGATCCAGTTC			0.445599	-0.477121			0.859567
ACTTTCGCAAACCTGAACGC							0.951182
ACTTTGAGACTGAGACAATG							0.157942
ACTTTGCCCATAGCAGCGGG	89		0.618353	-0.30103			0.897744
AGAAAACAATTCGGGGGAAA							0.637037
AGAAAGGGAGAGGGTTTGAG			0.0518893				0.444019
AGAAATCAAAGGTGCTAGAC							0.681434
AGAAATCGATGTTGTTTCTG	68		0.355656	-0.90309	0	-111	0.699856
AGAAATGATGTTGATTATAT							0.537733
AGAAATTGGGAACTCCGTGT							0.842714
AGAACAGCTGCTACCCTTGG			0.138579	-1			0.627992
AGAAGGGCAGGGCTTCTCAG	51	73.59	0.135375				0.524748
AGAAGGTGAGAGGTAGGCAA							0.432573
AGAAGTAGAGAGGGAAGCTG							0.316962
AGAATCCGAGGACGGAGAGA	66	80.67	0.21159	-0.778151	0	-78	0.660617
AGACCACCCAGCCGCTTTAG			0.765188	-0.30103			0.960548
AGACGACGGTAGGAATCAGC							0.938875
AGACGCACTTAGTGAACCAG			0.578741	-0.30103			0.857235
AGACGCTGTGGCCGCGGGCG	70	83.44	0.157299	-1.07918		-188	0.656723
AGAGAAGCGGGTCCTGGCAG	50	67.52	0.104618	-1			0.514252
AGAGAAGCTGGCCTCCTACC	70		0.30782	-0.90309	-0.0542986	-110	0.707261
AGAGCCCGGAGCGGCGGCTA	79	89.12	0.293543	-0.69897		-164	0.769623
AGAGCGGCCTAATAGGCACT							0.801181
AGAGCGGCTAGGGCGCGAGT			0.821906	-0.477121			0.946143
AGAGCTGGGCTAGGGCGAGA							0.697096
AGAGCTTGTGGACCGAGCCG							0.927617
AGAGGAATCGAAATCGGCCC			0.829375	-0.477121			0.919548
AGAGGAGGAACAAGAAGATG			0.0143902	-1.76343		-210	0.121477
AGAGGAGGAACGAGCTAAAA	63	74.8	0.163641	-0.778151	-0.0532544	-21	0.639587
AGAGGCAGGCTCCTGGCAAA	52	66.02	0.144604	-0.954243	-1.13452	-222	0.538712
AGAGGGAGCGAGCGGGCGGC	43	55.31	0.0716476				0.432096
AGAGGTGGCTTGGACAGGTT							0.682811
AGAGTGCATCGACCCCTCGG	94	97.95	0.504892	-0.30103	0	-17	0.936587
AGAGTTTTCCTCTGTTGAAA							0.434718
AGATAACCCATGGACAGGAC							0.735058
AGATATCCTCGCTGGGCGCC	86		0.704882	-0.477121		-138	0.869713
AGATTAAAATCCCAAAGTAC							0.573172
AGCAATTAACACAATAAAGC				-1.83885			0.360254
AGCACTTTGGGAGGCCGAGG				-5.72092			0.00019996
AGCAGGAATGTCCGACCGGC			1	-0.30103			0.962468
AGCAGGATAGTCCTTCCGAG	92	92.14	0.461598	-0.477121	0	-19	0.925486
AGCAGGCGGGGCAGGAGGGG							0.142176
AGCAGGGGACTGTCCAAAGG			0.123739	-0.60206			0.729405
AGCATGTACGCTGTTCAAGA							0.867098
AGCCAGAGTTGACAGTTAGA							0.702206
AGCCAGGGACGGCCGGGGCC	42	59.27	0.0796658				0.424714
AGCCCGAGACTGTTGCAAAC							0.910076
AGCCCTGCCCTTCTCGAGGC	77		0.478796				0.771728
AGCCGCGGGAGGTGGCGGTG			0.109981	-1.23045			0.470501
AGCCGCTCCACATACAGTCC	76			-0.69897	-0.738432	-64	0.769469
AGCCGCTCTCCTACCCCCGC			0.335399	-0.69897			0.83047
AGCCTGGTACGCGCGTGGCG			0.500298				0.942659
AGCGAGCGGGCGGCCGGCTA	87	93.47	0.888558				0.876556
AGCGCCTCCCTCCACTCGGA	79		0.342729	-0.69897	0	-135	0.791756
AGCGGCAGAGGAATCGAAAT			0.745155	-0.477121			0.898159
AGCGGCTGGGTGGTCTTGGT			0.54901	-0.69897			0.750577
AGCGGGCGGGCACTTTGCAC	91	96.53	0.837015	-0.30103			0.920305
AGCGGGGCACACAAAGCGGG			0.595048	-0.60206			0.892208
AGCGGGTCCTGGCAGCGGCG	72	95.25	0.39027	-0.477121			0.722642
AGCTAGAGTGCTCGGCTGCC			0.42971				0.810904
AGCTATCCCCTAAAGCGGCT			0.950377	-0.30103			0.966421
AGCTCTGGGGTGACTCACTT							0.768636
AGCTGAATTGTGCAGTGCAT							0.752443
AGCTGCGCTGCGGGCGTCCT	87		0.496996	-0.778151			0.87365
AGCTGCTACCCTTGGTGGGG			0.20028	-0.90309			0.661805
AGCTGGCTGCTTGTGAGTAC							0.782846
AGGAAAGAACTTTAGGGATG							0.564528
AGGAATTCTGCCCAGTTGAT							0.758582
AGGACACCCGAGGGCGGCCG			0.263084	-0.69897			0.764415
AGGACCAGTGGGCTGTGAGG	54	63.92	0.126191	-1.20412	-0.096475	-201	0.566685
AGGACGCGACTCTCCCGACG	98	99.93	0.97971	-0.30103			0.979975
AGGACTATCCTGCTGCCAAG	83	90.14	0.287945	-0.477121	0	-72	0.829224
AGGAGAAGGCAGAGGGAAAA				-1.85733			0.13854
AGGAGAAGGCGAGAGGCGCC			0.196746	-0.90309			0.616962
AGGAGAATCTCTTGAACCAG				-3.07225			0.00846377
AGGAGAGAGTGTTCCTAGCA							0.75139
AGGAGAGCCTTTCAGAGAAG	36	46.21		-1.23045			0.384181
AGGATAGTCCTTCCGAGTGG	94	97.06	1	-0.30103	0	-8	0.948312
AGGCAGAGGGAAAACGGGAA				-1.36173			0.351031
AGGCAGAGGGAGCGAGCGGG	33	37.82	0.0518986				0.356922
AGGCAGGGCCTGCCTGAGTG			0.0955748	-1.27875			0.449965
AGGCATAAGGACTGGGGAGT							0.538721
AGGCCTTTGCCGCAAACGCG							0.967358
AGGCGTGGGGGTGGGACGGT							0.304671
AGGCTTAGATGTGGCTCTTT			0.202362	-1.14613			0.666907
AGGCTTGGCGGGAAAAAGAA	44	50.36					0.451003
AGGGAAAGACAGCTGGGTTA			0.151535	-1			0.563568
AGGGAGAGTGGAGGAAAGAA							0.119571
AGGGAGATCCGGAGCGAATA	93		0.532359	-0.30103			0.936619
AGGGAGCAAAAGAAAATGGT			0.0820383				0.38674
AGGGATGGTGGTGGTTGGGA							0.252576
AGGGATGTGGAGCTTGGCTA							0.656761
AGGGCAATTAAAATGTTAAC			0.24494	-1			0.601832
AGGGCGAGCAGAGCCCGGAG	48	68.28	0.0985771	-1.38021	-0.459596	-219	0.475726
AGGGCGCCTCGCTAAGGCTG			0.429563				0.85344
AGGGCGGGTTGGAATCGCCG			0.901734	-0.30103			0.964965
AGGGCTGGAGTGCAGCTCTG							0.446472
AGGGCTTCTCAGAGGCTTGG	44		0.0762429				0.454481
AGGGGAAAGAGGACCTGGAA							0.284515
AGGGGAACTGATGCCTGACC							0.748823
AGGGGAGAGGTTCGGGACTG			0.194351	-0.778151			0.645903
AGGGGAGCCAGGGACGGCCG	49	60.51					0.508396
AGGGGAGTCAGGGCTGGGTG			0.0156656	-1.95904			0.135103
AGGGGCAAGTGGAGAGCTTG							0.478055
AGGGGCCCCGGCGCGGAGCG			0.144757	-1.25527			0.501476
AGGGGCGCTTATGGGGAGGG			0.115056				0.486139
AGGGGCGGTATCTGCTGCTT							0.777303
AGGGGCTCGGGGCTGCCCTG	31	41.67	0.0518668	-1.41497	-0.48574	-183	0.327273
AGGGGCTGCGGTGCCGGCGG			0.102501	-1.49136			0.410462
AGGGGCTGTGTTTAGAGGCT			0.232463	-0.778151			0.664401
AGGGTAGGGGAAGACCACCG	72	87.33	0.299253	-0.845098	0	-103	0.732549
AGGGTCTCTGCTGACTCCCC							0.464095
AGGGTTGCGGACCGCTGGCT	74		0.262136	-0.778151			0.792171
AGGTATCGCAGCGGGGTCTC			0.785254	-0.60206			0.922547
AGGTGCTAGACGGGAGAATA							0.813081
AGGTGGGGAGGAGACTCAGC							0.435662
AGGTGTTAGGACGTGGTGTT			0.454261	-0.60206			0.721075
AGGTTAGGAGTAAACAGCCT							0.668946
AGTAATTATTTATTGATTTA							0.28829
AGTATAAAAGCCGGTTTTCG	95		0.776797				0.951741
AGTCGGCCCCGCAGCGGCAG			0.343562	-1.07918			0.664951
AGTCTCGGGCTGCCGGGTTT							0.888106
AGTGAGCAGGGGACTGGCAC							0.5536
AGTGCGTCTCCGAGATAGCA			0.633766	-0.60206			0.937163
AGTGGACTTCGGTGCTTACC			0.944444	-0.30103			0.937152
AGTGGGAACAGCCGCAGCGG			0.227319	-0.60206			0.762116
AGTGGGTGGGCTGAGGAGCT			0.0727708	-1.39794			0.400005
AGTGTCAATAGCGCAGGAAT			0.371703	-0.477121			0.778073
AGTTAACGGTTTTTTTCACA							0.70005
AGTTATGGTAACTGGGGCTG				-1.14613			0.392518
AGTTTACTTAAAATGCCTTT							0.550166
AGTTTTGCCAAAAGTCCAAG			0.141009	-0.90309			0.672089
ATAAAAGGGGAAAGAGGACC							0.43512
ATAAAATGCTTAGGAGTGCT							0.713049
ATAAAGCAGGAATGTCCGAC			0.470135	-0.477121			0.916992
ATAAGGACTGGGGAGTTGGG							0.436055
ATAAGGCAGAAATCTCGAAA			0.283858	-0.778151			0.812098
ATAATCAGGAAAGAACTTTA							0.593253
ATACGTGGCAATGCGTTGCT			0.680581				0.946294
ATACTCACAGGACAAGGATG			0.217091				0.610907
ATAGCAGATCTGGAGAGATT			0.321972	-0.778151			0.65067
ATAGCAGGGGACTGTCCAAA			0.310343	-0.90309			0.79182
ATATATAATGTATATTCCCT							0.561088
ATATCCTCGCTGGGCGCCGG	84	99.25	1	-0.30103	0	-141	0.911731
ATCAACAGTATCTCCTTCAT							0.547233
ATCAACATCATTTCTGGTTT							0.543249
ATCAACTGGGCAGAATTCCT							0.677947
ATCAAGAGTCCCAGGGAGAG			0.125927				0.50365
ATCAGACTCATGACGGCTCC							0.913275
ATCAGTGAATCTTGGGCATG							0.757535
ATCCAGGACTGTATGTGGAG	67	76.36	0.16719	-0.845098	-0.854887	-113	0.682867
ATCCTGAGCTCCTTGGAGTA				-1.23045			0.468884
ATCCTGCAGGTACAAGCTGG	75	85.47	0.273081	-0.69897	0	-165	0.758489
ATCCTTGGTCCCTCACCCAA							0.830784
ATCGATTCTGATCAAAGAAG							0.762112
ATCGCGCCTGGATGTCAACG							0.980698
ATCGCGCTGAGTATAAAAGC	90	96.18	0.971995				0.897351
ATCGTTGACTTGGAAAAACC			0.174231	-0.90309			0.645504
ATCTCCGTATTGAGTGCGAA			0.889328	-0.30103			0.95857
ATCTGAACTGGCTTCTTCCC							0.37247
ATGAAAACAAACAGGGATGG							0.357962
ATGAACTATCTACAAAAATG			0.120219	-1.11394			0.50034
ATGACTTGAGTCTGTCCATT							0.767662
ATGAGTCGAATGCCTAAATA			0.846797	-0.30103			0.858958
ATGATCTCTGCTGCCAGTAG							0.744595
ATGCACCAGCCCCAGGTCCT	49		0.170791	-1.07918	-0.558002	-176	0.511948
ATGCCCAAGATTCACTGATA							0.73963
ATGGCAGAAGGCAGGTGAGA							0.285898
ATGGGAGAGGAGAAGGCAGA				-1.90309			0.172757
ATGGGCGCGCGTTCAGAGCG			0.55257				0.897695
ATGGGGAGGGTGGGGAGGGT							0.0696989
ATGGGGTTGATGTAGAGTTA							0.774887
ATGGTAACTGGGGCTGGGGT			0.0595176	-1.5682			0.331318
ATGGTGACCGAGCTGCTGGG	62		0.238433	-0.845098	-0.947244	-151	0.633785
ATGTTGTTTCTGTGGAAAAG	48	58.84	0.113359	-1.20412	0	-114	0.498439
ATTAAAAGGCAAGTGGACTT			0.234711	-0.778151			0.611538
ATTAAACGTCCGGTTTGTCC							0.906431
ATTAAATATAGATCATTTCA							0.384841
ATTAAGTCTTAGGTAAGAAT			0.259689	-0.845098			0.721247
ATTAATGCTGTACAAATACA			0.100398	-1.20412			0.430391
ATTACTTCCGTGCCTTTTTT							0.624875
ATTATGTATGCACAGCTATC							0.736416
ATTATTTATTGATTTATGGG							0.489052
ATTCAACAAATGGCTAAGGT							0.746643
ATTCCTCCCAGAGATCCTCT							0.694536
ATTGCTCTCTGGGTTTTGGG			0.114901	-1.07918			0.495817
ATTGGGGGACTCAGTCTGGG							0.710172
ATTGTGCAGTGCATCGGATT							0.932877
ATTGTTTTCTCTTTTGGAGG							0.224964
ATTTAGGTTTTTAAACCTTC			0.0789568				0.665136
ATTTATTGATTTATGGGTGG							0.631543
ATTTCCTTGTTTGTGAAATA							0.136216
ATTTGAGGCAGTTTACATTA	74	82.83	0.349412	-0.30103			0.753134
ATTTTAATTGCCCTGGGGCG			0.339477	-0.60206			0.802235
CAAAAATTAGCCTGGCATGG				-4.96847			0.00038886
CAAAAGAGAAAACAATTCGG							0.597043
CAAAATAAATCACAAAAAAA							0.172863
CAAACAGGGATGGTGGTGGT							0.338429
CAAACCTCCTCACAGCCCAC	54		0.149616	-1.04139	0	-207	0.572552
CAAAGAGCCACATCTAAGCC			0.422266	-0.69897			0.775398
CAAAGTTTTGCGCCACCTGA			0.691681	-0.477121			0.893943
CAAATCCCCTTTGCGCCCTG							0.945424
CAAATGCAACCTCACAACCT	68	80.95	0.131059	-0.778151			0.682147
CAAATTGGGGGACTCAGTCT							0.78984
CAACGAGGGCGGGGGTCAGG							0.610018
CAACTTCCTTCCCGAAAGTC							0.891882
CAAGAAAAGTGCAACTTCCC			0.217775	-0.778151			0.699094
CAAGAAGGTTTAGGACCTAA							0.788298
CAAGACCACCCAGCCGCTTT			0.746256	-0.477121			0.880598
CAAGCACCTCCTATTTTTGA			0.210327				0.700453
CAAGCTCGTCTCAGAGAAGC	68	83.38	0.234368	-1.07918	0	-77	0.685774
CAAGGAGCTCAGGATGCAAG			0.140325	-1.04139			0.661099
CAATAATACAATTTAAAACC			0.0567529	-1.30103			0.273527
CACAAAATAAAAAATCCCGA							0.460005
CACAAAGAGGCATAAGGACT							0.692515
CACATCTAAGCCTGGTGCCC			0.320363	-0.60206			0.72626
CACCCCCCTTGTATTTATGG			0.591245	-0.69897			0.8532
CACCCCTCCATAAATACAAG			0.412947	-0.477121			0.809145
CACCCGAGGGCGGCCGCGGC			0.240525	-1.07918			0.620854
CACCGGCCCTTTATAATGCG			0.808297				0.952499
CACCTCCAGCTTGTACCTGC	78		0.235543	-0.778151	-0.203922	-178	0.789301
CACCTCCCGCGGCTTCTTAA			1	-0.30103			0.934904
CACCTGAAGGAGAAGGCGAG			0.144726	-0.90309			0.632227
CACCTGTAATCCCAGCACTT				-5.81272			0.00019996
CACCTGTAGTCCCAGCTACT				-5.65775			0.00019996
CACGCGCGTACCAGGCTGCA			0.35576				0.822534
CACGCTGACTCCCGGCCGGT			0.463494	-0.477121			0.900929
CACGGAAGCCTGAGCAGGCG							0.500922
CACGGCCGACCAGCTGGAGA	78	88.72	0.521452	-0.477121	0	-180	0.791397
CACTGCACAATTCAGCTTTA							0.746618
CACTGGTTAACTAAAGTAAC							0.819239
CACTTAGTGAACCAGCGGCT			0.604007	-0.477121			0.893729
CACTTTTCTCAGAGTAGTTA			0.242158	-0.845098			0.752494
CACTTTTGACAGGCCTGGGC			0.0642247	-0.845098			0.534312
CAGAAGTATAGTAGTTCAAA							0.703799
CAGAATAGCCTCCCCGCGTC	97		1	-0.30103			0.973115
CAGACGCTGTGGCCGCGGGC	71	88.19	0.425689	-0.845098		-142	0.727156
CAGAGAATGGCTCTGAAAAC							0.630014
CAGAGCCCGGAGCGGCGGCT	56		0.223303	-0.778151	-0.23402	-161	0.730744
CAGAGCTGCACTCCAGCCCT							0.204311
CAGAGCTGGGCTAGGGCGAG							0.631432
CAGAGTAGTTATGGTAACTG			0.430589	-0.69897			0.753363
CAGATATCCTCGCTGGGCGC	85	96.06	0.436528	-0.60206	-0.168067	-18	0.906045
CAGATCCTGCAGGTACAAGC	79	78.37	0.299836	-0.845098	-0.0217195	-26	0.812487
CAGCCCTGACTCCCCTGCCG			0.117948	-0.69897			0.6064
CAGCCGAGCACTCTAGCTCT			0.455034				0.832076
CAGCCGCAGCGGAGGGGCCC			0.127624	-0.90309			0.443628
CAGCGCCTTCTCTCCGTCCT	78		0.549835	-0.778151	0	-152	0.790061
CAGCGGGAGGGCTGGGCCAG	25	32.83		-1.44716			0.255899
CAGCTCTGGGGTGACTCACT							0.721828
CAGCTTCTCTGAGACGAGCT	86		0.772772	-0.477121	0	-191	0.866392
CAGGAATTCTGCCCAGTTGA							0.752265
CAGGAGAATCTCTTGAACCA				-4.19797			0.000383903
CAGGCCTTTGCCGCAAACGC							0.941615
CAGGCGCCAGTCCTGTCCAT							0.830865
CAGGCTGCGCGCAAAGACAG	78	91.95	0.595701	-0.477121	0	-70	0.797882
CAGGCTTAGATGTGGCTCTT			0.255753	-0.90309			0.75049
CAGGGACGGCCGGGGCCCGG	38	49.75					0.388043
CAGGGAGAGTGGAGGAAAGA			0.021346				0.188977
CAGGGATGGTGGTGGTTGGG							0.274064
CAGGGCAATTAAAATGTTAA			0.157666	-1.07918			0.520694
CAGGGCACCAGGCTTAGATG			0.422079	-0.778151			0.779394
CAGGGCGCCTCGCTAAGGCT			0.708065				0.901988
CAGGTGAGAAGGTGAGAGGT							0.328855
CAGGTGCACACCACCATGCC				-4.6432			0.000305656
CAGGTGTGAGCCAGGGCACC				-3.38346			0.0106611
CAGGTTAGGAGTAAACAGCC							0.771697
CAGTCTCGGGCTGCCGGGTT							0.813792
CAGTGAACTGCCTCAAGAGT			0.344249	-0.69897			0.8191
CAGTGCGTTCTCGGTGTGGA			0.414735				0.865964
CAGTTAGAAGGAATGGCAGA							0.518545
CATAAGGCAGAAATCTCGAA			0.728886	-0.60206			0.857524
CATCAAAAACATCATCATCC	47		0.132977	-1.34242	-0.436538	-107	0.500205
CATCAACTGGGCAGAATTCC							0.7257
CATCCTAGAGCTAGAGTGCT			0.42719				0.775608
CATCCTGAGCTCCTTGGAGT				-1.30103			0.256223
CATCCTGTCCGTCCAAGCAG	84	92.01	0.396188	-0.69897	0	-44	0.862926
CATCTCCAGCTGGTCGGCCG	83	88.43	0.506959	-0.778151	-0.026087	-99	0.832891
CATCTCCGTATTGAGTGCGA			0.809104	-0.30103			0.964907
CATGAGTATGTAAAAAAGGA							0.426346
CATGAGTCTGATTCAACAAA							0.728532
CATGCCCAAGATTCACTGAT							0.768482
CATGGAGCACCAGGGGCTCG	61	76.09	0.154106	-0.845098		-187	0.619172
CATGGGCAGTCTAAGGGGAA			0.216468	-0.778151			0.650115
CATGGGGTTGATGTAGAGTT							0.71156
CATGGTGAGAGGAGTAAGGG			0.217414	-0.778151			0.590977
CATGTCTCCTCCCAGCAGCT	43		0.107407	-1.27875	0	-193	0.441143
CATTAAATCCCACCACTTCT			0.307682	-1.04139			0.521779
CATTAGACCCAGATGAACCA							0.766637
CATTATAAAGGGCCGGTGGG			0.380656				0.862472
CATTCCTCCCAGAGATCCTC							0.710449
CATTGTCTCAGTCTCAAAGT							0.664579
CATTTTAATTGCCCTGGGGC			0.327106	-0.845098			0.648023
CCAAAAGAGAAAACAATTCG							0.630738
CCAAAAGTCCAAGAGGGCGG			0.227875				0.773195
CCAAAGCCTCATTAAGTCTT			0.277112	-0.477121			0.757255
CCAAATGCCAACTTCTTAAA			0.1486				0.553946
CCAACTTCTTAAAAGGATCA			0.178946				0.658992
CCAAGAACTTAAAGACCTTA							0.710001
CCAAGCACCTCCTATTTTTG			0.24015				0.765291
CCAAGCCACCTCTCAGACGA							0.655662
CCAAGGAGCTCAGGATGCAA			0.147255				0.61904
CCAATAATAAAAGGGGAAAG							0.230676
CCAATTTGAAGCTGTAATGG							0.746357
CCACCCCCACGCCTCCCACA							0.477919
CCACCGTGTCCCCATCAACT							0.779759
CCACCTCCCGCGGCTTCTTA			0.373723	-0.60206			0.851569
CCACGCGCGTACCAGGCTGC			0.49503				0.856525
CCACGGAAGCCTGAGCAGGC							0.566026
CCACTCTTGAGGCAGTTCAC			0.242385	-1.14613			0.721008
CCACTTCTCGGAAGTTAAGA			0.403006				0.836354
CCACTTTTGACAGGCCTGGG			0.229217				0.667495
CCAGACCCTCGCATTATAAA			0.554574				0.886301
CCAGACTCTGACCTTTTGCC	72		0.340983		0	-53	0.733483
CCAGAGTCGCTGCTGGTGGT			0.186455			-175	0.656015
CCAGAGTTTCATCTGCGACC	26	56.23	0.00934308		0	-58	0.259331
CCAGCGTCTAAGCAGCTGCA	75		0.269414	-0.90309			0.767661
CCAGGACCCGCTTCTCTGAA	72		0.251388				0.716684
CCAGGCCTGTCAAAAGTGGG			0.243785	-0.778151			0.762602
CCAGGCCTTTGCCGCAAACG							0.944777
CCAGGCGCCAGTCCTGTCCA							0.637711
CCAGTGAACTGCCTCAAGAG			0.388068				0.741493
CCAGTTGATGGGGACACGGT							0.699475
CCATGGACAGGACTGGCGCC							0.58833
CCCACCACCAGCAGCGACTC			0.43332	-0.845098		-66	0.713131
CCCACCGTGTCCCCATCAAC							0.662603
CCCACGGAAGCCTGAGCAGG							0.583716
CCCAGCACTTTGGGAGGCCG							0.00019996
CCCAGCTACTTGGGAGGCTG							0.00019996
CCCAGTTGATGGGGACACGG							0.565026
CCCCAGACCCATTTCAACAG							0.727711
CCCCAGGTCCTCGGACACCG	79	91.09	0.547459		0	-102	0.80538
CCCCATATTAGAAGTAGAGA							0.661946
CCCCCCCCCAAAAAAAGGCA							0.228906
CCCCCCTTGTATTTATGGAG			0.512795				0.85883
CCCCCGAGCTGTGCTGCTCG	74	88.38	0.387562				0.749227
CCCCCGCCCTCTTGGACTTT			0.310892	-0.845098			0.654895
CCCCCGCTCCCCCGGGAGCC			0.102152	-1.34242			0.436748
CCCCCGGAGCCACCCCACCA			0.260074	-0.954243			0.57353
CCCCGAATTGTTTTCTCTTT							0.598452
CCCCGCCCTCGTTGACATCC							0.839895
CCCCGCTGCGATACCTCCCC			0.465683	-0.69897			0.806352
CCCCGGAGCCACCCCACCAA			0.403026				0.752432
CCCCTCCATAAATACAAGGG			0.546662	-0.60206			0.815243
CCCCTGCCGCGGCCGCCCTC			0.137265	-1.11394			0.495573
CCCCTGCTCACTCCAAACCC							0.55402
CCCGAGGGCGGCCGCGGCAG			0.184995				0.473789
CCCGCCTGCTCAGGCTTCCG							0.692469
CCCGCTGATCCCCCAGCCAG	58	73.99	0.263628	-0.845098			0.604653
CCCGGCTCTTCCACCCTAGC	72		0.296884				0.725411
CCCGGGAGTCGGCCCCGCAG			0.354063				0.777547
CCCTAGCCCAGCTCTGGAAC							0.658832
CCCTCCTGCCCCGCCTGCTC							0.450017
CCCTCTCTACTTCTAATATG							0.71541
CCCTCTTAACTTCCGAGAAG			0.44456	-0.477121			0.836584
CCCTGATCCTTTTAAGAAGT			0.209587	-0.778151			0.72116
CCCTTGCATCCTGAGCTCCT			0.0977641	-1.27875			0.435757
CCCTTGGTGGGGTGGCTCCG			0.298731	-0.778151			0.743822
CCCTTTATAATGCGAGGGTC			0.680584				0.947844
CCCTTTCCCCAGCCTTAGCG			0.320047				0.783629
CCCTTTGCGCCCTGTGGCGC							0.879115
CCCTTTTATTATTGGAAATG							0.543687
CCGAAATTTAAATGCCCTCC			0.588074	-0.60206			0.879617
CCGCATTTCCAATAATAAAA							0.610599
CCGCCATTACAGCTTCAAAT							0.891977
CCGCCCACTTTTGACAGGCC			0.36938				0.842062
CCGCCCAGGCCTGTCAAAAG			0.749068	-0.477121			0.89125
CCGCCGAGCCCCCGCTCCCC			0.0230114				0.472947
CCGCCTGCTCAGGCTTCCGT							0.844017
CCGCGAGCAGCACAGCTCGG	81		0.472168				0.809139
CCGCGTTTGCGGCAAAGGCC							0.935285
CCGCTGCGGGGCCGACTCCC			0.503572	-0.69897			0.810614
CCGCTGGCTGGGGGATCAGC	66	84.85	0.177914				0.662905
CCGGCGCCACAGGGCGCAAA							0.908031
CCGGCTAGGGTGGAAGAGCC	68	83.96	0.22102				0.700965
CCGGGAGGGCATTTAAATTT			0.656895				0.792105
CCGGGCTCCCGGGGGAGCGG							0.413967
CCGGGGGAGCGGGGGCTCGG			0.027692	-1.30103			0.230714
CCGGGGGAGGTATCGCAGCG			0.652654				0.92178
CCGGGTCGCAGATGAAACTC	40	78.45	0.483417	-0.954243	0	-69	0.395155
CCGGGTTTGGGAGAAATCAA							0.742887
CCGTCGTCTGAGAGGTGGCT							0.812273
CCGTGCCTTTTTTTGGGGGG							0.181336
CCGTGTGGGAGGCGTGGGGG							0.321221
CCGTTTGTCTCCCACCCCTC			0.167602				0.606232
CCTAACACCTCTAGAGACCC							0.441997
CCTAAGACTTAATGAGGCTT			0.311725				0.698494
CCTCAAAAATAGGAGGTGCT			0.328585	-0.69897			0.713229
CCTCAAGAGTGGGTGGGCTG			0.115757	-1.14613			0.505711
CCTCAGCCCACCCACTCTTG			0.136215				0.692368
CCTCAGCCTCCCAAGTAGCT				-5.59808			0.00019996
CCTCCTGCCTCGAGAAGGGC	68		0.246996				0.68215
CCTCGCTAAGGCTGGGGAAA			0.194564				0.566362
CCTCGGCCTCCCAAAGTGCT				-5.83444			0.00019996
CCTCGGTGTCCGAGGACCTG	80	90.7	0.474592	-0.69897		-71	0.814623
CCTCTGTTGAAATGGGTCTG							0.717352
CCTCTTTCCCCTTTTATTAT							0.492866
CCTGAGCAGGCGGGGCAGGA							0.391009
CCTGAGGGGTGGGAGACAAA			0.0809281	-1.20412			0.421851
CCTGCAGCCTGGTACGCGCG							0.505646
CCTGCCCTTCTCGAGGCAGG	64	72.3	0.139778				0.661435
CCTGGATGTCAACGAGGGCG							0.905208
CCTGGCAAAAGGTCAGAGTC	62		0.312179	-0.845098	0	-33	0.680525
CCTGGGTCTCTAGAGGTGTT			0.250392	-0.778151			0.59419
CCTGGGTTTGGAGTGAGCAG							0.5125
CCTGTTCCAGAGCTGGGCTA							0.647869
CCTTAAGAAGCCGCGGGAGG			0.325244				0.667664
CCTTAAGGTCTTTAAGTTCT							0.660827
CCTTACTCCTCTCACCATGA			0.255583				0.701979
CCTTCATGGTGAGAGGAGTA			0.326223	-0.90309			0.684154
CCTTGCAGCTGCTTAGACGC	89	93.84	0.489409				0.892731
CCTTGGTGGGGTGGCTCCGG			0.338835				0.791665
CCTTTCAGAGAAGCGGGTCC	72	89.93	0.204873	-0.845098			0.704897
CCTTTGATTTCTCCCAAACC							0.722867
CCTTTTAAGAAGTTGGCATT			0.150635	-1.07918			0.583052
CGAAACTTTGCCCATAGCAG	88	93.8	0.648364	-0.60206			0.896947
CGAATAGGGGGCTTCGCCTC	95		0.701705	-0.30103			0.944507
CGAATTGTTTTCTCTTTTGG							0.48076
CGAGAGGCAGAGGGAGCGAG	11	23.51	0.0167015				0.128103
CGAGATGCGGAGGAACTGCG			0.668	-0.778151			0.868306
CGAGCCCCTGGTGCTCCATG	68	76.09	0.236647	-0.954243	-0.475388	-149	0.711446
CGAGCTGCTGGGAGGAGACA	45	58.25	0.127464	-1.27875	-0.228571	-209	0.487694
CGAGGACGGAGAGAAGGCGC	62	78.31	0.192328	-1.07918	-0.304348	-198	0.62097
CGAGGAGAGCAGAGAATCCG	70	80.06	0.296514	-0.69897	0	-32	0.726844
CGAGGGCGGGGGTCAGGTGG							0.446217
CGAGGGGTCGATGCACTCTG	85	95.57	0.430452	-0.60206	0	-216	0.851732
CGCAAACCCCAGAGGATCTC							0.83871
CGCATTTCCAATAATAAAAG							0.667812
CGCCACGCCACGCGCGTACC			0.985507				0.92669
CGCCCACTTTTGACAGGCCT			0.430375	-0.60206			0.808247
CGCCCAGGCCTGTCAAAAGT			0.769593	-0.477121			0.883543
CGCCCTCTGCTTTGGGAACC			0.201531				0.704316
CGCCCTTAAGAAGCCGCGGG			0.856937	-0.477121			0.968426
CGCCGAGCCCCCGCTCCCCC			0.114646	-1.17609			0.506609
CGCCGCGGGGACAGGCGGGC			0.12266	-1.11394			0.510394
CGCCGGGCCCCGGCCGTCCC	53						0.544955
CGCCGGTTTGCAACAGTCTC							0.888833
CGCCGTCGTTGTCTCCCCGA	94	99.76	0.957265	-0.30103	0	-85	0.941828
CGCCTCTCGCCTTCTCCTTC			0.169669	-1			0.602628
CGCCTGCTCAGGCTTCCGTG							0.80342
CGCCTGGATGTCAACGAGGG							0.899851
CGCGCACTGCGCGCTGCGCC			0.32731	-0.69897			0.719354
CGCGCAGTGCGTTCTCGGTG			0.832293				0.932523
CGCGCCGCAGTGTCCGTCTC			0.943728	-0.30103			0.914736
CGCGGCAGGGGAGTCAGGGC			0.15111	-1.32222			0.476803
CGCGGCTTCTTAAGGGCGCC			0.935335	-0.477121			0.944835
CGCGGGAGGCTGCTGGAGCG			0.20311	-1.04139			0.576485
CGCGGGTGCTGCCCAGAGAG							0.601461
CGCTCCGGATCTCCCTTCCC	65		0.24505	-0.69897			0.663404
CGCTGACTTGTCCCCGTCTC			0.530248	-0.60206			0.886544
CGCTGAGCTGCAAACTCAAC							0.728778
CGCTGCGGGCGTCCTGGGAA	69	82.44	0.27443	-0.954243			0.680954
CGCTGTCTTTGCGCGCAGCC	89		0.504412	-0.60206	-0.580359	-67	0.892672
CGCTTATGGGGAGGGTGGGG			0.0798095				0.317164
CGCTTTGATCAAGAGTCCCA			0.363147				0.82786
CGGACGTTTAATTCCTTTCC							0.882717
CGGAGACGGGGACAAGTCAG			0.579225	-0.60206			0.788197
CGGAGCGATCTGGCTCACAC			0.585575	-0.60206			0.790405
CGGAGCGGCGGCTAGGGGAC	81	96.54	0.445411	-0.477121	0	-157	0.814875
CGGAGGAACTGCGAGGAGCG			0.593737	-0.30103			0.723904
CGGAGTCTCACTCTGTCACT				-4.51895			0.00173749
CGGCAAGGGTTGCGGACCGC	92	98.52	0.787092	-0.477121			0.913706
CGGCCGCCACCGCCGGGCCC	35	35.34	0.0678669				0.378781
CGGCCGCGAGCAGCACAGCT	75		0.438428				0.75943
CGGCCGCGGCAGGGGAGTCA			0.504547	-0.60206			0.717192
CGGCCGGGGCCCGGCGGTGG	42	61.57	0.0863656				0.417422
CGGCGCCACAGGGCGCAAAG							0.896839
CGGCGCCCAGCGAGGATATC	66			-0.60206	-0.705882	-37	0.66519
CGGCGGCGCTCAGATCCTGC	77	91.26	0.336262	-0.778151	-0.414914	-122	0.78108
CGGCGGCTAGGGGACAGGGG	44	59.81	0.147331	-1.14613	-0.285714	-171	0.446666
CGGCTGGGTGGTCTTGGTGG			0.154766	-1			0.543658
CGGGAAAAAGAACGGAGGGA	23	56.16	0.0547969				0.236594
CGGGACCGGACTTCCTAAAA							0.907158
CGGGAGAATATGGGAGGGGC							0.418705
CGGGAGGGGCGCTTATGGGG			0.181745				0.784511
CGGGGACAAGTCAGCGGCTG			0.679014	-0.477121			0.828838
CGGGGAGACAACGACGGCGG	88	96.69	0.594021	-0.477121	0	-139	0.8802
CGGGGGAGCGGGGGCTCGGC			0.0464563	-1.99123			0.226498
CGGGGGCGGTACTGGGGGTG			0.0772792	-1.14613			0.343877
CGGGGGTAGGAGAGCGGCTA			0.193862	-0.69897			0.7492
CGGTACTGGGGGTGGGGACG				-1.61278			0.240738
CGGTCACACCCTTCTCCCTT	67		0.303987	-1.04139	0	-81	0.687625
CGGTGGCGGGAGCTTCTCCA	71	89.28	0.413004	-0.69897	-0.254583	-143	0.717129
CGTGAACCCCGCTCCGCGCC			0.547694	-0.778151			0.82822
CGTGCCTTTTTTTGGGGGGG							0.107887
CGTGGATGCGGCAAGGGTTG	78	89.1	0.347524	-0.778151			0.77968
CGTGGGATGTTAGTGTAGAT			0.840267				0.900095
CGTGTGGGAGGCGTGGGGGT							0.273864
CGTTAACATTTTAATTGCCC			0.687797	-0.60206			0.831096
CGTTTGCGGCAAAGGCCTGG							0.791366
CTAAACAGACGCCTCCCGCA							0.918608
CTAAAGCGGCTGGGTGGTCT			0.196109	-1.14613			0.792155
CTAATGTGCTGAGATCAAGA							0.767203
CTACGGAACTCTTGTGCGTA	97		1	-0.30103		-5	0.972625
CTAGACGGGAGAATATGGGA							0.753728
CTAGGAAATTAATGCCTGGA							0.645478
CTAGGGCTGGAGTGCAGCTC							0.429654
CTAGGGGACAGGGGCGGGGT	33	64.99	0.0765357	-1.25527		-221	0.346362
CTATCATGCCTTGGTTCATC							0.813867
CTATGACCTCGACTACGACT	97	99.43	0.843373	-0.30103	0	-13	0.966877
CTCAAAAATAGGAGGTGCTT			0.219435	-0.845098			0.66328
CTCAACATCTAAGCCTGGTC							0.765111
CTCACCGCATTTCTGACAGC			0.709452	-0.477121			0.835088
CTCAGAGTAGTTATGGTAAC			0.645982	-0.30103			0.844095
CTCAGAGTGCATCGACCCCT	94		0.897436	-0.30103	0	-35	0.947126
CTCAGGACATTTCTGTTAGA	65		0.170178	-1.07918			0.658121
CTCATAAAGGGAAAGACAGC			0.167085	-0.90309			0.572363
CTCATCACCTCTGAAACCTT			0.132486	-1.14613			0.594766
CTCATCCTGAGTCCTTGAAA							0.678048
CTCATGGAGCACCAGGGGCT	52		0.10397	-1.27875	-0.0342857	-60	0.530451
CTCCAAAAGAGAAAACAATT							0.415229
CTCCAGCCCTAGGCCACAAA							0.583569
CTCCCATTGCATTTGTTGGG							0.830349
CTCCCCATAAGCGCCCCTCC			0.448				0.798535
CTCCCCCCAACAAATGCAAT							0.832884
CTCCCCTCCTGCCTCGAGAA	65		0.484278				0.667479
CTCCCGGGGGAGCGGGGGCT			0.12684	-1.30103			0.434054
CTCCCGGGTTCCCAAAGCAG			0.211702				0.64504
CTCCCTGCCACCCCGCCCCA				-1.49136			0.269398
CTCCGGGATCTGGTCACGCA	93	97.25	0.756652	-0.30103		-16	0.935334
CTCCGGGCTCCCGGGGGAGC			0.0945498	-1.30103			0.498861
CTCCGGGGGAGGTATCGCAG			0.589913	-0.477121			0.936832
CTCCTCGGTGTCCGAGGACC	87		0.398325	-0.69897	-0.190099	-120	0.875762
CTCCTGCCTCGAGAAGGGCA	60	74.5	0.12021				0.603299
CTCGACGGAGTCCTCCCCGC	89	97.36	0.869025	-0.477121	0	-140	0.894251
CTCGAGGCAGGAGGGGAGCC	27						0.273217
CTCGCAGTTCCTCCGCATCT			0.39131	-0.30103			0.904423
CTCGCATTATAAAGGGCCGG			0.707965				0.954877
CTCGGCGGGCACCAAGCCGC			0.456024	-0.60206			0.849701
CTCGGGCGCGAGGACACCCG			0.586543	-0.30103			0.906199
CTCGGGGCTGCCCTGCGGGG	57	72.59	0.0880243	-1.07918	-0.403448	-213	0.575087
CTCTCGCCCTAGCCCAGCTC							0.554511
CTCTCGCCTTCTCCTTCAGG			0.157652	-1.11394			0.62621
CTCTCTGGGTTTTGGGGGGC			0.154415	-1.07918			0.488817
CTCTGAGACGAGCTTGGCGG	81	94.71	0.441348	-0.30103	0	-51	0.823908
CTCTGCAAGGGGAGAGGTTC			0.327833	-0.60206			0.688384
CTCTGCTGACTCCCCCGGCT							0.758976
CTCTGCTTTGGGAACCCGGG			0.252417				0.807243
CTCTGGGTTTTGGGGGGCTG			0.0281404	-1.75587			0.153057
CTCTGTTGAAATGGGTCTGG							0.642878
CTCTTGAACCAGGGGGTTGG				-2.79099			0.0292929
CTGAAACCTGGCTGAGAAAT							0.642262
CTGACTTTCGGGAAGGAAGT							0.688735
CTGAGCAGGCGGGGCAGGAG							0.232793
CTGAGGGGTGGGAGACAAAC			0.0936939	-0.778151			0.643073
CTGCAAACATGGGCAGTCTA			0.325054	-0.69897			0.797595
CTGCAGGTACAAGCTGGAGG	55	70.11	0.0979449	-0.954243	-0.488889	-212	0.584611
CTGCCCAGAGAGGGGGCGGA							0.628277
CTGCCCAGTTGATGGGGACA							0.60431
CTGCCCTTCTCGAGGCAGGA	61		0.100609				0.615754
CTGCGATGATTTATACTCAC			0.624293				0.840889
CTGCGGGGAGGACTCCGTCG	93	97.2	0.720507	-0.30103	-0.172161	-36	0.932295
CTGCTATGGGCAAAGTTTCG	89		0.414312	-0.30103			0.8883
CTGCTCGCCCTCCTACGTTG	95		0.784203	-0.477121	0	-25	0.954293
CTGCTCGCGGCCGCCACCGC	73	87.57	0.316636				0.72925
CTGCTGCTTTGGCAGCAAAT							0.733494
CTGCTGTCGTTGAGAGGGTA	79		0.645001	-0.30103		-28	0.785173
CTGCTTTGGCAGCAAATTGG							0.661305
CTGCTTTGGGAACCCGGGAG			0.289683				0.795494
CTGGAAAGGAATTAAACGTC							0.834997
CTGGAGCGGGGCACACAAAG			0.417361	-0.69897			0.772622
CTGGATGTCAACGAGGGCGG							0.840121
CTGGCAAAAGGAGTGTTGGA			0.17002	-1.04139			0.676886
CTGGCGCCCTTAAGAAGCCG			0.764045	-0.30103			0.896706
CTGGCTGGGGGATCAGCGGG	68	73.99	0.15528	-0.60206			0.685799
CTGGGCAGAATTCCTGGGTT							0.59824
CTGGGTGCGGAGATTCGCCC			1	-0.30103			0.938508
CTGGTAAGCGAAGCCCGCCC			0.920319	-0.30103			0.907253
CTGGTACGCGCGTGGCGTGG			0.588457				0.872369
CTGTATGTGGAGCGGCTTCT	46			-0.60206	-0.647059	-41	0.462761
CTGTCCCCTAGCCGCCGCTC	90		0.701978	-0.30103	0	-92	0.903883
CTGTGAGTATAAATCATCGC			0.449775				0.898134
CTGTGGCCGCGGGCGGGGTT	59		0.296317	-0.778151	-1.07606	-134	0.597389
CTGTGTTTAGAGGCTAGGCA			0.27944	-1.11394			0.559769
CTGTTGCAAACCGGCGCCAC							0.957604
CTGTTTTCAGAGCCATTCTC							0.602681
CTTAAAATGCCTTTGGGTGA							0.695205
CTTAACTTCCGAGAAGTGGT			0.420563	-0.477121			0.822307
CTTAAGACCACCCTCTGAAG							0.719543
CTTACCAGAGTCGCTGCTGG			0.466202	-0.69897		-105	0.805265
CTTAGACGCTGGATTTTTTT	70		0.420311			-57	0.72107
CTTCATGGTGAGAGGAGTAA			0.158286	-0.845098			0.672344
CTTCCGTGCCTTTTTTTGGG							0.445456
CTTCGGGGAGACAACGACGG	94	98.41	0.772637	-0.30103	0	-15	0.934193
CTTCTCCACGGCCGACCAGC	82		0.372523	-0.69897	-0.74117	-123	0.819579
CTTCTCTGAGACGAGCTTGG	75	61.14	0.289956	-0.69897	0	-76	0.820896
CTTCTGCTGCCTTCACAACC							0.626074
CTTCTTAAAAGGATCAGGGC			0.165193	-0.90309			0.704529
CTTCTTTCCTCCACTCTCCC			0.0618157				0.442509
CTTGCCCCTTTTAGGAAGTC							0.762978
CTTGGCGGGAAAAAGAACGG	91	94.95	0.483917				0.917182
CTTGGGAATGTGCTTTGCTT			0.11036	-1.50515			0.544992
CTTGTGCGTAAGGAAAAGTA	70	77.75	0.367151	-0.778151			0.725438
CTTTAGGGGATAGCTCTGCA			0.608456	-0.60206			0.780146
CTTTCCCTCCGCCCCCTCTC							0.498868
CTTTCTCTCGCCGGCTGGAG			0.151642	-0.477121			0.397268
CTTTGCCCATAGCAGCGGGC	78	90.63	0.564887	-0.60206			0.782142
CTTTGCCCCTTTGTGGCCTA							0.597934
CTTTGCGCTCCGGGCTCCCG			0.360977	-0.69897			0.820478
CTTTGGGAGGCCGAGGTGGG				-5.40379			0.00019996
CTTTTGCTCCTCTGCTTGGA	61		0.18106	-1.04139	-0.231142	-147	0.625493
GAAAAAAAAAAGTCCAACTT				-1.68124			0.207161
GAAAACAATTCGGGGGAAAG							0.624324
GAAACTTTGCCCATAGCAGC	80	85.42	0.388598	-0.845098			0.817656
GAAAGGGAGAGGGTTTGAGA			0.0412804				0.449755
GAACACTCTCTCCTATTCTG							0.259232
GAACAGCTGCTACCCTTGGT			0.163533	-0.778151			0.812821
GAACAGGCAGACACATCTCA							0.670525
GAACCAAGGCATGATAGCGA							0.919338
GAACCCGGGAGGGGCGCTTA			0.510337				0.921491
GAACTATCTACAAAAATGAG			0.218739	-0.778151			0.617705
GAACTCCGTGTGGGAGGCGT							0.815123
GAACTGCCTCAAGAGTGGGT			0.275962	-0.845098			0.773811
GAACTTACAACACCCGAGCA	94	95.2	0.933333	-0.477121			0.944176
GAAGCCTGAGCAGGCGGGGC							0.508652
GAAGCGGGTCCTGGCAGCGG	70	86.7	0.214161	-0.778151			0.698541
GAAGGCGCTGGAGTCTTGCG	88	97.29	0.426173	-0.477121	-0.00769231	-90	0.888484
GAAGGGTGTGACCGCAACGT	97	99.27	0.854527	-0.30103	0	-4	0.971321
GAAGGTAAGAGTCTCATAAA			0.186888	-0.954243			0.619661
GAAGTCCGGTCCCGCGGTTC							0.9683
GAATACGTTAGAAAGGTCTC			0.373967	-0.954243			0.826918
GAATCGCCGCGGGGACAGGC			0.642654	-0.477121			0.823762
GACACTTCCCCGCCGCTGCC	78		0.398495	-0.69897			0.784137
GACATTCTCCTCGGTGTCCG	89		0.80099	-0.30103	0	-117	0.898606
GACGCGACTCTCCCGACGCG	95	97.49	0.525391	-0.477121			0.947808
GACGGACAGGATGTATGCTG	84	91.83	0.603552	-0.69897	0	-10	0.849804
GACGGGGGCGGTACTGGGGG			0.0952229	-0.954243			0.511171
GACTCACTTGGGAATCGGGA							0.784947
GACTCCCGGGCTTTGCGCTC			0.53117	-0.477121			0.863087
GACTGTCCAAAGGGGGTGAA			0.350994	-0.778151			0.776465
GACTTCCTAAAAGGGGCAAG							0.742454
GACTTGTCCCCGTCTCCGGG			0.398494	-0.477121			0.895543
GACTTTACCAAGAACACTTC			0.471425	-0.69897			0.769735
GAGAAAACAATTCGGGGGAA							0.74445
GAGAAAAGTGTCAATAGCGC			0.647707	-0.30103			0.8901
GAGAAATCAAAGGTGCTAGA							0.701891
GAGAAATTGGGAACTCCGTG							0.830043
GAGAAGCCCTGCCCTTCTCG	72	84.43	0.188338				0.726956
GAGAATATGGGAGGGGCAGG							0.313782
GAGACAACGACGGCGGTGGC	83		0.399226	-0.60206		-87	0.8183
GAGAGCAGAGAATCCGAGGA	75	86.37	0.310232	-0.60206	0	-197	0.764704
GAGAGCGGCTAGGGCGCGAG			0.565903	-0.60206			0.786839
GAGAGCTTGTGGACCGAGCC							0.915677
GAGAGGCAGAGGGAGCGAGC	31	22.39	0.0209715				0.430326
GAGAGGCGCCTGGGCGCTAG			0.359302	-0.477121			0.880202
GAGATGGGGTTTCATCGTGT				-4.69299			0.000640828
GAGATGGTGACCGAGCTGCT	67		0.403515	-0.845098		-49	0.710354
GAGCAAACAAATCATGTGTG							0.681567
GAGCACCCTTTCACCCCCTT			0.418565	-0.477121			0.833924
GAGCAGCAGAGAAAGGGAGA							0.180735
GAGCCCGGAGCGCAAAGCCC			0.205468	-0.60206			0.735331
GAGCCCGGAGCGGCGGCTAG	89	94.93	0.628901	-0.60206		-160	0.889128
GAGCGAGCGGGCGGCCGGCT	67		0.349552				0.687014
GAGCGGCGGCTAGGGGACAG	62	77.8	0.225772	-1.07918		-108	0.632577
GAGCGGGCGGCCGGCTAGGG	72	87.44	0.313545				0.726263
GAGCTATCCCCTAAAGCGGC			0.84471	-0.30103			0.955432
GAGCTGCGCTGCGGGCGTCC	80		0.46172	-0.69897			0.763043
GAGCTTGTGGACCGAGCCGG							0.902894
GAGGAAAGAAGGGTATTAAT			0.147925				0.666989
GAGGATGTGTCCGATTCTCC			0.284924	-0.60206			0.844096
GAGGCAGTCTTGAGTTAAAG			0.285456	-0.60206			0.784395
GAGGCGAACACACAACGTCT	91	91.87	0.601745	-0.69897	0	-3	0.909372
GAGGCGTGGGGGTGGGACGG							0.225111
GAGGCTATTCTGCCCATTTG	80		0.423224	-0.69897			0.817099
GAGGGGAGCCAGGGACGGCC	49	62.57	0.0790225				0.523071
GAGGGGCCCCGGCGCGGAGC				-1.30103			0.4106
GAGGGGCTGCGGTGCCGGCG			0.126865	-0.954243			0.58821
GAGGGTGGGGAGGGTGGGGA							0.0348205
GAGGTCAGGAGAGACCATCC				-1.70757			0.0748438
GAGGTGTTAGGACGTGGTGT			0.299704	-0.845098			0.64503
GAGTATAAAAGCCGGTTTTC	90		0.385348				0.901394
GAGTCGCTGCTGGTGGTGGG	34	59.15	0.11521	-1.41497	-0.28125	-170	0.377649
GAGTCTGGATCACCTTCTGC	43	45.76		-0.845098	-0.215686	-173	0.431646
GAGTGGGTGGGCTGAGGAGC			0.045554	-1.50515			0.311437
GAGTTAAAGGGGTCTTGGTG			0.327333	-0.90309			0.777587
GAGTTAGGGATAAAATGCTT							0.647669
GAGTTCCCAATTTCTCAGCC							0.696713
GAGTTGACAGTTAGAAGGAA							0.626372
GAGTTGTAAGATAAGCCAGA			0.332125	-0.69897			0.725426
GAGTTTTCCTCTGTTGAAAT							0.6442
GATAATACAAAGCAGCAATC							0.733462
GATACCTTTCCCATTTTCAT			0.188744	-0.954243			0.567546
GATAGCAGGGGACTGTCCAA			0.389033	-0.69897			0.801114
GATATCCTCGCTGGGCGCCG	31	43.35		-1		-116	0.305859
GATATGCGGTCCCTACTCCA			0.683565	-0.477121			0.880096
GATCAGCCTGACTTTCGGGA							0.859997
GATGAGTCGAATGCCTAAAT			0.507424	-0.60206			0.79793
GATGATGATGTTTTTGATGA	12				-0.91269	-159	0.247878
GATGGGAGAGGAGAAGGCAG				-2.1271			0.19172
GATTAAAATCCCAAAGTACA							0.528177
GATTCACTGATAGGGAAAAG							0.582471
GATTCCTACCGTCGTCTGAG							0.974233
GATTTGTCTCTTCTGAAACC							0.597862
GCAAAAGCTCATTTCTGAAG	62	69.21	0.16142	-0.845098	0	-130	0.659577
GCAAAAGGAGTGTTGGACGG			0.289781	-0.60206			0.860153
GCAAAATCCAGCATAGCGAT							0.910614
GCAAACATGGGCAGTCTAAG			0.518162	-0.60206			0.879171
GCAAACCCCAGAGGATCTCT							0.700144
GCAAATTGGGGGACTCAGTC							0.530635
GCAATCAACCTCCAACCCCC			0.258	-0.69897			0.669345
GCAATTAAAATGTTAACGGG			0.283176	-0.477121			0.872526
GCAATTGATGAAAACAAACA							0.479157
GCACTTTGGGAGGCCGAGGT				-5.48293			0.00019996
GCAGAATAGCCTCCCCGCGT	97	99.58	0.785714	-0.30103			0.973439
GCAGACGCTGTGGCCGCGGG	68	86.02	0.346947	-0.954243	-0.371338	-162	0.707592
GCAGAGCGAGCTGCAGCCCC	40	61.56	0.109716	-1.27875	-0.0935141	-179	0.404216
GCAGCAGAGATCATCGCGCC							0.960911
GCAGCCCCCGGCGCCCAGCG	53		0.121269	-0.60206	-0.859727	-182	0.529062
GCAGCGCAGCTCTGCTCGCC	75		0.210138	-0.845098			0.749481
GCAGCGGAGGGGCCCCGGCG			0.153887	-1.04139			0.506193
GCAGGAATGTCCGACCGGCC			0.381244	-0.477121			0.654203
GCAGGAGAATCTCTTGAACC				-5.31494			0.000295711
GCAGGGCAGCCCCGAGCCCC	38	36.62	0.0890181	-1.41497	-0.584138	-181	0.419978
GCAGGGCGCCTCGCTAAGGC			0.613804				0.892293
GCAGGGGGTACCCGAACCGC							0.943622
GCAGTCTAAGGGGAAGGGAT			0.148344	-1.04139			0.575685
GCAGTGCGTTCTCGGTGTGG			0.518365				0.813238
GCATCGTCGCGGGAGGCTGC			0.369697	-0.69897		-132	0.79029
GCATGTACGCTGTTCAAGAT							0.920864
GCATTTCTGACAGCCGGAGA			0.615194	-0.477121			0.862396
GCCAAAAGTCCAAGAGGGCG			0.288153	-0.477121			0.773249
GCCAACTTCTTAAAAGGATC			0.485044	-0.30103			0.785327
GCCACCTCTCAGACGACGGT							0.327664
GCCATTCTCTGGCTCAGTAA							0.819935
GCCCCTTTGTGGCCTAGGGC							0.600422
GCCCTCTGCTTTGGGAACCC			0.1957				0.601681
GCCGAGGTGGGCGGATCGTG				-3.59295			0.00255914
GCCGCGAGCAGCACAGCTCG	80		0.617126				0.804468
GCCGCTGCGGGGCCGACTCC			0.263726	-0.90309			0.736366
GCCGGCTAGGGTGGAAGAGC	63	78.89	0.285623				0.652871
GCCGTATTTCTACTGCGACG	99	100	1	-0.30103	0	-148	0.990786
GCCGTCGTTGTCTCCCCGAA	94		1	-0.30103		-40	0.943998
GCCTCAGCCTCCCAAGTAGC				-5.58415			0.00019996
GCCTCCCGCACGGGGCCCCA							0.584604
GCCTCGCTAAGGCTGGGGAA							0.542035
GCCTGAGCAGGCGGGGCAGG							0.346166
GCCTGGATGTCAACGAGGGC							0.857427
GCCTGTCAAAAGTGGGCGGC			0.412539	-0.60206			0.830798
GCCTGTTCCAGAGCTGGGCT							0.419384
GCGAAGCCCCCTATTCGCTC	96		0.78537	-0.477121			0.964622
GCGACTCTCCCGACGCGGGG	90	95.24	0.584089	-0.60206			0.904986
GCGAGAGAAAGAAGAAAAGC			0.030406	-1.86332			0.191666
GCGAGCAGAGCCCGGAGCGG	65	78.14	0.241707	-1.04139	-0.782771	-155	0.658206
GCGAGCTGCTGTCGTTGAGA	89	94.04	0.680653	-0.477121		-96	0.892984
GCGAGGAGCGGGGCTCTGGG			0.0702731	-1.34242			0.459657
GCGAGTGGGAACAGCCGCAG			0.405961	-0.60206			0.780563
GCGCAGGCAGGGGAAAAGGG			0.0788111	-1.5682			0.329212
GCGCCGGGGCCCCTCCGCTG			0.235682	-1.04139			0.71251
GCGCCGGTTTGCAACAGTCT							0.945266
GCGCGCGTAGTTAATTCATG			1				0.968043
GCGCTGCGGGCGTCCTGGGA	61	78.05	0.226429	-0.845098			0.613362
GCGCTTTGATCAAGAGTCCC			0.529537				0.840147
GCGGAGGAACTGCGAGGAGC			0.184643	-0.778151			0.637594
GCGGCAGGGGAGTCAGGGCT			0.102127	-1.32222			0.380743
GCGGCCGCGGCAGGGGAGTC			0.21546	-0.778151			0.586472
GCGGCTAGGGGACAGGGGCG	45	66.18	0.0690837	-1.4624		-137	0.447785
GCGGCTGGGTGGTCTTGGTG			0.201744	-1			0.647781
GCGGCTTCTTAAGGGCGCCA			0.429655	-0.60206			0.878322
GCGGGAAAAAGAACGGAGGG	56	75.77	0.139823				0.562282
GCGGGACCGGACTTCCTAAA							0.922032
GCGGGGAAGTGTCCCCAAAT	82	87.09	0.575043	-0.60206			0.831478
GCGGGGGTAGGAGAGCGGCT			0.100803	-1.23045			0.55888
GCGGGTGCTGCCCAGAGAGG							0.440703
GCGGTACTGGGGGTGGGGAC			0.0502501	-1.66276			0.280778
GCGTCCTGGGAAGGGAGATC	63		0.344908	-0.845098			0.639125
GCGTGAACCCCGCTCCGCGC			0.678283	-0.60206			0.907341
GCGTGACCAGATCCCGGAGT	90	94.86	0.588235	-0.60206	0	-101	0.902454
GCTAAAGCCCAAGGTTTCAG			0.319909	-0.90309			0.712975
GCTACTTGGGAGGCTGAGGC				-5.76208			0.00019996
GCTAGACGGGAGAATATGGG							0.775924
GCTAGGGGACAGGGGCGGGG	25	44.03	0.0379241	-1.62325	-0.444948	-220	0.258005
GCTCAGTCTTTGCCCCTTTG							0.664642
GCTCATCACCTCTGAAACCT			0.260182	-0.778151			0.701408
GCTCCCCGCGTTTGCGGCAA							0.942218
GCTCCCCTCCTGCCTCGAGA	65	78.24	0.187947				0.654461
GCTCCGGGCTCCCGGGGGAG			0.125694	-1.14613			0.502049
GCTCCTCTGCTTGGACGGAC	92		0.515446	-0.30103	0	-100	0.923351
GCTCGCTCTGCTGCTGCTGC	22		0.0496102	-1.77085	-4.50187	-189	0.245996
GCTCGGTCACCATCTCCAGC	69	83.63	0.248635	-0.845098	-0.52	-172	0.702758
GCTCTCCACTTGCCCCTTTT							0.559506
GCTCTGCAAGGGGAGAGGTT			0.18862	-1.07918			0.566927
GCTGACTTGTCCCCGTCTCC			0.281883	-0.778151			0.839069
GCTGAGCTCGCCACTCCAGC			0.337021	-0.477121			0.74873
GCTGCACCGAGTCGTAGTCG	98	99.48	0.921895	-0.30103	-0.0722222	-83	0.979826
GCTGCCAATGAAAATGGGAA				-0.90309			0.462874
GCTGCCCAGAGAGGGGGCGG							0.405082
GCTGCGGTGCCGGCGGGGGT			0.121321	-0.90309			0.36519
GCTGCTGTCGTTGAGAGGGT	74	90.66	0.211363	-0.477121	0	-154	0.750797
GCTGCTTTGGCAGCAAATTG							0.776227
GCTGCTTTGTATTATCTGCG							0.84891
GCTGGAGTCTTGCGAGGCGC	82	95.58	0.559268	-0.477121	0	-89	0.818012
GCTGGATTTTTTTCGGGTAG	87		0.538651		0	-52	0.876209
GCTGGGCTAGGGCGAGAGGG							0.49718
GCTGGGGGTTGCTTTGCGGT			0.268714	-0.778151			0.750662
GCTGTAGTAATTCCAGCGAG	91	93.22	0.678571				0.914205
GCTGTGTTTAGAGGCTAGGC			0.268914	-0.778151			0.788098
GCTTATGGGGAGGGTGGGGA							0.173002
GCTTCCGTGGGGCCCCGTGC							0.793811
GCTTGGCTATGGGAATAGAA							0.65072
GCTTTGCGCTCCGGGCTCCC			0.384926	-0.69897			0.70885
GCTTTTCTTCTTTCTCTCGC			0.072374	-1.07918			0.494334
GGAAATAGAAGAGCTCAAAG							0.601641
GGAACAGGCAGACACATCTC							0.700664
GGAACTCCGTGTGGGAGGCG							0.609521
GGAAGGAGAGATAGCAGATC			0.256972	-0.60206			0.621822
GGAAGTCCGGTCCCGCGGTT							0.983066
GGAATCGCCGCGGGGACAGG			0.328074	-0.60206			0.847504
GGAATGATAGAGGCATAAGG			0.154157				0.614655
GGAATTCTGCCCAGTTGATG							0.835196
GGACGCGACTCTCCCGACGC	94	98.27	0.58855	-0.477121			0.954973
GGACGGCCGGGGCCCGGCGG	42	60.68	0.0838282				0.424907
GGACTATCCTGCTGCCAAGA	78		0.385909	-0.69897		-218	0.795282
GGACTGGCGCCTGGTTGTGA							0.782592
GGACTGGGGAGTTGGGAGGA							0.180036
GGAGAAAAGACACCCTATTT			0.303335	-0.845098			0.688133
GGAGAAGGCAGAGGGAAAAC				-1.81954			0.195996
GGAGAAGGCGAGAGGCGCCT				-0.60206			0.676091
GGAGAATATGGGAGGGGCAG							0.341154
GGAGAATCTCTTGAACCAGG				-4.06718			0.00442519
GGAGACAACGACGGCGGTGG	64	92.55	0.485943	-0.60206	0	-166	0.717903
GGAGAGCCTTTCAGAGAAGC	43	55.77		-1.11394			0.428034
GGAGAGCTTGTGGACCGAGC							0.891186
GGAGAGTCGCGTCCTTGCTC	66		0.657892	-0.30103			0.66534
GGAGAGTTGTTTTCCTTGCT							0.643399
GGAGATCCGGAGCGAATAGG	95	96.91	1	-0.30103			0.956518
GGAGATGGTGACCGAGCTGC	67	85.89	0.174333	-0.845098	-2.3672	-184	0.694509
GGAGCAAACAAATCATGTGT							0.735461
GGAGCAACCAATCGCTATGC							0.960294
GGAGCAGACGCTGTGGCCGC	71	89.03	0.170073	-0.60206		-167	0.708603
GGAGCAGCAGAGAAAGGGAG			0.0157662				0.195536
GGAGCCCGGAGCGCAAAGCC			0.290273	-0.845098			0.722982
GGAGCGCAAAGCCCGGGAGT			0.421784	-0.477121			0.797807
GGAGCGGCGGCTAGGGGACA	63	82.19	0.186484	-0.90309		-163	0.633011
GGAGGAAACGCTAAAGCCCA			0.357576	-0.60206			0.80512
GGAGGAAAGAAGGGTATTAA							0.514379
GGAGGAATGATAGAGGCATA			0.184931				0.635453
GGAGGCAGTCTTGAGTTAAA			0.275933	-0.69897			0.799079
GGAGGCTATTCTGCCCATTT	79		0.496656	-0.778151			0.81519
GGAGGGGAGCCAGGGACGGC	31	61.39	0.0882756				0.321926
GGAGGGGCCCCGGCGCGGAG			0.120397	-1.07918			0.474257
GGAGGGGCTGCGGTGCCGGC			0.0719444	-1.20412			0.548452
GGAGGGTGGGGAAGGTGGGG							0.0709094
GGAGGTTCTAAGATGCTTCC							0.689144
GGAGTGGCGAGCTCAGCCGC			0.418971	-0.477121			0.749024
GGAGTTGGAAAACAATGAAA	40	44.14	0.116925	-1.25527	-0.0306818	-192	0.440718
GGATAGCTCTGCAAGGGGAG			0.149111	-1			0.62896
GGATAGTCCTTCCGAGTGGA	90		0.690561	-0.30103		-46	0.903595
GGATCAAGAAAAAGACATTA							0.467923
GGATGGTGGTGGTTGGGAGG							0.0697259
GGATGTTAGTGTAGATAGGG			0.306236				0.675859
GGATTCTCTGCTCTCCTCGA	83	91.96	0.397279	-0.477121	0	-144	0.834749
GGCAAAAGGAGTGTTGGACG				-0.60206			0.60073
GGCAATTGATGAAAACAAAC							0.580098
GGCACCTCTTGAGGACCAGT	79		0.386984	-0.69897		-47	0.79234
GGCAGCCCGAACCCCGCCCG	78	90.06	0.560805	-0.30103	0	-65	0.789136
GGCAGGAGGGGAGCCAGGGA	10	17.19					0.149543
GGCAGGGCCTGCCTGAGTGC			0.0911762	-1.34242			0.389773
GGCAGGGCTTCTCAGAGGCT	39	59.64	0.0794177				0.399318
GGCAGGGGAAAAGGGAGGCG				-1.50515			0.206135
GGCAGGGGGTACCCGAACCG							0.94086
GGCAGTCTAAGGGGAAGGGA			0.065996	-1.30103			0.33956
GGCATAAGGACTGGGGAGTT							0.59737
GGCCCCACGGAAGCCTGAGC							0.62205
GGCCGCGAGCAGCACAGCTC	72		0.42754				0.719408
GGCCTAATAGGCACTTGGAA							0.813208
GGCGAGCAGAGCTGCGCTGC	66	85.99	0.256448	-0.90309			0.673394
GGCGAGCTGCTGTCGTTGAG	92		0.657823	-0.477121	0	-121	0.921409
GGCGCGAGGACACCCGAGGG			0.681772	-0.69897			0.834336
GGCGGCTAGGGGACAGGGGC	31	51.71	0.0634067	-1.51851		-217	0.310387
GGCGGGGAAGTGTCCCCAAA	73		0.441905	-0.954243			0.747952
GGCGGGGGTCAGGTGGGGGC							0.174673
GGCGGGTTGGAATCGCCGCG			0.966767	-0.30103			0.948009
GGCGGTACTGGGGGTGGGGA			0.0209947	-2.07918			0.152171
GGCGGTGGAGAGGGAAGGTT			0.093479	-1.38021			0.43331
GGCGTGGGGGTGGGACGGTG							0.351837
GGCTAAGGTAGGAGTCAAGA							0.686913
GGCTGCAGGGCGCCTCGCTA			0.472929				0.89922
GGCTGGGGGTTGCTTTGCGG			0.341581	-0.60206			0.807869
GGCTGTGAGGAGGTTTGCTG	37	43.25		-1	0	-79	0.375041
GGCTTAGATGTGGCTCTTTG			0.117508	-1.17609			0.680695
GGCTTCCGTGGGGCCCCGTG							0.74929
GGCTTTGCGCTCCGGGCTCC			0.242209	-0.60206			0.689017
GGGAAGGTTGGGAGGGGCTG				-1.96379			0.103833
GGGACCGGACTTCCTAAAAG							0.905893
GGGAGAATATGGGAGGGGCA							0.272188
GGGAGAGTCGCGTCCTTGCT	87		0.584719	-0.477121			0.874334
GGGAGATCCGGAGCGAATAG	96		0.951802	-0.477121			0.956716
GGGAGCAAACAAATCATGTG							0.786748
GGGAGGCAGTCTTGAGTTAA			0.470474	-0.477121			0.852561
GGGAGGCTATTCTGCCCATT	77		0.457067	-0.69897			0.773275
GGGAGGGGCGCTTATGGGGA			0.0745075				0.676444
GGGAGGGGCTGCGGTGCCGG			0.0738278	-1.14613			0.432701
GGGAGGGGGGCTGCAAACAT			0.216105	-0.954243			0.700397
GGGATGGTGGTGGTTGGGAG							0.175383
GGGATGTGGAGCTTGGCTAT							0.77733
GGGATTACAGGTGTGAGCCA				-4.17554			0.00066337
GGGCGAGCAGAGCTGCGCTG	66	81.72	0.181419	-1.07918			0.668991
GGGCGCTTATGGGGAGGGTG			0.154835				0.471856
GGGCGGGTTGGAATCGCCGC			1	-0.30103			0.97163
GGGCGGTGGAGAGGGAAGGT			0.04954	-1.6902			0.199915
GGGCTCGGGGCTGCCCTGCG	43	51.3		-1.34242		-195	0.432354
GGGCTTCTCAGAGGCTTGGC	58		0.154031				0.594222
GGGGACGGGGGCGGTGGAGA			0.0296356	-1.69897			0.279747
GGGGACTCAGTCTGGGTGGA							0.531233
GGGGAGGGGGGCTGCAAACA			0.100615	-1.11394			0.559484
GGGGAGTTGGGAGGAAGGTG							0.163158
GGGGCGCTTATGGGGAGGGT			0.234884				0.587217
GGGGCTCGGGGCTGCCCTGC	32			-1.5682		-186	0.326345
GGGGGATCAGCGGGAGGGCT	50	71.39	0.0962173	-1.34242			0.507408
GGGGGCTGGGGGTTGCTTTG			0.0784761	-1.17609			0.499361
GGGGGGTGTCAAATAATAAT			0.554584	-0.477121			0.887228
GGGGGTGGGGACGGGGGCGG				-2.5955			0.0433446
GGGGGTGTCAAATAATAATA			0.529135	-0.778151			0.822735
GGGGTAATCCAGAACTGGAT			0.574685	-0.69897			0.880856
GGGGTCGATGCACTCTGAGG	89	95.15	0.648361	-0.60206	0	-68	0.891596
GGGGTCTTGGTGCGGAAACC			0.626811	-0.30103			0.864815
GGGGTGACTCACTTGGGAAT							0.806088
GGGGTGGGAGACAAACGGGG			0.045175	-1.07918			0.68976
GGGGTGTCAAATAATAATAG			0.270319	-0.845098			0.771262
GGGGTTTCATCGTGTTGGCC				-4.23744			0.000288116
GGGGTTTGCGAGATAACCCA							0.877515
GGGTAATCCAGAACTGGATC			0.728264	-0.477121			0.890568
GGGTACCCGAACCGCGGGAC							0.749242
GGGTAGGGGAAGACCACCGA	85	94.18	0.59369	-0.30103		-45	0.847735
GGGTGACTCACTTGGGAATC							0.740369
GGGTGGGAGACAAACGGGGA			0.188549	-0.90309			0.609999
GGGTGTGACCGCAACGTAGG	95	99.49	0.996094	-0.30103	0	-63	0.953778
GGGTTGCGGACCGCTGGCTG	67	84.28	0.246399	-0.778151			0.671311
GGTAAAGTGACTTGTCAAGA			0.318023	-0.845098			0.758059
GGTAACTGGGGCTGGGGTGG			0.020897	-2.13354			0.147473
GGTAATCCAGAACTGGATCG			0.756519	-0.60206			0.888802
GGTACAGACTGGCAGAGAGC							0.390604
GGTACTGGGGGTGGGGACGG			0.036495	-1.88081			0.217357
GGTACTTAGGACTCAAAAGA							0.770328
GGTAGGGGAAGACCACCGAG	71	84.17	0.172335	-0.60206		-125	0.716798
GGTCACACCCTTCTCCCTTC	60		0.333957	-0.845098		-200	0.614106
GGTCACCATCTCCAGCTGGT	38			-0.954243	-0.936822	-145	0.394269
GGTCTTGGTGGGGGAATAAA			0.221304	-0.778151			0.629609
GGTGACCTTCTCATTGTAAA							0.769485
GGTGCTAGACGGGAGAATAT							0.876706
GGTGCTGCCCAGAGAGGGGG							0.400083
GGTGGAGAGGGAAGGTTGGG				-1.61278			0.267882
GGTGGGAGACAAACGGGGAG			0.125704	-1.11394			0.576023
GGTGGGCGGATCGTGAGGTC				-4.35129			0.000906844
GGTGGGGAGGAGACTCAGCC							0.423677
GGTGGGGAGGGTGGGGAAGG							0.0673753
GGTGGGGGGTAATCCAGAAC			0.412451	-0.60206			0.794267
GGTGTCCGAGGACCTGGGGC	51	75.16	0.0982348	-1.04139	-0.353213	-196	0.521579
GGTGTGACCGCAACGTAGGA	95	99.64	1	-0.30103		-1	0.961787
GGTGTTGGGTAGGCGCAGGC			0.307688	-0.778151			0.624137
GGTTATCTCGCAAACCCCAG							0.842269
GGTTCCCAAAGCAGAGGGCG			0.288118				0.647901
GGTTGCGGACCGCTGGCTGG	70	54.96	0.277248	-0.778151			0.785184
GGTTGTTGCTGATCTGTCTC	76		0.427113	-0.477121	-0.295023	-126	0.779649
GGTTTTGAATAGATTATTCT							0.517608
GTAAAGTGACTTGTCAAGAT			0.592623	-0.60206			0.797047
GTAACTGGGGCTGGGGTGGG				-1.97772			0.134742
GTAAGGGTGGCTGGCTAGAT			0.240818	-0.845098			0.659606
GTAATTATTTATTGATTTAT							0.196845
GTAATTCCAGCGAGAGGCAG	63	73.44	0.0995328				0.630495
GTACAGGAGTTACAGTCCAG							0.711975
GTACGCGCGTGGCGTGGCGG			0.960557				0.853565
GTACTTAAATAAAAAAAATT	0		0.0221035				0.245
GTAGGAGGGCGAGCAGAGCC	45	57.34	0.134842	-1.11394	-0.393277	-211	0.484227
GTAGGCAAAGGAGATACAAG							0.62793
GTAGGCGCAGGCAGGGGAAA			0.0890015	-1.32222			0.411926
GTAGTTATGGTAACTGGGGC			0.154944	-1.07918			0.711021
GTATGCACAGCTATCTGGAT							0.75425
GTATTTCTACTGCGACGAGG	96	99.98	0.991862	-0.30103	0	-190	0.963245
GTATTTGTACAGCATTAATC			0.323075	-0.778151			0.700656
GTCAAACAGTACTGCTACGG			0.657951				0.942798
GTCAACGATTCCAGGAGAAT			0.451252	-0.69897			0.835345
GTCAAGATCAGCCTGACTTT							0.748445
GTCACACCCTTCTCCCTTCG	76		0.298594	-0.778151		-73	0.772187
GTCACTAGGCTGGAGTGCAG				-4.58926			0.000318394
GTCATATAGGCGAATTTCAA							0.828021
GTCCCGCCCGCCTGTCCCCG			0.145599	-1.20412			0.66082
GTCCCTACTCCAAGGAGCTC			0.100874	-1.43136			0.493178
GTCGAGGTCATAGTTCCTGT	68	48.91	0.848723	-0.477121	0	-61	0.813795
GTCGATGCACTCTGAGGCGG	93	98.14	0.794621	-0.30103	0	-129	0.927272
GTCGCGGGAGGCTGCTGGAG			0.248163	-1.04139			0.576772
GTCTAAGGGGAAGGGATGGG			0.0854783	-1.39794			0.334605
GTCTCACTCTGTCACTAGGC				-3.97114			0.00183158
GTCTCCGGCTGTCAGAAATG			0.373634	-0.69897			0.787394
GTCTCCTCATGGAGCACCAG	75	84.52	0.327715	-0.60206		-174	0.780329
GTCTGAGAGGTGGCTTGGAC							0.734496
GTCTTCAGCTCCCTGTACTT							0.742118
GTCTTGAGCTAATTAAAATT							0.610626
GTCTTGAGTTAAAGGGGTCT			0.296756	-0.845098			0.783189
GTCTTGCGAGGCGCAGGACT	87		0.509754	-0.60206	0	-24	0.875611
GTCTTTGCGCGCAGCCTGGT	81		0.583016	-0.30103	0	-39	0.819323
GTGAACCCCGCTCCGCGCCG			0.834043	-0.30103			0.918041
GTGACTTGTCAAGATGGGAG			0.148264	-0.90309			0.674969
GTGAGACTCCGTCTTAAAAA				-3.11025			0.0960381
GTGAGAGGAGTAAGGGTGGC			0.0911369	-0.954243			0.356419
GTGCCAATTTGAAGCTGTAA							0.792617
GTGCCTTTTTTTGGGGGGGG							0.0530231
GTGCGTCTCCGAGATAGCAG			0.531496	-0.30103			0.922522
GTGGAAAAGAGGCAGGCTCC	51		0.120096	-1.20412	-0.242424	-112	0.516556
GTGGAGAGGGAAGGTTGGGA				-1.6721			0.221957
GTGGGAACAGCCGCAGCGGA			0.251427	-0.845098			0.755634
GTGGGAGACAAACGGGGAGG			0.0843632	-0.954243			0.408484
GTGGGATGTTAGTGTAGATA			0.475702				0.78761
GTGGGCGCGCAGTGCGTTCT			0.744837				0.919093
GTGGGGAGGGTGGGGAAGGT							0.0996075
GTGTCATGAGTATGTAAAAA							0.560968
GTGTCCTCGCGCCCGAGATG			0.645161	-0.30103			0.951325
GTGTCTCCTCATGGAGCACC	74		0.278562	-0.60206	0	-97	0.764177
GTGTCTGCCTGTTCCAGAGC							0.449876
GTGTTGGACGGGGGCGGTAC			0.848033	-0.477121			0.906439
GTGTTGGGTAGGCGCAGGCA			0.15375	-1.07918			0.609205
GTTAACATTTTAATTGCCCT			0.228237	-0.90309			0.673827
GTTAACGGTTTTTTTCACAA							0.649568
GTTAAGTGTTTTGAACAGAA							0.382735
GTTAATTGCTCTCTGGGTTT			0.197556	-1.07918			0.621616
GTTAGGACGTGGTGTTGGGT			0.40278	-0.69897			0.677479
GTTCACTGGCTCCCGCACTC			0.503102	-0.60206			0.87444
GTTCCCAAAGCAGAGGGCGT			0.223314				0.810824
GTTGGAATCGCCGCGGGGAC			0.844504	-0.30103			0.948711
GTTGGACGGGGGCGGTACTG			0.669468	-0.477121			0.902681
GTTGGGAGGGGCTGCGGTGC			0.0829935	-1.32222			0.322769
GTTGGTGAAGCTAACGTTGA	88		0.418196	-0.477121		-86	0.887552
GTTGTCTCCCCGAAGGGAGA	76	90.9	0.441643	-0.477121	0	-109	0.763983
GTTGTGAAGGCAGCAGAAGC							0.362885
GTTTGGAGTGAGCAGGGGAC							0.494024
GTTTTAGCTCGTTCCTCCTC	84		0.714126	-0.60206	0	-104	0.84873
GTTTTCTCTTTTGGAGGTGG							0.30345
GTTTTGCCAAAAGTCCAAGA			0.231667	-1			0.6865
GTTTTTTGTTTTTCATGCCG							0.628433
TAAAATGCTTAGGAGTGCTT							0.684338
TAAAATTACAAAAATTAGCC				-5.44486			0.000342751
TAAACAGACGCCTCCCGCAC							0.896256
TAAACTCCCATTGCATTTGT							0.670844
TAAAGTCCCTCAAAAATAGG			0.195767	-0.90309			0.680253
TAAATGAAATTCCTGAGGGG			0.207867	-0.778151			0.634216
TAAATGCCCTCCCGGAGACG			0.785821	-0.30103			0.912103
TAACGGGAGGTAAGAAGAAG			0.147221	-1.11394			0.520435
TAAGAAGCCGCGGGAGGTGG			0.181189	-0.778151			0.578106
TAAGGTCTTTAAGTTCTTGG							0.722457
TAAGTACACAAAGAGGCATA							0.674769
TAAGTCTCAACATCTAAGCC							0.789002
TAATGTAAACTGCCTCAAAT	74		0.276596	-0.778151			0.7715
TAATTCCAGCGAGAGGCAGA	54	69.03	0.0847511				0.570109
TAATTGCTCTCTGGGTTTTG			0.154476	-1.11394			0.607292
TACAGGAGTTACAGTCCAGT							0.615178
TACCCTTGGTGGGGTGGCTC			0.259011	-1			0.543139
TACGCGCGTGGCGTGGCGGT			1				0.894164
TACGGAGGAGCAGCAGAGAA			0.143112				0.475973
TACTTAAATAAAAAAAATTA	0	0	0.0118277				0.177258
TACTTCCGTGCCTTTTTTTG							0.556338
TACTTTCGCAAACCTGAACG							0.921624
TAGAAATCACTCCTTTAGCA			0.178746	-1			0.623952
TAGAAGGAATGGCAGAAGGC							0.379291
TAGACGGGAGAATATGGGAG							0.630348
TAGATAGGGAGGAATGATAG			0.21449				0.685967
TAGCAGATCTGGAGAGATTT			0.330744	-0.954243			0.664502
TAGCAGGGGACTGTCCAAAG			0.231878	-0.845098			0.748348
TAGCAGTTAAGTACACAAAG							0.764057
TAGCGAGGCGCCCTGCAGCC			0.169255				0.660722
TAGGCGCAGGCAGGGGAAAA			0.152361	-1.25527			0.514832
TAGGGCTGGAGTGCAGCTCT							0.438441
TAGTCCTTCCGAGTGGAGGG	74	92.23	0.278813	-0.60206	0	-205	0.749853
TAGTCTGAATCACTAAGTCC							0.749297
TAGTTATGGTAACTGGGGCT			0.197099	-1.07918			0.601204
TATAAGCCTCTGAAAACCTA							0.713983
TATACGTGGCAATGCGTTGC			0.954064				0.96122
TATATAATCAACATCATTTC							0.558537
TATATAATGTATATTCCCTC							0.468132
TATATAGTACCTAGTATTAT	59						0.609406
TATCATGCCTTGGTTCATCT							0.78509
TATCCCCTAAAGCGGCTGGG			0.576456	-0.30103			0.905948
TATGCCCAAAGTCCAATTTG	73	73.01	0.31735	-0.778151			0.763394
TATGGGGAGGGTGGGGAGGG							0.08948
TATGGTAACTGGGGCTGGGG			0.0838019	-1.38021			0.414702
TATTAAATATAGATCATTTC							0.501292
TATTCACGCTGACTCCCGGC			0.343476	-0.30103			0.894896
TATTCCTTCCCCCGCCCTCT			0.231725	-0.90309			0.751486
TATTGTGTTAATTGCTCTCT			0.235995	-1.11394			0.582649
TATTTCCTTGTTTGTGAAAT							0.106343
TATTTCCTTTCTTAAAGAGG			0.0691047	-1.30103		-115	0.448137
TCAACAGTATCTCCTTCATG							0.569408
TCAACGTTAGCTTCACCAAC	87	90.94	0.503834	-0.60206	0	-88	0.884025
TCAAGATCAGCCTGACTTTC							0.652511
TCAATTGCCCCTTCAGAGGG							0.724474
TCACGCAGCCGCTAGCGCCC			0.362371	-0.60206			0.872144
TCAGACTCATGACGGCTCCT							0.882396
TCAGAGGGTGGTCTTAAGAA							0.785318
TCAGAGTAGTTATGGTAACT			0.273661	-0.60206			0.78662
TCAGCGGCTGCGGAGCGATC			0.669578	-0.30103			0.929896
TCAGCGTGAATATATTCATA			0.220309	-1			0.642574
TCAGTCTCAAGACTCAGCCA	69	75.55	0.244771	-0.954243			0.715237
TCATAAAGGGAAAGACAGCT				-1.04139			0.274347
TCATATAGGCGAATTTCAAA							0.707991
TCATCAATTGCCCCTTCAGA							0.756403
TCATCATCCAGGACTGTATG	79		0.295318	-0.845098	-0.753028	-158	0.791402
TCATGGAGCACCAGGGGCTC	58	75.7	0.297263	-0.90309		-199	0.587226
TCATTGGCAGCTTATTTAAC			0.333039	-0.69897			0.759632
TCATTTCTGGTTTGGGCCAT							0.6423
TCCAAAAGAGAAAACAATTC							0.289689
TCCAAGGAGCTCAGGATGCA			0.111536	-1.62325			0.481737
TCCAGAACAGCTGCTACCCT			0.360568	-0.845098			0.75563
TCCAGACCCTCGCATTATAA			0.509423				0.919001
TCCAGCCCTAGGCCACAAAG							0.281636
TCCAGCCGCCCACTTTTGAC			0.609402	-0.60206			0.879635
TCCAGGCAAGCCCTCAGAAT							0.763546
TCCCAAAGCAGAGGGCGTGG			0.0853249				0.645399
TCCCAAAGTGCTGGGATTAC				-5.82364			0.00019996
TCCCAAGTAGCTGGGACTAC				-5.71946			0.00019996
TCCCCATAAGCGCCCCTCCC			0.493378				0.737838
TCCCCATATTAGAAGTAGAG							0.763635
TCCCCCACGCCCTCTGCTTT			0.151543				0.606043
TCCCCTGCCGCGGCCGCCCT			0.160569	-1			0.529225
TCCCGGGTTCCCAAAGCAGA			0.305785				0.694226
TCCCTCTCTACTTCTAATAT							0.713543
TCCCTTCGGGGAGACAACGA	93	94.87	0.708105	-0.30103	0	-38	0.947262
TCCGGGCTCCCGGGGGAGCG			0.138464	-0.778151			0.629602
TCCGGGGAGGAAAGAGTTAA							0.62319
TCCGGGGGAGGTATCGCAGC			0.77193	-0.30103			0.934483
TCCGTATTGAGTGCGAAGGG			0.771325	-0.30103			0.979546
TCCGTGCCTTTTTTTGGGGG							0.263959
TCCGTGGGGCCCCGTGCGGG							0.723185
TCCTACCGTCGTCTGAGAGG							0.708504
TCCTATTCTGAGGGCTTGCC							0.790145
TCCTCCGCATCTCGGGCGCG			0.875	-0.30103			0.92504
TCCTCGCGCCCGAGATGCGG			0.683692	-0.477121			0.896506
TCCTCGGTGTCCGAGGACCT	83	96.34	0.675053	-0.477121		-119	0.832228
TCCTCGTCGCAGTAGAAATA	90		0.778544	-0.60206	0	-7	0.919513
TCCTCTGTTGAAATGGGTCT							0.708899
TCCTGGGTTTGGAGTGAGCA							0.503803
TCGACGGAGTCCTCCCCGCA	94	97.92	1	-0.30103		-48	0.944347
TCGAGGCAGGAGGGGAGCCA	40	57.22	0.101219				0.416826
TCGATTCCTCTGCCGCTGCG			1	-0.30103			0.935644
TCGCAGTTCCTCCGCATCTC			0.473003	-0.778151			0.817959
TCGCATTATAAAGGGCCGGT			1				0.963791
TCGCCGCGGGGACAGGCGGG			0.431744	-0.778151			0.672726
TCGCCTCTTGACATTCTCCT	71		0.542033	-0.778151	0	-106	0.730599
TCGCGCCTGGATGTCAACGA							0.936363
TCGCGGGAGGCTGCTGGAGC			0.18224	-1.17609			0.553692
TCGCTCCCTCTGCCTCTCGC	60		0.139879				0.593713
TCGCTTACCAGAGTCGCTGC			1	-0.30103		-6	0.937882
TCGGGCGCGAGGACACCCGA			0.750426	-0.30103			0.972615
TCGTTGACTTGGAAAAACCA			0.325054	-0.845098			0.757854
TCTCGCTAATCTCCGCCCAC			0.430037				0.848435
TCTCTAGAGGTGTTAGGACG			0.885057	-0.477121			0.922054
TCTCTCCTTCCTAATAAGAG			0.248312	-0.845098			0.716058
TCTCTGGGTTTTGGGGGGCT			0.117471	-1.04139			0.468795
TCTCTTTTGGAGGTGGTGGA							0.322751
TCTGATTCAACAAATGGCTA							0.688837
TCTGCTTTGGGAACCCGGGA			0.214946				0.823455
TCTGGATCACCTTCTGCTGG	67	77.14	0.117927	-1.04139	-0.451741	-177	0.687716
TCTGGGCAGCACCCGCGTTC							0.921003
TCTGGGTTTTGGGGGGCTGG			0.0393745	-1.51851			0.275732
TCTTAACTTCCGAGAAGTGG			0.33681	-0.477121			0.602808
TCTTAAGACCACCCTCTGAA							0.771039
TCTTCAGCTCCCTGTACTTT							0.563736
TCTTGCGAGGCGCAGGACTT	92	97.63	1	-0.30103		-98	0.925218
TCTTTCCTCCCCGGACAAAC							0.827106
TCTTTCCTGATTATTTGGAA							0.389564
TCTTTGCCCCTTTGTGGCCT							0.608322
TGAAACCTGGCTGAGAAATT							0.549809
TGAACTAGGAAATTAATGCC							0.737061
TGAACTATCTACAAAAATGA			0.138909	-1.27875			0.532903
TGAACTGCCTCAAGAGTGGG			0.317638	-0.477121			0.779178
TGAAGGTAAGAGTCTCATAA			0.186627	-1.04139			0.682274
TGACACCCCCCTTGTATTTA			0.419487	-0.477121			0.860463
TGAGAGGGAGCAAAAGAAAA			0.0191318				0.205435
TGAGCTTTTGCTCCTCTGCT	54		0.14899	-0.778151	0	-146	0.571998
TGAGGGGTGGGAGACAAACG			0.137877	-0.845098			0.636807
TGAGTATAAAAGCCGGTTTT	92		0.38068				0.919799
TGAGTATAAATCATCGCAGG			0.644518				0.885519
TGATAAAAAAATAAATTAAA				-2.42488			0.0885145
TGATCTCTGCTGCCAGTAGA							0.686836
TGATGAAGGTCTCGTCGTCC	96		0.853649	-0.30103		-34	0.956677
TGATTTATACTCACAGGACA			0.346341				0.701311
TGCAAACATGGGCAGTCTAA			0.477295	-0.69897			0.830051
TGCAAATTACTCCTGCCTCC							0.350404
TGCAACACCTGAAGTGTTCT			0.2864	-0.778151			0.741659
TGCAACAGTCTCGGGCTGCC							0.826961
TGCAGAGCTATCCCCTAAAG			0.235598	-0.90309			0.784899
TGCATTTGAAACAAGTTCAT	34		0.0673231	-0.90309			0.349756
TGCCAAAAGTCCAAGAGGGC			0.289888	-0.954243			0.655997
TGCCCTGCGTGACCAGATCC	81		0.521927	-0.477121	-0.129907	-131	0.808815
TGCCCTGGGGCGGGGTGGCA			0.0712348	-1.14613			0.4576
TGCCCTTCTCGAGGCAGGAG	60	74.5	0.143935				0.616551
TGCCGGCGGGGGTAGGAGAG			0.15346	-1.20412			0.489277
TGCCTTTGGGTGAGGGACCA							0.680544
TGCGAGGGTCTGGACGGCTG			0.318187				0.711689
TGCGGAGGAACTGCGAGGAG			0.317492	-0.845098			0.777672
TGCGGCAAAGGCCTGGAGGC							0.280067
TGCGTAGTTGTGCTGATGTG	83		1	-0.30103	0	-203	0.836949
TGCTCGCGGCCGCCACCGCC	70	91.25	0.444371				0.70847
TGCTGAGATCAAGAAGGTTT							0.600432
TGCTGCCAAGAGGGTCAAGT	71		0.261771	-0.69897	-0.388587	-50	0.724916
TGCTGCTTTGGCAGCAAATT							0.702785
TGCTGTCGTTGAGAGGGTAG	76	88.88	0.429507	-0.477121		-95	0.761778
TGCTTTTCAGTGTTCAAAAT			0.148459	-1.07918			0.539941
TGGAAGCGAGATTTGAACCC							0.196598
TGGACAGTCCCCTGCTATCT			0.407011	-0.30103			0.795663
TGGAGACGTGGCACCTCTTG	86		0.886076	-0.30103	0	-43	0.865473
TGGAGAGGGAAGGTTGGGAG				-1.83885			0.205859
TGGAGCAGACGCTGTGGCCG	59	78.26	0.167928	-1.04139	-0.0629371	-169	0.597415
TGGAGCGGGGCACACAAAGC			0.342572	-0.69897			0.676047
TGGAGGGGTGTTAAAGCCCG			0.42946	-0.30103			0.888799
TGGAGGTGGAGCAGACGCTG	44	64.84	0.126768	-1.17609	-0.709385	-194	0.449242
TGGAGTGGCGAGCTCAGCCG			0.380877	-0.477121			0.812774
TGGCAAAAGGAGTGTTGGAC			0.220637	-0.90309			0.677911
TGGCACCTCTTGAGGACCAG	70	81.01	0.254914	-0.90309	-0.189959	-153	0.712445
TGGCAGGGAGTGTATGAATG			0.0173972	-2.08279			0.246253
TGGCATCAATGTCCTATCCT			0.391504	-0.60206			0.835381
TGGCGCAAAACTTTGTGCCT			0.449741	-0.778151			0.784474
TGGCGCCCTTAAGAAGCCGC			0.824028	-0.30103			0.905598
TGGCTCACACAGGCGATATG			0.499204	-0.69897			0.937239
TGGCTCAGTAAAGGTAAGAG							0.727553
TGGCTGGGGGATCAGCGGGA	71	89.58	0.180297	-0.30103			0.711809
TGGCTGTTATCATAGTCTCC							0.838116
TGGGAACAGCCGCAGCGGAG			0.247181	-0.69897			0.781944
TGGGACGGTGGGGTACAGAC							0.79507
TGGGACTCTTGATCAAAGCG			0.950246				0.917608
TGGGAGACAAACGGGGAGGG			0.100127	-1.04139			0.408304
TGGGAGGCGTGGGGGTGGGA							0.0980481
TGGGATTACAGGTGTGAGCC				-3.08314			0.00542299
TGGGCAAAGTTTCGTGGATG	80	93.21	0.433677	-0.30103			0.825265
TGGGCGCGCGTTCAGAGCGT			0.725242				0.971293
TGGGCGGAGATTAGCGAGAG			0.690876				0.872614
TGGGGACGGGGGCGGTGGAG			0.0300018	-1.85733			0.316233
TGGGGAGGGTGGGGAAGGTG							0.108333
TGGGGAGGGTGGGGAGGGTG							0.0455344
TGGGGGATCAGCGGGAGGGC	44	67.99	0.0909206	-1.17609			0.456627
TGGGTTATTTTAATCATTCT			0.141639				0.538424
TGGTAAAGTCCCTCAAAAAT			0.170282	-0.90309			0.609842
TGGTAACTGGGGCTGGGGTG				-1.8451			0.177602
TGGTCTTGGTGGGGGAATAA			0.195249	-0.845098			0.693724
TGGTGGGCGGTGTCTCCTCA	68		0.230335	-0.778151	0	-74	0.705039
TGGTGGGGTGGCTCCGGGGG			0.173003	-0.69897			0.621833
TGTAAAAAAGGATGGAAGCA							0.334017
TGTAATCCCAGCACTTTGGG				-5.83305			0.00019996
TGTAGTCCCAGCTACTTGGG				-5.5844			0.00019996
TGTATGAATGAGGATAAGAG			0.148246	-1.07918			0.642443
TGTATGCTGTGGCTTTTTTA	56		0.151724		-0.0108181	-59	0.600189
TGTCAACGAGGGCGGGGGTC							0.821428
TGTCAAGATGGGAGAGGAGA			0.0486732	-1.47712			0.330866
TGTCCCCTAGCCGCCGCTCC	83		0.589702	-0.477121		-206	0.825007
TGTCTCCTCATGGAGCACCA	71	85.02	0.288021	-0.60206		-168	0.712039
TGTCTGCCTGTTCCAGAGCT							0.486784
TGTGCTGATGTGTGGAGACG	59	80.34	0.20356	-0.69897	0	-55	0.587825
TGTGGCCGCGGGCGGGGTTC	76		0.189064	-0.69897		-150	0.770236
TGTTAAAGAAAAAAAAAAGA	0	0		-3.16435			0.0297915
TGTTCAAAAATACCTTTTCA							0.397982
TGTTGCAAACCGGCGCCACA							0.979402
TGTTGGACGGGGGCGGTACT			0.801483	-0.477121			0.918521
TGTTGGGTAGGCGCAGGCAG			0.206115	-0.845098			0.585695
TGTTGGTGAAGCTAACGTTG	87	96.02	0.622776	-0.30103	0	-42	0.873742
TGTTTCTGTGGAAAAGAGGC	53	71.83	0.146282	-0.954243	0	-82	0.539486
TGTTTTCCAACTCCGGGATC	88		0.522862	-0.60206	0	-9	0.888206
TTAAAAGGATCAGGGCGGGT			0.506124	-0.477121			0.810765
TTAAAATTTGGCTGCCTTCC							0.281811
TTAAACGTCCGGTTTGTCCG							0.979908
TTAAAGTTATTTACATTTAA	28		0.0371348				0.369018
TTAAATGCCCTCCCGGAGAC			0.562151	-0.30103			0.903154
TTAACATTTTAATTGCCCTG			0.189308	-0.845098			0.588927
TTAACCCTATTTCACAAACA							0.245208
TTAAGTGTTTTGAACAGAAT							0.524211
TTAATTGCCCTGGGGCGGGG			0.355009	-0.30103			0.712205
TTAATTGCTCTCTGGGTTTT			0.163195	-1			0.574789
TTACAAAAATTAGCCTGGCA				-4.70735			0.000728538
TTACTTCCGTGCCTTTTTTT							0.585307
TTAGACGCTGGATTTTTTTC	67		0.297831			-133	0.706555
TTAGATAAAGCCCCGAAAAC	90	96.85	0.705989				0.894734
TTAGCAACTCCCTATTTTAC			0.30265	-0.69897			0.708573
TTAGGGGATAGCTCTGCAAG			0.30497	-0.778151			0.723086
TTATAATGCGAGGGTCTGGA			0.295192				0.771445
TTATGAGACTCTTACCTTCA			0.310614	-0.60206			0.70456
TTATTGTGTTAATTGCTCTC			0.142809	-1.11394			0.641452
TTCAAAGGGTTACAAAAGCA							0.642001
TTCAAATTGGCACGTCATAT							0.893695
TTCATCAATTGCCCCTTCAG							0.747679
TTCATTGGCAGCTTATTTAA			0.211973	-0.30103			0.703854
TTCCCAAAGCAGAGGGCGTG							0.406193
TTCCCCCACGCCCTCTGCTT			0.142763				0.538397
TTCCCTCTCTACTTCTAATA							0.515886
TTCCGTGCCTTTTTTTGGGG							0.305178
TTCCTCACCGCCACCTCCCG			0.112127	-1			0.621718
TTCCTCCCAGAGATCCTCTG							0.578387
TTCCTCTGTTGAAATGGGTC							0.738196
TTCCTGGGTTTGGAGTGAGC							0.637119
TTCCTTCTAACTGTCAACTC							0.745606
TTCGATTCCTCTGCCGCTGC			0.988024	-0.60206			0.813076
TTCTATTTCCTTTCTTAAAG			0.0309167	-1.43136			0.316894
TTCTCCTGGAATCGTTGACT			0.490404	-0.60206			0.879938
TTCTCTTTTGGAGGTGGTGG							0.195885
TTCTGATCAAAGAAGAGGAG							0.503856
TTCTTAAGACCACCCTCTGA							0.705205
TTCTTACCTAAGACTTAATG			0.265505	-0.60206			0.765242
TTCTTCCAGATATCCTCGCT	46			-0.60206		-22	0.463832
TTCTTCTTTCTCTCGCCGGC			0.332853	-0.60206			0.85548
TTCTTTCCTCCACTCTCCCT							0.356581
TTGAGGACCAGTGGGCTGTG	58		0.132979	-0.90309	-0.172059	-156	0.59885
TTGAGGGGCATCGTCGCGGG	96		0.996263	-0.30103	0	-62	0.962029
TTGATGAAAACAAACAGGGA							0.476742
TTGATGAAGGTCTCGTCGTC	96		0.813609	-0.477121	-0.229091	-14	0.960389
TTGATTATATAGGTAAATGA							0.481264
TTGCAACAGTCTCGGGCTGC							0.82085
TTGCCAAAAGTCCAAGAGGG			0.224462	-0.60206			0.626449
TTGCCCTGGGGCGGGGTGGC			0.0950854	-1.20412			0.405824
TTGCGAGATAACCCATGGAC							0.818413
TTGCTGTGGCCTCCAGCAGA	53	65.15	0.119641	-1.20412	-0.321176	-214	0.555322
TTGGACGGGGGCGGTACTGG			0.598064	-0.60206			0.855337
TTGGCATCAATGTCCTATCC			0.346378	-0.60206			0.854241
TTGGCGGGAAAAAGAACGGA	73	84.24	0.312755				0.742644
TTGGGAATGTGCTTTGCTTT			0.151516	-1.07918			0.548142
TTGGTGAAGCTAACGTTGAG	92	94.7	0.86075	-0.30103		-20	0.931456
TTGGTTGCTCCCCGCGTTTG							0.934125
TTGTAATTTTAGTAGAGATG				-5.51256			0.000318572
TTGTCTCCCCGAAGGGAGAA	70		0.241762	-0.778151		-136	0.714258
TTGTTCCTCCTCTTTAAGAA			0.0811968	-1.20412			0.536321
TTGTTGAATCAGACTCATGA							0.771181
TTTAAAACCTGGGTCTCTAG			0.199566	-1.11394			0.568435
TTTAAATGCCCTCCCGGAGA			0.652635	-0.477121			0.902254
TTTAACGGGCCACTCTTATT			0.562249	-0.477121			0.922792
TTTAAGGATAACTACCTTGG	81	89.51	0.49104	-0.60206	0	-30	0.840594
TTTAGAAAAAATAAAATAAC		0					0.110204
TTTAGGGGATAGCTCTGCAA			0.493986	-0.69897			0.801166
TTTATAGTACCTATAATACT	70		0.385956				0.722394
TTTCATCGTGTTGGCCAGGA				-4.96678			0.000439626
TTTCATTGTTTTCCAACTCC	52		0.169045	-1.04139		-80	0.548633
TTTCCCTATCAGTGAATCTT							0.717799
TTTCCCTCCGCCCCCTCTCT							0.535234
TTTCGATTCCTCTGCCGCTG			0.539155	-0.778151			0.846894
TTTCTGAAGAGGACTTGTTG	72	76.43	0.20541	-0.90309	0	-93	0.730553
TTTCTTCCAGATATCCTCGC	53			-0.60206	-0.652174	-118	0.526376
TTTGAACTACTATACTTCTG							0.796572
TTTGCGCCACCTGAAGGAGA			0.0890171	-1.17609			0.642047
TTTGCGCGCAGCCTGGTAGG	84	93.95	0.730153	-0.30103	0	-215	0.846157
TTTGCGCTCCGGGCTCCCGG			0.303085	-0.69897			0.839135
TTTGGGCCATAGGTTTTCAG							0.688681
TTTGTAATTTTAGTAGAGAT				-5.62769			0.000288017
TTTGTCAAACAGTACTGCTA			0.347997				0.763325
TTTTAAGGATAACTACCTTG	67		0.258257	-0.778151		-202	0.690015
TTTTAATGTAACCTTGCTAA			0.155155	-0.954243			0.681737
TTTTAGGAAGTCCGGTCCCG							0.970264
TTTTATTTTATGATCTGAAC							0.548646
TTTTATTTTGTGTTATTCCA							0.335515
TTTTCATTGTTTTCCAACTC	48			-1.17609	-0.194593	-75	0.499361
TTTTCATTTCCAGTAAAATA			0.0588222	-1.43136			0.340014
TTTTCCAAGTCAACGATTCC			0.604734	-0.477121			0.934925
TTTTCCCTATCAGTGAATCT							0.610804
TTTTCGGGTAGTGGAAAACC			0.532158	-0.477121		-27	0.832181
TTTTGTAATTTTAGTAGAGA				-5.56787			0.00020972
TTTTTAAGGATAACTACCTT	65		0.26111			-204	0.668488
TTTTTCATTTCCAGTAAAAT			0.0669063				0.347112
TTTTTCCTTTTACAATGAGA							0.410696
TTTTTTAAGGATAACTACCT	57		0.200197		0	-29	0.602839
TTTTTTTTCCTTTTTTAAGA							0.00637392

## Sheet: ST7.BRCA1
mutation	pos	AA	PROVEAN.NR2011	PROVEAN.WEB	PROVEAN.NR2017
R7C	7	C	-0.54	-0.964	-2.652
R7H	7	H	-0.001	-0.366	-0.632
E9Q	9	Q	-0.237	-0.311	-1.046
I15T	15	T	-0.345	-0.585	-1.502
M18T	18	T	-0.554	-0.905	-2.73
I21V	21	V	-0.092	-0.084	-0.458
L22S	22	S	-0.554	-0.905	-2.818
C24R	24	R	-1.108	-1.81	-5.61
C27A	27	A	-0.831	-1.358	-4.119
L28P	28	P	-0.646	-1.056	-3.303
L30F	30	F	-0.369	-0.603	-1.888
I31M	31	M	-0.277	-0.453	-1.405
T37R	37	R	-0.554	-0.905	-2.839
K38N	38	N	-0.451	-0.744	-2.203
C39Y	39	Y	-1.016	-1.66	-5.192
H41R	41	R	-0.739	-1.207	-3.772
I42V	42	V	-0.095	-0.153	-0.472
C44F	44	F	-1.003	-1.634	-5.085
C44S	44	S	-0.923	-1.5	-4.654
K45N	45	N	-0.46	-0.63	-2.068
K45Q	45	Q	-0.365	-0.485	-1.673
C47G	47	G	-1.139	-1.733	-5.125
L49M	49	M	-0.196	-0.244	-0.939
L52F	52	F	-0.392	-0.587	-1.867
C61G	61	G	-1.175	-1.746	-5.662
D67E	67	E	-0.333	-0.337	-0.909
D67Y	67	Y	-0.824	-0.967	-3.245
I68K	68	K	-0.685	-1.111	-3.329
R71G	71	G	-0.69	-0.915	-3.07
S72R	72	R	-0.501	-0.702	-2.466
L87V	87	V	-0.301	-0.321	-1.477
I89A	89	A	-0.488	-0.456	-2.296
I89E	89	E	-0.686	-0.702	-3.264
I89F	89	F	-0.394	-0.455	-1.916
I89M	89	M	-0.294	-0.298	-1.302
I90A	90	A	-0.486	-0.644	-2.01
I90E	90	E	-0.681	-0.912	-2.902
I90F	90	F	-0.386	-0.525	-1.684
I90T	90	T	-0.486	-0.608	-1.763
F93A	93	A	-0.798	-1.119	-3.94
F93D	93	D	-0.899	-1.261	-4.435
F93Y	93	Y	-0.299	-0.42	-1.479
D96N	96	N	-0.501	-0.702	-2.466
G98C	98	C	-0.902	-0.997	-4.225

## Sheet: ST8.Homologene.sets
	Orthologs
Query Gene	Species	Gene	mRNA	Protein
PLK1	H.sapiens	PLK1	NM_005030.3	NP_005021.2
	C.lupus	PLK1	XM_547091.4	XP_547091.3
	B.taurus	PLK1	NM_001038173.2	NP_001033262.1
	M.musculus	Plk1	NM_011121.3	NP_035251.3
	G.gallus	PLK1	NM_001030639.1	NP_001025810.1
	D.rerio	plk1	NM_001003890.3	NP_001003890.3
	D.melanogaster	polo	NM_001014592.2	NP_001014592.1
	A.gambiae	AgaP_AGAP004239	XM_313155.5	XP_313155.3
	C.elegans	plk-1	NM_001026002.2	NP_001021173.1
	S.cerevisiae	CDC5	NM_001182497.1	NP_013714.1
	X.tropicalis	plk1	NM_213679.2	NP_998844.1
MED12	H.sapiens	MED12	NM_005120.2	NP_005111.2
	C.lupus	MED12	XM_003640219.2	XP_003640267.1
	B.taurus	MED12	NM_001205878.1	NP_001192807.1
	M.musculus	Med12	NM_021521.2	NP_067496.2
	G.gallus	MED12	XM_004940634.1	XP_004940691.1
	D.rerio	med12	NM_001039461.1	NP_001034550.1
	X.tropicalis	med12	XM_002934903.2	XP_002934949.2
Smarca4	H.sapiens	SMARCA4	NM_001128849.1	NP_001122321.1
	C.lupus	SMARCA4	XM_005632879.1	XP_005632936.1
	B.taurus	SMARCA4	NM_001105614.1	NP_001099084.1
	M.musculus	Smarca4	NM_001174078.1	NP_001167549.1
	G.gallus	SMARCA4	NM_205059.1	NP_990390.1
	D.rerio	smarca4	NM_181603.1	NP_853634.1

## Sheet: ST10.Training.Summary
Dataset #	Dataset Name	PubMed ID	species	Cell Line	Gene	sgRNAs (original dataset)	sgRNAs (targeting CDS in our database)	sgRNAs (specificity-filtered)		sgRNA total #s
1	Doench.2014.human	25184501	human	MOLM13	CD15	384	384	314		original datasets	targeting CDS in our database	specificity-filtered
1	Doench.2014.human	25184501	human	MOLM13	CD33	192	191	57		43307	41611	27508
1	Doench.2014.human	25184501	human	NB4	CD13	480	480	410
1	Doench.2014.human	25184501	human	NB4	CD33	192	191	57
1	Doench.2014.human	25184501	human	TF1	CD13	480	480	410
1	Doench.2014.human	25184501	human	TF1	CD33	192	191	57
2	Doench.2014.mouse	25184501	mouse	EL4	Cd28	426	93	81
2	Doench.2014.mouse	25184501	mouse	EL4	Cd43	634	223	177
2	Doench.2014.mouse	25184501	mouse	EL4	Cd45	584	483	321
2	Doench.2014.mouse	25184501	mouse	EL4	Cd5	423	324	250
2	Doench.2014.mouse	25184501	mouse	EL4	Thy1	362	96	74
3	Doench.2016.6TG	26780180	human	A375	HPRT1	64	64	56
3	Doench.2016.AZD	26780180	human	A375	CCDC101	149	149	80
3	Doench.2016.AZD	26780180	human	A375	CUL3	154	154	110
3	Doench.2016.AZD	26780180	human	A375	MED12	924	924	801
3	Doench.2016.AZD	26780180	human	A375	NF1	736	736	91
3	Doench.2016.AZD	26780180	human	A375	NF2	223	223	25
3	Doench.2016.AZD	26780180	human	A375	TADA1	109	109	86
3	Doench.2016.AZD	26780180	human	A375	TADA2B	190	190	156
3	Doench.2016.PLX	26780180	human	A375	CCDC101	149	149	80
3	Doench.2016.PLX	26780180	human	A375	CUL3	154	154	110
3	Doench.2016.PLX	26780180	human	A375	MED12	924	924	801
3	Doench.2016.PLX	26780180	human	A375	NF1	736	736	91
3	Doench.2016.PLX	26780180	human	A375	NF2	223	223	25
3	Doench.2016.PLX	26780180	human	A375	TADA1	109	109	86
3	Doench.2016.PLX	26780180	human	A375	TADA2B	190	190	156
4	Hahn.2017.6TG	28534478	human	A375	HPRT1	47	47	41
5	Hahn.2017.KO	28534478	human	A375	MYC	50	50	39
5	Hahn.2017.KO	28534478	human	A375	POLR1C	49	49	49
5	Hahn.2017.KO	28534478	human	A375	POLR2D	19	19	9
5	Hahn.2017.KO	28534478	human	A375	RPL19	50	50	0
5	Hahn.2017.KO	28534478	human	A375	RPL4	50	50	3
5	Hahn.2017.KO	28534478	human	A375	RPL5	50	50	0
5	Hahn.2017.KO	28534478	human	A375	RPL8	50	50	29
5	Hahn.2017.KO	28534478	human	A375	U2AF1	50	50	0
5	Hahn.2017.KO	28534478	human	A549	MYC	50	50	39
5	Hahn.2017.KO	28534478	human	A549	POLR1C	49	49	49
5	Hahn.2017.KO	28534478	human	A549	POLR2D	19	19	9
5	Hahn.2017.KO	28534478	human	A549	RPL19	50	50	0
5	Hahn.2017.KO	28534478	human	A549	RPL4	50	50	3
5	Hahn.2017.KO	28534478	human	A549	RPL5	50	50	0
5	Hahn.2017.KO	28534478	human	A549	RPL8	50	50	29
5	Hahn.2017.KO	28534478	human	A549	U2AF1	50	50	0
5	Hahn.2017.KO	28534478	human	HT29	MYC	50	50	39
5	Hahn.2017.KO	28534478	human	HT29	POLR1C	49	49	49
5	Hahn.2017.KO	28534478	human	HT29	POLR2D	19	19	9
5	Hahn.2017.KO	28534478	human	HT29	RPL19	50	50	0
5	Hahn.2017.KO	28534478	human	HT29	RPL4	50	50	3
5	Hahn.2017.KO	28534478	human	HT29	RPL5	50	50	0
5	Hahn.2017.KO	28534478	human	HT29	RPL8	50	50	29
5	Hahn.2017.KO	28534478	human	HT29	U2AF1	50	50	0
5	Hahn.2017.KO	28534478	human	MIAPACA2	MYC	50	50	39
5	Hahn.2017.KO	28534478	human	MIAPACA2	POLR1C	49	49	49
5	Hahn.2017.KO	28534478	human	MIAPACA2	POLR2D	19	19	9
5	Hahn.2017.KO	28534478	human	MIAPACA2	RPL19	50	50	0
5	Hahn.2017.KO	28534478	human	MIAPACA2	RPL4	50	50	3
5	Hahn.2017.KO	28534478	human	MIAPACA2	RPL5	50	50	0
5	Hahn.2017.KO	28534478	human	MIAPACA2	RPL8	50	50	29
5	Hahn.2017.KO	28534478	human	MIAPACA2	U2AF1	50	50	0
6	NIBR.2015	27260157	human	DLD1	ANAPC1	590	583	30
6	NIBR.2015	27260157	human	DLD1	AURKA	122	119	54
6	NIBR.2015	27260157	human	DLD1	AURKB	188	186	90
6	NIBR.2015	27260157	human	DLD1	BUB3	115	115	84
6	NIBR.2015	27260157	human	DLD1	CDC2	79	79	23
6	NIBR.2015	27260157	human	DLD1	CHD4	793	785	637
6	NIBR.2015	27260157	human	DLD1	CLTC	388	381	334
6	NIBR.2015	27260157	human	DLD1	CMYC	176	176	153
6	NIBR.2015	27260157	human	DLD1	COPA	487	480	411
6	NIBR.2015	27260157	human	DLD1	DDX48	165	162	135
6	NIBR.2015	27260157	human	DLD1	EEF2	498	494	426
6	NIBR.2015	27260157	human	DLD1	FTSJ3	387	381	300
6	NIBR.2015	27260157	human	DLD1	KIF11	189	183	162
6	NIBR.2015	27260157	human	DLD1	MAD2L1	53	52	15
6	NIBR.2015	27260157	human	DLD1	PCNA	81	80	54
6	NIBR.2015	27260157	human	DLD1	PHB	114	113	8
6	NIBR.2015	27260157	human	DLD1	PHF5A	39	38	15
6	NIBR.2015	27260157	human	DLD1	PLK1	300	298	204
6	NIBR.2015	27260157	human	DLD1	POLR2A	1013	981	808
6	NIBR.2015	27260157	human	DLD1	PRMT1	210	207	106
6	NIBR.2015	27260157	human	DLD1	PRMT5	322	318	132
6	NIBR.2015	27260157	human	DLD1	PRPF19	254	248	207
6	NIBR.2015	27260157	human	DLD1	PRPF6	492	484	407
6	NIBR.2015	27260157	human	DLD1	PRSS15	539	525	368
6	NIBR.2015	27260157	human	DLD1	PSMA3	56	56	41
6	NIBR.2015	27260157	human	DLD1	RUVBL1	172	170	98
6	NIBR.2015	27260157	human	DLD1	RUVBL2	305	298	199
6	NIBR.2015	27260157	human	DLD1	SF3B1	326	325	37
6	NIBR.2015	27260157	human	DLD1	SFPQ	292	290	247
6	NIBR.2015	27260157	human	DLD1	SUPT16H	260	259	126
6	NIBR.2015	27260157	human	DLD1	VARS	833	821	625
6	NIBR.2015	27260157	human	DLD1	VPRBP	475	471	402
6	NIBR.2015	27260157	human	DLD1	WDR43	201	197	161
6	NIBR.2015	27260157	human	DLD1	WDR77	165	163	122
6	NIBR.2015	27260157	human	NCI.H1299	ANAPC1	590	583	30
6	NIBR.2015	27260157	human	NCI.H1299	AURKA	122	119	54
6	NIBR.2015	27260157	human	NCI.H1299	AURKB	188	186	90
6	NIBR.2015	27260157	human	NCI.H1299	BUB3	115	115	84
6	NIBR.2015	27260157	human	NCI.H1299	CDC2	79	79	23
6	NIBR.2015	27260157	human	NCI.H1299	CHD4	793	785	637
6	NIBR.2015	27260157	human	NCI.H1299	CLTC	388	381	334
6	NIBR.2015	27260157	human	NCI.H1299	CMYC	176	176	153
6	NIBR.2015	27260157	human	NCI.H1299	COPA	487	480	411
6	NIBR.2015	27260157	human	NCI.H1299	DDX48	165	162	135
6	NIBR.2015	27260157	human	NCI.H1299	EEF2	498	494	426
6	NIBR.2015	27260157	human	NCI.H1299	FTSJ3	387	381	300
6	NIBR.2015	27260157	human	NCI.H1299	KIF11	189	183	162
6	NIBR.2015	27260157	human	NCI.H1299	MAD2L1	53	52	15
6	NIBR.2015	27260157	human	NCI.H1299	PCNA	81	80	54
6	NIBR.2015	27260157	human	NCI.H1299	PHB	114	113	8
6	NIBR.2015	27260157	human	NCI.H1299	PHF5A	39	38	15
6	NIBR.2015	27260157	human	NCI.H1299	PLK1	300	298	204
6	NIBR.2015	27260157	human	NCI.H1299	POLR2A	1013	981	808
6	NIBR.2015	27260157	human	NCI.H1299	PRMT1	210	207	106
6	NIBR.2015	27260157	human	NCI.H1299	PRMT5	322	318	132
6	NIBR.2015	27260157	human	NCI.H1299	PRPF19	254	248	207
6	NIBR.2015	27260157	human	NCI.H1299	PRPF6	492	484	407
6	NIBR.2015	27260157	human	NCI.H1299	PRSS15	539	525	368
6	NIBR.2015	27260157	human	NCI.H1299	PSMA3	56	56	41
6	NIBR.2015	27260157	human	NCI.H1299	RUVBL1	172	170	98
6	NIBR.2015	27260157	human	NCI.H1299	RUVBL2	305	298	199
6	NIBR.2015	27260157	human	NCI.H1299	SF3B1	326	325	37
6	NIBR.2015	27260157	human	NCI.H1299	SFPQ	292	290	247
6	NIBR.2015	27260157	human	NCI.H1299	SUPT16H	260	259	126
6	NIBR.2015	27260157	human	NCI.H1299	VARS	833	821	625
6	NIBR.2015	27260157	human	NCI.H1299	VPRBP	475	471	402
6	NIBR.2015	27260157	human	NCI.H1299	WDR43	201	197	161
6	NIBR.2015	27260157	human	NCI.H1299	WDR77	165	163	122
6	NIBR.2015	27260157	human	RKO	ANAPC1	590	583	30
6	NIBR.2015	27260157	human	RKO	AURKA	122	119	54
6	NIBR.2015	27260157	human	RKO	AURKB	188	186	90
6	NIBR.2015	27260157	human	RKO	BUB3	115	115	84
6	NIBR.2015	27260157	human	RKO	CDC2	79	79	23
6	NIBR.2015	27260157	human	RKO	CHD4	793	785	637
6	NIBR.2015	27260157	human	RKO	CLTC	388	381	334
6	NIBR.2015	27260157	human	RKO	CMYC	176	176	153
6	NIBR.2015	27260157	human	RKO	COPA	487	480	411
6	NIBR.2015	27260157	human	RKO	DDX48	165	162	135
6	NIBR.2015	27260157	human	RKO	EEF2	498	494	426
6	NIBR.2015	27260157	human	RKO	FTSJ3	387	381	300
6	NIBR.2015	27260157	human	RKO	KIF11	189	183	162
6	NIBR.2015	27260157	human	RKO	MAD2L1	53	52	15
6	NIBR.2015	27260157	human	RKO	PCNA	81	80	54
6	NIBR.2015	27260157	human	RKO	PHB	114	113	8
6	NIBR.2015	27260157	human	RKO	PHF5A	39	38	15
6	NIBR.2015	27260157	human	RKO	PLK1	300	298	204
6	NIBR.2015	27260157	human	RKO	POLR2A	1013	981	808
6	NIBR.2015	27260157	human	RKO	PRMT1	210	207	106
6	NIBR.2015	27260157	human	RKO	PRMT5	322	318	132
6	NIBR.2015	27260157	human	RKO	PRPF19	254	248	207
6	NIBR.2015	27260157	human	RKO	PRPF6	492	484	407
6	NIBR.2015	27260157	human	RKO	PRSS15	539	525	368
6	NIBR.2015	27260157	human	RKO	PSMA3	56	56	41
6	NIBR.2015	27260157	human	RKO	RUVBL1	172	170	98
6	NIBR.2015	27260157	human	RKO	RUVBL2	305	298	199
6	NIBR.2015	27260157	human	RKO	SF3B1	326	325	37
6	NIBR.2015	27260157	human	RKO	SFPQ	292	290	247
6	NIBR.2015	27260157	human	RKO	SUPT16H	260	259	126
6	NIBR.2015	27260157	human	RKO	VARS	833	821	625
6	NIBR.2015	27260157	human	RKO	VPRBP	475	471	402
6	NIBR.2015	27260157	human	RKO	WDR43	201	197	161
6	NIBR.2015	27260157	human	RKO	WDR77	165	163	122
7	Vakoc.2015	25961408	mouse	RN2	Aurka	18	18	17
7	Vakoc.2015	25961408	mouse	RN2	Aurkb	23	23	22
7	Vakoc.2015	25961408	mouse	RN2	Brd4	64	64	40
7	Vakoc.2015	25961408	mouse	RN2	Dot1l	6	6	6
7	Vakoc.2015	25961408	mouse	RN2	Ehmt1	8	8	8
7	Vakoc.2015	25961408	mouse	RN2	Ehmt2	9	9	9
7	Vakoc.2015	25961408	mouse	RN2	Ezh2	33	33	30
7	Vakoc.2015	25961408	mouse	RN2	Mcm4	15	15	15
7	Vakoc.2015	25961408	mouse	RN2	Mll4	8	8	8
7	Vakoc.2015	25961408	mouse	RN2	Mtor	24	24	24
7	Vakoc.2015	25961408	mouse	RN2	Orc1	12	12	12
7	Vakoc.2015	25961408	mouse	RN2	Orc4	6	6	4
7	Vakoc.2015	25961408	mouse	RN2	Setd1b	9	9	9
7	Vakoc.2015	25961408	mouse	RN2	Setd2	5	5	5
7	Vakoc.2015	25961408	mouse	RN2	Setd8	6	6	3
7	Vakoc.2015	25961408	mouse	RN2	Setdb1	7	7	4
7	Vakoc.2015	25961408	mouse	RN2	Smarca4	88	88	87
7	Vakoc.2015	25961408	mouse	RN2	Suv420h1	4	4	4
7	Vakoc.2015	25961408	mouse	RN2	Suv420h2	3	3	3
7	Vakoc.2015	25961408	mouse	RN2	Tip60	20	20	16

## Sheet: ST11.Training.Features
feature	explanation
condition	dataset:cell line:gene
seq	20nt sgRNA, in GUIDE[pam] orientation (+)
cutsite	chromosome:nucleotide coordinate of sgRNA cut site
PAM	protospace adjacent motif
AZ	Cutting efficiency (0-1). Azimuth 2.0, Microsoft’s implementation of the Broad Rule Set 2 score algorithm
OL	Whether off-target alignment was output-limited to 5000 hits (i.e., extremely non-specific). 1 means yes
HG	Specificity score (0-1). Hsu 2013, genome-wide
HP	Specificity score (0-1). Hsu 2013, proteome-wide (CDS-ome)
G0	Number of 0-mismatch off-targets in the genome
G1	Number of 1-mismatch off-targets in the genome
G2	Number of 2-mismatch off-targets in the genome
G3	Number of 3-mismatch off-targets in the genome
G4	Number of 4-mismatch off-targets in the genome
P0	Number of 0-mismatch off-targets in the proteome (CDS-ome)
P1	Number of 1-mismatch off-targets in the proteome (CDS-ome)
P2	Number of 2-mismatch off-targets in the proteome (CDS-ome)
P3	Number of 3-mismatch off-targets in the proteome (CDS-ome)
P4	Number of 4-mismatch off-targets in the proteome (CDS-ome)
RS	Whether the guide contains an Esp3I restriction site (CGTCTC; also considers these flanking sequences: CGTCTCTCACCG (left), and GTTTGGAGACG (right)
PA	Longest polyA stretch in the guide, also considering flanking sequences. <5 used in design
PC	Longest polyC stretch in the guide, also considering flanking sequences. <5 used in design
PG	Longest polyG stretch in the guide, also considering flanking sequences. <5 used in design
PT	Longest polyT stretch in the guide, also considering flanking sequences. <3 used in design
gene.name	HUGO gene name. This includes sgRNAs hitting splice sites (see columns "ss" and "gene.name.o")
gene.id	unique gene identifier specific to our database - doesn't correspond to an external database
ThreePrime.nt	NT distance to CDS start
ThreePrime.pct	% distance to CDS start. Start codon = 0%. Stop codon = 100%. <95% used in design
domain.name	CDD domain name, anchored on APPRIS principal isoform
domain.id	unique domain identifier specific to our database - doesn't correspond to an external database
ese	whether this guide cuts an exonic splicing enhancer
exon.sym	Whether the exon the guide hits is "symmetrical" (a multiple of three nucleotides in length)
internal.exon	Whether the exon the guide hits is internal (not the first or last of the gene)
conservation	protein conservation score (0-~21)
Tm	melting temperatue (Primer3 implementation)
HELP.Tm	melting temperatue ("HELP" implementation. Consistently about 10 degrees off from Primer3)
nmd.score	nonsense-mediated decay score (0,0.5,1). Percentage of frameshifts expected to trigger NMD by 50nt rule
dbSNP	If the guide contains a SNP, its rs ID, variant allele frequency, etc
cdd.p.site	residue-level CDD info (eg, active sites), principal isoform
pfam.name	Pfam domain name
pfam.id	Pfam domain ID
uniprot.beta	uniprot beta sheet, principal isoform
uniprot.ccr	uniprot coiled-coil region, principal isoform
uniprot.helix	uniprot helix, principal isoform
uniprot.turn	uniprot turn, principal isoform
uniprot.any	any uniprot secondary structure annotation (beta OR ccr OR helix OR turn)
gene.name.o	HUGO gene name. This excludes sgRNAs hitting splice sites (see columns "ss" and "gene.name.o")
ss	whether this guide cuts at a splice site, in the +0, +1, or +2 position
guide.strand	strand orientation of the guide with respect to the genome
gene.strand	strand orientation of the gene with respect to the genome

[truncated: 9 more sheets: ST13.Validation.Genes, ST14.Validation.Essential, ST15.Validation.CL.Selective, ST16.Validation.Negative, ST17.Validation.Count.Level, ST18.Validation.Gene.Level, ST19.Cloning, ST20.PCR.primers, ST21.PINCER.Tier.Stats]
